# Supplementary material for: New insights into the evolutionary history of plant sorbitol dehydrogenase
Source: BMC Plant Biol. 2015 Apr 12;15:101. doi: 10.1186/s12870-015-0478-5 (PMC4404067; doi:10.1186/s12870-015-0478-5)
Supplement: Additional file 2: Table S1. — Contains SDH gene IDs from corresponding species and organisms. Table S2. Contains pairwise p-distance values of SDH sequences. Table S3. Contains information on sequence renaming. Table S4. Contains the all-vs-all BLAST results of SDH amino acid sequences. Table S5 contain the identified collinear SDH gene pairs. [file 12870_2015_478_MOESM2_ESM.xlsx]

## Sheet: Table S1
Species name	Gene ID
Arabidopsis lyrata	949748
Ricinus communis	30147.m014321
	30147.m014322
Medicago truncatula	AC229727_19.1
Aquilegia coerulea	Aquca_007_00981.1
	Aquca_037_00077.1
	Aquca_037_00115.1
	Aquca_038_00026.1
	Aquca_038_00030.1
	Aquca_038_00048.1
	Aquca_038_00061.1
Arabidopsis thaliana	AT5G51970.1
Hordeum vulgare	BAJ88002.1
Brassica oleracea	Bol029420
Brassica rapa Chiifu-401	Bra028288
Brachypodium distachyon	Bradi3g42030.1
Cajanus cajan	C.cajan_45120
Capsicum annuum cv. CM334	Capana01g001582
Capsella rubella	Carubv10026642m
Manihot esculenta	cassava4.1_010253m
	cassava4.1_010265m
Cucumis sativus	Cucsa.251080.1
	Cucsa.251090.1
Aegilops tauschii	EMS46178.1
Eucalyptus grandis	Eucgr.K00212.1
	Eucgr.K00213.1
Eutrema salsugineum	Eutrema_salsugineum
Carica papaya	evm.model.supercontig_4.222
Glycine max	Glyma09g27310.1
	Glyma16g32360.1
Gossypium raimondii	Gorai.006G046000.1
	Gorai.008G281200.1
	Gorai.008G281300.1
Zea mays	GRMZM2G175423_T01
Vitis vinifera	GSVIVT01010642001
	GSVIVT01010644001
	GSVIVT01010646001
Homo sapiens	Homosapiens
Jatropha curcas	Jcr4S01523.110
	Jcr4S01523.120
	Jcr4S02872.90
Oryza sativa	LOC_Os08g43190.1
Eriobotrya japonica	LoquatSDH
Linum usitatissimum	Lus10027409
	Lus10027410
	Lus10031659
	Lus10031660
Malus domestica	MDP0000123910
	MDP0000149907
	MDP0000167088
	MDP0000171573
	MDP0000188052
	MDP0000188054
	MDP0000250546
	MDP0000305455
	MDP0000515106
	MDP0000638442
	MDP0000707567
	MDP0000759646
	MDP0000786110
	MDP0000807470
	MDP0000873573
	MDP0000874667
Fragaria vesca	mrna13340.1v1.0hybrid
Mus musculus	Musmusculus
Citrus sinensis	orange1.1g017426m
	orange1.1g017793m
	orange1.1g048013m
Ovis aries	Ovisaries
Panicum virgatum	Pavirv00033974m
Solanum tuberosum	PGSC0003DMT400065063
	PGSC0003DMT400081907
Pelargonium x hortorum	phr_comp2543_c0_seq10
	phr_comp4537_c0_seq1
Phaseolus vulgaris	Phvul.004G122700.1
Prunus mume	Pm019393
	Pm021179
	Pm021180
Populus trichocarpa	Potri.012G134900.1
	Potri.012G135000.1
Prunus persica	ppa007327m
	ppa007343m
	ppa007374m
	ppa007458m
Pyrus bretschneideri	PpySDH1
	PpySDH2
	PpySDH3
	PpySDH4
	PpySDH5
Rattus norvegicus	Rattusnorvegicus
Sorghum bicolor	Sb07g025220.1
Setaria italica	Si013965m
Solanum lycopersicum	Solyc01g006510.2.1
Saccharomyces cerevisiae	sp.P35497
Schizosaccharomyces pombe	sp.P36624
Saccharomyces cerevisiae	sp.Q07786
Macaca fascicularis	sp.Q4R639_Macaca
Bos taurus	sp.Q58D31_Bos
Pongo abelii	sp.Q5R5F3_Pongo
Theobroma cacao	Thecc1EG015074t1
	Thecc1EG015075t1
Thellungiella halophila	Thhalv10013900m

## Sheet: Table S2
Table S1. Estimates of Evolutionary Divergence between Sequences
The number of amino acid differences per site from between sequences are shown. The analysis involved 102 amino acid sequences. All positions containing gaps and missing data were eliminated. There were a total of 159 positions in the final dataset. Evolutionary analyses were conducted in MEGA6 [1].
1. Tamura K., Stecher G., Peterson D., Filipski A., and Kumar S. (2013). MEGA6: Molecular Evolutionary Genetics Analysis version 6.0. Molecular Biology and Evolution30: 2725-2729.
Disclaimer: Although utmost care has been taken to ensure the correctness of the caption, the caption text is provided "as is" without any warranty of any kind. Authors advise the user to carefully check the caption prior to its use for any purpose and report any errors or problems to the authors immediately (www.megasoftware.net). In no event shall the authors and their employers be liable for a…
Sequences 1	Sequences 2	Dist
30147.m014321	30147.m014322	0.264151
30147.m014321	949748	0.157233
30147.m014322	949748	0.283019
30147.m014321	AC229727 19.1	0.150943
30147.m014322	AC229727 19.1	0.27673
949748	AC229727 19.1	0.194969
30147.m014321	Aquca 007 00981.1	0.169811
30147.m014322	Aquca 007 00981.1	0.283019
949748	Aquca 007 00981.1	0.176101
AC229727 19.1	Aquca 007 00981.1	0.18239
30147.m014321	Aquca 037 00077.1	0.238994
30147.m014322	Aquca 037 00077.1	0.289308
949748	Aquca 037 00077.1	0.245283
AC229727 19.1	Aquca 037 00077.1	0.207547
Aquca 007 00981.1	Aquca 037 00077.1	0.150943
30147.m014321	Aquca 037 00115.1	0.238994
30147.m014322	Aquca 037 00115.1	0.295597
949748	Aquca 037 00115.1	0.245283
AC229727 19.1	Aquca 037 00115.1	0.220126
Aquca 007 00981.1	Aquca 037 00115.1	0.150943
Aquca 037 00077.1	Aquca 037 00115.1	0.0440252
30147.m014321	Aquca 038 00026.1	0.232704
30147.m014322	Aquca 038 00026.1	0.283019
949748	Aquca 038 00026.1	0.232704
AC229727 19.1	Aquca 038 00026.1	0.238994
Aquca 007 00981.1	Aquca 038 00026.1	0.163522
Aquca 037 00077.1	Aquca 038 00026.1	0.132075
Aquca 037 00115.1	Aquca 038 00026.1	0.144654
30147.m014321	Aquca 038 00030.1	0.163522
30147.m014322	Aquca 038 00030.1	0.283019
949748	Aquca 038 00030.1	0.169811
AC229727 19.1	Aquca 038 00030.1	0.176101
Aquca 007 00981.1	Aquca 038 00030.1	0.0125786
Aquca 037 00077.1	Aquca 038 00030.1	0.150943
Aquca 037 00115.1	Aquca 038 00030.1	0.150943
Aquca 038 00026.1	Aquca 038 00030.1	0.157233
30147.m014321	Aquca 038 00048.1	0.245283
30147.m014322	Aquca 038 00048.1	0.301887
949748	Aquca 038 00048.1	0.232704
AC229727 19.1	Aquca 038 00048.1	0.245283
Aquca 007 00981.1	Aquca 038 00048.1	0.163522
Aquca 037 00077.1	Aquca 038 00048.1	0.157233
Aquca 037 00115.1	Aquca 038 00048.1	0.169811
Aquca 038 00026.1	Aquca 038 00048.1	0.0440252
Aquca 038 00030.1	Aquca 038 00048.1	0.157233
30147.m014321	Aquca 038 00061.1	0.232704
30147.m014322	Aquca 038 00061.1	0.283019
949748	Aquca 038 00061.1	0.232704
AC229727 19.1	Aquca 038 00061.1	0.238994
Aquca 007 00981.1	Aquca 038 00061.1	0.163522
Aquca 037 00077.1	Aquca 038 00061.1	0.132075
Aquca 037 00115.1	Aquca 038 00061.1	0.144654
Aquca 038 00026.1	Aquca 038 00061.1	0
Aquca 038 00030.1	Aquca 038 00061.1	0.157233
Aquca 038 00048.1	Aquca 038 00061.1	0.0440252
30147.m014321	AT5G51970.1	0.163522
30147.m014322	AT5G51970.1	0.27673
949748	AT5G51970.1	0.0188679
AC229727 19.1	AT5G51970.1	0.207547
Aquca 007 00981.1	AT5G51970.1	0.194969
Aquca 037 00077.1	AT5G51970.1	0.238994
Aquca 037 00115.1	AT5G51970.1	0.238994
Aquca 038 00026.1	AT5G51970.1	0.238994
Aquca 038 00030.1	AT5G51970.1	0.188679
Aquca 038 00048.1	AT5G51970.1	0.238994
Aquca 038 00061.1	AT5G51970.1	0.238994
30147.m014321	BAJ88002.1	0.232704
30147.m014322	BAJ88002.1	0.308176
949748	BAJ88002.1	0.245283
AC229727 19.1	BAJ88002.1	0.226415
Aquca 007 00981.1	BAJ88002.1	0.232704
Aquca 037 00077.1	BAJ88002.1	0.226415
Aquca 037 00115.1	BAJ88002.1	0.232704
Aquca 038 00026.1	BAJ88002.1	0.264151
Aquca 038 00030.1	BAJ88002.1	0.232704
Aquca 038 00048.1	BAJ88002.1	0.27673
Aquca 038 00061.1	BAJ88002.1	0.264151
AT5G51970.1	BAJ88002.1	0.238994
30147.m014321	Bol029420	0.157233
30147.m014322	Bol029420	0.27673
949748	Bol029420	0.0566038
AC229727 19.1	Bol029420	0.201258
Aquca 007 00981.1	Bol029420	0.213836
Aquca 037 00077.1	Bol029420	0.238994
Aquca 037 00115.1	Bol029420	0.238994
Aquca 038 00026.1	Bol029420	0.238994
Aquca 038 00030.1	Bol029420	0.207547
Aquca 038 00048.1	Bol029420	0.245283
Aquca 038 00061.1	Bol029420	0.238994
AT5G51970.1	Bol029420	0.0503145
BAJ88002.1	Bol029420	0.232704
30147.m014321	Bra028288	0.150943
30147.m014322	Bra028288	0.27673
949748	Bra028288	0.0314465
AC229727 19.1	Bra028288	0.201258
Aquca 007 00981.1	Bra028288	0.188679
Aquca 037 00077.1	Bra028288	0.232704
Aquca 037 00115.1	Bra028288	0.232704
Aquca 038 00026.1	Bra028288	0.226415
Aquca 038 00030.1	Bra028288	0.18239
Aquca 038 00048.1	Bra028288	0.232704
Aquca 038 00061.1	Bra028288	0.226415
AT5G51970.1	Bra028288	0.0377358
BAJ88002.1	Bra028288	0.232704
Bol029420	Bra028288	0.0251572
30147.m014321	Bradi3g42030.1	0.245283
30147.m014322	Bradi3g42030.1	0.339623
949748	Bradi3g42030.1	0.245283
AC229727 19.1	Bradi3g42030.1	0.226415
Aquca 007 00981.1	Bradi3g42030.1	0.245283
Aquca 037 00077.1	Bradi3g42030.1	0.251572
Aquca 037 00115.1	Bradi3g42030.1	0.257862
Aquca 038 00026.1	Bradi3g42030.1	0.289308
Aquca 038 00030.1	Bradi3g42030.1	0.245283
Aquca 038 00048.1	Bradi3g42030.1	0.289308
Aquca 038 00061.1	Bradi3g42030.1	0.289308
AT5G51970.1	Bradi3g42030.1	0.238994
BAJ88002.1	Bradi3g42030.1	0.125786
Bol029420	Bradi3g42030.1	0.245283
Bra028288	Bradi3g42030.1	0.245283
30147.m014321	C.cajan 45120	0.125786
30147.m014322	C.cajan 45120	0.232704
949748	C.cajan 45120	0.18239
AC229727 19.1	C.cajan 45120	0.0943396
Aquca 007 00981.1	C.cajan 45120	0.169811
Aquca 037 00077.1	C.cajan 45120	0.207547
Aquca 037 00115.1	C.cajan 45120	0.213836
Aquca 038 00026.1	C.cajan 45120	0.226415
Aquca 038 00030.1	C.cajan 45120	0.163522
Aquca 038 00048.1	C.cajan 45120	0.232704
Aquca 038 00061.1	C.cajan 45120	0.226415
AT5G51970.1	C.cajan 45120	0.176101
BAJ88002.1	C.cajan 45120	0.213836
Bol029420	C.cajan 45120	0.176101
Bra028288	C.cajan 45120	0.176101
Bradi3g42030.1	C.cajan 45120	0.226415
30147.m014321	Capana01g001582	0.144654
30147.m014322	Capana01g001582	0.251572
949748	Capana01g001582	0.169811
AC229727 19.1	Capana01g001582	0.188679
Aquca 007 00981.1	Capana01g001582	0.201258
Aquca 037 00077.1	Capana01g001582	0.245283
Aquca 037 00115.1	Capana01g001582	0.245283
Aquca 038 00026.1	Capana01g001582	0.251572
Aquca 038 00030.1	Capana01g001582	0.194969
Aquca 038 00048.1	Capana01g001582	0.251572
Aquca 038 00061.1	Capana01g001582	0.251572
AT5G51970.1	Capana01g001582	0.163522
BAJ88002.1	Capana01g001582	0.226415
Bol029420	Capana01g001582	0.176101
Bra028288	Capana01g001582	0.163522
Bradi3g42030.1	Capana01g001582	0.27044
C.cajan 45120	Capana01g001582	0.169811
30147.m014321	Carubv10026642m	0.157233
30147.m014322	Carubv10026642m	0.27044
949748	Carubv10026642m	0.0188679
AC229727 19.1	Carubv10026642m	0.201258
Aquca 007 00981.1	Carubv10026642m	0.188679
Aquca 037 00077.1	Carubv10026642m	0.232704
Aquca 037 00115.1	Carubv10026642m	0.232704
Aquca 038 00026.1	Carubv10026642m	0.232704
Aquca 038 00030.1	Carubv10026642m	0.18239
Aquca 038 00048.1	Carubv10026642m	0.232704
Aquca 038 00061.1	Carubv10026642m	0.232704
AT5G51970.1	Carubv10026642m	0.0125786
BAJ88002.1	Carubv10026642m	0.232704
Bol029420	Carubv10026642m	0.0503145
Bra028288	Carubv10026642m	0.0377358
Bradi3g42030.1	Carubv10026642m	0.232704
C.cajan 45120	Carubv10026642m	0.169811
Capana01g001582	Carubv10026642m	0.157233
30147.m014321	cassava4.1 010253m	0.251572
30147.m014322	cassava4.1 010253m	0.144654
949748	cassava4.1 010253m	0.27044
AC229727 19.1	cassava4.1 010253m	0.257862
Aquca 007 00981.1	cassava4.1 010253m	0.27673
Aquca 037 00077.1	cassava4.1 010253m	0.295597
Aquca 037 00115.1	cassava4.1 010253m	0.301887
Aquca 038 00026.1	cassava4.1 010253m	0.283019
Aquca 038 00030.1	cassava4.1 010253m	0.27673
Aquca 038 00048.1	cassava4.1 010253m	0.301887
Aquca 038 00061.1	cassava4.1 010253m	0.283019
AT5G51970.1	cassava4.1 010253m	0.264151
BAJ88002.1	cassava4.1 010253m	0.308176
Bol029420	cassava4.1 010253m	0.27673
Bra028288	cassava4.1 010253m	0.264151
Bradi3g42030.1	cassava4.1 010253m	0.333333
C.cajan 45120	cassava4.1 010253m	0.226415
Capana01g001582	cassava4.1 010253m	0.245283
Carubv10026642m	cassava4.1 010253m	0.257862
30147.m014321	cassava4.1 010265m	0.0691824
30147.m014322	cassava4.1 010265m	0.264151
949748	cassava4.1 010265m	0.132075
AC229727 19.1	cassava4.1 010265m	0.125786
Aquca 007 00981.1	cassava4.1 010265m	0.144654
Aquca 037 00077.1	cassava4.1 010265m	0.207547
Aquca 037 00115.1	cassava4.1 010265m	0.213836
Aquca 038 00026.1	cassava4.1 010265m	0.213836
Aquca 038 00030.1	cassava4.1 010265m	0.138365
Aquca 038 00048.1	cassava4.1 010265m	0.220126
Aquca 038 00061.1	cassava4.1 010265m	0.213836
AT5G51970.1	cassava4.1 010265m	0.138365
BAJ88002.1	cassava4.1 010265m	0.207547
Bol029420	cassava4.1 010265m	0.144654
Bra028288	cassava4.1 010265m	0.138365
Bradi3g42030.1	cassava4.1 010265m	0.232704
C.cajan 45120	cassava4.1 010265m	0.106918
Capana01g001582	cassava4.1 010265m	0.119497
Carubv10026642m	cassava4.1 010265m	0.132075
cassava4.1 010253m	cassava4.1 010265m	0.232704
30147.m014321	Cucsa.251080.1	0.176101
30147.m014322	Cucsa.251080.1	0.245283
949748	Cucsa.251080.1	0.194969
AC229727 19.1	Cucsa.251080.1	0.213836
Aquca 007 00981.1	Cucsa.251080.1	0.201258
Aquca 037 00077.1	Cucsa.251080.1	0.238994
Aquca 037 00115.1	Cucsa.251080.1	0.245283
Aquca 038 00026.1	Cucsa.251080.1	0.220126
Aquca 038 00030.1	Cucsa.251080.1	0.201258
Aquca 038 00048.1	Cucsa.251080.1	0.213836
Aquca 038 00061.1	Cucsa.251080.1	0.220126
AT5G51970.1	Cucsa.251080.1	0.201258
BAJ88002.1	Cucsa.251080.1	0.232704
Bol029420	Cucsa.251080.1	0.201258
Bra028288	Cucsa.251080.1	0.194969
Bradi3g42030.1	Cucsa.251080.1	0.264151
C.cajan 45120	Cucsa.251080.1	0.188679
Capana01g001582	Cucsa.251080.1	0.176101
Carubv10026642m	Cucsa.251080.1	0.194969
cassava4.1 010253m	Cucsa.251080.1	0.264151
cassava4.1 010265m	Cucsa.251080.1	0.150943
30147.m014321	Cucsa.251090.1	0.207547
30147.m014322	Cucsa.251090.1	0.295597
949748	Cucsa.251090.1	0.238994
AC229727 19.1	Cucsa.251090.1	0.245283
Aquca 007 00981.1	Cucsa.251090.1	0.245283
Aquca 037 00077.1	Cucsa.251090.1	0.295597
Aquca 037 00115.1	Cucsa.251090.1	0.301887
Aquca 038 00026.1	Cucsa.251090.1	0.289308
Aquca 038 00030.1	Cucsa.251090.1	0.238994
Aquca 038 00048.1	Cucsa.251090.1	0.295597
Aquca 038 00061.1	Cucsa.251090.1	0.289308
AT5G51970.1	Cucsa.251090.1	0.232704
BAJ88002.1	Cucsa.251090.1	0.27044
Bol029420	Cucsa.251090.1	0.232704
Bra028288	Cucsa.251090.1	0.226415
Bradi3g42030.1	Cucsa.251090.1	0.289308
C.cajan 45120	Cucsa.251090.1	0.201258
Capana01g001582	Cucsa.251090.1	0.201258
Carubv10026642m	Cucsa.251090.1	0.226415
cassava4.1 010253m	Cucsa.251090.1	0.301887
cassava4.1 010265m	Cucsa.251090.1	0.188679
Cucsa.251080.1	Cucsa.251090.1	0.125786
30147.m014321	EMS46178.1	0.232704
30147.m014322	EMS46178.1	0.301887
949748	EMS46178.1	0.238994
AC229727 19.1	EMS46178.1	0.220126
Aquca 007 00981.1	EMS46178.1	0.226415
Aquca 037 00077.1	EMS46178.1	0.220126
Aquca 037 00115.1	EMS46178.1	0.226415
Aquca 038 00026.1	EMS46178.1	0.264151
Aquca 038 00030.1	EMS46178.1	0.226415
Aquca 038 00048.1	EMS46178.1	0.27044
Aquca 038 00061.1	EMS46178.1	0.264151
AT5G51970.1	EMS46178.1	0.232704
BAJ88002.1	EMS46178.1	0.0188679
Bol029420	EMS46178.1	0.232704
Bra028288	EMS46178.1	0.232704
Bradi3g42030.1	EMS46178.1	0.125786
C.cajan 45120	EMS46178.1	0.207547
Capana01g001582	EMS46178.1	0.226415
Carubv10026642m	EMS46178.1	0.226415
cassava4.1 010253m	EMS46178.1	0.301887
cassava4.1 010265m	EMS46178.1	0.201258
Cucsa.251080.1	EMS46178.1	0.238994
Cucsa.251090.1	EMS46178.1	0.27673
30147.m014321	Eucgr.K00212.1	0.245283
30147.m014322	Eucgr.K00212.1	0.163522
949748	Eucgr.K00212.1	0.257862
AC229727 19.1	Eucgr.K00212.1	0.245283
Aquca 007 00981.1	Eucgr.K00212.1	0.251572
Aquca 037 00077.1	Eucgr.K00212.1	0.27673
Aquca 037 00115.1	Eucgr.K00212.1	0.27673
Aquca 038 00026.1	Eucgr.K00212.1	0.27044
Aquca 038 00030.1	Eucgr.K00212.1	0.251572
Aquca 038 00048.1	Eucgr.K00212.1	0.27673
Aquca 038 00061.1	Eucgr.K00212.1	0.27044
AT5G51970.1	Eucgr.K00212.1	0.251572
BAJ88002.1	Eucgr.K00212.1	0.301887
Bol029420	Eucgr.K00212.1	0.27044
Bra028288	Eucgr.K00212.1	0.257862
Bradi3g42030.1	Eucgr.K00212.1	0.308176
C.cajan 45120	Eucgr.K00212.1	0.213836
Capana01g001582	Eucgr.K00212.1	0.226415
Carubv10026642m	Eucgr.K00212.1	0.245283
cassava4.1 010253m	Eucgr.K00212.1	0.188679
cassava4.1 010265m	Eucgr.K00212.1	0.238994
Cucsa.251080.1	Eucgr.K00212.1	0.245283
Cucsa.251090.1	Eucgr.K00212.1	0.27044
EMS46178.1	Eucgr.K00212.1	0.308176
30147.m014321	Eucgr.K00213.1	0.106918
30147.m014322	Eucgr.K00213.1	0.238994
949748	Eucgr.K00213.1	0.150943
AC229727 19.1	Eucgr.K00213.1	0.157233
Aquca 007 00981.1	Eucgr.K00213.1	0.163522
Aquca 037 00077.1	Eucgr.K00213.1	0.201258
Aquca 037 00115.1	Eucgr.K00213.1	0.201258
Aquca 038 00026.1	Eucgr.K00213.1	0.201258
Aquca 038 00030.1	Eucgr.K00213.1	0.157233
Aquca 038 00048.1	Eucgr.K00213.1	0.220126
Aquca 038 00061.1	Eucgr.K00213.1	0.201258
AT5G51970.1	Eucgr.K00213.1	0.144654
BAJ88002.1	Eucgr.K00213.1	0.194969
Bol029420	Eucgr.K00213.1	0.150943
Bra028288	Eucgr.K00213.1	0.138365
Bradi3g42030.1	Eucgr.K00213.1	0.226415
C.cajan 45120	Eucgr.K00213.1	0.138365
Capana01g001582	Eucgr.K00213.1	0.132075
Carubv10026642m	Eucgr.K00213.1	0.138365
cassava4.1 010253m	Eucgr.K00213.1	0.220126
cassava4.1 010265m	Eucgr.K00213.1	0.081761
Cucsa.251080.1	Eucgr.K00213.1	0.144654
Cucsa.251090.1	Eucgr.K00213.1	0.201258
EMS46178.1	Eucgr.K00213.1	0.201258
Eucgr.K00212.1	Eucgr.K00213.1	0.213836
30147.m014321	Eutrema salsugineum	0.144654
30147.m014322	Eutrema salsugineum	0.257862
949748	Eutrema salsugineum	0.0503145
AC229727 19.1	Eutrema salsugineum	0.201258
Aquca 007 00981.1	Eutrema salsugineum	0.194969
Aquca 037 00077.1	Eutrema salsugineum	0.238994
Aquca 037 00115.1	Eutrema salsugineum	0.245283
Aquca 038 00026.1	Eutrema salsugineum	0.232704
Aquca 038 00030.1	Eutrema salsugineum	0.188679
Aquca 038 00048.1	Eutrema salsugineum	0.238994
Aquca 038 00061.1	Eutrema salsugineum	0.232704
AT5G51970.1	Eutrema salsugineum	0.0440252
BAJ88002.1	Eutrema salsugineum	0.226415
Bol029420	Eutrema salsugineum	0.0440252
Bra028288	Eutrema salsugineum	0.0314465
Bradi3g42030.1	Eutrema salsugineum	0.238994
C.cajan 45120	Eutrema salsugineum	0.169811
Capana01g001582	Eutrema salsugineum	0.144654
Carubv10026642m	Eutrema salsugineum	0.0314465
cassava4.1 010253m	Eutrema salsugineum	0.257862
cassava4.1 010265m	Eutrema salsugineum	0.132075
Cucsa.251080.1	Eutrema salsugineum	0.188679
Cucsa.251090.1	Eutrema salsugineum	0.220126
EMS46178.1	Eutrema salsugineum	0.226415
Eucgr.K00212.1	Eutrema salsugineum	0.238994
Eucgr.K00213.1	Eutrema salsugineum	0.132075
30147.m014321	evm.model.supercontig 4.222	0.0880503
30147.m014322	evm.model.supercontig 4.222	0.27044
949748	evm.model.supercontig 4.222	0.125786
AC229727 19.1	evm.model.supercontig 4.222	0.144654
Aquca 007 00981.1	evm.model.supercontig 4.222	0.176101
Aquca 037 00077.1	evm.model.supercontig 4.222	0.213836
Aquca 037 00115.1	evm.model.supercontig 4.222	0.220126
Aquca 038 00026.1	evm.model.supercontig 4.222	0.213836
Aquca 038 00030.1	evm.model.supercontig 4.222	0.169811
Aquca 038 00048.1	evm.model.supercontig 4.222	0.213836
Aquca 038 00061.1	evm.model.supercontig 4.222	0.213836
AT5G51970.1	evm.model.supercontig 4.222	0.132075
BAJ88002.1	evm.model.supercontig 4.222	0.245283
Bol029420	evm.model.supercontig 4.222	0.144654
Bra028288	evm.model.supercontig 4.222	0.138365
Bradi3g42030.1	evm.model.supercontig 4.222	0.257862
C.cajan 45120	evm.model.supercontig 4.222	0.125786
Capana01g001582	evm.model.supercontig 4.222	0.150943
Carubv10026642m	evm.model.supercontig 4.222	0.125786
cassava4.1 010253m	evm.model.supercontig 4.222	0.257862
cassava4.1 010265m	evm.model.supercontig 4.222	0.081761
Cucsa.251080.1	evm.model.supercontig 4.222	0.163522
Cucsa.251090.1	evm.model.supercontig 4.222	0.207547
EMS46178.1	evm.model.supercontig 4.222	0.238994
Eucgr.K00212.1	evm.model.supercontig 4.222	0.245283
Eucgr.K00213.1	evm.model.supercontig 4.222	0.119497
Eutrema salsugineum	evm.model.supercontig 4.222	0.132075
30147.m014321	Glyma09g27310.1	0.138365
30147.m014322	Glyma09g27310.1	0.251572
949748	Glyma09g27310.1	0.188679
AC229727 19.1	Glyma09g27310.1	0.100629
Aquca 007 00981.1	Glyma09g27310.1	0.163522
Aquca 037 00077.1	Glyma09g27310.1	0.213836
Aquca 037 00115.1	Glyma09g27310.1	0.220126
Aquca 038 00026.1	Glyma09g27310.1	0.226415
Aquca 038 00030.1	Glyma09g27310.1	0.157233
Aquca 038 00048.1	Glyma09g27310.1	0.232704
Aquca 038 00061.1	Glyma09g27310.1	0.226415
AT5G51970.1	Glyma09g27310.1	0.188679
BAJ88002.1	Glyma09g27310.1	0.207547
Bol029420	Glyma09g27310.1	0.194969
Bra028288	Glyma09g27310.1	0.18239
Bradi3g42030.1	Glyma09g27310.1	0.226415
C.cajan 45120	Glyma09g27310.1	0.0566038
Capana01g001582	Glyma09g27310.1	0.169811
Carubv10026642m	Glyma09g27310.1	0.18239
cassava4.1 010253m	Glyma09g27310.1	0.245283
cassava4.1 010265m	Glyma09g27310.1	0.113208
Cucsa.251080.1	Glyma09g27310.1	0.188679
Cucsa.251090.1	Glyma09g27310.1	0.207547
EMS46178.1	Glyma09g27310.1	0.201258
Eucgr.K00212.1	Glyma09g27310.1	0.232704
Eucgr.K00213.1	Glyma09g27310.1	0.144654
Eutrema salsugineum	Glyma09g27310.1	0.18239
evm.model.supercontig 4.222	Glyma09g27310.1	0.138365
30147.m014321	Glyma16g32360.1	0.150943
30147.m014322	Glyma16g32360.1	0.251572
949748	Glyma16g32360.1	0.188679
AC229727 19.1	Glyma16g32360.1	0.100629
Aquca 007 00981.1	Glyma16g32360.1	0.169811
Aquca 037 00077.1	Glyma16g32360.1	0.201258
Aquca 037 00115.1	Glyma16g32360.1	0.207547
Aquca 038 00026.1	Glyma16g32360.1	0.213836
Aquca 038 00030.1	Glyma16g32360.1	0.163522
Aquca 038 00048.1	Glyma16g32360.1	0.226415
Aquca 038 00061.1	Glyma16g32360.1	0.213836
AT5G51970.1	Glyma16g32360.1	0.188679
BAJ88002.1	Glyma16g32360.1	0.207547
Bol029420	Glyma16g32360.1	0.18239
Bra028288	Glyma16g32360.1	0.169811
Bradi3g42030.1	Glyma16g32360.1	0.226415
C.cajan 45120	Glyma16g32360.1	0.0628931
Capana01g001582	Glyma16g32360.1	0.18239
Carubv10026642m	Glyma16g32360.1	0.18239
cassava4.1 010253m	Glyma16g32360.1	0.245283
cassava4.1 010265m	Glyma16g32360.1	0.125786
Cucsa.251080.1	Glyma16g32360.1	0.201258
Cucsa.251090.1	Glyma16g32360.1	0.220126
EMS46178.1	Glyma16g32360.1	0.201258
Eucgr.K00212.1	Glyma16g32360.1	0.238994
Eucgr.K00213.1	Glyma16g32360.1	0.132075
Eutrema salsugineum	Glyma16g32360.1	0.18239
evm.model.supercontig 4.222	Glyma16g32360.1	0.150943
Glyma09g27310.1	Glyma16g32360.1	0.0314465
30147.m014321	Gorai.006G046000.1	0.113208
30147.m014322	Gorai.006G046000.1	0.257862
949748	Gorai.006G046000.1	0.157233
AC229727 19.1	Gorai.006G046000.1	0.157233
Aquca 007 00981.1	Gorai.006G046000.1	0.18239
Aquca 037 00077.1	Gorai.006G046000.1	0.245283
Aquca 037 00115.1	Gorai.006G046000.1	0.245283
Aquca 038 00026.1	Gorai.006G046000.1	0.245283
Aquca 038 00030.1	Gorai.006G046000.1	0.176101
Aquca 038 00048.1	Gorai.006G046000.1	0.251572
Aquca 038 00061.1	Gorai.006G046000.1	0.245283
AT5G51970.1	Gorai.006G046000.1	0.163522
BAJ88002.1	Gorai.006G046000.1	0.220126
Bol029420	Gorai.006G046000.1	0.169811
Bra028288	Gorai.006G046000.1	0.163522
Bradi3g42030.1	Gorai.006G046000.1	0.245283
C.cajan 45120	Gorai.006G046000.1	0.138365
Capana01g001582	Gorai.006G046000.1	0.150943
Carubv10026642m	Gorai.006G046000.1	0.157233
cassava4.1 010253m	Gorai.006G046000.1	0.245283
cassava4.1 010265m	Gorai.006G046000.1	0.113208
Cucsa.251080.1	Gorai.006G046000.1	0.188679
Cucsa.251090.1	Gorai.006G046000.1	0.232704
EMS46178.1	Gorai.006G046000.1	0.213836
Eucgr.K00212.1	Gorai.006G046000.1	0.220126
Eucgr.K00213.1	Gorai.006G046000.1	0.125786
Eutrema salsugineum	Gorai.006G046000.1	0.157233
evm.model.supercontig 4.222	Gorai.006G046000.1	0.081761
Glyma09g27310.1	Gorai.006G046000.1	0.150943
Glyma16g32360.1	Gorai.006G046000.1	0.157233
30147.m014321	Gorai.008G281200.1	0.132075
30147.m014322	Gorai.008G281200.1	0.283019
949748	Gorai.008G281200.1	0.18239
AC229727 19.1	Gorai.008G281200.1	0.169811
Aquca 007 00981.1	Gorai.008G281200.1	0.201258
Aquca 037 00077.1	Gorai.008G281200.1	0.245283
Aquca 037 00115.1	Gorai.008G281200.1	0.257862
Aquca 038 00026.1	Gorai.008G281200.1	0.238994
Aquca 038 00030.1	Gorai.008G281200.1	0.194969
Aquca 038 00048.1	Gorai.008G281200.1	0.245283
Aquca 038 00061.1	Gorai.008G281200.1	0.238994
AT5G51970.1	Gorai.008G281200.1	0.194969
BAJ88002.1	Gorai.008G281200.1	0.257862
Bol029420	Gorai.008G281200.1	0.201258
Bra028288	Gorai.008G281200.1	0.188679
Bradi3g42030.1	Gorai.008G281200.1	0.27044
C.cajan 45120	Gorai.008G281200.1	0.176101
Capana01g001582	Gorai.008G281200.1	0.176101
Carubv10026642m	Gorai.008G281200.1	0.188679
cassava4.1 010253m	Gorai.008G281200.1	0.27673
cassava4.1 010265m	Gorai.008G281200.1	0.113208
Cucsa.251080.1	Gorai.008G281200.1	0.201258
Cucsa.251090.1	Gorai.008G281200.1	0.251572
EMS46178.1	Gorai.008G281200.1	0.251572
Eucgr.K00212.1	Gorai.008G281200.1	0.251572
Eucgr.K00213.1	Gorai.008G281200.1	0.138365
Eutrema salsugineum	Gorai.008G281200.1	0.188679
evm.model.supercontig 4.222	Gorai.008G281200.1	0.119497
Glyma09g27310.1	Gorai.008G281200.1	0.163522
Glyma16g32360.1	Gorai.008G281200.1	0.176101
Gorai.006G046000.1	Gorai.008G281200.1	0.113208
30147.m014321	Gorai.008G281300.1	0.226415
30147.m014322	Gorai.008G281300.1	0.301887
949748	Gorai.008G281300.1	0.251572
AC229727 19.1	Gorai.008G281300.1	0.232704
Aquca 007 00981.1	Gorai.008G281300.1	0.251572
Aquca 037 00077.1	Gorai.008G281300.1	0.308176
Aquca 037 00115.1	Gorai.008G281300.1	0.301887
Aquca 038 00026.1	Gorai.008G281300.1	0.301887
Aquca 038 00030.1	Gorai.008G281300.1	0.251572
Aquca 038 00048.1	Gorai.008G281300.1	0.308176
Aquca 038 00061.1	Gorai.008G281300.1	0.301887
AT5G51970.1	Gorai.008G281300.1	0.264151
BAJ88002.1	Gorai.008G281300.1	0.301887
Bol029420	Gorai.008G281300.1	0.27673
Bra028288	Gorai.008G281300.1	0.264151
Bradi3g42030.1	Gorai.008G281300.1	0.314465
C.cajan 45120	Gorai.008G281300.1	0.245283
Capana01g001582	Gorai.008G281300.1	0.257862
Carubv10026642m	Gorai.008G281300.1	0.257862
cassava4.1 010253m	Gorai.008G281300.1	0.308176
cassava4.1 010265m	Gorai.008G281300.1	0.207547
Cucsa.251080.1	Gorai.008G281300.1	0.264151
Cucsa.251090.1	Gorai.008G281300.1	0.314465
EMS46178.1	Gorai.008G281300.1	0.295597
Eucgr.K00212.1	Gorai.008G281300.1	0.27044
Eucgr.K00213.1	Gorai.008G281300.1	0.213836
Eutrema salsugineum	Gorai.008G281300.1	0.264151
evm.model.supercontig 4.222	Gorai.008G281300.1	0.213836
Glyma09g27310.1	Gorai.008G281300.1	0.238994
Glyma16g32360.1	Gorai.008G281300.1	0.245283
Gorai.006G046000.1	Gorai.008G281300.1	0.194969
Gorai.008G281200.1	Gorai.008G281300.1	0.144654
30147.m014321	GRMZM2G175423 T01	0.213836
30147.m014322	GRMZM2G175423 T01	0.283019
949748	GRMZM2G175423 T01	0.238994
AC229727 19.1	GRMZM2G175423 T01	0.238994
Aquca 007 00981.1	GRMZM2G175423 T01	0.251572
Aquca 037 00077.1	GRMZM2G175423 T01	0.264151
Aquca 037 00115.1	GRMZM2G175423 T01	0.264151
Aquca 038 00026.1	GRMZM2G175423 T01	0.251572
Aquca 038 00030.1	GRMZM2G175423 T01	0.245283
Aquca 038 00048.1	GRMZM2G175423 T01	0.264151
Aquca 038 00061.1	GRMZM2G175423 T01	0.251572
AT5G51970.1	GRMZM2G175423 T01	0.232704
BAJ88002.1	GRMZM2G175423 T01	0.18239
Bol029420	GRMZM2G175423 T01	0.220126
Bra028288	GRMZM2G175423 T01	0.226415
Bradi3g42030.1	GRMZM2G175423 T01	0.188679
C.cajan 45120	GRMZM2G175423 T01	0.232704
Capana01g001582	GRMZM2G175423 T01	0.220126
Carubv10026642m	GRMZM2G175423 T01	0.226415
cassava4.1 010253m	GRMZM2G175423 T01	0.301887
cassava4.1 010265m	GRMZM2G175423 T01	0.201258
Cucsa.251080.1	GRMZM2G175423 T01	0.220126
Cucsa.251090.1	GRMZM2G175423 T01	0.264151
EMS46178.1	GRMZM2G175423 T01	0.18239
Eucgr.K00212.1	GRMZM2G175423 T01	0.295597
Eucgr.K00213.1	GRMZM2G175423 T01	0.194969
Eutrema salsugineum	GRMZM2G175423 T01	0.220126
evm.model.supercontig 4.222	GRMZM2G175423 T01	0.232704
Glyma09g27310.1	GRMZM2G175423 T01	0.226415
Glyma16g32360.1	GRMZM2G175423 T01	0.226415
Gorai.006G046000.1	GRMZM2G175423 T01	0.226415
Gorai.008G281200.1	GRMZM2G175423 T01	0.238994
Gorai.008G281300.1	GRMZM2G175423 T01	0.289308
30147.m014321	GSVIVT01010642001	0.0943396
30147.m014322	GSVIVT01010642001	0.251572
949748	GSVIVT01010642001	0.157233
AC229727 19.1	GSVIVT01010642001	0.138365
Aquca 007 00981.1	GSVIVT01010642001	0.176101
Aquca 037 00077.1	GSVIVT01010642001	0.232704
Aquca 037 00115.1	GSVIVT01010642001	0.238994
Aquca 038 00026.1	GSVIVT01010642001	0.238994
Aquca 038 00030.1	GSVIVT01010642001	0.169811
Aquca 038 00048.1	GSVIVT01010642001	0.238994
Aquca 038 00061.1	GSVIVT01010642001	0.238994
AT5G51970.1	GSVIVT01010642001	0.163522
BAJ88002.1	GSVIVT01010642001	0.220126
Bol029420	GSVIVT01010642001	0.163522
Bra028288	GSVIVT01010642001	0.163522
Bradi3g42030.1	GSVIVT01010642001	0.251572
C.cajan 45120	GSVIVT01010642001	0.0943396
Capana01g001582	GSVIVT01010642001	0.144654
Carubv10026642m	GSVIVT01010642001	0.157233
cassava4.1 010253m	GSVIVT01010642001	0.245283
cassava4.1 010265m	GSVIVT01010642001	0.0880503
Cucsa.251080.1	GSVIVT01010642001	0.169811
Cucsa.251090.1	GSVIVT01010642001	0.213836
EMS46178.1	GSVIVT01010642001	0.213836
Eucgr.K00212.1	GSVIVT01010642001	0.226415
Eucgr.K00213.1	GSVIVT01010642001	0.125786
Eutrema salsugineum	GSVIVT01010642001	0.157233
evm.model.supercontig 4.222	GSVIVT01010642001	0.0943396
Glyma09g27310.1	GSVIVT01010642001	0.106918
Glyma16g32360.1	GSVIVT01010642001	0.119497
Gorai.006G046000.1	GSVIVT01010642001	0.113208
Gorai.008G281200.1	GSVIVT01010642001	0.150943
Gorai.008G281300.1	GSVIVT01010642001	0.226415
GRMZM2G175423 T01	GSVIVT01010642001	0.220126
30147.m014321	GSVIVT01010644001	0.207547
30147.m014322	GSVIVT01010644001	0.238994
949748	GSVIVT01010644001	0.226415
AC229727 19.1	GSVIVT01010644001	0.226415
Aquca 007 00981.1	GSVIVT01010644001	0.207547
Aquca 037 00077.1	GSVIVT01010644001	0.27673
Aquca 037 00115.1	GSVIVT01010644001	0.283019
Aquca 038 00026.1	GSVIVT01010644001	0.27673
Aquca 038 00030.1	GSVIVT01010644001	0.201258
Aquca 038 00048.1	GSVIVT01010644001	0.283019
Aquca 038 00061.1	GSVIVT01010644001	0.27673
AT5G51970.1	GSVIVT01010644001	0.245283
BAJ88002.1	GSVIVT01010644001	0.289308
Bol029420	GSVIVT01010644001	0.27044
Bra028288	GSVIVT01010644001	0.245283
Bradi3g42030.1	GSVIVT01010644001	0.308176
C.cajan 45120	GSVIVT01010644001	0.220126
Capana01g001582	GSVIVT01010644001	0.238994
Carubv10026642m	GSVIVT01010644001	0.238994
cassava4.1 010253m	GSVIVT01010644001	0.207547
cassava4.1 010265m	GSVIVT01010644001	0.201258
Cucsa.251080.1	GSVIVT01010644001	0.251572
Cucsa.251090.1	GSVIVT01010644001	0.251572
EMS46178.1	GSVIVT01010644001	0.283019
Eucgr.K00212.1	GSVIVT01010644001	0.194969
Eucgr.K00213.1	GSVIVT01010644001	0.201258
Eutrema salsugineum	GSVIVT01010644001	0.251572
evm.model.supercontig 4.222	GSVIVT01010644001	0.232704
Glyma09g27310.1	GSVIVT01010644001	0.226415
Glyma16g32360.1	GSVIVT01010644001	0.232704
Gorai.006G046000.1	GSVIVT01010644001	0.207547
Gorai.008G281200.1	GSVIVT01010644001	0.238994
Gorai.008G281300.1	GSVIVT01010644001	0.283019
GRMZM2G175423 T01	GSVIVT01010644001	0.301887
GSVIVT01010642001	GSVIVT01010644001	0.226415
30147.m014321	GSVIVT01010646001	0.213836
30147.m014322	GSVIVT01010646001	0.232704
949748	GSVIVT01010646001	0.220126
AC229727 19.1	GSVIVT01010646001	0.220126
Aquca 007 00981.1	GSVIVT01010646001	0.201258
Aquca 037 00077.1	GSVIVT01010646001	0.27044
Aquca 037 00115.1	GSVIVT01010646001	0.27673
Aquca 038 00026.1	GSVIVT01010646001	0.27044
Aquca 038 00030.1	GSVIVT01010646001	0.194969
Aquca 038 00048.1	GSVIVT01010646001	0.27673
Aquca 038 00061.1	GSVIVT01010646001	0.27044
AT5G51970.1	GSVIVT01010646001	0.238994
BAJ88002.1	GSVIVT01010646001	0.295597
Bol029420	GSVIVT01010646001	0.264151
Bra028288	GSVIVT01010646001	0.238994
Bradi3g42030.1	GSVIVT01010646001	0.314465
C.cajan 45120	GSVIVT01010646001	0.213836
Capana01g001582	GSVIVT01010646001	0.232704
Carubv10026642m	GSVIVT01010646001	0.232704
cassava4.1 010253m	GSVIVT01010646001	0.201258
cassava4.1 010265m	GSVIVT01010646001	0.194969
Cucsa.251080.1	GSVIVT01010646001	0.245283
Cucsa.251090.1	GSVIVT01010646001	0.257862
EMS46178.1	GSVIVT01010646001	0.289308
Eucgr.K00212.1	GSVIVT01010646001	0.188679
Eucgr.K00213.1	GSVIVT01010646001	0.194969
Eutrema salsugineum	GSVIVT01010646001	0.245283
evm.model.supercontig 4.222	GSVIVT01010646001	0.226415
Glyma09g27310.1	GSVIVT01010646001	0.220126
Glyma16g32360.1	GSVIVT01010646001	0.226415
Gorai.006G046000.1	GSVIVT01010646001	0.201258
Gorai.008G281200.1	GSVIVT01010646001	0.232704
Gorai.008G281300.1	GSVIVT01010646001	0.27673
GRMZM2G175423 T01	GSVIVT01010646001	0.308176
GSVIVT01010642001	GSVIVT01010646001	0.220126
GSVIVT01010644001	GSVIVT01010646001	0.00628931
30147.m014321	Jcr4S01523.110	0.257862
30147.m014322	Jcr4S01523.110	0.201258
949748	Jcr4S01523.110	0.27673
AC229727 19.1	Jcr4S01523.110	0.245283
Aquca 007 00981.1	Jcr4S01523.110	0.27044
Aquca 037 00077.1	Jcr4S01523.110	0.283019
Aquca 037 00115.1	Jcr4S01523.110	0.295597
Aquca 038 00026.1	Jcr4S01523.110	0.295597
Aquca 038 00030.1	Jcr4S01523.110	0.27044
Aquca 038 00048.1	Jcr4S01523.110	0.314465
Aquca 038 00061.1	Jcr4S01523.110	0.295597
AT5G51970.1	Jcr4S01523.110	0.27673
BAJ88002.1	Jcr4S01523.110	0.314465
Bol029420	Jcr4S01523.110	0.289308
Bra028288	Jcr4S01523.110	0.27044
Bradi3g42030.1	Jcr4S01523.110	0.339623
C.cajan 45120	Jcr4S01523.110	0.245283
Capana01g001582	Jcr4S01523.110	0.27044
Carubv10026642m	Jcr4S01523.110	0.27044
cassava4.1 010253m	Jcr4S01523.110	0.150943
cassava4.1 010265m	Jcr4S01523.110	0.232704
Cucsa.251080.1	Jcr4S01523.110	0.289308
Cucsa.251090.1	Jcr4S01523.110	0.308176
EMS46178.1	Jcr4S01523.110	0.301887
Eucgr.K00212.1	Jcr4S01523.110	0.220126
Eucgr.K00213.1	Jcr4S01523.110	0.232704
Eutrema salsugineum	Jcr4S01523.110	0.27044
evm.model.supercontig 4.222	Jcr4S01523.110	0.257862
Glyma09g27310.1	Jcr4S01523.110	0.238994
Glyma16g32360.1	Jcr4S01523.110	0.245283
Gorai.006G046000.1	Jcr4S01523.110	0.264151
Gorai.008G281200.1	Jcr4S01523.110	0.27044
Gorai.008G281300.1	Jcr4S01523.110	0.314465
GRMZM2G175423 T01	Jcr4S01523.110	0.339623
GSVIVT01010642001	Jcr4S01523.110	0.251572
GSVIVT01010644001	Jcr4S01523.110	0.232704
GSVIVT01010646001	Jcr4S01523.110	0.226415
30147.m014321	Jcr4S01523.120	0.119497
30147.m014322	Jcr4S01523.120	0.283019
949748	Jcr4S01523.120	0.163522
AC229727 19.1	Jcr4S01523.120	0.150943
Aquca 007 00981.1	Jcr4S01523.120	0.18239
Aquca 037 00077.1	Jcr4S01523.120	0.232704
Aquca 037 00115.1	Jcr4S01523.120	0.238994
Aquca 038 00026.1	Jcr4S01523.120	0.238994
Aquca 038 00030.1	Jcr4S01523.120	0.176101
Aquca 038 00048.1	Jcr4S01523.120	0.245283
Aquca 038 00061.1	Jcr4S01523.120	0.238994
AT5G51970.1	Jcr4S01523.120	0.169811
BAJ88002.1	Jcr4S01523.120	0.251572
Bol029420	Jcr4S01523.120	0.176101
Bra028288	Jcr4S01523.120	0.169811
Bradi3g42030.1	Jcr4S01523.120	0.257862
C.cajan 45120	Jcr4S01523.120	0.144654
Capana01g001582	Jcr4S01523.120	0.144654
Carubv10026642m	Jcr4S01523.120	0.163522
cassava4.1 010253m	Jcr4S01523.120	0.251572
cassava4.1 010265m	Jcr4S01523.120	0.0943396
Cucsa.251080.1	Jcr4S01523.120	0.176101
Cucsa.251090.1	Jcr4S01523.120	0.207547
EMS46178.1	Jcr4S01523.120	0.245283
Eucgr.K00212.1	Jcr4S01523.120	0.251572
Eucgr.K00213.1	Jcr4S01523.120	0.138365
Eutrema salsugineum	Jcr4S01523.120	0.163522
evm.model.supercontig 4.222	Jcr4S01523.120	0.119497
Glyma09g27310.1	Jcr4S01523.120	0.163522
Glyma16g32360.1	Jcr4S01523.120	0.176101
Gorai.006G046000.1	Jcr4S01523.120	0.150943
Gorai.008G281200.1	Jcr4S01523.120	0.163522
Gorai.008G281300.1	Jcr4S01523.120	0.251572
GRMZM2G175423 T01	Jcr4S01523.120	0.232704
GSVIVT01010642001	Jcr4S01523.120	0.132075
GSVIVT01010644001	Jcr4S01523.120	0.213836
GSVIVT01010646001	Jcr4S01523.120	0.207547
Jcr4S01523.110	Jcr4S01523.120	0.27044
30147.m014321	Jcr4S02872.90	0.119497
30147.m014322	Jcr4S02872.90	0.283019
949748	Jcr4S02872.90	0.163522
AC229727 19.1	Jcr4S02872.90	0.150943
Aquca 007 00981.1	Jcr4S02872.90	0.18239
Aquca 037 00077.1	Jcr4S02872.90	0.232704
Aquca 037 00115.1	Jcr4S02872.90	0.238994
Aquca 038 00026.1	Jcr4S02872.90	0.238994
Aquca 038 00030.1	Jcr4S02872.90	0.176101
Aquca 038 00048.1	Jcr4S02872.90	0.245283
Aquca 038 00061.1	Jcr4S02872.90	0.238994
AT5G51970.1	Jcr4S02872.90	0.169811
BAJ88002.1	Jcr4S02872.90	0.251572
Bol029420	Jcr4S02872.90	0.176101
Bra028288	Jcr4S02872.90	0.169811
Bradi3g42030.1	Jcr4S02872.90	0.257862
C.cajan 45120	Jcr4S02872.90	0.144654
Capana01g001582	Jcr4S02872.90	0.144654
Carubv10026642m	Jcr4S02872.90	0.163522
cassava4.1 010253m	Jcr4S02872.90	0.251572
cassava4.1 010265m	Jcr4S02872.90	0.0943396
Cucsa.251080.1	Jcr4S02872.90	0.176101
Cucsa.251090.1	Jcr4S02872.90	0.207547
EMS46178.1	Jcr4S02872.90	0.245283
Eucgr.K00212.1	Jcr4S02872.90	0.251572
Eucgr.K00213.1	Jcr4S02872.90	0.138365
Eutrema salsugineum	Jcr4S02872.90	0.163522
evm.model.supercontig 4.222	Jcr4S02872.90	0.119497
Glyma09g27310.1	Jcr4S02872.90	0.163522
Glyma16g32360.1	Jcr4S02872.90	0.176101
Gorai.006G046000.1	Jcr4S02872.90	0.150943
Gorai.008G281200.1	Jcr4S02872.90	0.163522
Gorai.008G281300.1	Jcr4S02872.90	0.251572
GRMZM2G175423 T01	Jcr4S02872.90	0.232704
GSVIVT01010642001	Jcr4S02872.90	0.132075
GSVIVT01010644001	Jcr4S02872.90	0.213836
GSVIVT01010646001	Jcr4S02872.90	0.207547
Jcr4S01523.110	Jcr4S02872.90	0.27044
Jcr4S01523.120	Jcr4S02872.90	0
30147.m014321	LOC Os08g43190.1	0.232704
30147.m014322	LOC Os08g43190.1	0.295597
949748	LOC Os08g43190.1	0.232704
AC229727 19.1	LOC Os08g43190.1	0.232704
Aquca 007 00981.1	LOC Os08g43190.1	0.251572
Aquca 037 00077.1	LOC Os08g43190.1	0.257862
Aquca 037 00115.1	LOC Os08g43190.1	0.264151
Aquca 038 00026.1	LOC Os08g43190.1	0.238994
Aquca 038 00030.1	LOC Os08g43190.1	0.245283
Aquca 038 00048.1	LOC Os08g43190.1	0.251572
Aquca 038 00061.1	LOC Os08g43190.1	0.238994
AT5G51970.1	LOC Os08g43190.1	0.226415
BAJ88002.1	LOC Os08g43190.1	0.150943
Bol029420	LOC Os08g43190.1	0.226415
Bra028288	LOC Os08g43190.1	0.232704
Bradi3g42030.1	LOC Os08g43190.1	0.169811
C.cajan 45120	LOC Os08g43190.1	0.213836
Capana01g001582	LOC Os08g43190.1	0.251572
Carubv10026642m	LOC Os08g43190.1	0.220126
cassava4.1 010253m	LOC Os08g43190.1	0.283019
cassava4.1 010265m	LOC Os08g43190.1	0.207547
Cucsa.251080.1	LOC Os08g43190.1	0.226415
Cucsa.251090.1	LOC Os08g43190.1	0.27673
EMS46178.1	LOC Os08g43190.1	0.150943
Eucgr.K00212.1	LOC Os08g43190.1	0.283019
Eucgr.K00213.1	LOC Os08g43190.1	0.194969
Eutrema salsugineum	LOC Os08g43190.1	0.226415
evm.model.supercontig 4.222	LOC Os08g43190.1	0.232704
Glyma09g27310.1	LOC Os08g43190.1	0.213836
Glyma16g32360.1	LOC Os08g43190.1	0.213836
Gorai.006G046000.1	LOC Os08g43190.1	0.232704
Gorai.008G281200.1	LOC Os08g43190.1	0.238994
Gorai.008G281300.1	LOC Os08g43190.1	0.289308
GRMZM2G175423 T01	LOC Os08g43190.1	0.138365
GSVIVT01010642001	LOC Os08g43190.1	0.226415
GSVIVT01010644001	LOC Os08g43190.1	0.289308
GSVIVT01010646001	LOC Os08g43190.1	0.295597
Jcr4S01523.110	LOC Os08g43190.1	0.320755
Jcr4S01523.120	LOC Os08g43190.1	0.232704
Jcr4S02872.90	LOC Os08g43190.1	0.232704
30147.m014321	LoquatSDH	0.251572
30147.m014322	LoquatSDH	0.283019
949748	LoquatSDH	0.27044
AC229727 19.1	LoquatSDH	0.245283
Aquca 007 00981.1	LoquatSDH	0.257862
Aquca 037 00077.1	LoquatSDH	0.314465
Aquca 037 00115.1	LoquatSDH	0.308176
Aquca 038 00026.1	LoquatSDH	0.289308
Aquca 038 00030.1	LoquatSDH	0.251572
Aquca 038 00048.1	LoquatSDH	0.308176
Aquca 038 00061.1	LoquatSDH	0.289308
AT5G51970.1	LoquatSDH	0.283019
BAJ88002.1	LoquatSDH	0.301887
Bol029420	LoquatSDH	0.289308
Bra028288	LoquatSDH	0.27673
Bradi3g42030.1	LoquatSDH	0.339623
C.cajan 45120	LoquatSDH	0.251572
Capana01g001582	LoquatSDH	0.245283
Carubv10026642m	LoquatSDH	0.27673
cassava4.1 010253m	LoquatSDH	0.283019
cassava4.1 010265m	LoquatSDH	0.220126
Cucsa.251080.1	LoquatSDH	0.283019
Cucsa.251090.1	LoquatSDH	0.301887
EMS46178.1	LoquatSDH	0.295597
Eucgr.K00212.1	LoquatSDH	0.264151
Eucgr.K00213.1	LoquatSDH	0.232704
Eutrema salsugineum	LoquatSDH	0.27673
evm.model.supercontig 4.222	LoquatSDH	0.257862
Glyma09g27310.1	LoquatSDH	0.232704
Glyma16g32360.1	LoquatSDH	0.238994
Gorai.006G046000.1	LoquatSDH	0.245283
Gorai.008G281200.1	LoquatSDH	0.264151
Gorai.008G281300.1	LoquatSDH	0.289308
GRMZM2G175423 T01	LoquatSDH	0.283019
GSVIVT01010642001	LoquatSDH	0.238994
GSVIVT01010644001	LoquatSDH	0.226415
GSVIVT01010646001	LoquatSDH	0.220126
Jcr4S01523.110	LoquatSDH	0.301887
Jcr4S01523.120	LoquatSDH	0.232704
Jcr4S02872.90	LoquatSDH	0.232704
LOC Os08g43190.1	LoquatSDH	0.289308
30147.m014321	Lus10027409	0.264151
30147.m014322	Lus10027409	0.207547
949748	Lus10027409	0.27673
AC229727 19.1	Lus10027409	0.27044
Aquca 007 00981.1	Lus10027409	0.283019
Aquca 037 00077.1	Lus10027409	0.27044
Aquca 037 00115.1	Lus10027409	0.283019
Aquca 038 00026.1	Lus10027409	0.27044
Aquca 038 00030.1	Lus10027409	0.283019
Aquca 038 00048.1	Lus10027409	0.289308
Aquca 038 00061.1	Lus10027409	0.27044
AT5G51970.1	Lus10027409	0.27044
BAJ88002.1	Lus10027409	0.320755
Bol029420	Lus10027409	0.289308
Bra028288	Lus10027409	0.27673
Bradi3g42030.1	Lus10027409	0.314465
C.cajan 45120	Lus10027409	0.257862
Capana01g001582	Lus10027409	0.27044
Carubv10026642m	Lus10027409	0.264151
cassava4.1 010253m	Lus10027409	0.188679
cassava4.1 010265m	Lus10027409	0.257862
Cucsa.251080.1	Lus10027409	0.283019
Cucsa.251090.1	Lus10027409	0.301887
EMS46178.1	Lus10027409	0.320755
Eucgr.K00212.1	Lus10027409	0.18239
Eucgr.K00213.1	Lus10027409	0.232704
Eutrema salsugineum	Lus10027409	0.27044
evm.model.supercontig 4.222	Lus10027409	0.27673
Glyma09g27310.1	Lus10027409	0.27044
Glyma16g32360.1	Lus10027409	0.27044
Gorai.006G046000.1	Lus10027409	0.289308
Gorai.008G281200.1	Lus10027409	0.289308
Gorai.008G281300.1	Lus10027409	0.327044
GRMZM2G175423 T01	Lus10027409	0.308176
GSVIVT01010642001	Lus10027409	0.289308
GSVIVT01010644001	Lus10027409	0.232704
GSVIVT01010646001	Lus10027409	0.238994
Jcr4S01523.110	Lus10027409	0.201258
Jcr4S01523.120	Lus10027409	0.27044
Jcr4S02872.90	Lus10027409	0.27044
LOC Os08g43190.1	Lus10027409	0.283019
LoquatSDH	Lus10027409	0.320755
30147.m014321	Lus10027410	0.163522
30147.m014322	Lus10027410	0.27044
949748	Lus10027410	0.169811
AC229727 19.1	Lus10027410	0.213836
Aquca 007 00981.1	Lus10027410	0.201258
Aquca 037 00077.1	Lus10027410	0.213836
Aquca 037 00115.1	Lus10027410	0.220126
Aquca 038 00026.1	Lus10027410	0.201258
Aquca 038 00030.1	Lus10027410	0.194969
Aquca 038 00048.1	Lus10027410	0.220126
Aquca 038 00061.1	Lus10027410	0.201258
AT5G51970.1	Lus10027410	0.163522
BAJ88002.1	Lus10027410	0.238994
Bol029420	Lus10027410	0.188679
Bra028288	Lus10027410	0.176101
Bradi3g42030.1	Lus10027410	0.245283
C.cajan 45120	Lus10027410	0.18239
Capana01g001582	Lus10027410	0.176101
Carubv10026642m	Lus10027410	0.157233
cassava4.1 010253m	Lus10027410	0.257862
cassava4.1 010265m	Lus10027410	0.144654
Cucsa.251080.1	Lus10027410	0.194969
Cucsa.251090.1	Lus10027410	0.207547
EMS46178.1	Lus10027410	0.232704
Eucgr.K00212.1	Lus10027410	0.245283
Eucgr.K00213.1	Lus10027410	0.163522
Eutrema salsugineum	Lus10027410	0.169811
evm.model.supercontig 4.222	Lus10027410	0.169811
Glyma09g27310.1	Lus10027410	0.188679
Glyma16g32360.1	Lus10027410	0.201258
Gorai.006G046000.1	Lus10027410	0.201258
Gorai.008G281200.1	Lus10027410	0.188679
Gorai.008G281300.1	Lus10027410	0.27673
GRMZM2G175423 T01	Lus10027410	0.207547
GSVIVT01010642001	Lus10027410	0.201258
GSVIVT01010644001	Lus10027410	0.251572
GSVIVT01010646001	Lus10027410	0.257862
Jcr4S01523.110	Lus10027410	0.27673
Jcr4S01523.120	Lus10027410	0.150943
Jcr4S02872.90	Lus10027410	0.150943
LOC Os08g43190.1	Lus10027410	0.201258
LoquatSDH	Lus10027410	0.283019
Lus10027409	Lus10027410	0.220126
30147.m014321	Lus10031659	0.150943
30147.m014322	Lus10031659	0.264151
949748	Lus10031659	0.157233
AC229727 19.1	Lus10031659	0.201258
Aquca 007 00981.1	Lus10031659	0.201258
Aquca 037 00077.1	Lus10031659	0.207547
Aquca 037 00115.1	Lus10031659	0.220126
Aquca 038 00026.1	Lus10031659	0.188679
Aquca 038 00030.1	Lus10031659	0.194969
Aquca 038 00048.1	Lus10031659	0.213836
Aquca 038 00061.1	Lus10031659	0.188679
AT5G51970.1	Lus10031659	0.150943
BAJ88002.1	Lus10031659	0.232704
Bol029420	Lus10031659	0.176101
Bra028288	Lus10031659	0.163522
Bradi3g42030.1	Lus10031659	0.238994
C.cajan 45120	Lus10031659	0.176101
Capana01g001582	Lus10031659	0.169811
Carubv10026642m	Lus10031659	0.144654
cassava4.1 010253m	Lus10031659	0.251572
cassava4.1 010265m	Lus10031659	0.132075
Cucsa.251080.1	Lus10031659	0.188679
Cucsa.251090.1	Lus10031659	0.201258
EMS46178.1	Lus10031659	0.226415
Eucgr.K00212.1	Lus10031659	0.245283
Eucgr.K00213.1	Lus10031659	0.150943
Eutrema salsugineum	Lus10031659	0.157233
evm.model.supercontig 4.222	Lus10031659	0.157233
Glyma09g27310.1	Lus10031659	0.18239
Glyma16g32360.1	Lus10031659	0.188679
Gorai.006G046000.1	Lus10031659	0.188679
Gorai.008G281200.1	Lus10031659	0.176101
Gorai.008G281300.1	Lus10031659	0.264151
GRMZM2G175423 T01	Lus10031659	0.207547
GSVIVT01010642001	Lus10031659	0.188679
GSVIVT01010644001	Lus10031659	0.245283
GSVIVT01010646001	Lus10031659	0.251572
Jcr4S01523.110	Lus10031659	0.27044
Jcr4S01523.120	Lus10031659	0.150943
Jcr4S02872.90	Lus10031659	0.150943
LOC Os08g43190.1	Lus10031659	0.188679
LoquatSDH	Lus10031659	0.27044
Lus10027409	Lus10031659	0.226415
Lus10027410	Lus10031659	0.0440252
30147.m014321	Lus10031660	0.27044
30147.m014322	Lus10031660	0.213836
949748	Lus10031660	0.283019
AC229727 19.1	Lus10031660	0.27673
Aquca 007 00981.1	Lus10031660	0.289308
Aquca 037 00077.1	Lus10031660	0.27673
Aquca 037 00115.1	Lus10031660	0.289308
Aquca 038 00026.1	Lus10031660	0.27673
Aquca 038 00030.1	Lus10031660	0.289308
Aquca 038 00048.1	Lus10031660	0.295597
Aquca 038 00061.1	Lus10031660	0.27673
AT5G51970.1	Lus10031660	0.27673
BAJ88002.1	Lus10031660	0.320755
Bol029420	Lus10031660	0.295597
Bra028288	Lus10031660	0.283019
Bradi3g42030.1	Lus10031660	0.314465
C.cajan 45120	Lus10031660	0.264151
Capana01g001582	Lus10031660	0.27673
Carubv10026642m	Lus10031660	0.27044
cassava4.1 010253m	Lus10031660	0.194969
cassava4.1 010265m	Lus10031660	0.264151
Cucsa.251080.1	Lus10031660	0.289308
Cucsa.251090.1	Lus10031660	0.295597
EMS46178.1	Lus10031660	0.320755
Eucgr.K00212.1	Lus10031660	0.188679
Eucgr.K00213.1	Lus10031660	0.238994
Eutrema salsugineum	Lus10031660	0.27673
evm.model.supercontig 4.222	Lus10031660	0.283019
Glyma09g27310.1	Lus10031660	0.27044
Glyma16g32360.1	Lus10031660	0.27044
Gorai.006G046000.1	Lus10031660	0.295597
Gorai.008G281200.1	Lus10031660	0.295597
Gorai.008G281300.1	Lus10031660	0.333333
GRMZM2G175423 T01	Lus10031660	0.308176
GSVIVT01010642001	Lus10031660	0.295597
GSVIVT01010644001	Lus10031660	0.232704
GSVIVT01010646001	Lus10031660	0.238994
Jcr4S01523.110	Lus10031660	0.207547
Jcr4S01523.120	Lus10031660	0.27673
Jcr4S02872.90	Lus10031660	0.27673
LOC Os08g43190.1	Lus10031660	0.289308
LoquatSDH	Lus10031660	0.320755
Lus10027409	Lus10031660	0.0125786
Lus10027410	Lus10031660	0.226415
Lus10031659	Lus10031660	0.232704
30147.m014321	MDP0000123910	0.226415
30147.m014322	MDP0000123910	0.301887
949748	MDP0000123910	0.213836
AC229727 19.1	MDP0000123910	0.226415
Aquca 007 00981.1	MDP0000123910	0.232704
Aquca 037 00077.1	MDP0000123910	0.257862
Aquca 037 00115.1	MDP0000123910	0.27044
Aquca 038 00026.1	MDP0000123910	0.251572
Aquca 038 00030.1	MDP0000123910	0.226415
Aquca 038 00048.1	MDP0000123910	0.27673
Aquca 038 00061.1	MDP0000123910	0.251572
AT5G51970.1	MDP0000123910	0.220126
BAJ88002.1	MDP0000123910	0.238994
Bol029420	MDP0000123910	0.213836
Bra028288	MDP0000123910	0.213836
Bradi3g42030.1	MDP0000123910	0.27044
C.cajan 45120	MDP0000123910	0.220126
Capana01g001582	MDP0000123910	0.207547
Carubv10026642m	MDP0000123910	0.213836
cassava4.1 010253m	MDP0000123910	0.295597
cassava4.1 010265m	MDP0000123910	0.188679
Cucsa.251080.1	MDP0000123910	0.213836
Cucsa.251090.1	MDP0000123910	0.264151
EMS46178.1	MDP0000123910	0.238994
Eucgr.K00212.1	MDP0000123910	0.27044
Eucgr.K00213.1	MDP0000123910	0.194969
Eutrema salsugineum	MDP0000123910	0.207547
evm.model.supercontig 4.222	MDP0000123910	0.226415
Glyma09g27310.1	MDP0000123910	0.226415
Glyma16g32360.1	MDP0000123910	0.232704
Gorai.006G046000.1	MDP0000123910	0.226415
Gorai.008G281200.1	MDP0000123910	0.232704
Gorai.008G281300.1	MDP0000123910	0.295597
GRMZM2G175423 T01	MDP0000123910	0.220126
GSVIVT01010642001	MDP0000123910	0.220126
GSVIVT01010644001	MDP0000123910	0.264151
GSVIVT01010646001	MDP0000123910	0.257862
Jcr4S01523.110	MDP0000123910	0.301887
Jcr4S01523.120	MDP0000123910	0.213836
Jcr4S02872.90	MDP0000123910	0.213836
LOC Os08g43190.1	MDP0000123910	0.251572
LoquatSDH	MDP0000123910	0.301887
Lus10027409	MDP0000123910	0.301887
Lus10027410	MDP0000123910	0.207547
Lus10031659	MDP0000123910	0.226415
Lus10031660	MDP0000123910	0.308176
30147.m014321	MDP0000149907	0.194969
30147.m014322	MDP0000149907	0.283019
949748	MDP0000149907	0.207547
AC229727 19.1	MDP0000149907	0.207547
Aquca 007 00981.1	MDP0000149907	0.207547
Aquca 037 00077.1	MDP0000149907	0.226415
Aquca 037 00115.1	MDP0000149907	0.238994
Aquca 038 00026.1	MDP0000149907	0.220126
Aquca 038 00030.1	MDP0000149907	0.201258
Aquca 038 00048.1	MDP0000149907	0.251572
Aquca 038 00061.1	MDP0000149907	0.220126
AT5G51970.1	MDP0000149907	0.213836
BAJ88002.1	MDP0000149907	0.251572
Bol029420	MDP0000149907	0.207547
Bra028288	MDP0000149907	0.207547
Bradi3g42030.1	MDP0000149907	0.27044
C.cajan 45120	MDP0000149907	0.201258
Capana01g001582	MDP0000149907	0.226415
Carubv10026642m	MDP0000149907	0.207547
cassava4.1 010253m	MDP0000149907	0.289308
cassava4.1 010265m	MDP0000149907	0.169811
Cucsa.251080.1	MDP0000149907	0.226415
Cucsa.251090.1	MDP0000149907	0.264151
EMS46178.1	MDP0000149907	0.251572
Eucgr.K00212.1	MDP0000149907	0.257862
Eucgr.K00213.1	MDP0000149907	0.176101
Eutrema salsugineum	MDP0000149907	0.201258
evm.model.supercontig 4.222	MDP0000149907	0.207547
Glyma09g27310.1	MDP0000149907	0.207547
Glyma16g32360.1	MDP0000149907	0.213836
Gorai.006G046000.1	MDP0000149907	0.213836
Gorai.008G281200.1	MDP0000149907	0.213836
Gorai.008G281300.1	MDP0000149907	0.289308
GRMZM2G175423 T01	MDP0000149907	0.232704
GSVIVT01010642001	MDP0000149907	0.232704
GSVIVT01010644001	MDP0000149907	0.232704
GSVIVT01010646001	MDP0000149907	0.226415
Jcr4S01523.110	MDP0000149907	0.283019
Jcr4S01523.120	MDP0000149907	0.194969
Jcr4S02872.90	MDP0000149907	0.194969
LOC Os08g43190.1	MDP0000149907	0.245283
LoquatSDH	MDP0000149907	0.289308
Lus10027409	MDP0000149907	0.289308
Lus10027410	MDP0000149907	0.201258
Lus10031659	MDP0000149907	0.207547
Lus10031660	MDP0000149907	0.295597
MDP0000123910	MDP0000149907	0.100629
30147.m014321	MDP0000167088	0.18239
30147.m014322	MDP0000167088	0.289308
949748	MDP0000167088	0.18239
AC229727 19.1	MDP0000167088	0.213836
Aquca 007 00981.1	MDP0000167088	0.220126
Aquca 037 00077.1	MDP0000167088	0.251572
Aquca 037 00115.1	MDP0000167088	0.251572
Aquca 038 00026.1	MDP0000167088	0.226415
Aquca 038 00030.1	MDP0000167088	0.213836
Aquca 038 00048.1	MDP0000167088	0.257862
Aquca 038 00061.1	MDP0000167088	0.226415
AT5G51970.1	MDP0000167088	0.188679
BAJ88002.1	MDP0000167088	0.257862
Bol029420	MDP0000167088	0.194969
Bra028288	MDP0000167088	0.194969
Bradi3g42030.1	MDP0000167088	0.27673
C.cajan 45120	MDP0000167088	0.201258
Capana01g001582	MDP0000167088	0.213836
Carubv10026642m	MDP0000167088	0.18239
cassava4.1 010253m	MDP0000167088	0.289308
cassava4.1 010265m	MDP0000167088	0.157233
Cucsa.251080.1	MDP0000167088	0.226415
Cucsa.251090.1	MDP0000167088	0.264151
EMS46178.1	MDP0000167088	0.257862
Eucgr.K00212.1	MDP0000167088	0.27044
Eucgr.K00213.1	MDP0000167088	0.163522
Eutrema salsugineum	MDP0000167088	0.188679
evm.model.supercontig 4.222	MDP0000167088	0.194969
Glyma09g27310.1	MDP0000167088	0.207547
Glyma16g32360.1	MDP0000167088	0.213836
Gorai.006G046000.1	MDP0000167088	0.201258
Gorai.008G281200.1	MDP0000167088	0.213836
Gorai.008G281300.1	MDP0000167088	0.283019
GRMZM2G175423 T01	MDP0000167088	0.226415
GSVIVT01010642001	MDP0000167088	0.220126
GSVIVT01010644001	MDP0000167088	0.238994
GSVIVT01010646001	MDP0000167088	0.232704
Jcr4S01523.110	MDP0000167088	0.289308
Jcr4S01523.120	MDP0000167088	0.207547
Jcr4S02872.90	MDP0000167088	0.207547
LOC Os08g43190.1	MDP0000167088	0.251572
LoquatSDH	MDP0000167088	0.289308
Lus10027409	MDP0000167088	0.295597
Lus10027410	MDP0000167088	0.207547
Lus10031659	MDP0000167088	0.213836
Lus10031660	MDP0000167088	0.301887
MDP0000123910	MDP0000167088	0.106918
MDP0000149907	MDP0000167088	0.0440252
30147.m014321	MDP0000171573	0.220126
30147.m014322	MDP0000171573	0.295597
949748	MDP0000171573	0.207547
AC229727 19.1	MDP0000171573	0.220126
Aquca 007 00981.1	MDP0000171573	0.226415
Aquca 037 00077.1	MDP0000171573	0.251572
Aquca 037 00115.1	MDP0000171573	0.264151
Aquca 038 00026.1	MDP0000171573	0.245283
Aquca 038 00030.1	MDP0000171573	0.220126
Aquca 038 00048.1	MDP0000171573	0.27044
Aquca 038 00061.1	MDP0000171573	0.245283
AT5G51970.1	MDP0000171573	0.213836
BAJ88002.1	MDP0000171573	0.226415
Bol029420	MDP0000171573	0.207547
Bra028288	MDP0000171573	0.207547
Bradi3g42030.1	MDP0000171573	0.27673
C.cajan 45120	MDP0000171573	0.213836
Capana01g001582	MDP0000171573	0.194969
Carubv10026642m	MDP0000171573	0.207547
cassava4.1 010253m	MDP0000171573	0.295597
cassava4.1 010265m	MDP0000171573	0.18239
Cucsa.251080.1	MDP0000171573	0.213836
Cucsa.251090.1	MDP0000171573	0.264151
EMS46178.1	MDP0000171573	0.232704
Eucgr.K00212.1	MDP0000171573	0.264151
Eucgr.K00213.1	MDP0000171573	0.188679
Eutrema salsugineum	MDP0000171573	0.201258
evm.model.supercontig 4.222	MDP0000171573	0.220126
Glyma09g27310.1	MDP0000171573	0.220126
Glyma16g32360.1	MDP0000171573	0.226415
Gorai.006G046000.1	MDP0000171573	0.220126
Gorai.008G281200.1	MDP0000171573	0.226415
Gorai.008G281300.1	MDP0000171573	0.289308
GRMZM2G175423 T01	MDP0000171573	0.232704
GSVIVT01010642001	MDP0000171573	0.213836
GSVIVT01010644001	MDP0000171573	0.257862
GSVIVT01010646001	MDP0000171573	0.251572
Jcr4S01523.110	MDP0000171573	0.295597
Jcr4S01523.120	MDP0000171573	0.207547
Jcr4S02872.90	MDP0000171573	0.207547
LOC Os08g43190.1	MDP0000171573	0.251572
LoquatSDH	MDP0000171573	0.301887
Lus10027409	MDP0000171573	0.295597
Lus10027410	MDP0000171573	0.201258
Lus10031659	MDP0000171573	0.220126
Lus10031660	MDP0000171573	0.301887
MDP0000123910	MDP0000171573	0.0188679
MDP0000149907	MDP0000171573	0.0943396
MDP0000167088	MDP0000171573	0.100629
30147.m014321	MDP0000188052	0.18239
30147.m014322	MDP0000188052	0.27673
949748	MDP0000188052	0.194969
AC229727 19.1	MDP0000188052	0.201258
Aquca 007 00981.1	MDP0000188052	0.194969
Aquca 037 00077.1	MDP0000188052	0.232704
Aquca 037 00115.1	MDP0000188052	0.226415
Aquca 038 00026.1	MDP0000188052	0.213836
Aquca 038 00030.1	MDP0000188052	0.188679
Aquca 038 00048.1	MDP0000188052	0.245283
Aquca 038 00061.1	MDP0000188052	0.213836
AT5G51970.1	MDP0000188052	0.201258
BAJ88002.1	MDP0000188052	0.245283
Bol029420	MDP0000188052	0.194969
Bra028288	MDP0000188052	0.194969
Bradi3g42030.1	MDP0000188052	0.264151
C.cajan 45120	MDP0000188052	0.188679
Capana01g001582	MDP0000188052	0.213836
Carubv10026642m	MDP0000188052	0.188679
cassava4.1 010253m	MDP0000188052	0.289308
cassava4.1 010265m	MDP0000188052	0.157233
Cucsa.251080.1	MDP0000188052	0.213836
Cucsa.251090.1	MDP0000188052	0.251572
EMS46178.1	MDP0000188052	0.245283
Eucgr.K00212.1	MDP0000188052	0.251572
Eucgr.K00213.1	MDP0000188052	0.163522
Eutrema salsugineum	MDP0000188052	0.18239
evm.model.supercontig 4.222	MDP0000188052	0.194969
Glyma09g27310.1	MDP0000188052	0.194969
Glyma16g32360.1	MDP0000188052	0.201258
Gorai.006G046000.1	MDP0000188052	0.201258
Gorai.008G281200.1	MDP0000188052	0.213836
Gorai.008G281300.1	MDP0000188052	0.283019
GRMZM2G175423 T01	MDP0000188052	0.226415
GSVIVT01010642001	MDP0000188052	0.220126
GSVIVT01010644001	MDP0000188052	0.245283
GSVIVT01010646001	MDP0000188052	0.238994
Jcr4S01523.110	MDP0000188052	0.283019
Jcr4S01523.120	MDP0000188052	0.188679
Jcr4S02872.90	MDP0000188052	0.188679
LOC Os08g43190.1	MDP0000188052	0.238994
LoquatSDH	MDP0000188052	0.283019
Lus10027409	MDP0000188052	0.289308
Lus10027410	MDP0000188052	0.194969
Lus10031659	MDP0000188052	0.201258
Lus10031660	MDP0000188052	0.295597
MDP0000123910	MDP0000188052	0.0943396
MDP0000149907	MDP0000188052	0.0314465
MDP0000167088	MDP0000188052	0.0440252
MDP0000171573	MDP0000188052	0.0880503
30147.m014321	MDP0000188054	0.201258
30147.m014322	MDP0000188054	0.295597
949748	MDP0000188054	0.213836
AC229727 19.1	MDP0000188054	0.213836
Aquca 007 00981.1	MDP0000188054	0.213836
Aquca 037 00077.1	MDP0000188054	0.245283
Aquca 037 00115.1	MDP0000188054	0.238994
Aquca 038 00026.1	MDP0000188054	0.232704
Aquca 038 00030.1	MDP0000188054	0.207547
Aquca 038 00048.1	MDP0000188054	0.264151
Aquca 038 00061.1	MDP0000188054	0.232704
AT5G51970.1	MDP0000188054	0.220126
BAJ88002.1	MDP0000188054	0.257862
Bol029420	MDP0000188054	0.207547
Bra028288	MDP0000188054	0.213836
Bradi3g42030.1	MDP0000188054	0.27673
C.cajan 45120	MDP0000188054	0.201258
Capana01g001582	MDP0000188054	0.232704
Carubv10026642m	MDP0000188054	0.207547
cassava4.1 010253m	MDP0000188054	0.308176
cassava4.1 010265m	MDP0000188054	0.176101
Cucsa.251080.1	MDP0000188054	0.226415
Cucsa.251090.1	MDP0000188054	0.264151
EMS46178.1	MDP0000188054	0.257862
Eucgr.K00212.1	MDP0000188054	0.27673
Eucgr.K00213.1	MDP0000188054	0.18239
Eutrema salsugineum	MDP0000188054	0.201258
evm.model.supercontig 4.222	MDP0000188054	0.213836
Glyma09g27310.1	MDP0000188054	0.207547
Glyma16g32360.1	MDP0000188054	0.213836
Gorai.006G046000.1	MDP0000188054	0.220126
Gorai.008G281200.1	MDP0000188054	0.232704
Gorai.008G281300.1	MDP0000188054	0.295597
GRMZM2G175423 T01	MDP0000188054	0.232704
GSVIVT01010642001	MDP0000188054	0.232704
GSVIVT01010644001	MDP0000188054	0.264151
GSVIVT01010646001	MDP0000188054	0.257862
Jcr4S01523.110	MDP0000188054	0.301887
Jcr4S01523.120	MDP0000188054	0.207547
Jcr4S02872.90	MDP0000188054	0.207547
LOC Os08g43190.1	MDP0000188054	0.251572
LoquatSDH	MDP0000188054	0.301887
Lus10027409	MDP0000188054	0.308176
Lus10027410	MDP0000188054	0.213836
Lus10031659	MDP0000188054	0.220126
Lus10031660	MDP0000188054	0.314465
MDP0000123910	MDP0000188054	0.119497
MDP0000149907	MDP0000188054	0.0566038
MDP0000167088	MDP0000188054	0.0691824
MDP0000171573	MDP0000188054	0.113208
MDP0000188052	MDP0000188054	0.0251572
30147.m014321	MDP0000250546	0.194969
30147.m014322	MDP0000250546	0.283019
949748	MDP0000250546	0.213836
AC229727 19.1	MDP0000250546	0.207547
Aquca 007 00981.1	MDP0000250546	0.207547
Aquca 037 00077.1	MDP0000250546	0.245283
Aquca 037 00115.1	MDP0000250546	0.238994
Aquca 038 00026.1	MDP0000250546	0.226415
Aquca 038 00030.1	MDP0000250546	0.201258
Aquca 038 00048.1	MDP0000250546	0.251572
Aquca 038 00061.1	MDP0000250546	0.226415
AT5G51970.1	MDP0000250546	0.220126
BAJ88002.1	MDP0000250546	0.264151
Bol029420	MDP0000250546	0.213836
Bra028288	MDP0000250546	0.213836
Bradi3g42030.1	MDP0000250546	0.27673
C.cajan 45120	MDP0000250546	0.201258
Capana01g001582	MDP0000250546	0.226415
Carubv10026642m	MDP0000250546	0.213836
cassava4.1 010253m	MDP0000250546	0.295597
cassava4.1 010265m	MDP0000250546	0.169811
Cucsa.251080.1	MDP0000250546	0.226415
Cucsa.251090.1	MDP0000250546	0.264151
EMS46178.1	MDP0000250546	0.264151
Eucgr.K00212.1	MDP0000250546	0.257862
Eucgr.K00213.1	MDP0000250546	0.176101
Eutrema salsugineum	MDP0000250546	0.207547
evm.model.supercontig 4.222	MDP0000250546	0.207547
Glyma09g27310.1	MDP0000250546	0.207547
Glyma16g32360.1	MDP0000250546	0.213836
Gorai.006G046000.1	MDP0000250546	0.213836
Gorai.008G281200.1	MDP0000250546	0.226415
Gorai.008G281300.1	MDP0000250546	0.295597
GRMZM2G175423 T01	MDP0000250546	0.245283
GSVIVT01010642001	MDP0000250546	0.232704
GSVIVT01010644001	MDP0000250546	0.257862
GSVIVT01010646001	MDP0000250546	0.251572
Jcr4S01523.110	MDP0000250546	0.283019
Jcr4S01523.120	MDP0000250546	0.201258
Jcr4S02872.90	MDP0000250546	0.201258
LOC Os08g43190.1	MDP0000250546	0.245283
LoquatSDH	MDP0000250546	0.289308
Lus10027409	MDP0000250546	0.295597
Lus10027410	MDP0000250546	0.207547
Lus10031659	MDP0000250546	0.213836
Lus10031660	MDP0000250546	0.301887
MDP0000123910	MDP0000250546	0.113208
MDP0000149907	MDP0000250546	0.0503145
MDP0000167088	MDP0000250546	0.0628931
MDP0000171573	MDP0000250546	0.106918
MDP0000188052	MDP0000250546	0.0251572
MDP0000188054	MDP0000250546	0.0503145
30147.m014321	MDP0000305455	0.238994
30147.m014322	MDP0000305455	0.295597
949748	MDP0000305455	0.257862
AC229727 19.1	MDP0000305455	0.232704
Aquca 007 00981.1	MDP0000305455	0.251572
Aquca 037 00077.1	MDP0000305455	0.308176
Aquca 037 00115.1	MDP0000305455	0.301887
Aquca 038 00026.1	MDP0000305455	0.283019
Aquca 038 00030.1	MDP0000305455	0.245283
Aquca 038 00048.1	MDP0000305455	0.301887
Aquca 038 00061.1	MDP0000305455	0.283019
AT5G51970.1	MDP0000305455	0.27044
BAJ88002.1	MDP0000305455	0.308176
Bol029420	MDP0000305455	0.27673
Bra028288	MDP0000305455	0.264151
Bradi3g42030.1	MDP0000305455	0.333333
C.cajan 45120	MDP0000305455	0.251572
Capana01g001582	MDP0000305455	0.245283
Carubv10026642m	MDP0000305455	0.264151
cassava4.1 010253m	MDP0000305455	0.283019
cassava4.1 010265m	MDP0000305455	0.207547
Cucsa.251080.1	MDP0000305455	0.289308
Cucsa.251090.1	MDP0000305455	0.295597
EMS46178.1	MDP0000305455	0.301887
Eucgr.K00212.1	MDP0000305455	0.27673
Eucgr.K00213.1	MDP0000305455	0.232704
Eutrema salsugineum	MDP0000305455	0.264151
evm.model.supercontig 4.222	MDP0000305455	0.245283
Glyma09g27310.1	MDP0000305455	0.232704
Glyma16g32360.1	MDP0000305455	0.238994
Gorai.006G046000.1	MDP0000305455	0.245283
Gorai.008G281200.1	MDP0000305455	0.251572
Gorai.008G281300.1	MDP0000305455	0.301887
GRMZM2G175423 T01	MDP0000305455	0.289308
GSVIVT01010642001	MDP0000305455	0.251572
GSVIVT01010644001	MDP0000305455	0.220126
GSVIVT01010646001	MDP0000305455	0.213836
Jcr4S01523.110	MDP0000305455	0.289308
Jcr4S01523.120	MDP0000305455	0.220126
Jcr4S02872.90	MDP0000305455	0.220126
LOC Os08g43190.1	MDP0000305455	0.295597
LoquatSDH	MDP0000305455	0.0188679
Lus10027409	MDP0000305455	0.301887
Lus10027410	MDP0000305455	0.27044
Lus10031659	MDP0000305455	0.257862
Lus10031660	MDP0000305455	0.301887
MDP0000123910	MDP0000305455	0.301887
MDP0000149907	MDP0000305455	0.27044
MDP0000167088	MDP0000305455	0.27044
MDP0000171573	MDP0000305455	0.301887
MDP0000188052	MDP0000305455	0.27044
MDP0000188054	MDP0000305455	0.289308
MDP0000250546	MDP0000305455	0.27673
30147.m014321	MDP0000515106	0.194969
30147.m014322	MDP0000515106	0.283019
949748	MDP0000515106	0.207547
AC229727 19.1	MDP0000515106	0.207547
Aquca 007 00981.1	MDP0000515106	0.207547
Aquca 037 00077.1	MDP0000515106	0.226415
Aquca 037 00115.1	MDP0000515106	0.238994
Aquca 038 00026.1	MDP0000515106	0.220126
Aquca 038 00030.1	MDP0000515106	0.201258
Aquca 038 00048.1	MDP0000515106	0.251572
Aquca 038 00061.1	MDP0000515106	0.220126
AT5G51970.1	MDP0000515106	0.213836
BAJ88002.1	MDP0000515106	0.251572
Bol029420	MDP0000515106	0.207547
Bra028288	MDP0000515106	0.207547
Bradi3g42030.1	MDP0000515106	0.27044
C.cajan 45120	MDP0000515106	0.201258
Capana01g001582	MDP0000515106	0.226415
Carubv10026642m	MDP0000515106	0.207547
cassava4.1 010253m	MDP0000515106	0.289308
cassava4.1 010265m	MDP0000515106	0.169811
Cucsa.251080.1	MDP0000515106	0.226415
Cucsa.251090.1	MDP0000515106	0.264151
EMS46178.1	MDP0000515106	0.251572
Eucgr.K00212.1	MDP0000515106	0.257862
Eucgr.K00213.1	MDP0000515106	0.176101
Eutrema salsugineum	MDP0000515106	0.201258
evm.model.supercontig 4.222	MDP0000515106	0.207547
Glyma09g27310.1	MDP0000515106	0.207547
Glyma16g32360.1	MDP0000515106	0.213836
Gorai.006G046000.1	MDP0000515106	0.213836
Gorai.008G281200.1	MDP0000515106	0.213836
Gorai.008G281300.1	MDP0000515106	0.289308
GRMZM2G175423 T01	MDP0000515106	0.232704
GSVIVT01010642001	MDP0000515106	0.232704
GSVIVT01010644001	MDP0000515106	0.232704
GSVIVT01010646001	MDP0000515106	0.226415
Jcr4S01523.110	MDP0000515106	0.283019
Jcr4S01523.120	MDP0000515106	0.194969
Jcr4S02872.90	MDP0000515106	0.194969
LOC Os08g43190.1	MDP0000515106	0.245283
LoquatSDH	MDP0000515106	0.289308
Lus10027409	MDP0000515106	0.289308
Lus10027410	MDP0000515106	0.201258
Lus10031659	MDP0000515106	0.207547
Lus10031660	MDP0000515106	0.295597
MDP0000123910	MDP0000515106	0.100629
MDP0000149907	MDP0000515106	0
MDP0000167088	MDP0000515106	0.0440252
MDP0000171573	MDP0000515106	0.0943396
MDP0000188052	MDP0000515106	0.0314465
MDP0000188054	MDP0000515106	0.0566038
MDP0000250546	MDP0000515106	0.0503145
MDP0000305455	MDP0000515106	0.27044
30147.m014321	MDP0000638442	0.194969
30147.m014322	MDP0000638442	0.283019
949748	MDP0000638442	0.207547
AC229727 19.1	MDP0000638442	0.207547
Aquca 007 00981.1	MDP0000638442	0.207547
Aquca 037 00077.1	MDP0000638442	0.226415
Aquca 037 00115.1	MDP0000638442	0.238994
Aquca 038 00026.1	MDP0000638442	0.220126
Aquca 038 00030.1	MDP0000638442	0.201258
Aquca 038 00048.1	MDP0000638442	0.251572
Aquca 038 00061.1	MDP0000638442	0.220126
AT5G51970.1	MDP0000638442	0.213836
BAJ88002.1	MDP0000638442	0.251572
Bol029420	MDP0000638442	0.207547
Bra028288	MDP0000638442	0.207547
Bradi3g42030.1	MDP0000638442	0.27044
C.cajan 45120	MDP0000638442	0.201258
Capana01g001582	MDP0000638442	0.226415
Carubv10026642m	MDP0000638442	0.207547
cassava4.1 010253m	MDP0000638442	0.289308
cassava4.1 010265m	MDP0000638442	0.169811
Cucsa.251080.1	MDP0000638442	0.226415
Cucsa.251090.1	MDP0000638442	0.264151
EMS46178.1	MDP0000638442	0.251572
Eucgr.K00212.1	MDP0000638442	0.257862
Eucgr.K00213.1	MDP0000638442	0.176101
Eutrema salsugineum	MDP0000638442	0.201258
evm.model.supercontig 4.222	MDP0000638442	0.207547
Glyma09g27310.1	MDP0000638442	0.207547
Glyma16g32360.1	MDP0000638442	0.213836
Gorai.006G046000.1	MDP0000638442	0.213836
Gorai.008G281200.1	MDP0000638442	0.213836
Gorai.008G281300.1	MDP0000638442	0.289308
GRMZM2G175423 T01	MDP0000638442	0.232704
GSVIVT01010642001	MDP0000638442	0.232704
GSVIVT01010644001	MDP0000638442	0.232704
GSVIVT01010646001	MDP0000638442	0.226415
Jcr4S01523.110	MDP0000638442	0.283019
Jcr4S01523.120	MDP0000638442	0.194969
Jcr4S02872.90	MDP0000638442	0.194969
LOC Os08g43190.1	MDP0000638442	0.245283
LoquatSDH	MDP0000638442	0.289308
Lus10027409	MDP0000638442	0.289308
Lus10027410	MDP0000638442	0.201258
Lus10031659	MDP0000638442	0.207547
Lus10031660	MDP0000638442	0.295597
MDP0000123910	MDP0000638442	0.100629
MDP0000149907	MDP0000638442	0
MDP0000167088	MDP0000638442	0.0440252
MDP0000171573	MDP0000638442	0.0943396
MDP0000188052	MDP0000638442	0.0314465
MDP0000188054	MDP0000638442	0.0566038
MDP0000250546	MDP0000638442	0.0503145
MDP0000305455	MDP0000638442	0.27044
MDP0000515106	MDP0000638442	0
30147.m014321	MDP0000707567	0.194969
30147.m014322	MDP0000707567	0.283019
949748	MDP0000707567	0.207547
AC229727 19.1	MDP0000707567	0.207547
Aquca 007 00981.1	MDP0000707567	0.207547
Aquca 037 00077.1	MDP0000707567	0.226415
Aquca 037 00115.1	MDP0000707567	0.238994
Aquca 038 00026.1	MDP0000707567	0.220126
Aquca 038 00030.1	MDP0000707567	0.201258
Aquca 038 00048.1	MDP0000707567	0.251572
Aquca 038 00061.1	MDP0000707567	0.220126
AT5G51970.1	MDP0000707567	0.213836
BAJ88002.1	MDP0000707567	0.251572
Bol029420	MDP0000707567	0.207547
Bra028288	MDP0000707567	0.207547
Bradi3g42030.1	MDP0000707567	0.27044
C.cajan 45120	MDP0000707567	0.201258
Capana01g001582	MDP0000707567	0.226415
Carubv10026642m	MDP0000707567	0.207547
cassava4.1 010253m	MDP0000707567	0.289308
cassava4.1 010265m	MDP0000707567	0.169811
Cucsa.251080.1	MDP0000707567	0.226415
Cucsa.251090.1	MDP0000707567	0.264151
EMS46178.1	MDP0000707567	0.251572
Eucgr.K00212.1	MDP0000707567	0.257862
Eucgr.K00213.1	MDP0000707567	0.176101
Eutrema salsugineum	MDP0000707567	0.201258
evm.model.supercontig 4.222	MDP0000707567	0.207547
Glyma09g27310.1	MDP0000707567	0.207547
Glyma16g32360.1	MDP0000707567	0.213836
Gorai.006G046000.1	MDP0000707567	0.213836
Gorai.008G281200.1	MDP0000707567	0.213836
Gorai.008G281300.1	MDP0000707567	0.289308
GRMZM2G175423 T01	MDP0000707567	0.232704
GSVIVT01010642001	MDP0000707567	0.232704
GSVIVT01010644001	MDP0000707567	0.232704
GSVIVT01010646001	MDP0000707567	0.226415
Jcr4S01523.110	MDP0000707567	0.283019
Jcr4S01523.120	MDP0000707567	0.194969
Jcr4S02872.90	MDP0000707567	0.194969
LOC Os08g43190.1	MDP0000707567	0.245283
LoquatSDH	MDP0000707567	0.289308
Lus10027409	MDP0000707567	0.289308
Lus10027410	MDP0000707567	0.201258
Lus10031659	MDP0000707567	0.207547
Lus10031660	MDP0000707567	0.295597
MDP0000123910	MDP0000707567	0.100629
MDP0000149907	MDP0000707567	0
MDP0000167088	MDP0000707567	0.0440252
MDP0000171573	MDP0000707567	0.0943396
MDP0000188052	MDP0000707567	0.0314465
MDP0000188054	MDP0000707567	0.0566038
MDP0000250546	MDP0000707567	0.0503145
MDP0000305455	MDP0000707567	0.27044
MDP0000515106	MDP0000707567	0
MDP0000638442	MDP0000707567	0
30147.m014321	MDP0000759646	0.201258
30147.m014322	MDP0000759646	0.283019
949748	MDP0000759646	0.207547
AC229727 19.1	MDP0000759646	0.194969
Aquca 007 00981.1	MDP0000759646	0.213836
Aquca 037 00077.1	MDP0000759646	0.226415
Aquca 037 00115.1	MDP0000759646	0.238994
Aquca 038 00026.1	MDP0000759646	0.226415
Aquca 038 00030.1	MDP0000759646	0.207547
Aquca 038 00048.1	MDP0000759646	0.245283
Aquca 038 00061.1	MDP0000759646	0.226415
AT5G51970.1	MDP0000759646	0.226415
BAJ88002.1	MDP0000759646	0.245283
Bol029420	MDP0000759646	0.213836
Bra028288	MDP0000759646	0.207547
Bradi3g42030.1	MDP0000759646	0.257862
C.cajan 45120	MDP0000759646	0.194969
Capana01g001582	MDP0000759646	0.232704
Carubv10026642m	MDP0000759646	0.220126
cassava4.1 010253m	MDP0000759646	0.289308
cassava4.1 010265m	MDP0000759646	0.176101
Cucsa.251080.1	MDP0000759646	0.220126
Cucsa.251090.1	MDP0000759646	0.264151
EMS46178.1	MDP0000759646	0.245283
Eucgr.K00212.1	MDP0000759646	0.264151
Eucgr.K00213.1	MDP0000759646	0.188679
Eutrema salsugineum	MDP0000759646	0.213836
evm.model.supercontig 4.222	MDP0000759646	0.213836
Glyma09g27310.1	MDP0000759646	0.194969
Glyma16g32360.1	MDP0000759646	0.201258
Gorai.006G046000.1	MDP0000759646	0.220126
Gorai.008G281200.1	MDP0000759646	0.213836
Gorai.008G281300.1	MDP0000759646	0.289308
GRMZM2G175423 T01	MDP0000759646	0.220126
GSVIVT01010642001	MDP0000759646	0.232704
GSVIVT01010644001	MDP0000759646	0.238994
GSVIVT01010646001	MDP0000759646	0.232704
Jcr4S01523.110	MDP0000759646	0.283019
Jcr4S01523.120	MDP0000759646	0.213836
Jcr4S02872.90	MDP0000759646	0.213836
LOC Os08g43190.1	MDP0000759646	0.232704
LoquatSDH	MDP0000759646	0.295597
Lus10027409	MDP0000759646	0.289308
Lus10027410	MDP0000759646	0.213836
Lus10031659	MDP0000759646	0.220126
Lus10031660	MDP0000759646	0.295597
MDP0000123910	MDP0000759646	0.125786
MDP0000149907	MDP0000759646	0.0440252
MDP0000167088	MDP0000759646	0.0691824
MDP0000171573	MDP0000759646	0.119497
MDP0000188052	MDP0000759646	0.0566038
MDP0000188054	MDP0000759646	0.0691824
MDP0000250546	MDP0000759646	0.0754717
MDP0000305455	MDP0000759646	0.27673
MDP0000515106	MDP0000759646	0.0440252
MDP0000638442	MDP0000759646	0.0440252
MDP0000707567	MDP0000759646	0.0440252
30147.m014321	MDP0000786110	0.201258
30147.m014322	MDP0000786110	0.289308
949748	MDP0000786110	0.213836
AC229727 19.1	MDP0000786110	0.18239
Aquca 007 00981.1	MDP0000786110	0.238994
Aquca 037 00077.1	MDP0000786110	0.238994
Aquca 037 00115.1	MDP0000786110	0.232704
Aquca 038 00026.1	MDP0000786110	0.238994
Aquca 038 00030.1	MDP0000786110	0.232704
Aquca 038 00048.1	MDP0000786110	0.27044
Aquca 038 00061.1	MDP0000786110	0.238994
AT5G51970.1	MDP0000786110	0.220126
BAJ88002.1	MDP0000786110	0.251572
Bol029420	MDP0000786110	0.207547
Bra028288	MDP0000786110	0.213836
Bradi3g42030.1	MDP0000786110	0.27044
C.cajan 45120	MDP0000786110	0.176101
Capana01g001582	MDP0000786110	0.232704
Carubv10026642m	MDP0000786110	0.213836
cassava4.1 010253m	MDP0000786110	0.289308
cassava4.1 010265m	MDP0000786110	0.176101
Cucsa.251080.1	MDP0000786110	0.220126
Cucsa.251090.1	MDP0000786110	0.257862
EMS46178.1	MDP0000786110	0.251572
Eucgr.K00212.1	MDP0000786110	0.257862
Eucgr.K00213.1	MDP0000786110	0.194969
Eutrema salsugineum	MDP0000786110	0.207547
evm.model.supercontig 4.222	MDP0000786110	0.213836
Glyma09g27310.1	MDP0000786110	0.201258
Glyma16g32360.1	MDP0000786110	0.201258
Gorai.006G046000.1	MDP0000786110	0.220126
Gorai.008G281200.1	MDP0000786110	0.238994
Gorai.008G281300.1	MDP0000786110	0.301887
GRMZM2G175423 T01	MDP0000786110	0.245283
GSVIVT01010642001	MDP0000786110	0.220126
GSVIVT01010644001	MDP0000786110	0.251572
GSVIVT01010646001	MDP0000786110	0.245283
Jcr4S01523.110	MDP0000786110	0.295597
Jcr4S01523.120	MDP0000786110	0.201258
Jcr4S02872.90	MDP0000786110	0.201258
LOC Os08g43190.1	MDP0000786110	0.238994
LoquatSDH	MDP0000786110	0.289308
Lus10027409	MDP0000786110	0.289308
Lus10027410	MDP0000786110	0.220126
Lus10031659	MDP0000786110	0.213836
Lus10031660	MDP0000786110	0.301887
MDP0000123910	MDP0000786110	0.125786
MDP0000149907	MDP0000786110	0.0943396
MDP0000167088	MDP0000786110	0.0943396
MDP0000171573	MDP0000786110	0.119497
MDP0000188052	MDP0000786110	0.0943396
MDP0000188054	MDP0000786110	0.106918
MDP0000250546	MDP0000786110	0.100629
MDP0000305455	MDP0000786110	0.27044
MDP0000515106	MDP0000786110	0.0943396
MDP0000638442	MDP0000786110	0.0943396
MDP0000707567	MDP0000786110	0.0943396
MDP0000759646	MDP0000786110	0.100629
30147.m014321	MDP0000807470	0.207547
30147.m014322	MDP0000807470	0.301887
949748	MDP0000807470	0.220126
AC229727 19.1	MDP0000807470	0.201258
Aquca 007 00981.1	MDP0000807470	0.232704
Aquca 037 00077.1	MDP0000807470	0.245283
Aquca 037 00115.1	MDP0000807470	0.238994
Aquca 038 00026.1	MDP0000807470	0.238994
Aquca 038 00030.1	MDP0000807470	0.226415
Aquca 038 00048.1	MDP0000807470	0.27044
Aquca 038 00061.1	MDP0000807470	0.238994
AT5G51970.1	MDP0000807470	0.226415
BAJ88002.1	MDP0000807470	0.257862
Bol029420	MDP0000807470	0.220126
Bra028288	MDP0000807470	0.220126
Bradi3g42030.1	MDP0000807470	0.27673
C.cajan 45120	MDP0000807470	0.188679
Capana01g001582	MDP0000807470	0.238994
Carubv10026642m	MDP0000807470	0.220126
cassava4.1 010253m	MDP0000807470	0.295597
cassava4.1 010265m	MDP0000807470	0.18239
Cucsa.251080.1	MDP0000807470	0.232704
Cucsa.251090.1	MDP0000807470	0.257862
EMS46178.1	MDP0000807470	0.257862
Eucgr.K00212.1	MDP0000807470	0.27044
Eucgr.K00213.1	MDP0000807470	0.201258
Eutrema salsugineum	MDP0000807470	0.213836
evm.model.supercontig 4.222	MDP0000807470	0.220126
Glyma09g27310.1	MDP0000807470	0.207547
Glyma16g32360.1	MDP0000807470	0.213836
Gorai.006G046000.1	MDP0000807470	0.226415
Gorai.008G281200.1	MDP0000807470	0.245283
Gorai.008G281300.1	MDP0000807470	0.295597
GRMZM2G175423 T01	MDP0000807470	0.251572
GSVIVT01010642001	MDP0000807470	0.238994
GSVIVT01010644001	MDP0000807470	0.257862
GSVIVT01010646001	MDP0000807470	0.251572
Jcr4S01523.110	MDP0000807470	0.308176
Jcr4S01523.120	MDP0000807470	0.207547
Jcr4S02872.90	MDP0000807470	0.207547
LOC Os08g43190.1	MDP0000807470	0.257862
LoquatSDH	MDP0000807470	0.301887
Lus10027409	MDP0000807470	0.295597
Lus10027410	MDP0000807470	0.220126
Lus10031659	MDP0000807470	0.226415
Lus10031660	MDP0000807470	0.308176
MDP0000123910	MDP0000807470	0.119497
MDP0000149907	MDP0000807470	0.0880503
MDP0000167088	MDP0000807470	0.0880503
MDP0000171573	MDP0000807470	0.113208
MDP0000188052	MDP0000807470	0.0880503
MDP0000188054	MDP0000807470	0.113208
MDP0000250546	MDP0000807470	0.106918
MDP0000305455	MDP0000807470	0.283019
MDP0000515106	MDP0000807470	0.0880503
MDP0000638442	MDP0000807470	0.0880503
MDP0000707567	MDP0000807470	0.0880503
MDP0000759646	MDP0000807470	0.100629
MDP0000786110	MDP0000807470	0.0377358
30147.m014321	MDP0000873573	0.188679
30147.m014322	MDP0000873573	0.289308
949748	MDP0000873573	0.207547
AC229727 19.1	MDP0000873573	0.226415
Aquca 007 00981.1	MDP0000873573	0.207547
Aquca 037 00077.1	MDP0000873573	0.226415
Aquca 037 00115.1	MDP0000873573	0.238994
Aquca 038 00026.1	MDP0000873573	0.226415
Aquca 038 00030.1	MDP0000873573	0.201258
Aquca 038 00048.1	MDP0000873573	0.257862
Aquca 038 00061.1	MDP0000873573	0.226415
AT5G51970.1	MDP0000873573	0.213836
BAJ88002.1	MDP0000873573	0.245283
Bol029420	MDP0000873573	0.207547
Bra028288	MDP0000873573	0.207547
Bradi3g42030.1	MDP0000873573	0.264151
C.cajan 45120	MDP0000873573	0.213836
Capana01g001582	MDP0000873573	0.232704
Carubv10026642m	MDP0000873573	0.207547
cassava4.1 010253m	MDP0000873573	0.295597
cassava4.1 010265m	MDP0000873573	0.176101
Cucsa.251080.1	MDP0000873573	0.226415
Cucsa.251090.1	MDP0000873573	0.27044
EMS46178.1	MDP0000873573	0.245283
Eucgr.K00212.1	MDP0000873573	0.27044
Eucgr.K00213.1	MDP0000873573	0.176101
Eutrema salsugineum	MDP0000873573	0.201258
evm.model.supercontig 4.222	MDP0000873573	0.201258
Glyma09g27310.1	MDP0000873573	0.220126
Glyma16g32360.1	MDP0000873573	0.226415
Gorai.006G046000.1	MDP0000873573	0.201258
Gorai.008G281200.1	MDP0000873573	0.213836
Gorai.008G281300.1	MDP0000873573	0.27673
GRMZM2G175423 T01	MDP0000873573	0.226415
GSVIVT01010642001	MDP0000873573	0.226415
GSVIVT01010644001	MDP0000873573	0.264151
GSVIVT01010646001	MDP0000873573	0.257862
Jcr4S01523.110	MDP0000873573	0.295597
Jcr4S01523.120	MDP0000873573	0.207547
Jcr4S02872.90	MDP0000873573	0.207547
LOC Os08g43190.1	MDP0000873573	0.245283
LoquatSDH	MDP0000873573	0.289308
Lus10027409	MDP0000873573	0.308176
Lus10027410	MDP0000873573	0.220126
Lus10031659	MDP0000873573	0.226415
Lus10031660	MDP0000873573	0.314465
MDP0000123910	MDP0000873573	0.106918
MDP0000149907	MDP0000873573	0.0566038
MDP0000167088	MDP0000873573	0.0628931
MDP0000171573	MDP0000873573	0.100629
MDP0000188052	MDP0000873573	0.0628931
MDP0000188054	MDP0000873573	0.0880503
MDP0000250546	MDP0000873573	0.081761
MDP0000305455	MDP0000873573	0.283019
MDP0000515106	MDP0000873573	0.0566038
MDP0000638442	MDP0000873573	0.0566038
MDP0000707567	MDP0000873573	0.0566038
MDP0000759646	MDP0000873573	0.0880503
MDP0000786110	MDP0000873573	0.119497
MDP0000807470	MDP0000873573	0.113208
30147.m014321	MDP0000874667	0.18239
30147.m014322	MDP0000874667	0.27673
949748	MDP0000874667	0.194969
AC229727 19.1	MDP0000874667	0.194969
Aquca 007 00981.1	MDP0000874667	0.201258
Aquca 037 00077.1	MDP0000874667	0.220126
Aquca 037 00115.1	MDP0000874667	0.232704
Aquca 038 00026.1	MDP0000874667	0.207547
Aquca 038 00030.1	MDP0000874667	0.194969
Aquca 038 00048.1	MDP0000874667	0.238994
Aquca 038 00061.1	MDP0000874667	0.207547
AT5G51970.1	MDP0000874667	0.201258
BAJ88002.1	MDP0000874667	0.238994
Bol029420	MDP0000874667	0.194969
Bra028288	MDP0000874667	0.194969
Bradi3g42030.1	MDP0000874667	0.257862
C.cajan 45120	MDP0000874667	0.188679
Capana01g001582	MDP0000874667	0.213836
Carubv10026642m	MDP0000874667	0.188679
cassava4.1 010253m	MDP0000874667	0.27673
cassava4.1 010265m	MDP0000874667	0.157233
Cucsa.251080.1	MDP0000874667	0.220126
Cucsa.251090.1	MDP0000874667	0.257862
EMS46178.1	MDP0000874667	0.238994
Eucgr.K00212.1	MDP0000874667	0.251572
Eucgr.K00213.1	MDP0000874667	0.169811
Eutrema salsugineum	MDP0000874667	0.18239
evm.model.supercontig 4.222	MDP0000874667	0.194969
Glyma09g27310.1	MDP0000874667	0.194969
Glyma16g32360.1	MDP0000874667	0.201258
Gorai.006G046000.1	MDP0000874667	0.201258
Gorai.008G281200.1	MDP0000874667	0.201258
Gorai.008G281300.1	MDP0000874667	0.27673
GRMZM2G175423 T01	MDP0000874667	0.213836
GSVIVT01010642001	MDP0000874667	0.220126
GSVIVT01010644001	MDP0000874667	0.238994
GSVIVT01010646001	MDP0000874667	0.232704
Jcr4S01523.110	MDP0000874667	0.264151
Jcr4S01523.120	MDP0000874667	0.194969
Jcr4S02872.90	MDP0000874667	0.194969
LOC Os08g43190.1	MDP0000874667	0.232704
LoquatSDH	MDP0000874667	0.283019
Lus10027409	MDP0000874667	0.27673
Lus10027410	MDP0000874667	0.194969
Lus10031659	MDP0000874667	0.201258
Lus10031660	MDP0000874667	0.283019
MDP0000123910	MDP0000874667	0.100629
MDP0000149907	MDP0000874667	0.0314465
MDP0000167088	MDP0000874667	0.0503145
MDP0000171573	MDP0000874667	0.0943396
MDP0000188052	MDP0000874667	0.0314465
MDP0000188054	MDP0000874667	0.0503145
MDP0000250546	MDP0000874667	0.0566038
MDP0000305455	MDP0000874667	0.264151
MDP0000515106	MDP0000874667	0.0314465
MDP0000638442	MDP0000874667	0.0314465
MDP0000707567	MDP0000874667	0.0314465
MDP0000759646	MDP0000874667	0.0377358
MDP0000786110	MDP0000874667	0.100629
MDP0000807470	MDP0000874667	0.0943396
MDP0000873573	MDP0000874667	0.0628931
30147.m014321	mrna13340.1v1.0hybrid	0.132075
30147.m014322	mrna13340.1v1.0hybrid	0.27673
949748	mrna13340.1v1.0hybrid	0.163522
AC229727 19.1	mrna13340.1v1.0hybrid	0.163522
Aquca 007 00981.1	mrna13340.1v1.0hybrid	0.188679
Aquca 037 00077.1	mrna13340.1v1.0hybrid	0.251572
Aquca 037 00115.1	mrna13340.1v1.0hybrid	0.257862
Aquca 038 00026.1	mrna13340.1v1.0hybrid	0.238994
Aquca 038 00030.1	mrna13340.1v1.0hybrid	0.18239
Aquca 038 00048.1	mrna13340.1v1.0hybrid	0.245283
Aquca 038 00061.1	mrna13340.1v1.0hybrid	0.238994
AT5G51970.1	mrna13340.1v1.0hybrid	0.169811
BAJ88002.1	mrna13340.1v1.0hybrid	0.251572
Bol029420	mrna13340.1v1.0hybrid	0.176101
Bra028288	mrna13340.1v1.0hybrid	0.169811
Bradi3g42030.1	mrna13340.1v1.0hybrid	0.264151
C.cajan 45120	mrna13340.1v1.0hybrid	0.144654
Capana01g001582	mrna13340.1v1.0hybrid	0.150943
Carubv10026642m	mrna13340.1v1.0hybrid	0.163522
cassava4.1 010253m	mrna13340.1v1.0hybrid	0.27044
cassava4.1 010265m	mrna13340.1v1.0hybrid	0.0880503
Cucsa.251080.1	mrna13340.1v1.0hybrid	0.176101
Cucsa.251090.1	mrna13340.1v1.0hybrid	0.201258
EMS46178.1	mrna13340.1v1.0hybrid	0.245283
Eucgr.K00212.1	mrna13340.1v1.0hybrid	0.251572
Eucgr.K00213.1	mrna13340.1v1.0hybrid	0.138365
Eutrema salsugineum	mrna13340.1v1.0hybrid	0.163522
evm.model.supercontig 4.222	mrna13340.1v1.0hybrid	0.132075
Glyma09g27310.1	mrna13340.1v1.0hybrid	0.138365
Glyma16g32360.1	mrna13340.1v1.0hybrid	0.150943
Gorai.006G046000.1	mrna13340.1v1.0hybrid	0.157233
Gorai.008G281200.1	mrna13340.1v1.0hybrid	0.144654
Gorai.008G281300.1	mrna13340.1v1.0hybrid	0.238994
GRMZM2G175423 T01	mrna13340.1v1.0hybrid	0.201258
GSVIVT01010642001	mrna13340.1v1.0hybrid	0.125786
GSVIVT01010644001	mrna13340.1v1.0hybrid	0.245283
GSVIVT01010646001	mrna13340.1v1.0hybrid	0.238994
Jcr4S01523.110	mrna13340.1v1.0hybrid	0.27044
Jcr4S01523.120	mrna13340.1v1.0hybrid	0.138365
Jcr4S02872.90	mrna13340.1v1.0hybrid	0.138365
LOC Os08g43190.1	mrna13340.1v1.0hybrid	0.232704
LoquatSDH	mrna13340.1v1.0hybrid	0.226415
Lus10027409	mrna13340.1v1.0hybrid	0.283019
Lus10027410	mrna13340.1v1.0hybrid	0.163522
Lus10031659	mrna13340.1v1.0hybrid	0.150943
Lus10031660	mrna13340.1v1.0hybrid	0.289308
MDP0000123910	mrna13340.1v1.0hybrid	0.201258
MDP0000149907	mrna13340.1v1.0hybrid	0.194969
MDP0000167088	mrna13340.1v1.0hybrid	0.18239
MDP0000171573	mrna13340.1v1.0hybrid	0.194969
MDP0000188052	mrna13340.1v1.0hybrid	0.18239
MDP0000188054	mrna13340.1v1.0hybrid	0.201258
MDP0000250546	mrna13340.1v1.0hybrid	0.194969
MDP0000305455	mrna13340.1v1.0hybrid	0.226415
MDP0000515106	mrna13340.1v1.0hybrid	0.194969
MDP0000638442	mrna13340.1v1.0hybrid	0.194969
MDP0000707567	mrna13340.1v1.0hybrid	0.194969
MDP0000759646	mrna13340.1v1.0hybrid	0.201258
MDP0000786110	mrna13340.1v1.0hybrid	0.201258
MDP0000807470	mrna13340.1v1.0hybrid	0.194969
MDP0000873573	mrna13340.1v1.0hybrid	0.194969
MDP0000874667	mrna13340.1v1.0hybrid	0.18239
30147.m014321	orange1.1g017426m	0.125786
30147.m014322	orange1.1g017426m	0.238994
949748	orange1.1g017426m	0.163522
AC229727 19.1	orange1.1g017426m	0.150943
Aquca 007 00981.1	orange1.1g017426m	0.188679
Aquca 037 00077.1	orange1.1g017426m	0.226415
Aquca 037 00115.1	orange1.1g017426m	0.226415
Aquca 038 00026.1	orange1.1g017426m	0.232704
Aquca 038 00030.1	orange1.1g017426m	0.18239
Aquca 038 00048.1	orange1.1g017426m	0.232704
Aquca 038 00061.1	orange1.1g017426m	0.232704
AT5G51970.1	orange1.1g017426m	0.157233
BAJ88002.1	orange1.1g017426m	0.213836
Bol029420	orange1.1g017426m	0.169811
Bra028288	orange1.1g017426m	0.157233
Bradi3g42030.1	orange1.1g017426m	0.238994
C.cajan 45120	orange1.1g017426m	0.132075
Capana01g001582	orange1.1g017426m	0.125786
Carubv10026642m	orange1.1g017426m	0.150943
cassava4.1 010253m	orange1.1g017426m	0.213836
cassava4.1 010265m	orange1.1g017426m	0.125786
Cucsa.251080.1	orange1.1g017426m	0.18239
Cucsa.251090.1	orange1.1g017426m	0.220126
EMS46178.1	orange1.1g017426m	0.207547
Eucgr.K00212.1	orange1.1g017426m	0.207547
Eucgr.K00213.1	orange1.1g017426m	0.119497
Eutrema salsugineum	orange1.1g017426m	0.150943
evm.model.supercontig 4.222	orange1.1g017426m	0.113208
Glyma09g27310.1	orange1.1g017426m	0.132075
Glyma16g32360.1	orange1.1g017426m	0.144654
Gorai.006G046000.1	orange1.1g017426m	0.0943396
Gorai.008G281200.1	orange1.1g017426m	0.157233
Gorai.008G281300.1	orange1.1g017426m	0.226415
GRMZM2G175423 T01	orange1.1g017426m	0.226415
GSVIVT01010642001	orange1.1g017426m	0.125786
GSVIVT01010644001	orange1.1g017426m	0.201258
GSVIVT01010646001	orange1.1g017426m	0.194969
Jcr4S01523.110	orange1.1g017426m	0.226415
Jcr4S01523.120	orange1.1g017426m	0.132075
Jcr4S02872.90	orange1.1g017426m	0.132075
LOC Os08g43190.1	orange1.1g017426m	0.213836
LoquatSDH	orange1.1g017426m	0.251572
[truncated: 3,156 more rows]

## Sheet: Table S3
Group name	Original sequence ID	Renamed sequence ID
yeast	sp|P36624SDH	sp|P36624SDH
yeast	sp|Q07786SDH2	sp|Q07786SDH2
yeast	sp|P35497SDH1	sp|P35497SDH1
mammal	M_sp|Q58D31_Bos	M_sp|Q58D31_Bos
mammal	M_Musmusculus	M_Musmusculus
mammal	M_Rattusnorvegicus	M_Rattusnorvegicus
mammal	M_sp|Q5R5F3_Pongo	M_sp|Q5R5F3_Pongo
mammal	M_sp|Q4R639_Macaca	M_sp|Q4R639_Macaca
mammal	M_Ovisaries	M_Ovisaries
mammal	M_Homosapiens	M_Homosapiens
Class I	949748	1
Class I	30147.m014321	2
Class I	AC229727_19.1	4
Class I	AT5G51970.1	12
Class I	Bol029420	14
Class I	Bra028288	15
Class I	C.cajan_45120	17
Class I	Capana01g001582	18
Class I	Carubv10026642m	19
Class I	cassava4.1_010265m	21
Class I	Cucsa.251080.1	22
Class I	Cucsa.251090.1	23
Class I	Eucgr.K00213.1	25
Class I	Eutrema_salsugineum	26
Class I	evm.model.supercontig_4.222	27
Class I	Glyma09g27310.1	28
Class I	Glyma16g32360.1	29
Class I	Gorai.006G046000.1	30
Class I	Gorai.008G281200.1	31
Class I	Gorai.008G281300.1	32
Class I	GSVIVT01010642001	34
Class I	Jcr4S01523.120	38
Class I	Jcr4S02872.90	39
Class I	Lus10027410	42
Class I	Lus10031659	43
Class I	MDP0000123910	45
Class I	MDP0000149907	46
Class I	MDP0000167088	47
Class I	MDP0000171573	48
Class I	MDP0000188052	49
Class I	MDP0000188054	50
Class I	MDP0000250546	51
Class I	MDP0000515106	53
Class I	MDP0000638442	54
Class I	MDP0000707567	55
Class I	MDP0000759646	56
Class I	MDP0000786110	57
Class I	MDP0000807470	58
Class I	MDP0000873573	59
Class I	MDP0000874667	60
Class I	mrna13340.1v1.0hybrid	61
Class I	orange1.1g017426m	62
Class I	orange1.1g048013m	64
Class I	PGSC0003DMT400081907	67
Class I	phr_comp2543_c0_seq10	68
Class I	Phvul.004G122700.1	70
Class I	Pm019393	71
Class I	Potri.012G134900.1	74
Class I	ppa007458m	79
Class I	Solyc01g006510.2.1	82
Class I	Thecc1EG015075t1	84
Class I	Thhalv10013900m	85
Class II	30147.m014322	3
Class II	cassava4.1_010253m	20
Class II	Eucgr.K00212.1	24
Class II	GSVIVT01010644001	35
Class II	GSVIVT01010646001	36
Class II	Jcr4S01523.110	37
Class II	Lus10027409	41
Class II	Lus10031660	44
Class II	MDP0000305455	52
Class II	orange1.1g017793m	63
Class II	PGSC0003DMT400065063	66
Class II	phr_comp4537_c0_seq1	69
Class II	Pm021179	72
Class II	Pm021180	73
Class II	Potri.012G135000.1	75
Class II	ppa007327m	76
Class II	ppa007343m	77
Class II	ppa007374m	78
Class II	Thecc1EG015074t1	83
A.coerulea	Aquca_007_00981.1	5
A.coerulea	Aquca_037_00077.1	6
A.coerulea	Aquca_037_00115.1	7
A.coerulea	Aquca_038_00026.1	8
A.coerulea	Aquca_038_00030.1	9
A.coerulea	Aquca_038_00048.1	10
A.coerulea	Aquca_038_00061.1	11
monocot	BAJ88002.1	13
monocot	Bradi3g42030.1	16
monocot	GRMZM2G175423_T01	33
monocot	LOC_Os08g43190.1	40
monocot	Pavirv00033974m	65
monocot	Sb07g025220.1	80
monocot	Si013965m	81

## Sheet: Table S4
Query sequence ID	Target group	Target sequence ID	Identity(percent)	Alignment length	Number of mismatches	Number of gap opens	1-based position of start in query	1-based position of end in query	1-based position of start in target	1-based position of end in target	E-value	Bit score
M_Homosapiens	mammal	M_Homosapiens	100	357	0	0	1	357	1	357	0	733
M_Homosapiens	mammal	M_sp|Q5R5F3_Pongo	96.64	357	12	0	1	357	1	357	0	708
M_Homosapiens	mammal	M_sp|Q4R639_Macaca	95.52	357	16	0	1	357	1	357	0	701
M_Homosapiens	mammal	M_sp|Q58D31_Bos	89.01	355	39	0	3	357	2	356	0	664
M_Homosapiens	mammal	M_Ovisaries	87.61	355	42	1	5	357	1	355	0	651
M_Homosapiens	mammal	M_Musmusculus	82.91	357	61	0	1	357	1	357	0	633
M_Homosapiens	mammal	M_Rattusnorvegicus	81.79	357	65	0	1	357	1	357	0	624
M_Homosapiens	classI	62	49.71	340	164	4	16	349	7	345	2e-111	325
M_Homosapiens	classI	84	48.82	340	167	4	16	349	7	345	4e-111	325
M_Homosapiens	classI	61	48.08	339	169	4	16	348	7	344	9e-110	321
M_Homosapiens	classI	2	48.82	340	167	5	16	349	7	345	1e-109	321
M_Homosapiens	classI	31	48.81	336	165	4	20	349	11	345	2e-109	320
M_Homosapiens	classI	34	47.94	340	170	4	16	349	7	345	2e-109	320
M_Homosapiens	classI	21	48.67	339	169	3	16	349	7	345	4e-109	320
M_Homosapiens	classI	17	48.36	335	168	3	20	349	11	345	1e-108	318
M_Homosapiens	classII	41	48.08	339	169	5	16	349	7	343	2e-108	318
M_Homosapiens	classI	4	47.79	339	172	3	16	349	7	345	2e-108	318
M_Homosapiens	classI	74	47.94	340	170	4	16	349	7	345	3e-108	318
M_Homosapiens	classI	14	48.82	340	167	5	16	349	7	345	4e-108	317
M_Homosapiens	classI	28	48.24	340	169	4	16	349	7	345	4e-108	317
M_Homosapiens	classI	29	47.94	340	170	4	16	349	7	345	7e-108	317
M_Homosapiens	classI	25	48.24	340	169	5	16	349	7	345	1e-107	316
M_Homosapiens	classI	68	48.53	340	168	5	16	349	7	345	1e-107	316
M_Homosapiens	classI	27	47.65	340	171	4	16	349	7	345	1e-107	316
M_Homosapiens	classI	15	48.08	339	171	4	16	349	7	345	2e-107	315
M_Homosapiens	classI	32	48.24	340	169	4	16	349	7	345	3e-107	315
M_Homosapiens	classI	22	47.49	339	171	4	16	348	7	344	4e-107	315
M_Homosapiens	Acoerlea	9	47.65	340	170	5	16	349	7	344	4e-107	315
M_Homosapiens	classI	67	47.65	340	171	4	16	349	7	345	5e-107	314
M_Homosapiens	classI	38	47.35	340	172	4	16	349	7	345	5e-107	314
M_Homosapiens	classI	1	47.2	339	174	4	16	349	7	345	5e-107	314
M_Homosapiens	classI	70	47.94	340	170	4	16	349	7	345	7e-107	314
M_Homosapiens	classI	18	47.06	340	173	4	16	349	7	345	9e-107	313
M_Homosapiens	classI	30	47.65	340	171	4	16	349	7	345	1e-106	313
M_Homosapiens	Acoerlea	5	47.35	340	171	5	16	349	7	344	1e-106	313
M_Homosapiens	classI	12	46.9	339	175	4	16	349	7	345	2e-106	312
M_Homosapiens	classI	47	48.66	335	166	5	20	349	11	344	3e-106	312
M_Homosapiens	classI	82	47.35	340	172	4	16	349	7	345	4e-106	312
M_Homosapiens	classI	19	47.2	339	174	4	16	349	7	345	4e-106	312
M_Homosapiens	classI	60	48.5	334	166	5	20	348	11	343	8e-106	311
M_Homosapiens	classII	44	47.35	340	170	6	16	349	7	343	1e-105	311
M_Homosapiens	classI	43	48.81	336	165	5	20	349	11	345	1e-105	311
M_Homosapiens	Acoerlea	8	47.94	340	169	5	16	349	7	344	1e-105	311
M_Homosapiens	classI	57	47.79	339	169	6	16	348	7	343	2e-105	310
M_Homosapiens	classI	56	48.8	334	165	5	20	348	11	343	2e-105	310
M_Homosapiens	Acoerlea	11	47.94	340	169	5	16	349	7	344	2e-105	310
M_Homosapiens	classI	85	47.35	340	172	5	16	349	7	345	3e-105	310
M_Homosapiens	classI	26	47.35	340	172	5	16	349	7	345	3e-105	310
M_Homosapiens	classI	42	47.9	334	169	4	20	348	11	344	5e-105	309
M_Homosapiens	monocot	81	48.81	336	164	5	20	349	11	344	6e-105	309
M_Homosapiens	classII	77	48.22	338	168	6	16	348	7	342	7e-105	308
M_Homosapiens	classI	58	47.49	339	170	6	16	348	7	343	9e-105	308
M_Homosapiens	classI	49	48.06	335	168	5	20	349	11	344	3e-104	307
M_Homosapiens	Acoerlea	7	48.38	339	167	5	16	348	7	343	6e-104	306
M_Homosapiens	classI	51	48.21	336	166	6	20	349	11	344	8e-104	306
M_Homosapiens	classI	39	46.76	340	174	4	16	349	7	345	9e-104	306
M_Homosapiens	classI	53	48.2	334	167	5	20	348	11	343	1e-103	306
M_Homosapiens	classI	59	48.36	335	167	5	20	349	11	344	1e-103	305
M_Homosapiens	classII	73	47.93	338	169	6	16	348	7	342	1e-103	305
M_Homosapiens	classII	72	47.93	338	169	6	16	348	7	342	1e-103	305
M_Homosapiens	classII	78	46.9	339	173	5	16	349	7	343	1e-103	305
M_Homosapiens	classII	76	48.22	338	168	6	16	348	7	342	1e-103	305
M_Homosapiens	classI	79	46.76	340	173	5	16	349	7	344	2e-103	305
M_Homosapiens	classII	66	46.79	327	166	5	20	341	11	334	2e-103	305
M_Homosapiens	monocot	40	47.46	335	170	4	20	349	11	344	3e-103	304
M_Homosapiens	classII	52	47.58	330	164	4	16	341	7	331	4e-103	304
M_Homosapiens	classI	55	47.9	334	168	5	20	348	11	343	7e-103	303
M_Homosapiens	classI	54	47.9	334	168	5	20	348	11	343	7e-103	303
M_Homosapiens	classI	46	49.07	322	159	4	20	337	11	331	1e-102	303
M_Homosapiens	classII	20	47.88	330	166	4	16	341	7	334	1e-102	303
M_Homosapiens	classI	71	45.88	340	176	5	16	349	7	344	6e-102	301
M_Homosapiens	monocot	13	47.16	335	168	6	20	348	11	342	6e-102	301
M_Homosapiens	Acoerlea	6	47.35	340	171	5	16	349	7	344	1e-101	301
M_Homosapiens	monocot	16	47.9	334	168	5	20	348	11	343	2e-101	300
M_Homosapiens	classI	23	45.91	342	172	4	16	348	7	344	2e-101	300
M_Homosapiens	monocot	80	46.87	335	171	5	20	349	11	343	3e-101	299
M_Homosapiens	classII	37	47.2	339	172	5	16	349	7	343	3e-101	299
M_Homosapiens	classII	69	46.31	339	175	5	16	349	7	343	8e-101	298
M_Homosapiens	classI	48	45.43	339	177	5	16	348	7	343	9e-101	298
M_Homosapiens	classII	35	45.59	340	176	6	16	349	7	343	2e-100	297
M_Homosapiens	classII	63	45.43	339	179	5	16	349	7	344	3e-100	297
M_Homosapiens	classII	36	45.59	340	176	6	16	349	7	343	4e-100	296
M_Homosapiens	classII	83	45.37	335	175	6	20	349	6	337	7e-100	296
M_Homosapiens	classII	75	45.13	339	179	5	16	349	7	343	9e-99	293
M_Homosapiens	classI	45	44.25	339	181	5	16	348	7	343	2e-97	290
M_Homosapiens	monocot	33	47.16	335	170	5	20	349	11	343	9e-96	285
M_Homosapiens	yeast	sp|P35497SDH1	43.2	338	186	4	5	336	2	339	6e-95	284
M_Homosapiens	yeast	sp|Q07786SDH2	42.9	338	187	4	5	336	2	339	5e-94	281
M_Homosapiens	yeast	sp|P36624SDH	39.24	344	200	5	7	341	3	346	4e-74	230
M_Musmusculus	mammal	M_Musmusculus	100	357	0	0	1	357	1	357	0	731
M_Musmusculus	mammal	M_Rattusnorvegicus	93.84	357	22	0	1	357	1	357	0	701
M_Musmusculus	mammal	M_sp|Q58D31_Bos	85.92	355	50	0	3	357	2	356	0	653
M_Musmusculus	mammal	M_Ovisaries	84.27	356	55	1	2	357	1	355	0	642
M_Musmusculus	mammal	M_sp|Q5R5F3_Pongo	83.75	357	58	0	1	357	1	357	0	640
M_Musmusculus	mammal	M_sp|Q4R639_Macaca	82.91	357	61	0	1	357	1	357	0	635
M_Musmusculus	mammal	M_Homosapiens	82.91	357	61	0	1	357	1	357	0	633
M_Musmusculus	classI	62	49.71	340	164	5	16	349	7	345	2e-112	328
M_Musmusculus	classI	84	47.94	340	170	4	16	349	7	345	8e-111	324
M_Musmusculus	classI	14	48.82	340	167	5	16	349	7	345	4e-110	322
M_Musmusculus	classI	4	48.53	340	168	5	16	349	7	345	4e-110	322
M_Musmusculus	classI	34	47.65	340	171	4	16	349	7	345	5e-110	322
M_Musmusculus	classI	61	48.24	340	169	5	16	349	7	345	6e-110	322
M_Musmusculus	classI	15	48.24	340	169	5	16	349	7	345	3e-109	320
M_Musmusculus	classI	1	48.24	340	169	5	16	349	7	345	3e-109	320
M_Musmusculus	classI	68	48.67	339	169	4	16	349	7	345	4e-109	320
M_Musmusculus	classI	57	48.82	338	167	5	16	348	7	343	8e-109	319
M_Musmusculus	Acoerlea	9	47.94	340	169	5	16	349	7	344	1e-108	318
M_Musmusculus	classI	21	48.38	339	170	3	16	349	7	345	2e-108	318
M_Musmusculus	classI	12	47.94	340	170	5	16	349	7	345	2e-108	318
M_Musmusculus	classI	85	47.65	340	171	5	16	349	7	345	3e-108	318
M_Musmusculus	classI	26	47.65	340	171	5	16	349	7	345	3e-108	318
M_Musmusculus	classI	60	49.4	334	163	5	20	348	11	343	3e-108	317
M_Musmusculus	classI	19	47.94	340	170	5	16	349	7	345	4e-108	317
M_Musmusculus	Acoerlea	5	47.65	340	170	5	16	349	7	344	4e-108	317
M_Musmusculus	classI	58	48.52	338	168	5	16	348	7	343	4e-108	317
M_Musmusculus	classI	47	49.25	335	164	5	20	349	11	344	5e-108	317
M_Musmusculus	classI	22	47.65	340	171	5	16	349	7	345	5e-108	317
M_Musmusculus	classI	42	49.11	336	164	5	20	349	11	345	7e-108	317
M_Musmusculus	classI	56	49.25	335	164	5	20	349	11	344	8e-108	316
M_Musmusculus	classI	30	47.94	340	170	5	16	349	7	345	8e-108	316
M_Musmusculus	classI	25	47.94	340	170	5	16	349	7	345	8e-108	316
M_Musmusculus	classI	29	47.65	340	171	5	16	349	7	345	1e-107	316
M_Musmusculus	classI	28	47.65	340	171	5	16	349	7	345	1e-107	316
M_Musmusculus	classI	31	47.32	336	170	5	20	349	11	345	2e-107	315
M_Musmusculus	classI	43	49.11	336	164	5	20	349	11	345	2e-107	315
M_Musmusculus	classI	67	47.94	340	170	5	16	349	7	345	2e-107	315
M_Musmusculus	classI	27	47.94	340	170	5	16	349	7	345	3e-107	315
M_Musmusculus	classI	17	47.02	336	171	4	20	349	11	345	3e-107	315
M_Musmusculus	classI	2	47.65	340	171	5	16	349	7	345	3e-107	315
M_Musmusculus	classI	82	47.35	340	172	4	16	349	7	345	4e-107	314
M_Musmusculus	Acoerlea	8	47.94	340	169	5	16	349	7	344	5e-107	314
M_Musmusculus	classI	38	47.94	340	170	5	16	349	7	345	6e-107	314
M_Musmusculus	classII	77	48.38	339	168	6	16	349	7	343	7e-107	314
M_Musmusculus	Acoerlea	11	47.94	340	169	5	16	349	7	344	1e-106	313
M_Musmusculus	classI	53	48.96	335	165	5	20	349	11	344	1e-106	313
M_Musmusculus	classI	79	47.35	340	171	5	16	349	7	344	2e-106	313
M_Musmusculus	classI	18	47.35	340	172	5	16	349	7	345	2e-106	313
M_Musmusculus	classII	76	48.67	339	167	6	16	349	7	343	3e-106	312
M_Musmusculus	Acoerlea	7	49.12	340	165	5	16	349	7	344	3e-106	312
M_Musmusculus	classI	49	48.66	335	166	5	20	349	11	344	4e-106	312
M_Musmusculus	classI	74	47.35	340	172	5	16	349	7	345	5e-106	311
M_Musmusculus	classI	51	49.11	336	163	6	20	349	11	344	5e-106	311
M_Musmusculus	classI	55	48.66	335	166	5	20	349	11	344	1e-105	311
M_Musmusculus	classI	54	48.66	335	166	5	20	349	11	344	1e-105	311
M_Musmusculus	classII	73	47.79	339	170	6	16	349	7	343	1e-105	311
M_Musmusculus	classII	72	47.79	339	170	6	16	349	7	343	1e-105	311
M_Musmusculus	classI	32	47.06	340	173	4	16	349	7	345	1e-105	310
M_Musmusculus	classI	59	48.96	335	165	5	20	349	11	344	2e-105	310
M_Musmusculus	classI	46	48.92	325	161	4	20	340	11	334	3e-105	309
M_Musmusculus	classII	41	46.18	340	174	6	16	349	7	343	4e-105	309
M_Musmusculus	classI	70	46.76	340	174	5	16	349	7	345	6e-105	309
M_Musmusculus	classII	78	46.61	339	174	5	16	349	7	343	7e-105	309
M_Musmusculus	classI	71	46.47	340	174	5	16	349	7	344	9e-105	308
M_Musmusculus	classII	52	46.67	330	167	5	16	341	7	331	3e-104	306
M_Musmusculus	Acoerlea	6	47.66	342	171	5	14	349	5	344	1e-103	306
M_Musmusculus	monocot	81	47.92	336	167	5	20	349	11	344	1e-103	306
M_Musmusculus	classI	48	46.61	339	173	6	16	348	7	343	7e-103	303
M_Musmusculus	classI	39	46.76	340	174	5	16	349	7	345	1e-102	303
M_Musmusculus	monocot	13	46.27	335	173	5	20	349	11	343	1e-102	303
M_Musmusculus	classII	44	45.29	340	177	6	16	349	7	343	2e-102	302
M_Musmusculus	monocot	16	47.62	336	168	6	20	349	11	344	6e-102	301
M_Musmusculus	classII	66	44.78	335	178	5	20	349	11	343	1e-101	300
M_Musmusculus	monocot	80	47.16	335	170	5	20	349	11	343	2e-101	300
M_Musmusculus	monocot	40	45.97	335	175	4	20	349	11	344	4e-101	299
M_Musmusculus	classI	23	45.27	338	180	4	16	348	7	344	5e-100	296
M_Musmusculus	classI	45	45.43	339	177	6	16	348	7	343	7e-100	296
M_Musmusculus	classII	37	44.84	339	180	5	16	349	7	343	4e-99	294
M_Musmusculus	classII	20	44.84	339	180	5	16	349	7	343	6e-99	293
M_Musmusculus	classII	83	43.45	336	180	7	20	349	6	337	2e-97	290
M_Musmusculus	classII	35	43.82	340	182	6	16	349	7	343	2e-97	290
M_Musmusculus	classII	36	43.82	340	182	6	16	349	7	343	4e-97	289
M_Musmusculus	classII	75	44.35	336	178	6	20	349	11	343	6e-97	288
M_Musmusculus	classII	63	43.58	335	183	5	20	349	11	344	8e-97	288
M_Musmusculus	classII	69	43.53	340	183	6	16	349	7	343	1e-96	288
M_Musmusculus	yeast	sp|P35497SDH1	43.2	338	186	4	5	336	2	339	3e-96	287
M_Musmusculus	monocot	33	47.16	335	170	5	20	349	11	343	5e-96	286
M_Musmusculus	yeast	sp|Q07786SDH2	42.9	338	187	4	5	336	2	339	2e-95	285
M_Musmusculus	yeast	sp|P36624SDH	41.26	349	194	7	11	348	7	355	1e-79	244
M_Rattusnorvegicus	mammal	M_Rattusnorvegicus	100	357	0	0	1	357	1	357	0	729
M_Rattusnorvegicus	mammal	M_Musmusculus	93.84	357	22	0	1	357	1	357	0	701
M_Rattusnorvegicus	mammal	M_sp|Q58D31_Bos	84.51	355	55	0	3	357	2	356	0	643
M_Rattusnorvegicus	mammal	M_Ovisaries	83.15	356	59	1	2	357	1	355	0	633
M_Rattusnorvegicus	mammal	M_sp|Q5R5F3_Pongo	82.07	357	64	0	1	357	1	357	0	629
M_Rattusnorvegicus	mammal	M_sp|Q4R639_Macaca	82.07	357	64	0	1	357	1	357	0	625
M_Rattusnorvegicus	mammal	M_Homosapiens	81.79	357	65	0	1	357	1	357	0	624
M_Rattusnorvegicus	classI	62	50.29	340	162	5	16	349	7	345	1e-112	329
M_Rattusnorvegicus	classI	34	47.94	340	170	4	16	349	7	345	4e-112	327
M_Rattusnorvegicus	classI	84	48.82	340	167	4	16	349	7	345	1e-111	326
M_Rattusnorvegicus	classI	4	49.12	340	166	5	16	349	7	345	5e-111	325
M_Rattusnorvegicus	classI	57	49.26	339	166	5	16	349	7	344	4e-110	322
M_Rattusnorvegicus	classI	61	48.53	340	168	5	16	349	7	345	5e-110	322
M_Rattusnorvegicus	classI	14	48.82	340	167	5	16	349	7	345	7e-110	322
M_Rattusnorvegicus	classI	1	48.53	340	168	5	16	349	7	345	7e-110	322
M_Rattusnorvegicus	classI	47	50.15	335	161	5	20	349	11	344	9e-110	321
M_Rattusnorvegicus	classI	68	49.12	340	166	5	16	349	7	345	1e-109	321
M_Rattusnorvegicus	classI	60	50.3	334	160	5	20	348	11	343	1e-109	321
M_Rattusnorvegicus	classI	58	48.97	339	167	5	16	349	7	344	2e-109	321
M_Rattusnorvegicus	classI	21	48.24	340	169	4	16	349	7	345	2e-109	320
M_Rattusnorvegicus	classI	56	50.15	335	161	5	20	349	11	344	3e-109	320
M_Rattusnorvegicus	classI	15	48.24	340	169	5	16	349	7	345	5e-109	320
M_Rattusnorvegicus	classI	12	48.24	340	169	5	16	349	7	345	7e-109	319
M_Rattusnorvegicus	classI	30	47.94	340	170	5	16	349	7	345	1e-108	318
M_Rattusnorvegicus	classI	27	47.94	340	170	5	16	349	7	345	2e-108	318
M_Rattusnorvegicus	classI	31	48.21	336	167	5	20	349	11	345	3e-108	318
M_Rattusnorvegicus	classI	28	48.24	340	169	5	16	349	7	345	3e-108	318
M_Rattusnorvegicus	Acoerlea	9	47.65	340	170	5	16	349	7	344	3e-108	317
M_Rattusnorvegicus	classI	22	47.94	340	170	5	16	349	7	345	3e-108	317
M_Rattusnorvegicus	classI	38	48.24	340	169	5	16	349	7	345	4e-108	317
M_Rattusnorvegicus	classI	2	47.4	346	175	5	10	349	1	345	5e-108	317
M_Rattusnorvegicus	classI	67	48.24	340	169	5	16	349	7	345	5e-108	317
M_Rattusnorvegicus	classI	42	49.11	336	164	5	20	349	11	345	5e-108	317
M_Rattusnorvegicus	Acoerlea	8	48.53	340	167	5	16	349	7	344	7e-108	317
M_Rattusnorvegicus	classI	19	47.94	340	170	5	16	349	7	345	7e-108	317
M_Rattusnorvegicus	Acoerlea	5	47.35	340	171	5	16	349	7	344	7e-108	317
M_Rattusnorvegicus	classI	85	47.65	340	171	5	16	349	7	345	8e-108	316
M_Rattusnorvegicus	classI	26	47.65	340	171	5	16	349	7	345	8e-108	316
M_Rattusnorvegicus	classI	82	47.65	340	171	4	16	349	7	345	9e-108	316
M_Rattusnorvegicus	classI	29	48.53	340	168	5	16	349	7	345	9e-108	316
M_Rattusnorvegicus	Acoerlea	11	48.53	340	167	5	16	349	7	344	1e-107	316
M_Rattusnorvegicus	classI	43	49.11	336	164	5	20	349	11	345	1e-107	316
M_Rattusnorvegicus	classI	49	49.55	335	163	5	20	349	11	344	2e-107	315
M_Rattusnorvegicus	classI	53	49.85	335	162	5	20	349	11	344	2e-107	315
M_Rattusnorvegicus	classI	32	47.65	340	171	4	16	349	7	345	3e-107	315
M_Rattusnorvegicus	classI	51	49.55	335	163	5	20	349	11	344	4e-107	315
M_Rattusnorvegicus	classI	25	47.94	340	170	5	16	349	7	345	4e-107	315
M_Rattusnorvegicus	classI	18	47.65	340	171	5	16	349	7	345	4e-107	314
M_Rattusnorvegicus	classI	17	47.62	336	169	4	20	349	11	345	5e-107	314
M_Rattusnorvegicus	classI	59	49.85	335	162	5	20	349	11	344	8e-107	314
M_Rattusnorvegicus	classII	77	48.38	339	168	6	16	349	7	343	9e-107	313
M_Rattusnorvegicus	classI	74	47.35	340	172	5	16	349	7	345	2e-106	313
M_Rattusnorvegicus	classI	55	49.55	335	163	5	20	349	11	344	2e-106	313
M_Rattusnorvegicus	classI	54	49.55	335	163	5	20	349	11	344	2e-106	313
M_Rattusnorvegicus	classI	46	49.85	325	158	4	20	340	11	334	5e-106	311
M_Rattusnorvegicus	classII	76	48.67	339	167	6	16	349	7	343	6e-106	311
M_Rattusnorvegicus	Acoerlea	7	49.12	340	165	5	16	349	7	344	1e-105	311
M_Rattusnorvegicus	classI	70	47.06	340	173	5	16	349	7	345	2e-105	310
M_Rattusnorvegicus	classII	73	47.79	339	170	6	16	349	7	343	2e-105	310
M_Rattusnorvegicus	classII	72	47.79	339	170	6	16	349	7	343	2e-105	310
M_Rattusnorvegicus	classI	79	46.76	340	173	5	16	349	7	344	3e-105	310
M_Rattusnorvegicus	classII	78	46.9	339	173	5	16	349	7	343	5e-105	309
M_Rattusnorvegicus	classII	41	46.18	340	174	6	16	349	7	343	2e-104	308
M_Rattusnorvegicus	classI	71	46.47	340	174	5	16	349	7	344	2e-104	307
M_Rattusnorvegicus	classI	48	47.04	338	173	5	16	348	7	343	4e-104	307
M_Rattusnorvegicus	monocot	81	47.92	336	167	5	20	349	11	344	4e-104	307
M_Rattusnorvegicus	classII	52	46.97	330	166	5	16	341	7	331	5e-104	306
M_Rattusnorvegicus	Acoerlea	6	47.66	342	171	5	14	349	5	344	1e-103	306
M_Rattusnorvegicus	classI	39	47.06	340	173	5	16	349	7	345	1e-103	305
M_Rattusnorvegicus	classII	44	45.59	340	176	6	16	349	7	343	1e-102	303
M_Rattusnorvegicus	monocot	13	46.57	335	172	5	20	349	11	343	3e-102	302
M_Rattusnorvegicus	monocot	40	45.97	335	175	4	20	349	11	344	1e-101	301
M_Rattusnorvegicus	classII	66	44.48	335	179	5	20	349	11	343	1e-101	300
M_Rattusnorvegicus	monocot	80	47.16	335	170	5	20	349	11	343	2e-101	300
M_Rattusnorvegicus	monocot	16	47.62	336	168	6	20	349	11	344	3e-101	300
M_Rattusnorvegicus	classI	45	45.86	338	177	5	16	348	7	343	3e-101	299
M_Rattusnorvegicus	classI	23	45.29	340	179	5	16	349	7	345	5e-100	296
M_Rattusnorvegicus	classII	20	44.54	339	181	5	16	349	7	343	3e-99	294
M_Rattusnorvegicus	classII	37	44.41	340	180	6	16	349	7	343	8e-99	293
M_Rattusnorvegicus	classII	35	44.12	340	181	6	16	349	7	343	3e-98	292
M_Rattusnorvegicus	classII	36	44.12	340	181	6	16	349	7	343	7e-98	291
M_Rattusnorvegicus	classII	83	43.75	336	179	7	20	349	6	337	1e-97	290
M_Rattusnorvegicus	classII	75	44.12	340	181	6	16	349	7	343	2e-97	290
M_Rattusnorvegicus	monocot	33	47.76	335	168	5	20	349	11	343	9e-97	288
M_Rattusnorvegicus	classII	69	43.82	340	182	6	16	349	7	343	1e-96	288
M_Rattusnorvegicus	classII	63	43.15	336	183	6	20	349	11	344	3e-96	286
M_Rattusnorvegicus	yeast	sp|P35497SDH1	42.9	338	187	4	5	336	2	339	4e-96	287
M_Rattusnorvegicus	yeast	sp|Q07786SDH2	42.6	338	188	4	5	336	2	339	4e-95	284
M_Rattusnorvegicus	yeast	sp|P36624SDH	41.55	349	193	7	11	348	7	355	5e-81	248
M_Ovisaries	mammal	M_Ovisaries	100	355	0	0	1	355	1	355	0	728
M_Ovisaries	mammal	M_sp|Q58D31_Bos	97.75	355	6	1	1	355	4	356	0	711
M_Ovisaries	mammal	M_sp|Q5R5F3_Pongo	87.61	355	42	1	1	355	5	357	0	655
M_Ovisaries	mammal	M_Homosapiens	87.61	355	42	1	1	355	5	357	0	651
M_Ovisaries	mammal	M_sp|Q4R639_Macaca	87.04	355	44	1	1	355	5	357	0	647
M_Ovisaries	mammal	M_Musmusculus	84.27	356	55	1	1	355	2	357	0	642
M_Ovisaries	mammal	M_Rattusnorvegicus	83.15	356	59	1	1	355	2	357	0	633
M_Ovisaries	classI	62	49.85	339	163	4	14	346	7	344	3e-112	328
M_Ovisaries	classI	84	48.67	339	167	4	14	346	7	344	2e-111	325
M_Ovisaries	classI	4	48.38	339	170	3	14	347	7	345	7e-111	324
M_Ovisaries	classI	61	47.79	339	170	4	14	346	7	344	5e-110	322
M_Ovisaries	classI	34	48.08	339	169	4	14	346	7	344	5e-110	322
M_Ovisaries	classI	68	49.41	340	165	5	14	347	7	345	7e-110	322
M_Ovisaries	classI	21	49.26	339	167	3	14	347	7	345	7e-110	322
M_Ovisaries	classI	31	48.51	336	166	4	18	347	11	345	1e-109	321
M_Ovisaries	classI	14	49.26	339	165	5	14	346	7	344	1e-109	321
M_Ovisaries	Acoerlea	8	49.71	340	163	5	14	347	7	344	4e-109	320
M_Ovisaries	Acoerlea	11	49.71	340	163	5	14	347	7	344	7e-109	319
M_Ovisaries	classI	38	48.67	339	167	4	14	346	7	344	8e-109	319
M_Ovisaries	classI	15	48.53	340	168	5	14	347	7	345	9e-109	318
M_Ovisaries	classI	57	48.82	338	167	5	14	346	7	343	1e-108	318
M_Ovisaries	classI	30	47.94	340	170	4	14	347	7	345	2e-108	318
M_Ovisaries	classI	2	48.53	340	168	5	14	347	7	345	2e-108	318
M_Ovisaries	classI	1	47.94	340	170	5	14	347	7	345	4e-108	317
M_Ovisaries	classI	28	47.79	339	170	4	14	346	7	344	5e-108	317
M_Ovisaries	classI	58	48.52	338	168	5	14	346	7	343	7e-108	317
M_Ovisaries	classI	17	47.76	335	170	3	18	347	11	345	8e-108	316
M_Ovisaries	classI	27	47.65	340	171	4	14	347	7	345	8e-108	316
M_Ovisaries	classI	22	47.34	338	173	3	14	346	7	344	1e-107	316
M_Ovisaries	classI	29	47.65	340	171	4	14	347	7	345	2e-107	315
M_Ovisaries	classI	25	48.53	340	168	5	14	347	7	345	2e-107	315
M_Ovisaries	classI	60	49.1	334	164	5	18	346	11	343	3e-107	315
M_Ovisaries	classI	47	49.1	334	164	5	18	346	11	343	3e-107	315
M_Ovisaries	classI	42	49.25	335	163	5	18	346	11	344	3e-107	315
M_Ovisaries	classI	12	47.65	340	171	5	14	347	7	345	3e-107	315
M_Ovisaries	Acoerlea	9	47.65	340	170	5	14	347	7	344	3e-107	315
M_Ovisaries	classI	19	47.94	340	170	5	14	347	7	345	4e-107	315
M_Ovisaries	classI	67	47.65	340	171	4	14	347	7	345	4e-107	314
M_Ovisaries	classI	32	47.94	340	170	4	14	347	7	345	5e-107	314
M_Ovisaries	classI	74	47.49	339	173	3	14	347	7	345	5e-107	314
M_Ovisaries	classI	43	49.85	335	161	5	18	346	11	344	6e-107	314
M_Ovisaries	classII	77	49.41	338	164	6	14	346	7	342	6e-107	314
M_Ovisaries	Acoerlea	5	47.35	340	171	5	14	347	7	344	1e-106	313
M_Ovisaries	classII	78	48.52	338	167	5	14	346	7	342	2e-106	313
M_Ovisaries	classI	18	47.06	340	173	4	14	347	7	345	2e-106	313
M_Ovisaries	classI	85	47.35	340	172	5	14	347	7	345	2e-106	313
M_Ovisaries	classI	26	47.35	340	172	5	14	347	7	345	2e-106	313
M_Ovisaries	classI	79	47.93	338	170	4	14	346	7	343	2e-106	312
M_Ovisaries	classI	82	47.35	340	172	4	14	347	7	345	2e-106	312
M_Ovisaries	classI	56	48.8	334	165	5	18	346	11	343	3e-106	312
M_Ovisaries	classI	70	47.35	340	172	4	14	347	7	345	6e-106	311
M_Ovisaries	classI	49	48.66	335	166	5	18	347	11	344	7e-106	311
M_Ovisaries	classII	76	48.55	344	170	6	8	346	1	342	1e-105	311
M_Ovisaries	classII	73	49.11	338	165	6	14	346	7	342	1e-105	311
M_Ovisaries	classII	72	49.11	338	165	6	14	346	7	342	1e-105	311
M_Ovisaries	classI	51	48.81	336	164	6	18	347	11	344	2e-105	310
M_Ovisaries	classI	53	48.8	334	165	5	18	346	11	343	2e-105	310
M_Ovisaries	Acoerlea	7	48.38	339	167	5	14	346	7	343	2e-104	308
M_Ovisaries	classI	71	46.75	338	174	4	14	346	7	343	2e-104	308
M_Ovisaries	classI	55	48.5	334	166	5	18	346	11	343	2e-104	307
M_Ovisaries	classI	54	48.5	334	166	5	18	346	11	343	2e-104	307
M_Ovisaries	classI	59	48.8	334	165	5	18	346	11	343	2e-104	307
M_Ovisaries	classI	46	48.92	325	161	4	18	338	11	334	2e-104	307
M_Ovisaries	classI	39	47.49	339	171	4	14	346	7	344	3e-104	307
M_Ovisaries	classII	52	46.97	330	166	4	14	339	7	331	3e-104	306
M_Ovisaries	monocot	81	48.66	335	164	5	18	346	11	343	3e-104	307
M_Ovisaries	classII	41	46.15	338	175	5	14	346	7	342	5e-104	306
M_Ovisaries	classII	66	46.11	334	173	5	18	346	11	342	2e-103	305
M_Ovisaries	classI	23	45.86	338	178	3	14	346	7	344	8e-103	303
M_Ovisaries	classII	37	47.2	339	172	5	14	347	7	343	1e-102	303
M_Ovisaries	Acoerlea	6	47.79	339	169	5	14	346	7	343	3e-102	302
M_Ovisaries	monocot	40	47.31	334	170	4	18	346	11	343	1e-101	300
M_Ovisaries	monocot	80	47.6	334	168	5	18	346	11	342	1e-101	300
M_Ovisaries	classI	48	45.27	338	179	4	14	346	7	343	1e-101	300
M_Ovisaries	classII	20	46.61	339	174	5	14	347	7	343	3e-101	300
M_Ovisaries	classII	44	45.43	339	176	6	14	346	7	342	6e-101	298
M_Ovisaries	monocot	13	46.11	334	173	5	18	346	11	342	1e-100	298
M_Ovisaries	monocot	16	47.31	334	170	5	18	346	11	343	3e-100	297
M_Ovisaries	classII	75	46.15	338	175	5	14	346	7	342	3e-100	296
M_Ovisaries	classII	83	45.54	336	173	7	18	347	6	337	7e-100	295
M_Ovisaries	classII	35	45.29	340	177	6	14	347	7	343	1e-99	295
M_Ovisaries	classII	36	45.29	340	177	6	14	347	7	343	3e-99	294
M_Ovisaries	classII	69	45.13	339	179	5	14	347	7	343	6e-99	293
M_Ovisaries	classI	45	44.38	338	182	4	14	346	7	343	1e-98	293
M_Ovisaries	classII	63	44.91	334	178	5	18	346	11	343	4e-98	291
M_Ovisaries	monocot	33	48.66	335	163	6	18	346	11	342	1e-96	288
M_Ovisaries	yeast	sp|P35497SDH1	42.81	334	185	4	7	334	6	339	4e-95	284
M_Ovisaries	yeast	sp|Q07786SDH2	42.51	334	186	4	7	334	6	339	4e-94	281
M_Ovisaries	yeast	sp|P36624SDH	42.02	326	179	5	31	346	30	355	2e-77	239
M_sp|Q5R5F3_Pongo	mammal	M_sp|Q5R5F3_Pongo	100	357	0	0	1	357	1	357	0	730
M_sp|Q5R5F3_Pongo	mammal	M_Homosapiens	96.64	357	12	0	1	357	1	357	0	708
M_sp|Q5R5F3_Pongo	mammal	M_sp|Q4R639_Macaca	95.8	357	15	0	1	357	1	357	0	704
M_sp|Q5R5F3_Pongo	mammal	M_sp|Q58D31_Bos	89.58	355	37	0	3	357	2	356	0	671
M_sp|Q5R5F3_Pongo	mammal	M_Ovisaries	87.61	355	42	1	5	357	1	355	0	655
M_sp|Q5R5F3_Pongo	mammal	M_Musmusculus	83.75	357	58	0	1	357	1	357	0	640
M_sp|Q5R5F3_Pongo	mammal	M_Rattusnorvegicus	82.07	357	64	0	1	357	1	357	0	629
M_sp|Q5R5F3_Pongo	classI	62	49.41	340	165	4	16	349	7	345	3e-111	325
M_sp|Q5R5F3_Pongo	classI	84	48.82	340	167	4	16	349	7	345	1e-110	323
M_sp|Q5R5F3_Pongo	classI	34	48.24	340	169	4	16	349	7	345	8e-109	319
M_sp|Q5R5F3_Pongo	classI	31	48.81	336	165	4	20	349	11	345	9e-109	319
M_sp|Q5R5F3_Pongo	classI	4	48.08	339	171	3	16	349	7	345	1e-108	318
M_sp|Q5R5F3_Pongo	classI	2	48.82	340	167	5	16	349	7	345	2e-108	318
M_sp|Q5R5F3_Pongo	classI	61	48.24	340	169	4	16	349	7	345	2e-108	318
M_sp|Q5R5F3_Pongo	classI	27	47.94	340	170	4	16	349	7	345	7e-108	317
M_sp|Q5R5F3_Pongo	classI	21	48.67	339	169	3	16	349	7	345	8e-108	316
M_sp|Q5R5F3_Pongo	classI	28	48.53	340	168	4	16	349	7	345	9e-108	316
M_sp|Q5R5F3_Pongo	classI	29	48.24	340	169	4	16	349	7	345	2e-107	315
M_sp|Q5R5F3_Pongo	classI	68	48.82	340	167	5	16	349	7	345	2e-107	315
M_sp|Q5R5F3_Pongo	classII	41	48.08	339	169	5	16	349	7	343	3e-107	315
M_sp|Q5R5F3_Pongo	classI	14	48.82	340	167	5	16	349	7	345	4e-107	315
M_sp|Q5R5F3_Pongo	classI	17	48.66	335	167	3	20	349	11	345	5e-107	314
M_sp|Q5R5F3_Pongo	classI	74	47.94	340	170	4	16	349	7	345	5e-107	314
M_sp|Q5R5F3_Pongo	classI	30	47.94	340	170	4	16	349	7	345	6e-107	314
M_sp|Q5R5F3_Pongo	classI	15	48.24	340	169	5	16	349	7	345	2e-106	313
M_sp|Q5R5F3_Pongo	classI	25	48.24	340	169	5	16	349	7	345	2e-106	313
M_sp|Q5R5F3_Pongo	classI	67	47.65	340	171	4	16	349	7	345	3e-106	312
M_sp|Q5R5F3_Pongo	classI	38	47.65	340	171	4	16	349	7	345	4e-106	312
M_sp|Q5R5F3_Pongo	Acoerlea	9	47.65	340	170	5	16	349	7	344	5e-106	311
M_sp|Q5R5F3_Pongo	classI	1	47.2	339	174	4	16	349	7	345	6e-106	311
M_sp|Q5R5F3_Pongo	classI	70	48.24	340	169	4	16	349	7	345	7e-106	311
M_sp|Q5R5F3_Pongo	classI	18	47.06	340	173	4	16	349	7	345	8e-106	311
M_sp|Q5R5F3_Pongo	Acoerlea	5	47.35	340	171	5	16	349	7	344	1e-105	311
M_sp|Q5R5F3_Pongo	classI	32	47.65	340	171	4	16	349	7	345	1e-105	311
M_sp|Q5R5F3_Pongo	classI	22	47.35	340	172	4	16	349	7	345	1e-105	311
M_sp|Q5R5F3_Pongo	classI	82	47.35	340	172	4	16	349	7	345	3e-105	310
M_sp|Q5R5F3_Pongo	classI	12	47.06	340	173	5	16	349	7	345	3e-105	310
M_sp|Q5R5F3_Pongo	classII	77	48.67	339	167	6	16	349	7	343	4e-105	309
M_sp|Q5R5F3_Pongo	Acoerlea	8	48.24	340	168	5	16	349	7	344	4e-105	309
M_sp|Q5R5F3_Pongo	classI	19	47.35	340	172	5	16	349	7	345	5e-105	309
M_sp|Q5R5F3_Pongo	classI	47	48.66	335	166	5	20	349	11	344	5e-105	309
M_sp|Q5R5F3_Pongo	classI	57	48.08	339	168	6	16	348	7	343	7e-105	309
M_sp|Q5R5F3_Pongo	Acoerlea	11	48.24	340	168	5	16	349	7	344	7e-105	309
M_sp|Q5R5F3_Pongo	classI	43	48.81	336	165	5	20	349	11	345	1e-104	308
M_sp|Q5R5F3_Pongo	classII	44	47.35	340	170	6	16	349	7	343	2e-104	308
M_sp|Q5R5F3_Pongo	classI	56	48.66	335	166	5	20	349	11	344	2e-104	308
M_sp|Q5R5F3_Pongo	classI	85	47.35	340	172	5	16	349	7	345	2e-104	308
M_sp|Q5R5F3_Pongo	classI	26	47.35	340	172	5	16	349	7	345	2e-104	308
M_sp|Q5R5F3_Pongo	monocot	81	48.81	336	164	5	20	349	11	344	3e-104	307
M_sp|Q5R5F3_Pongo	classI	60	48.5	334	166	5	20	348	11	343	3e-104	307
M_sp|Q5R5F3_Pongo	classII	78	47.49	339	171	5	16	349	7	343	4e-104	307
M_sp|Q5R5F3_Pongo	classII	73	48.38	339	168	6	16	349	7	343	5e-104	306
M_sp|Q5R5F3_Pongo	classII	72	48.38	339	168	6	16	349	7	343	5e-104	306
M_sp|Q5R5F3_Pongo	classII	76	48.67	339	167	6	16	349	7	343	8e-104	306
M_sp|Q5R5F3_Pongo	classI	42	47.76	335	170	4	20	349	11	345	9e-104	306
M_sp|Q5R5F3_Pongo	classI	79	47.06	340	172	5	16	349	7	344	1e-103	305
M_sp|Q5R5F3_Pongo	classI	58	47.2	339	171	6	16	348	7	343	1e-103	305
M_sp|Q5R5F3_Pongo	classII	52	47.88	330	163	4	16	341	7	331	4e-103	304
M_sp|Q5R5F3_Pongo	classI	49	48.21	336	166	6	20	349	11	344	5e-103	304
M_sp|Q5R5F3_Pongo	Acoerlea	7	48.53	340	167	5	16	349	7	344	8e-103	303
M_sp|Q5R5F3_Pongo	classI	39	47.06	340	173	4	16	349	7	345	1e-102	303
M_sp|Q5R5F3_Pongo	classI	51	48.21	336	166	6	20	349	11	344	1e-102	303
M_sp|Q5R5F3_Pongo	classII	66	46.13	336	172	6	20	349	11	343	2e-102	302
M_sp|Q5R5F3_Pongo	classI	53	48.06	335	168	5	20	349	11	344	2e-102	302
M_sp|Q5R5F3_Pongo	classI	59	48.36	335	167	5	20	349	11	344	3e-102	302
M_sp|Q5R5F3_Pongo	classI	71	45.88	340	176	5	16	349	7	344	1e-101	301
M_sp|Q5R5F3_Pongo	classII	20	47.2	339	172	5	16	349	7	343	1e-101	300
M_sp|Q5R5F3_Pongo	classI	55	47.76	335	169	5	20	349	11	344	2e-101	300
M_sp|Q5R5F3_Pongo	classI	54	47.76	335	169	5	20	349	11	344	2e-101	300
M_sp|Q5R5F3_Pongo	monocot	40	47.16	335	171	4	20	349	11	344	2e-101	300
M_sp|Q5R5F3_Pongo	classI	46	49.07	322	159	4	20	337	11	331	2e-101	300
M_sp|Q5R5F3_Pongo	monocot	13	46.71	334	171	5	20	348	11	342	5e-101	299
M_sp|Q5R5F3_Pongo	classII	69	46.61	339	174	5	16	349	7	343	1e-100	298
M_sp|Q5R5F3_Pongo	Acoerlea	6	47.65	340	170	5	16	349	7	344	1e-100	298
M_sp|Q5R5F3_Pongo	monocot	80	47.16	335	170	5	20	349	11	343	2e-100	297
M_sp|Q5R5F3_Pongo	classII	37	47.2	339	172	5	16	349	7	343	2e-100	297
M_sp|Q5R5F3_Pongo	monocot	16	47.76	335	169	5	20	349	11	344	2e-100	297
M_sp|Q5R5F3_Pongo	classII	83	46.27	335	172	6	20	349	6	337	5e-100	296
M_sp|Q5R5F3_Pongo	classI	48	45.43	339	177	5	16	348	7	343	2e-99	295
M_sp|Q5R5F3_Pongo	classII	35	45.59	340	176	6	16	349	7	343	3e-99	295
M_sp|Q5R5F3_Pongo	classII	36	45.59	340	176	6	16	349	7	343	5e-99	293
M_sp|Q5R5F3_Pongo	classII	63	45.67	335	176	5	20	349	11	344	3e-98	291
M_sp|Q5R5F3_Pongo	classII	75	45.43	339	178	5	16	349	7	343	3e-98	291
M_sp|Q5R5F3_Pongo	classI	23	44.97	338	181	3	16	348	7	344	7e-98	291
M_sp|Q5R5F3_Pongo	classI	45	44.25	339	181	5	16	348	7	343	3e-96	286
M_sp|Q5R5F3_Pongo	yeast	sp|P35497SDH1	44.38	338	182	4	5	336	2	339	4e-96	286
M_sp|Q5R5F3_Pongo	monocot	33	47.76	335	168	5	20	349	11	343	2e-95	285
M_sp|Q5R5F3_Pongo	yeast	sp|Q07786SDH2	44.08	338	183	4	5	336	2	339	4e-95	284
M_sp|Q5R5F3_Pongo	yeast	sp|P36624SDH	39.83	344	198	5	7	341	3	346	3e-76	236
M_sp|Q58D31_Bos	mammal	M_sp|Q58D31_Bos	100	356	0	0	1	356	1	356	0	730
M_sp|Q58D31_Bos	mammal	M_Ovisaries	97.75	355	6	1	4	356	1	355	0	711
M_sp|Q58D31_Bos	mammal	M_sp|Q5R5F3_Pongo	89.58	355	37	0	2	356	3	357	0	671
M_sp|Q58D31_Bos	mammal	M_sp|Q4R639_Macaca	89.3	355	38	0	2	356	3	357	0	664
M_sp|Q58D31_Bos	mammal	M_Homosapiens	89.01	355	39	0	2	356	3	357	0	664
M_sp|Q58D31_Bos	mammal	M_Musmusculus	85.92	355	50	0	2	356	3	357	0	653
M_sp|Q58D31_Bos	mammal	M_Rattusnorvegicus	84.51	355	55	0	2	356	3	357	0	643
M_sp|Q58D31_Bos	classI	62	50.44	339	161	4	15	347	7	344	2e-113	330
M_sp|Q58D31_Bos	classI	84	48.67	339	167	4	15	347	7	344	1e-111	326
M_sp|Q58D31_Bos	classI	4	48.67	339	169	3	15	348	7	345	2e-111	326
M_sp|Q58D31_Bos	classI	61	48.38	339	168	4	15	347	7	344	4e-111	325
M_sp|Q58D31_Bos	classI	34	48.67	339	167	4	15	347	7	344	5e-111	325
M_sp|Q58D31_Bos	classI	21	49.56	339	166	3	15	348	7	345	1e-110	323
M_sp|Q58D31_Bos	classI	68	49.56	339	166	4	15	348	7	345	5e-110	322
M_sp|Q58D31_Bos	classI	31	48.51	336	166	4	19	348	11	345	8e-110	321
M_sp|Q58D31_Bos	classI	38	48.97	339	166	4	15	347	7	344	1e-109	321
M_sp|Q58D31_Bos	Acoerlea	8	50	340	162	5	15	348	7	344	1e-109	321
M_sp|Q58D31_Bos	classI	30	48.53	340	168	4	15	348	7	345	1e-109	321
M_sp|Q58D31_Bos	classI	14	49.26	339	165	5	15	347	7	344	1e-109	321
M_sp|Q58D31_Bos	classI	2	49.12	340	166	5	15	348	7	345	2e-109	320
M_sp|Q58D31_Bos	Acoerlea	11	50	340	162	5	15	348	7	344	2e-109	320
M_sp|Q58D31_Bos	classI	57	49.41	338	165	5	15	347	7	343	2e-109	320
M_sp|Q58D31_Bos	classI	27	48.24	340	169	4	15	348	7	345	5e-109	319
M_sp|Q58D31_Bos	classI	15	48.53	340	168	5	15	348	7	345	7e-109	319
M_sp|Q58D31_Bos	classI	28	48.38	339	168	4	15	347	7	344	8e-109	319
M_sp|Q58D31_Bos	classI	1	48.08	339	171	4	15	348	7	345	1e-108	318
M_sp|Q58D31_Bos	classI	58	49.11	338	166	5	15	347	7	343	1e-108	318
M_sp|Q58D31_Bos	classI	67	48.24	340	169	4	15	348	7	345	2e-108	318
M_sp|Q58D31_Bos	Acoerlea	9	48.24	340	168	5	15	348	7	344	3e-108	317
M_sp|Q58D31_Bos	classI	22	47.79	339	170	4	15	347	7	344	3e-108	317
M_sp|Q58D31_Bos	classI	17	48.06	335	169	3	19	348	11	345	3e-108	317
M_sp|Q58D31_Bos	classI	47	49.7	334	162	5	19	347	11	343	4e-108	317
M_sp|Q58D31_Bos	classI	60	49.7	334	162	5	19	347	11	343	6e-108	317
M_sp|Q58D31_Bos	classI	12	47.94	340	170	5	15	348	7	345	8e-108	316
M_sp|Q58D31_Bos	Acoerlea	5	47.94	340	169	5	15	348	7	344	8e-108	316
M_sp|Q58D31_Bos	classI	74	48.24	340	169	4	15	348	7	345	8e-108	316
M_sp|Q58D31_Bos	classI	29	47.79	339	172	3	15	348	7	345	8e-108	316
M_sp|Q58D31_Bos	classI	19	48.24	340	169	5	15	348	7	345	1e-107	316
M_sp|Q58D31_Bos	classI	32	48.24	340	169	4	15	348	7	345	1e-107	316
M_sp|Q58D31_Bos	classI	18	47.65	340	171	4	15	348	7	345	1e-107	316
M_sp|Q58D31_Bos	classI	42	49.1	334	165	4	19	347	11	344	1e-107	316
M_sp|Q58D31_Bos	classI	25	48.53	340	168	5	15	348	7	345	1e-107	316
M_sp|Q58D31_Bos	classI	82	47.94	340	170	4	15	348	7	345	2e-107	315
M_sp|Q58D31_Bos	classI	79	48.53	340	167	5	15	348	7	344	2e-107	315
M_sp|Q58D31_Bos	classI	43	49.85	335	161	5	19	347	11	344	3e-107	315
M_sp|Q58D31_Bos	classII	77	49.41	338	164	6	15	347	7	342	3e-107	315
M_sp|Q58D31_Bos	classI	70	47.65	340	171	4	15	348	7	345	5e-107	314
M_sp|Q58D31_Bos	classI	56	49.4	334	163	5	19	347	11	343	7e-107	314
M_sp|Q58D31_Bos	classII	78	48.52	338	167	5	15	347	7	342	1e-106	313
M_sp|Q58D31_Bos	classI	85	47.35	340	172	5	15	348	7	345	1e-106	313
M_sp|Q58D31_Bos	classI	26	47.35	340	172	5	15	348	7	345	1e-106	313
M_sp|Q58D31_Bos	classI	49	49.25	335	164	5	19	348	11	344	1e-106	313
M_sp|Q58D31_Bos	classI	53	49.4	334	163	5	19	347	11	343	3e-106	312
M_sp|Q58D31_Bos	classI	51	49.4	336	162	6	19	348	11	344	4e-106	312
M_sp|Q58D31_Bos	classII	73	49.11	338	165	6	15	347	7	342	5e-106	311
M_sp|Q58D31_Bos	classII	72	49.11	338	165	6	15	347	7	342	5e-106	311
M_sp|Q58D31_Bos	classII	76	48.55	344	170	6	9	347	1	342	6e-106	311
M_sp|Q58D31_Bos	classI	71	47.49	339	170	5	15	347	7	343	1e-105	310
M_sp|Q58D31_Bos	classI	55	49.1	334	164	5	19	347	11	343	2e-105	310
M_sp|Q58D31_Bos	classI	54	49.1	334	164	5	19	347	11	343	2e-105	310
M_sp|Q58D31_Bos	classI	39	47.79	339	170	4	15	347	7	344	3e-105	310
M_sp|Q58D31_Bos	Acoerlea	7	48.97	339	165	5	15	347	7	343	4e-105	309
M_sp|Q58D31_Bos	classI	59	49.4	334	163	5	19	347	11	343	4e-105	309
M_sp|Q58D31_Bos	classI	46	49.54	325	159	4	19	339	11	334	5e-105	309
M_sp|Q58D31_Bos	monocot	81	48.96	335	163	5	19	347	11	343	6e-105	309
M_sp|Q58D31_Bos	classII	41	46.75	338	173	5	15	347	7	342	6e-105	309
M_sp|Q58D31_Bos	classII	52	46.97	330	166	4	15	340	7	331	2e-104	307
M_sp|Q58D31_Bos	classII	37	47.79	339	170	5	15	348	7	343	8e-104	306
M_sp|Q58D31_Bos	classII	66	46.11	334	173	5	19	347	11	342	1e-103	305
M_sp|Q58D31_Bos	Acoerlea	6	48.38	339	167	5	15	347	7	343	5e-103	304
M_sp|Q58D31_Bos	classI	48	45.86	338	177	4	15	347	7	343	2e-102	302
M_sp|Q58D31_Bos	classII	20	47.2	339	172	5	15	348	7	343	2e-102	302
M_sp|Q58D31_Bos	classII	44	46.02	339	174	6	15	347	7	342	3e-102	302
M_sp|Q58D31_Bos	classI	23	45.86	338	178	3	15	347	7	344	4e-102	301
M_sp|Q58D31_Bos	monocot	40	47.31	334	170	4	19	347	11	343	9e-102	301
M_sp|Q58D31_Bos	monocot	80	47.46	335	169	5	19	348	11	343	1e-101	300
M_sp|Q58D31_Bos	monocot	13	46.11	334	173	5	19	347	11	342	1e-100	298
M_sp|Q58D31_Bos	monocot	16	47.6	334	169	5	19	347	11	343	2e-100	297
M_sp|Q58D31_Bos	classII	75	46.45	338	174	5	15	347	7	342	2e-100	297
M_sp|Q58D31_Bos	classII	83	45.67	335	174	6	19	348	6	337	2e-100	297
M_sp|Q58D31_Bos	classII	35	45.13	339	179	5	15	348	7	343	4e-100	296
M_sp|Q58D31_Bos	classII	36	45.13	339	179	5	15	348	7	343	9e-100	295
M_sp|Q58D31_Bos	classI	45	44.97	338	180	4	15	347	7	343	2e-99	295
M_sp|Q58D31_Bos	classII	69	45.43	339	178	5	15	348	7	343	3e-99	294
M_sp|Q58D31_Bos	classII	63	45.21	334	177	5	19	347	11	343	1e-98	292
M_sp|Q58D31_Bos	monocot	33	48.5	334	165	5	19	347	11	342	3e-97	289
M_sp|Q58D31_Bos	yeast	sp|P35497SDH1	43.2	338	186	4	4	335	2	339	5e-97	289
M_sp|Q58D31_Bos	yeast	sp|Q07786SDH2	42.9	338	187	4	4	335	2	339	6e-96	286
M_sp|Q58D31_Bos	yeast	sp|P36624SDH	40.51	353	199	6	6	347	3	355	5e-78	240
M_sp|Q4R639_Macaca	mammal	M_sp|Q4R639_Macaca	100	357	0	0	1	357	1	357	0	728
M_sp|Q4R639_Macaca	mammal	M_sp|Q5R5F3_Pongo	95.8	357	15	0	1	357	1	357	0	704
M_sp|Q4R639_Macaca	mammal	M_Homosapiens	95.52	357	16	0	1	357	1	357	0	701
M_sp|Q4R639_Macaca	mammal	M_sp|Q58D31_Bos	89.3	355	38	0	3	357	2	356	0	664
M_sp|Q4R639_Macaca	mammal	M_Ovisaries	87.04	355	44	1	5	357	1	355	0	647
M_sp|Q4R639_Macaca	mammal	M_Musmusculus	82.91	357	61	0	1	357	1	357	0	635
M_sp|Q4R639_Macaca	mammal	M_Rattusnorvegicus	82.07	357	64	0	1	357	1	357	0	625
M_sp|Q4R639_Macaca	classI	62	49.12	340	166	4	16	349	7	345	1e-110	323
M_sp|Q4R639_Macaca	classI	84	47.65	340	171	4	16	349	7	345	6e-110	322
M_sp|Q4R639_Macaca	classI	61	47.65	340	171	4	16	349	7	345	2e-109	320
M_sp|Q4R639_Macaca	classI	2	47.94	340	170	5	16	349	7	345	1e-108	318
M_sp|Q4R639_Macaca	classI	34	47.06	340	173	4	16	349	7	345	2e-108	318
M_sp|Q4R639_Macaca	classI	21	47.79	339	172	3	16	349	7	345	9e-108	316
M_sp|Q4R639_Macaca	classI	31	47.62	336	169	4	20	349	11	345	1e-107	316
M_sp|Q4R639_Macaca	classI	17	47.46	335	171	3	20	349	11	345	1e-107	316
M_sp|Q4R639_Macaca	classI	29	47.06	340	173	4	16	349	7	345	1e-107	316
M_sp|Q4R639_Macaca	classI	28	46.76	340	174	4	16	349	7	345	2e-107	315
M_sp|Q4R639_Macaca	classI	14	47.94	340	170	5	16	349	7	345	2e-107	315
M_sp|Q4R639_Macaca	classI	74	47.06	340	173	4	16	349	7	345	3e-107	315
M_sp|Q4R639_Macaca	classI	68	47.49	339	173	4	16	349	7	345	4e-107	315
M_sp|Q4R639_Macaca	classI	27	46.76	340	174	4	16	349	7	345	6e-107	314
M_sp|Q4R639_Macaca	classI	4	46.9	339	175	3	16	349	7	345	1e-106	313
M_sp|Q4R639_Macaca	classI	25	47.35	340	172	5	16	349	7	345	1e-106	313
M_sp|Q4R639_Macaca	classII	41	46.9	339	173	5	16	349	7	343	1e-106	313
M_sp|Q4R639_Macaca	classI	15	47.35	340	172	5	16	349	7	345	1e-106	313
M_sp|Q4R639_Macaca	classI	67	46.76	340	174	4	16	349	7	345	2e-106	313
M_sp|Q4R639_Macaca	Acoerlea	9	46.76	340	173	5	16	349	7	344	2e-106	313
M_sp|Q4R639_Macaca	classI	22	46.47	340	175	4	16	349	7	345	2e-106	313
M_sp|Q4R639_Macaca	classI	47	48.36	335	167	5	20	349	11	344	3e-106	312
M_sp|Q4R639_Macaca	classI	32	47.35	340	172	4	16	349	7	345	4e-106	312
M_sp|Q4R639_Macaca	Acoerlea	5	46.47	340	174	5	16	349	7	344	5e-106	312
M_sp|Q4R639_Macaca	classI	1	46.47	340	175	5	16	349	7	345	5e-106	311
M_sp|Q4R639_Macaca	classI	18	46.18	340	176	4	16	349	7	345	6e-106	311
M_sp|Q4R639_Macaca	classI	60	48.2	334	167	5	20	348	11	343	6e-106	311
M_sp|Q4R639_Macaca	classI	57	47.34	338	172	5	16	348	7	343	7e-106	311
M_sp|Q4R639_Macaca	classI	30	46.76	340	174	4	16	349	7	345	8e-106	311
M_sp|Q4R639_Macaca	classI	56	48.36	335	167	5	20	349	11	344	1e-105	311
M_sp|Q4R639_Macaca	classI	70	47.06	340	173	4	16	349	7	345	1e-105	311
M_sp|Q4R639_Macaca	classI	43	48.21	336	167	5	20	349	11	345	1e-105	311
M_sp|Q4R639_Macaca	classI	38	46.18	340	176	4	16	349	7	345	1e-105	311
M_sp|Q4R639_Macaca	classI	82	46.47	340	175	4	16	349	7	345	1e-105	311
M_sp|Q4R639_Macaca	classI	12	46.18	340	176	5	16	349	7	345	2e-105	310
M_sp|Q4R639_Macaca	classI	19	46.47	340	175	5	16	349	7	345	3e-105	310
M_sp|Q4R639_Macaca	classI	58	47.04	338	173	5	16	348	7	343	4e-105	309
M_sp|Q4R639_Macaca	monocot	81	48.51	336	165	5	20	349	11	344	5e-105	309
M_sp|Q4R639_Macaca	classI	79	46.76	340	173	5	16	349	7	344	6e-105	309
M_sp|Q4R639_Macaca	Acoerlea	8	47.06	340	172	5	16	349	7	344	8e-105	308
M_sp|Q4R639_Macaca	classI	42	47.32	336	170	5	20	349	11	345	9e-105	308
M_sp|Q4R639_Macaca	Acoerlea	11	47.06	340	172	5	16	349	7	344	1e-104	308
M_sp|Q4R639_Macaca	classI	85	46.47	340	175	5	16	349	7	345	1e-104	308
M_sp|Q4R639_Macaca	classI	26	46.47	340	175	5	16	349	7	345	1e-104	308
M_sp|Q4R639_Macaca	classI	49	47.76	335	169	5	20	349	11	344	2e-104	308
M_sp|Q4R639_Macaca	classII	77	47.49	339	171	6	16	349	7	343	3e-104	307
M_sp|Q4R639_Macaca	classI	53	47.76	335	169	5	20	349	11	344	4e-104	306
M_sp|Q4R639_Macaca	classI	59	48.06	335	168	5	20	349	11	344	8e-104	306
M_sp|Q4R639_Macaca	classI	51	47.46	335	170	5	20	349	11	344	8e-104	306
M_sp|Q4R639_Macaca	classII	44	46.18	340	174	6	16	349	7	343	9e-104	306
M_sp|Q4R639_Macaca	classI	55	47.46	335	170	5	20	349	11	344	4e-103	304
M_sp|Q4R639_Macaca	classI	54	47.46	335	170	5	20	349	11	344	4e-103	304
M_sp|Q4R639_Macaca	classI	46	48.76	322	160	4	20	337	11	331	4e-103	304
M_sp|Q4R639_Macaca	classII	52	46.97	330	166	4	16	341	7	331	5e-103	304
M_sp|Q4R639_Macaca	classII	78	46.31	339	175	5	16	349	7	343	5e-103	304
M_sp|Q4R639_Macaca	classII	73	47.2	339	172	6	16	349	7	343	5e-103	304
M_sp|Q4R639_Macaca	classII	72	47.2	339	172	6	16	349	7	343	5e-103	304
M_sp|Q4R639_Macaca	classI	71	45.59	340	177	5	16	349	7	344	5e-103	304
M_sp|Q4R639_Macaca	classII	76	46.67	345	177	6	10	349	1	343	7e-103	303
M_sp|Q4R639_Macaca	Acoerlea	7	47.2	339	173	4	16	349	7	344	1e-102	303
M_sp|Q4R639_Macaca	monocot	13	45.67	335	175	5	20	349	11	343	2e-102	303
M_sp|Q4R639_Macaca	classII	66	45.07	335	177	5	20	349	11	343	3e-102	302
M_sp|Q4R639_Macaca	classI	39	45.59	340	178	4	16	349	7	345	4e-102	301
M_sp|Q4R639_Macaca	classII	20	46.31	339	175	5	16	349	7	343	1e-101	300
M_sp|Q4R639_Macaca	monocot	40	45.97	335	175	4	20	349	11	344	4e-101	299
M_sp|Q4R639_Macaca	monocot	80	46.87	335	171	5	20	349	11	343	5e-101	299
M_sp|Q4R639_Macaca	classII	37	46.31	339	175	5	16	349	7	343	6e-101	298
M_sp|Q4R639_Macaca	monocot	16	47.32	336	169	6	20	349	11	344	7e-101	298
M_sp|Q4R639_Macaca	classI	23	45.27	338	180	3	16	348	7	344	9e-101	298
M_sp|Q4R639_Macaca	classI	48	45.13	339	178	5	16	348	7	343	1e-100	298
M_sp|Q4R639_Macaca	Acoerlea	6	46.47	340	174	5	16	349	7	344	2e-100	297
M_sp|Q4R639_Macaca	classII	63	44.84	339	181	5	16	349	7	344	3e-100	297
M_sp|Q4R639_Macaca	classII	35	44.71	340	179	6	16	349	7	343	7e-100	296
M_sp|Q4R639_Macaca	classII	69	45.43	339	178	5	16	349	7	343	1e-99	295
M_sp|Q4R639_Macaca	classII	36	44.71	340	179	6	16	349	7	343	2e-99	295
M_sp|Q4R639_Macaca	classII	83	45.24	336	174	7	20	349	6	337	5e-99	293
M_sp|Q4R639_Macaca	classI	45	43.95	339	182	5	16	348	7	343	1e-97	290
M_sp|Q4R639_Macaca	classII	75	44.25	339	182	5	16	349	7	343	2e-97	290
M_sp|Q4R639_Macaca	monocot	33	48.06	335	167	5	20	349	11	343	3e-97	289
M_sp|Q4R639_Macaca	yeast	sp|P35497SDH1	43.2	338	186	4	5	336	2	339	8e-96	286
M_sp|Q4R639_Macaca	yeast	sp|Q07786SDH2	42.9	338	187	4	5	336	2	339	7e-95	283
M_sp|Q4R639_Macaca	yeast	sp|P36624SDH	40.12	344	197	5	7	341	3	346	3e-76	235
sp|P35497SDH1	yeast	sp|P35497SDH1	100	357	0	0	1	357	1	357	0	726
sp|P35497SDH1	yeast	sp|Q07786SDH2	99.72	357	1	0	1	357	1	357	0	724
sp|P35497SDH1	yeast	sp|P36624SDH	48.6	356	174	4	8	357	7	359	2e-105	311
sp|P35497SDH1	mammal	M_sp|Q58D31_Bos	43.2	338	186	4	2	339	4	335	5e-97	289
sp|P35497SDH1	mammal	M_Musmusculus	43.2	338	186	4	2	339	5	336	3e-96	287
sp|P35497SDH1	mammal	M_Rattusnorvegicus	42.9	338	187	4	2	339	5	336	4e-96	287
sp|P35497SDH1	mammal	M_sp|Q5R5F3_Pongo	44.38	338	182	4	2	339	5	336	4e-96	286
sp|P35497SDH1	mammal	M_sp|Q4R639_Macaca	43.2	338	186	4	2	339	5	336	8e-96	286
sp|P35497SDH1	mammal	M_Ovisaries	42.81	334	185	4	6	339	7	334	4e-95	284
sp|P35497SDH1	mammal	M_Homosapiens	43.2	338	186	4	2	339	5	336	6e-95	284
sp|P35497SDH1	classI	22	42.36	347	193	6	8	352	2	343	5e-91	273
sp|P35497SDH1	classI	15	41.21	347	197	6	8	352	2	343	2e-90	271
sp|P35497SDH1	classI	14	41.5	347	196	6	8	352	2	343	4e-90	271
sp|P35497SDH1	classI	85	40.92	347	198	6	8	352	2	343	1e-89	270
sp|P35497SDH1	classI	26	40.92	347	198	6	8	352	2	343	1e-89	270
sp|P35497SDH1	classI	21	42.36	347	193	6	8	352	2	343	2e-89	269
sp|P35497SDH1	classI	17	40.92	347	198	6	8	352	2	343	9e-89	267
sp|P35497SDH1	classI	67	41.21	347	197	6	8	352	2	343	3e-88	266
sp|P35497SDH1	monocot	80	44.48	326	171	6	30	352	23	341	3e-88	266
sp|P35497SDH1	classI	28	40.92	347	198	6	8	352	2	343	4e-88	266
sp|P35497SDH1	classI	29	40.63	347	199	6	8	352	2	343	5e-88	265
sp|P35497SDH1	classI	68	40.92	347	198	6	8	352	2	343	5e-88	265
sp|P35497SDH1	classI	61	40.63	347	199	6	8	352	2	343	8e-88	265
sp|P35497SDH1	classI	1	40.06	347	201	6	8	352	2	343	8e-88	265
sp|P35497SDH1	classI	19	40.06	347	201	6	8	352	2	343	1e-87	265
sp|P35497SDH1	classI	82	41.21	347	197	6	8	352	2	343	1e-87	264
sp|P35497SDH1	classI	25	42.46	325	181	5	30	352	23	343	2e-87	264
sp|P35497SDH1	classI	84	41.9	327	180	5	30	352	23	343	2e-87	264
sp|P35497SDH1	classI	30	42.15	325	182	5	30	352	23	343	3e-87	263
sp|P35497SDH1	classI	12	39.77	347	202	6	8	352	2	343	4e-87	263
sp|P35497SDH1	classI	4	40.63	347	199	6	8	352	2	343	4e-87	263
sp|P35497SDH1	classI	74	39.77	347	205	3	8	354	2	344	1e-86	262
sp|P35497SDH1	classI	18	40.92	347	198	6	8	352	2	343	1e-86	262
sp|P35497SDH1	classI	42	40.06	347	201	6	8	352	2	343	2e-86	261
sp|P35497SDH1	classI	34	40.92	347	198	6	8	352	2	343	2e-86	261
sp|P35497SDH1	Acoerlea	8	41.5	347	195	7	8	352	2	342	2e-86	261
sp|P35497SDH1	classI	38	40.92	347	198	5	8	352	2	343	2e-86	261
sp|P35497SDH1	Acoerlea	11	41.5	347	195	7	8	352	2	342	3e-86	261
sp|P35497SDH1	classI	43	40.35	347	200	6	8	352	2	343	7e-86	260
sp|P35497SDH1	classI	70	40.06	347	201	6	8	352	2	343	7e-86	260
sp|P35497SDH1	classI	2	40.69	349	196	6	8	352	2	343	1e-85	259
sp|P35497SDH1	monocot	40	42.38	328	176	6	30	352	23	342	4e-85	258
sp|P35497SDH1	classI	31	38.68	349	203	6	8	352	2	343	6e-85	258
sp|P35497SDH1	classI	57	41.26	349	193	7	8	352	2	342	8e-85	257
sp|P35497SDH1	classI	62	40.06	347	201	6	8	352	2	343	1e-84	257
sp|P35497SDH1	Acoerlea	9	40.06	347	200	7	8	352	2	342	1e-84	257
sp|P35497SDH1	classI	27	39.83	349	199	6	8	352	2	343	1e-84	256
sp|P35497SDH1	classI	58	41.55	349	192	7	8	352	2	342	2e-84	256
sp|P35497SDH1	classI	71	41.31	351	190	8	8	352	2	342	3e-84	256
sp|P35497SDH1	classII	41	40.97	349	193	9	8	352	2	341	5e-84	255
sp|P35497SDH1	classI	79	41.31	351	190	8	8	352	2	342	5e-84	255
sp|P35497SDH1	classI	60	41.83	349	191	7	8	352	2	342	5e-84	255
sp|P35497SDH1	classII	66	39.48	347	201	8	8	352	2	341	9e-84	254
sp|P35497SDH1	classI	39	40.92	347	198	5	8	352	2	343	1e-83	254
sp|P35497SDH1	Acoerlea	5	40.06	347	200	7	8	352	2	342	5e-83	253
sp|P35497SDH1	classI	48	39.31	346	198	7	11	352	5	342	1e-82	251
sp|P35497SDH1	classI	47	40.97	349	194	7	8	352	2	342	1e-82	251
sp|P35497SDH1	classI	23	38.9	347	205	6	8	352	2	343	2e-82	251
sp|P35497SDH1	classII	37	39.48	347	201	8	8	352	2	341	2e-82	251
sp|P35497SDH1	classI	59	40.97	349	194	7	8	352	2	342	3e-82	250
sp|P35497SDH1	Acoerlea	7	42.46	325	180	6	30	352	23	342	4e-82	250
sp|P35497SDH1	classII	44	40.4	349	195	9	8	352	2	341	4e-82	250
sp|P35497SDH1	Acoerlea	6	42.46	325	180	6	30	352	23	342	4e-82	250
sp|P35497SDH1	classI	45	39.31	346	198	7	11	352	5	342	5e-82	250
sp|P35497SDH1	classII	20	40.06	347	199	8	8	352	2	341	6e-82	249
sp|P35497SDH1	classI	51	40.06	347	200	6	8	352	2	342	2e-81	248
sp|P35497SDH1	classII	52	40.58	345	193	8	8	350	2	336	3e-81	248
sp|P35497SDH1	monocot	33	43.25	326	175	6	30	352	23	341	5e-81	247
sp|P35497SDH1	classI	56	41.67	324	178	6	33	352	26	342	6e-81	247
sp|P35497SDH1	monocot	81	41.54	325	183	6	30	352	23	342	1e-80	246
sp|P35497SDH1	classI	32	39.76	327	187	5	30	352	23	343	1e-80	246
sp|P35497SDH1	classII	75	40.98	327	181	7	30	352	23	341	1e-80	246
sp|P35497SDH1	classI	49	40.11	349	197	7	8	352	2	342	2e-80	246
sp|P35497SDH1	monocot	13	40.31	325	189	4	30	354	23	342	2e-79	243
sp|P35497SDH1	classII	35	37.75	347	207	7	8	352	2	341	3e-79	243
sp|P35497SDH1	classI	53	40.11	349	197	7	8	352	2	342	3e-79	243
sp|P35497SDH1	classI	55	39.83	349	198	7	8	352	2	342	2e-78	241
sp|P35497SDH1	classI	54	39.83	349	198	7	8	352	2	342	2e-78	241
sp|P35497SDH1	classI	46	41.16	328	184	5	8	333	2	322	2e-78	240
sp|P35497SDH1	classII	36	37.46	347	208	7	8	352	2	341	2e-78	240
sp|P35497SDH1	classII	77	39.19	347	202	7	8	352	2	341	6e-78	239
sp|P35497SDH1	monocot	16	40.31	325	187	6	30	352	23	342	7e-78	239
sp|P35497SDH1	classII	76	39.77	347	200	7	8	352	2	341	2e-77	238
sp|P35497SDH1	classII	63	39.08	348	202	7	8	352	2	342	5e-77	237
sp|P35497SDH1	classII	78	38.62	347	207	5	8	354	2	342	8e-77	236
sp|P35497SDH1	classII	83	40.3	330	178	8	30	352	18	335	1e-76	236
sp|P35497SDH1	classII	69	37.46	347	208	8	8	352	2	341	4e-76	234
sp|P35497SDH1	classII	73	38.04	347	209	5	8	354	2	342	2e-75	233
sp|P35497SDH1	classII	72	38.04	347	209	5	8	354	2	342	2e-75	233
sp|Q07786SDH2	yeast	sp|Q07786SDH2	100	357	0	0	1	357	1	357	0	726
sp|Q07786SDH2	yeast	sp|P35497SDH1	99.72	357	1	0	1	357	1	357	0	724
sp|Q07786SDH2	yeast	sp|P36624SDH	48.31	356	175	4	8	357	7	359	2e-104	308
sp|Q07786SDH2	mammal	M_sp|Q58D31_Bos	42.9	338	187	4	2	339	4	335	6e-96	286
sp|Q07786SDH2	mammal	M_Musmusculus	42.9	338	187	4	2	339	5	336	2e-95	285
sp|Q07786SDH2	mammal	M_Rattusnorvegicus	42.6	338	188	4	2	339	5	336	4e-95	284
sp|Q07786SDH2	mammal	M_sp|Q5R5F3_Pongo	44.08	338	183	4	2	339	5	336	4e-95	284
sp|Q07786SDH2	mammal	M_sp|Q4R639_Macaca	42.9	338	187	4	2	339	5	336	7e-95	283
sp|Q07786SDH2	mammal	M_Ovisaries	42.51	334	186	4	6	339	7	334	4e-94	281
sp|Q07786SDH2	mammal	M_Homosapiens	42.9	338	187	4	2	339	5	336	5e-94	281
sp|Q07786SDH2	classI	22	42.07	347	194	6	8	352	2	343	4e-90	271
sp|Q07786SDH2	classI	15	40.92	347	198	6	8	352	2	343	2e-89	269
sp|Q07786SDH2	classI	14	41.21	347	197	6	8	352	2	343	6e-89	268
sp|Q07786SDH2	classI	85	40.63	347	199	6	8	352	2	343	9e-89	267
sp|Q07786SDH2	classI	26	40.63	347	199	6	8	352	2	343	9e-89	267
sp|Q07786SDH2	classI	21	42.07	347	194	6	8	352	2	343	1e-88	267
sp|Q07786SDH2	classI	17	40.63	347	199	6	8	352	2	343	8e-88	265
sp|Q07786SDH2	monocot	80	44.17	326	172	6	30	352	23	341	2e-87	264
sp|Q07786SDH2	classI	42	40.35	347	200	6	8	352	2	343	2e-87	264
sp|Q07786SDH2	classI	67	40.92	347	198	6	8	352	2	343	3e-87	263
sp|Q07786SDH2	classI	28	40.63	347	199	6	8	352	2	343	3e-87	263
sp|Q07786SDH2	classI	29	40.35	347	200	6	8	352	2	343	4e-87	263
sp|Q07786SDH2	classI	61	40.35	347	200	6	8	352	2	343	4e-87	263
sp|Q07786SDH2	Acoerlea	8	41.79	347	194	7	8	352	2	342	5e-87	263
sp|Q07786SDH2	classI	68	40.63	347	199	6	8	352	2	343	5e-87	263
sp|Q07786SDH2	classI	1	39.77	347	202	6	8	352	2	343	7e-87	262
sp|Q07786SDH2	Acoerlea	11	41.79	347	194	7	8	352	2	342	8e-87	262
sp|Q07786SDH2	classI	19	39.77	347	202	6	8	352	2	343	9e-87	262
sp|Q07786SDH2	classI	82	40.92	347	198	6	8	352	2	343	1e-86	262
sp|Q07786SDH2	classI	25	42.15	325	182	5	30	352	23	343	1e-86	262
sp|Q07786SDH2	classI	43	40.63	347	199	6	8	352	2	343	1e-86	262
sp|Q07786SDH2	classI	84	41.59	327	181	5	30	352	23	343	1e-86	261
sp|Q07786SDH2	classI	30	41.85	325	183	5	30	352	23	343	3e-86	261
sp|Q07786SDH2	classI	12	39.48	347	203	6	8	352	2	343	3e-86	261
sp|Q07786SDH2	classI	4	40.35	347	200	6	8	352	2	343	4e-86	260
sp|Q07786SDH2	classI	18	40.63	347	199	6	8	352	2	343	1e-85	259
sp|Q07786SDH2	classI	74	39.48	347	206	3	8	354	2	344	1e-85	259
sp|Q07786SDH2	classI	34	40.63	347	199	6	8	352	2	343	2e-85	259
sp|Q07786SDH2	Acoerlea	9	40.35	347	199	7	8	352	2	342	2e-85	259
sp|Q07786SDH2	classI	38	40.63	347	199	5	8	352	2	343	2e-85	258
sp|Q07786SDH2	classI	70	39.77	347	202	6	8	352	2	343	9e-85	257
sp|Q07786SDH2	classI	2	40.4	349	197	6	8	352	2	343	1e-84	256
sp|Q07786SDH2	monocot	40	42.07	328	177	6	30	352	23	342	3e-84	256
sp|Q07786SDH2	classI	31	38.4	349	204	6	8	352	2	343	5e-84	255
sp|Q07786SDH2	classI	57	40.97	349	194	7	8	352	2	342	9e-84	254
sp|Q07786SDH2	Acoerlea	5	40.35	347	199	7	8	352	2	342	9e-84	254
sp|Q07786SDH2	classI	62	39.77	347	202	6	8	352	2	343	1e-83	254
sp|Q07786SDH2	classI	27	39.54	349	200	6	8	352	2	343	1e-83	254
sp|Q07786SDH2	classI	58	41.26	349	193	7	8	352	2	342	2e-83	254
sp|Q07786SDH2	classI	71	41.03	351	191	8	8	352	2	342	3e-83	253
sp|Q07786SDH2	classII	41	40.69	349	194	9	8	352	2	341	4e-83	253
sp|Q07786SDH2	classI	60	41.55	349	192	7	8	352	2	342	5e-83	253
sp|Q07786SDH2	classI	79	41.03	351	191	8	8	352	2	342	5e-83	253
sp|Q07786SDH2	classII	66	39.19	347	202	8	8	352	2	341	8e-83	252
sp|Q07786SDH2	Acoerlea	7	42.77	325	179	6	30	352	23	342	8e-83	252
sp|Q07786SDH2	Acoerlea	6	42.77	325	179	6	30	352	23	342	8e-83	252
sp|Q07786SDH2	classI	39	40.63	347	199	5	8	352	2	343	9e-83	252
sp|Q07786SDH2	classI	47	40.69	349	195	7	8	352	2	342	1e-81	249
sp|Q07786SDH2	classI	48	39.02	346	199	7	11	352	5	342	1e-81	249
sp|Q07786SDH2	classI	23	38.62	347	206	6	8	352	2	343	2e-81	249
sp|Q07786SDH2	classII	37	39.19	347	202	8	8	352	2	341	2e-81	248
sp|Q07786SDH2	classII	44	40.11	349	196	9	8	352	2	341	3e-81	248
sp|Q07786SDH2	classI	59	40.69	349	195	7	8	352	2	342	3e-81	248
sp|Q07786SDH2	classI	45	39.07	343	197	7	14	352	8	342	5e-81	247
sp|Q07786SDH2	classII	20	39.77	347	200	8	8	352	2	341	5e-81	247
sp|Q07786SDH2	classI	51	39.77	347	201	6	8	352	2	342	2e-80	246
sp|Q07786SDH2	classII	52	40.29	345	194	8	8	350	2	336	3e-80	245
sp|Q07786SDH2	monocot	33	42.94	326	176	6	30	352	23	341	4e-80	245
sp|Q07786SDH2	classI	56	41.36	324	179	6	33	352	26	342	7e-80	244
sp|Q07786SDH2	monocot	81	41.23	325	184	6	30	352	23	342	9e-80	244
sp|Q07786SDH2	classII	75	40.67	327	182	7	30	352	23	341	1e-79	244
sp|Q07786SDH2	classI	32	39.45	327	188	5	30	352	23	343	1e-79	244
sp|Q07786SDH2	classI	49	39.83	349	198	7	8	352	2	342	2e-79	243
sp|Q07786SDH2	classII	35	37.75	347	207	7	8	352	2	341	3e-79	243
sp|Q07786SDH2	classI	53	40.11	349	197	7	8	352	2	342	5e-79	242
sp|Q07786SDH2	monocot	13	40	325	190	4	30	354	23	342	2e-78	240
sp|Q07786SDH2	classI	46	41.16	328	184	5	8	333	2	322	2e-78	240
sp|Q07786SDH2	classI	55	39.83	349	198	7	8	352	2	342	3e-78	240
sp|Q07786SDH2	classI	54	39.83	349	198	7	8	352	2	342	3e-78	240
sp|Q07786SDH2	classII	36	37.46	347	208	7	8	352	2	341	3e-78	240
sp|Q07786SDH2	classII	63	39.37	348	201	7	8	352	2	342	1e-77	239
sp|Q07786SDH2	classII	77	38.9	347	203	7	8	352	2	341	5e-77	237
sp|Q07786SDH2	monocot	16	40	325	188	6	30	352	23	342	6e-77	237
sp|Q07786SDH2	classII	76	39.48	347	201	7	8	352	2	341	2e-76	235
sp|Q07786SDH2	classII	78	38.33	347	208	5	8	354	2	342	7e-76	234
sp|Q07786SDH2	classII	83	40	330	179	8	30	352	18	335	1e-75	233
sp|Q07786SDH2	classII	69	37.18	347	209	8	8	352	2	341	4e-75	232
sp|Q07786SDH2	classII	73	37.75	347	210	5	8	354	2	342	2e-74	231
sp|Q07786SDH2	classII	72	37.75	347	210	5	8	354	2	342	2e-74	231
sp|P36624SDH	yeast	sp|P36624SDH	100	360	0	0	1	360	1	360	0	739
sp|P36624SDH	yeast	sp|P35497SDH1	48.6	356	174	4	7	359	8	357	6e-111	325
sp|P36624SDH	yeast	sp|Q07786SDH2	48.31	356	175	4	7	359	8	357	5e-110	322
sp|P36624SDH	mammal	M_Rattusnorvegicus	41.55	349	193	7	7	355	11	348	4e-85	258
sp|P36624SDH	mammal	M_Musmusculus	41.26	349	194	7	7	355	11	348	1e-83	254
sp|P36624SDH	mammal	M_sp|Q58D31_Bos	40.51	353	199	6	3	355	6	347	7e-83	253
sp|P36624SDH	classI	4	42.72	323	177	4	30	350	24	340	8e-83	252
sp|P36624SDH	mammal	M_Ovisaries	42.02	326	179	5	30	355	31	346	2e-82	251
sp|P36624SDH	classI	14	42.41	323	178	4	30	350	24	340	2e-81	248
sp|P36624SDH	classI	84	41.49	323	181	5	30	350	24	340	5e-81	248
sp|P36624SDH	classI	30	42.63	319	175	4	30	346	24	336	9e-81	247
sp|P36624SDH	classI	25	41.8	323	180	5	30	350	24	340	1e-80	247
sp|P36624SDH	classI	67	41.49	323	181	4	30	350	24	340	1e-80	246
sp|P36624SDH	classI	19	41.8	323	180	4	30	350	24	340	2e-80	246
sp|P36624SDH	classI	68	41.8	323	180	4	30	350	24	340	3e-80	246
sp|P36624SDH	classI	22	41.69	319	178	4	30	346	24	336	3e-80	245
sp|P36624SDH	classI	1	41.49	323	181	4	30	350	24	340	4e-80	245
sp|P36624SDH	classI	15	42.11	323	179	4	30	350	24	340	4e-80	245
sp|P36624SDH	mammal	M_sp|Q5R5F3_Pongo	39.83	344	198	5	3	346	7	341	4e-80	245
sp|P36624SDH	classI	17	41.49	323	181	4	30	350	24	340	5e-80	245
sp|P36624SDH	classI	28	42.41	323	178	4	30	350	24	340	6e-80	245
sp|P36624SDH	mammal	M_sp|Q4R639_Macaca	40.12	344	197	5	3	346	7	341	6e-80	245
sp|P36624SDH	classI	85	41.8	323	180	4	30	350	24	340	1e-79	244
sp|P36624SDH	classI	26	41.8	323	180	4	30	350	24	340	1e-79	244
sp|P36624SDH	classI	12	41.18	323	182	4	30	350	24	340	1e-79	244
sp|P36624SDH	classI	18	41.67	324	179	5	30	350	24	340	2e-79	243
sp|P36624SDH	classI	62	42.63	319	175	4	30	346	24	336	3e-79	243
sp|P36624SDH	classI	82	41.18	323	182	4	30	350	24	340	5e-79	242
sp|P36624SDH	classI	31	41.05	324	181	6	30	350	24	340	6e-79	242
sp|P36624SDH	classI	21	42.68	321	172	6	30	346	24	336	7e-79	242
sp|P36624SDH	classI	61	40.87	323	183	4	30	350	24	340	7e-79	242
sp|P36624SDH	classI	34	42.63	319	175	4	30	346	24	336	8e-79	242
sp|P36624SDH	Acoerlea	9	41.18	323	181	5	30	350	24	339	8e-79	242
sp|P36624SDH	classI	79	42.11	323	178	6	30	350	24	339	1e-78	241
sp|P36624SDH	mammal	M_Homosapiens	39.24	344	200	5	3	346	7	341	2e-78	241
sp|P36624SDH	classI	71	42.11	323	178	6	30	350	24	339	2e-78	241
sp|P36624SDH	classI	29	41.8	323	180	4	30	350	24	340	2e-78	241
sp|P36624SDH	classI	32	39.94	323	186	4	30	350	24	340	2e-78	241
sp|P36624SDH	monocot	80	41.18	323	180	6	30	350	24	338	3e-78	240
sp|P36624SDH	classI	74	42.11	323	179	4	30	350	24	340	3e-78	240
sp|P36624SDH	classI	38	41.74	321	175	6	30	346	24	336	3e-78	240
sp|P36624SDH	Acoerlea	5	41.18	323	181	5	30	350	24	339	4e-78	240
sp|P36624SDH	classI	47	42.41	323	177	6	30	350	24	339	8e-78	239
sp|P36624SDH	classI	49	42.95	319	173	6	30	346	24	335	1e-77	239
sp|P36624SDH	classI	45	42.41	323	177	6	30	350	24	339	2e-77	238
sp|P36624SDH	monocot	40	39.94	323	185	5	30	350	24	339	5e-77	237
sp|P36624SDH	classI	70	40.87	323	183	4	30	350	24	340	7e-77	237
sp|P36624SDH	monocot	13	40.87	323	181	6	30	350	24	338	7e-77	237
sp|P36624SDH	classI	57	41.8	323	179	6	30	350	24	339	7e-77	236
sp|P36624SDH	classI	60	42.11	323	178	6	30	350	24	339	8e-77	236
sp|P36624SDH	classI	27	41.18	323	182	4	30	350	24	340	1e-76	236
sp|P36624SDH	Acoerlea	8	40.56	323	183	7	30	350	24	339	1e-76	236
sp|P36624SDH	Acoerlea	11	40.56	323	183	7	30	350	24	339	1e-76	236
sp|P36624SDH	classI	56	41.49	323	180	6	30	350	24	339	2e-76	235
sp|P36624SDH	classI	48	41.18	323	181	5	30	350	24	339	3e-76	235
sp|P36624SDH	classI	58	41.8	323	179	6	30	350	24	339	3e-76	235
sp|P36624SDH	classI	2	40.87	323	183	4	30	350	24	340	3e-76	235
sp|P36624SDH	classI	51	41.8	323	179	6	30	350	24	339	5e-76	234
sp|P36624SDH	classI	59	41.8	323	179	6	30	350	24	339	5e-76	234
sp|P36624SDH	monocot	16	41.49	323	180	6	30	350	24	339	8e-76	234
sp|P36624SDH	classII	77	41.96	317	174	6	32	346	26	334	1e-75	233
sp|P36624SDH	Acoerlea	6	42.41	323	175	6	31	350	25	339	1e-75	233
sp|P36624SDH	classI	43	40.44	319	182	5	30	346	24	336	1e-75	233
sp|P36624SDH	monocot	81	40.25	323	184	6	30	350	24	339	2e-75	233
sp|P36624SDH	classI	42	39.81	319	184	5	30	346	24	336	3e-75	233
sp|P36624SDH	Acoerlea	7	41.49	323	180	5	30	350	24	339	4e-75	232
sp|P36624SDH	classII	52	41.07	319	175	7	30	346	24	331	5e-75	231
sp|P36624SDH	classI	53	40.87	323	182	6	30	350	24	339	7e-75	231
sp|P36624SDH	classI	39	41.43	321	176	6	30	346	24	336	7e-75	231
sp|P36624SDH	classII	78	41.12	321	179	6	32	350	26	338	3e-74	230
sp|P36624SDH	classI	55	40.56	323	183	6	30	350	24	339	3e-74	229
sp|P36624SDH	classI	54	40.56	323	183	6	30	350	24	339	3e-74	229
sp|P36624SDH	classII	73	40.81	321	180	6	32	350	26	338	7e-74	229
sp|P36624SDH	classII	72	40.81	321	180	6	32	350	26	338	7e-74	229
sp|P36624SDH	classI	23	39.63	323	187	4	30	350	24	340	7e-74	229
sp|P36624SDH	classII	35	39.63	323	185	6	30	350	24	338	8e-74	229
sp|P36624SDH	classI	46	41.01	317	178	6	30	344	24	333	3e-73	227
sp|P36624SDH	classII	20	39.63	323	185	7	30	350	24	338	3e-73	227
sp|P36624SDH	classII	41	39.01	323	187	6	30	350	24	338	3e-73	227
sp|P36624SDH	classII	66	38.7	323	188	7	30	350	24	338	6e-73	226
sp|P36624SDH	monocot	33	40.87	323	181	6	30	350	24	338	1e-72	226
sp|P36624SDH	classII	36	39.32	323	186	6	30	350	24	338	1e-72	226
sp|P36624SDH	classII	37	39.01	323	187	6	30	350	24	338	1e-71	223
sp|P36624SDH	classII	76	40.44	319	180	6	30	346	24	334	1e-71	223
sp|P36624SDH	classII	44	38.39	323	189	6	30	350	24	338	9e-71	221
sp|P36624SDH	classII	69	38.08	323	190	6	30	350	24	338	2e-69	217
sp|P36624SDH	classII	83	39.01	323	186	6	30	350	19	332	3e-69	217
sp|P36624SDH	classII	75	38.32	321	188	6	32	350	26	338	3e-69	217
sp|P36624SDH	classII	63	38.39	323	190	5	30	350	24	339	6e-68	213
2	classI	2	100	346	0	0	1	346	1	346	0	706
2	classI	21	92.77	346	25	0	1	346	1	346	0	664
2	classI	74	91.33	346	30	0	1	346	1	346	0	657
2	classI	27	89.6	346	36	0	1	346	1	346	0	649
2	classI	25	90.17	346	34	0	1	346	1	346	0	649
2	classI	18	89.6	346	36	0	1	346	1	346	0	647
2	classI	17	88.15	346	41	0	1	346	1	346	0	645
2	classI	68	89.31	346	37	0	1	346	1	346	0	644
2	classI	38	89.31	346	37	0	1	346	1	346	0	643
2	classI	67	88.44	346	40	0	1	346	1	346	0	643
2	classI	34	89.02	346	38	0	1	346	1	346	0	640
2	classI	28	87.86	346	42	0	1	346	1	346	0	639
2	classI	84	89.31	346	37	0	1	346	1	346	0	639
2	classI	4	87.28	346	44	0	1	346	1	346	0	639
2	classI	82	88.15	346	41	0	1	346	1	346	0	638
2	classI	62	88.73	346	39	0	1	346	1	346	0	637
2	classI	30	89.02	346	38	0	1	346	1	346	0	636
2	classI	29	86.99	346	45	0	1	346	1	346	0	635
2	classI	39	87.57	346	43	0	1	346	1	346	0	631
2	classI	61	86.71	346	46	0	1	346	1	346	0	630
2	classI	70	85.55	346	50	0	1	346	1	346	0	630
2	classI	42	85.26	346	51	0	1	346	1	346	0	628
2	classI	43	86.13	346	48	0	1	346	1	346	0	627
2	classI	31	86.42	346	47	0	1	346	1	346	0	624
2	classI	15	86.71	346	46	0	1	346	1	346	0	622
2	classI	19	86.13	346	48	0	1	346	1	346	0	620
2	classI	12	85.84	346	49	0	1	346	1	346	0	620
2	classI	1	85.84	346	49	0	1	346	1	346	0	619
2	classI	14	86.13	346	48	0	1	346	1	346	0	619
2	classI	85	85.55	346	50	0	1	346	1	346	0	617
2	classI	26	85.55	346	50	0	1	346	1	346	0	617
2	classI	22	83.53	346	57	0	1	346	1	346	0	617
2	classI	79	84.68	346	52	1	1	346	1	345	0	610
2	Acoerlea	9	83.53	346	56	1	1	346	1	345	0	608
2	classI	71	84.39	346	53	1	1	346	1	345	0	607
2	Acoerlea	5	83.24	346	57	1	1	346	1	345	0	605
2	classI	23	80.35	346	68	0	1	346	1	346	0	592
2	classI	47	80.92	346	65	1	1	346	1	345	0	587
2	classI	49	81.21	346	64	1	1	346	1	345	0	586
2	classI	57	81.16	345	64	1	2	346	2	345	0	585
2	classI	32	80.92	346	66	0	1	346	1	346	0	584
2	classI	59	80.06	346	68	1	1	346	1	345	0	583
2	classII	35	79.48	346	69	2	1	346	1	344	0	582
2	classII	36	79.19	346	70	2	1	346	1	344	0	581
2	classI	60	79.77	346	69	1	1	346	1	345	0	580
2	classII	77	80.92	346	64	2	1	346	1	344	0	580
2	Acoerlea	8	78.32	346	74	1	1	346	1	345	0	579
2	classI	51	80.06	346	68	1	1	346	1	345	0	578
2	classI	48	79.48	346	70	1	1	346	1	345	0	578
2	Acoerlea	11	78.32	346	74	1	1	346	1	345	0	578
2	classI	58	79.71	345	69	1	2	346	2	345	0	577
2	classI	56	80.06	346	68	1	1	346	1	345	0	576
2	classI	53	79.77	346	69	1	1	346	1	345	0	576
2	classII	73	81.21	346	63	2	1	346	1	344	0	576
2	classII	72	81.21	346	63	2	1	346	1	344	0	576
2	classI	55	79.48	346	70	1	1	346	1	345	0	574
2	classI	54	79.48	346	70	1	1	346	1	345	0	574
2	classI	45	78.9	346	72	1	1	346	1	345	0	573
2	classII	76	80.64	346	65	2	1	346	1	344	0	572
2	classII	75	77.97	345	74	2	2	346	2	344	0	569
2	monocot	40	79.19	346	71	1	1	346	1	345	0	568
2	monocot	81	78.61	346	73	1	1	346	1	345	0	565
2	monocot	80	78.32	346	73	2	1	346	1	344	0	564
2	classII	78	80.06	346	67	2	1	346	1	344	0	564
2	monocot	13	79.48	346	69	2	1	346	1	344	0	563
2	classII	41	73.7	346	89	2	1	346	1	344	0	562
2	monocot	16	78.32	346	74	1	1	346	1	345	0	561
2	Acoerlea	6	77.75	346	76	1	1	346	1	345	0	560
2	classII	44	73.41	346	90	2	1	346	1	344	0	559
2	Acoerlea	7	77.97	345	75	1	2	346	2	345	0	558
2	classII	20	74.57	346	86	2	1	346	1	344	0	556
2	classII	52	78.59	341	68	2	1	341	1	336	0	555
2	classI	46	78.64	337	71	1	1	337	1	336	0	553
2	classII	37	74.28	346	87	2	1	346	1	344	0	551
2	classII	63	74.28	346	88	1	1	346	1	345	0	550
2	monocot	33	78.03	346	74	2	1	346	1	344	0	546
2	classII	69	73.62	345	89	2	2	346	2	344	0	540
2	classII	66	73.12	346	91	2	1	346	1	344	0	540
2	classII	83	75.07	341	82	2	6	346	1	338	0	537
2	mammal	M_Homosapiens	48.82	340	167	5	7	345	16	349	1e-109	321
2	mammal	M_sp|Q58D31_Bos	49.12	340	166	5	7	345	15	348	2e-109	320
2	mammal	M_sp|Q4R639_Macaca	47.94	340	170	5	7	345	16	349	1e-108	318
2	mammal	M_sp|Q5R5F3_Pongo	48.82	340	167	5	7	345	16	349	2e-108	318
2	mammal	M_Ovisaries	48.53	340	168	5	7	345	14	347	2e-108	318
2	mammal	M_Rattusnorvegicus	47.4	346	175	5	1	345	10	349	4e-108	317
2	mammal	M_Musmusculus	47.65	340	171	5	7	345	16	349	3e-107	315
2	yeast	sp|P35497SDH1	40.69	349	196	6	2	343	8	352	1e-85	259
2	yeast	sp|Q07786SDH2	40.4	349	197	6	2	343	8	352	1e-84	256
2	yeast	sp|P36624SDH	40.87	323	183	4	24	340	30	350	2e-72	225
1	classI	1	100	346	0	0	1	346	1	346	0	709
1	classI	19	98.27	346	6	0	1	346	1	346	0	701
1	classI	12	98.27	346	6	0	1	346	1	346	0	699
1	classI	15	96.53	346	12	0	1	346	1	346	0	691
1	classI	85	95.38	346	16	0	1	346	1	346	0	685
1	classI	26	95.38	346	16	0	1	346	1	346	0	685
1	classI	14	94.8	346	18	0	1	346	1	346	0	682
1	classI	68	87.57	346	43	0	1	346	1	346	0	638
1	classI	21	87.28	346	44	0	1	346	1	346	0	628
1	classI	18	85.84	346	49	0	1	346	1	346	0	627
1	classI	67	85.84	346	49	0	1	346	1	346	0	627
1	classI	84	86.71	346	46	0	1	346	1	346	0	627
1	classI	82	85.55	346	50	0	1	346	1	346	0	625
1	classI	4	84.97	346	52	0	1	346	1	346	0	624
1	classI	30	86.42	346	47	0	1	346	1	346	0	624
1	classI	74	86.13	346	48	0	1	346	1	346	0	623
1	classI	25	86.42	346	47	0	1	346	1	346	0	622
1	classI	38	85.26	346	51	0	1	346	1	346	0	620
1	classI	2	85.84	346	49	0	1	346	1	346	0	619
1	classI	43	84.68	346	53	0	1	346	1	346	0	618
1	classI	27	84.68	346	53	0	1	346	1	346	0	618
1	classI	17	84.1	346	55	0	1	346	1	346	0	617
1	classI	61	84.68	346	53	0	1	346	1	346	0	617
1	classI	34	84.68	346	53	0	1	346	1	346	0	617
1	classI	29	84.39	346	54	0	1	346	1	346	0	617
1	classI	28	84.1	346	55	0	1	346	1	346	0	616
1	classI	62	84.68	346	53	0	1	346	1	346	0	614
1	classI	42	83.24	346	58	0	1	346	1	346	0	612
1	Acoerlea	9	83.53	346	56	1	1	346	1	345	0	608
1	classI	31	82.95	346	59	0	1	346	1	346	0	606
1	Acoerlea	5	83.24	346	57	1	1	346	1	345	0	605
1	classI	39	83.24	346	58	0	1	346	1	346	0	604
1	classI	70	80.64	346	67	0	1	346	1	346	0	600
1	classI	22	81.21	346	65	0	1	346	1	346	0	599
1	classI	79	82.08	346	61	1	1	346	1	345	0	597
1	classI	71	82.37	346	60	1	1	346	1	345	0	597
1	classI	47	81.79	346	62	1	1	346	1	345	0	590
1	classI	45	80.92	346	65	1	1	346	1	345	0	587
1	classI	49	81.21	346	64	1	1	346	1	345	0	586
1	classI	48	80.64	346	66	1	1	346	1	345	0	586
1	classI	57	80.87	345	65	1	2	346	2	345	0	585
1	classI	60	80.06	346	68	1	1	346	1	345	0	583
1	classI	32	79.48	346	71	0	1	346	1	346	0	581
1	classI	59	80.06	346	68	1	1	346	1	345	0	580
1	classI	51	79.77	346	69	1	1	346	1	345	0	579
1	classII	35	78.9	346	71	2	1	346	1	344	0	577
1	classI	58	79.71	345	69	1	2	346	2	345	0	577
1	classI	53	79.77	346	69	1	1	346	1	345	0	577
1	classI	56	79.77	346	69	1	1	346	1	345	0	577
1	classII	36	78.61	346	72	2	1	346	1	344	0	576
1	Acoerlea	8	77.46	346	77	1	1	346	1	345	0	575
1	classI	55	79.48	346	70	1	1	346	1	345	0	575
1	classI	54	79.48	346	70	1	1	346	1	345	0	575
1	Acoerlea	11	77.46	346	77	1	1	346	1	345	0	574
1	monocot	40	78.9	346	72	1	1	346	1	345	0	565
1	classI	23	76.01	346	83	0	1	346	1	346	0	565
1	monocot	81	78.9	346	72	1	1	346	1	345	0	565
1	monocot	80	78.61	346	72	2	1	346	1	344	0	562
1	monocot	13	78.32	346	73	2	1	346	1	344	0	560
1	classII	77	77.46	346	76	2	1	346	1	344	0	559
1	classII	73	78.03	346	74	2	1	346	1	344	0	558
1	classII	72	78.03	346	74	2	1	346	1	344	0	558
1	classII	75	75.94	345	81	2	2	346	2	344	0	558
1	classI	46	79.4	335	68	1	1	335	1	334	0	557
1	classII	20	74.86	346	85	2	1	346	1	344	0	557
1	monocot	16	77.75	346	76	1	1	346	1	345	0	557
1	Acoerlea	6	77.75	346	76	1	1	346	1	345	0	556
1	classII	76	77.75	346	75	2	1	346	1	344	0	554
1	classII	44	73.41	346	90	2	1	346	1	344	0	553
1	Acoerlea	7	77.39	345	77	1	2	346	2	345	0	553
1	classII	41	73.41	346	90	2	1	346	1	344	0	553
1	classII	37	74.28	346	87	2	1	346	1	344	0	551
1	classII	78	77.17	346	77	2	1	346	1	344	0	547
1	classII	63	73.12	346	92	1	1	346	1	345	0	545
1	classII	52	76.54	341	75	2	1	341	1	336	0	543
1	monocot	33	78.03	346	74	2	1	346	1	344	0	543
1	classII	83	75.37	341	81	3	6	346	1	338	0	538
1	classII	69	73.33	345	90	2	2	346	2	344	0	538
1	classII	66	69.94	346	102	2	1	346	1	344	0	523
1	mammal	M_Rattusnorvegicus	48.53	340	168	5	7	345	16	349	7e-110	322
1	mammal	M_Musmusculus	48.24	340	169	5	7	345	16	349	3e-109	320
1	mammal	M_sp|Q58D31_Bos	48.08	339	171	4	7	345	15	348	1e-108	318
1	mammal	M_Ovisaries	47.94	340	170	5	7	345	14	347	4e-108	317
1	mammal	M_Homosapiens	47.2	339	174	4	7	345	16	349	5e-107	314
1	mammal	M_sp|Q4R639_Macaca	46.47	340	175	5	7	345	16	349	5e-106	311
1	mammal	M_sp|Q5R5F3_Pongo	47.2	339	174	4	7	345	16	349	6e-106	311
1	yeast	sp|P35497SDH1	40.06	347	201	6	2	343	8	352	8e-88	265
1	yeast	sp|Q07786SDH2	39.77	347	202	6	2	343	8	352	7e-87	262
1	yeast	sp|P36624SDH	41.49	323	181	4	24	340	30	350	7e-75	231
4	classI	4	100	346	0	0	1	346	1	346	0	711
4	classI	17	92.77	346	25	0	1	346	1	346	0	672
4	classI	29	91.91	346	28	0	1	346	1	346	0	667
4	classI	28	91.91	346	28	0	1	346	1	346	0	666
4	classI	21	88.73	346	39	0	1	346	1	346	0	652
4	classI	18	87.57	346	43	0	1	346	1	346	0	651
4	classI	25	88.44	346	40	0	1	346	1	346	0	649
4	classI	70	86.99	346	45	0	1	346	1	346	0	647
4	classI	68	87.28	346	44	0	1	346	1	346	0	646
4	classI	67	86.13	346	48	0	1	346	1	346	0	645
4	classI	62	87.28	346	44	0	1	346	1	346	0	644
4	classI	61	87.57	346	43	0	1	346	1	346	0	643
4	classI	84	88.73	346	39	0	1	346	1	346	0	643
4	classI	82	86.13	346	48	0	1	346	1	346	0	642
4	classI	74	86.42	346	47	0	1	346	1	346	0	639
4	classI	2	87.28	346	44	0	1	346	1	346	0	639
4	classI	30	87.57	346	43	0	1	346	1	346	0	639
4	classI	34	87.28	346	44	0	1	346	1	346	0	638
4	classI	27	85.55	346	50	0	1	346	1	346	0	636
4	classI	38	85.84	346	49	0	1	346	1	346	0	627
4	classI	31	85.26	346	51	0	1	346	1	346	0	626
4	classI	79	85.55	346	49	1	1	346	1	345	0	625
4	classI	15	85.84	346	49	0	1	346	1	346	0	625
4	classI	1	84.97	346	52	0	1	346	1	346	0	624
4	classI	19	84.97	346	52	0	1	346	1	346	0	624
4	classI	14	85.55	346	50	0	1	346	1	346	0	624
4	classI	71	85.26	346	50	1	1	346	1	345	0	623
4	classI	12	84.39	346	54	0	1	346	1	346	0	623
4	Acoerlea	9	85.26	346	50	1	1	346	1	345	0	620
4	classI	43	84.39	346	54	0	1	346	1	346	0	620
4	classI	42	83.24	346	58	0	1	346	1	346	0	619
4	Acoerlea	5	84.97	346	51	1	1	346	1	345	0	616
4	classI	85	84.1	346	55	0	1	346	1	346	0	616
4	classI	26	84.1	346	55	0	1	346	1	346	0	616
4	classI	22	82.66	346	60	0	1	346	1	346	0	615
4	classI	39	83.82	346	56	0	1	346	1	346	0	610
4	classI	57	83.48	345	56	1	2	346	2	345	0	598
4	classI	32	81.5	346	64	0	1	346	1	346	0	597
4	classI	47	81.21	346	64	1	1	346	1	345	0	596
4	classI	49	81.79	346	62	1	1	346	1	345	0	595
4	classI	45	80.64	346	66	1	1	346	1	345	0	592
4	classI	58	82.03	345	61	1	2	346	2	345	0	592
4	classI	48	80.64	346	66	1	1	346	1	345	0	591
4	classI	51	81.21	346	64	1	1	346	1	345	0	589
4	classI	60	80.64	346	66	1	1	346	1	345	0	588
4	classI	56	81.5	346	63	1	1	346	1	345	0	587
4	classII	36	79.48	346	69	2	1	346	1	344	0	585
4	classI	23	77.17	346	79	0	1	346	1	346	0	584
4	classI	59	80.06	346	68	1	1	346	1	345	0	584
4	classII	35	79.48	346	69	2	1	346	1	344	0	583
4	Acoerlea	8	78.03	346	75	1	1	346	1	345	0	581
4	classI	53	80.06	346	68	1	1	346	1	345	0	580
4	classII	77	80.06	346	67	2	1	346	1	344	0	580
4	Acoerlea	11	78.03	346	75	1	1	346	1	345	0	580
4	classI	55	79.77	346	69	1	1	346	1	345	0	578
4	classI	54	79.77	346	69	1	1	346	1	345	0	578
4	monocot	81	78.9	346	72	1	1	346	1	345	0	575
4	monocot	40	79.48	346	70	1	1	346	1	345	0	574
4	classII	73	79.77	346	68	2	1	346	1	344	0	573
4	classII	72	79.77	346	68	2	1	346	1	344	0	573
4	classII	76	79.48	346	69	2	1	346	1	344	0	572
4	monocot	13	80.06	346	67	2	1	346	1	344	0	571
4	monocot	16	79.19	346	71	1	1	346	1	345	0	570
4	monocot	80	77.17	346	77	2	1	346	1	344	0	570
4	classII	75	76.81	345	78	2	2	346	2	344	0	569
4	Acoerlea	6	79.77	346	69	1	1	346	1	345	0	566
4	classII	78	78.9	346	71	2	1	346	1	344	0	566
4	classII	52	79.18	341	66	2	1	341	1	336	0	565
4	classII	37	75.72	346	82	2	1	346	1	344	0	565
4	classII	41	73.99	346	88	2	1	346	1	344	0	565
4	classII	20	74.86	346	85	2	1	346	1	344	0	562
4	classII	44	73.7	346	89	2	1	346	1	344	0	561
4	Acoerlea	7	78.84	345	72	1	2	346	2	345	0	560
4	classI	46	79.23	337	69	1	1	337	1	336	0	559
4	classII	63	73.41	346	91	1	1	346	1	345	0	556
4	monocot	33	76.59	346	79	2	1	346	1	344	0	550
4	classII	69	74.78	345	85	2	2	346	2	344	0	548
4	classII	66	72.83	346	92	2	1	346	1	344	0	542
4	classII	83	75.07	341	82	2	6	346	1	338	0	539
4	mammal	M_sp|Q58D31_Bos	48.67	339	169	3	7	345	15	348	2e-111	326
4	mammal	M_Rattusnorvegicus	49.12	340	166	5	7	345	16	349	5e-111	325
4	mammal	M_Ovisaries	48.38	339	170	3	7	345	14	347	7e-111	324
4	mammal	M_Musmusculus	48.53	340	168	5	7	345	16	349	4e-110	322
4	mammal	M_sp|Q5R5F3_Pongo	48.08	339	171	3	7	345	16	349	1e-108	318
4	mammal	M_Homosapiens	47.79	339	172	3	7	345	16	349	2e-108	318
4	mammal	M_sp|Q4R639_Macaca	46.9	339	175	3	7	345	16	349	1e-106	313
4	yeast	sp|P35497SDH1	40.63	347	199	6	2	343	8	352	4e-87	263
4	yeast	sp|Q07786SDH2	40.35	347	200	6	2	343	8	352	4e-86	260
4	yeast	sp|P36624SDH	42.72	323	177	4	24	340	30	350	2e-77	238
5	Acoerlea	5	100	345	0	0	1	345	1	345	0	710
5	Acoerlea	9	99.42	345	2	0	1	345	1	345	0	705
5	classI	21	85.84	346	48	1	1	345	1	346	0	621
5	classI	68	85.26	346	50	1	1	345	1	346	0	617
5	classI	4	84.97	346	51	1	1	345	1	346	0	616
5	classI	17	84.97	346	51	1	1	345	1	346	0	616
5	classI	25	84.1	346	54	1	1	345	1	346	0	614
5	classI	18	83.82	346	55	1	1	345	1	346	0	613
5	classI	29	84.39	346	53	1	1	345	1	346	0	613
5	classI	28	84.39	346	53	1	1	345	1	346	0	613
5	classI	67	83.82	346	55	1	1	345	1	346	0	612
5	classI	84	84.97	346	51	1	1	345	1	346	0	612
5	classI	82	83.53	346	56	1	1	345	1	346	0	611
5	classI	30	84.39	346	53	1	1	345	1	346	0	611
5	classI	61	83.82	346	55	1	1	345	1	346	0	608
5	classI	74	83.82	346	55	1	1	345	1	346	0	607
5	classI	34	83.53	346	56	1	1	345	1	346	0	605
5	classI	2	83.24	346	57	1	1	345	1	346	0	605
5	classI	1	83.24	346	57	1	1	345	1	346	0	605
5	classI	38	82.95	346	58	1	1	345	1	346	0	604
5	classI	62	82.37	346	60	1	1	345	1	346	0	602
5	Acoerlea	11	82.9	345	59	0	1	345	1	345	0	602
5	classI	19	82.95	346	58	1	1	345	1	346	0	602
5	classI	15	83.24	346	57	1	1	345	1	346	0	601
5	classI	12	82.37	346	60	1	1	345	1	346	0	600
5	Acoerlea	8	82.61	345	60	0	1	345	1	345	0	600
5	classI	27	81.5	346	63	1	1	345	1	346	0	599
5	classI	31	82.08	346	61	1	1	345	1	346	0	599
5	classI	42	80.92	346	65	1	1	345	1	346	0	595
5	classI	70	80.35	346	67	1	1	345	1	346	0	595
5	classI	43	81.79	346	62	1	1	345	1	346	0	595
5	classI	79	81.16	345	65	0	1	345	1	345	0	595
5	classI	85	82.08	346	61	1	1	345	1	346	0	595
5	classI	26	82.08	346	61	1	1	345	1	346	0	595
5	classI	71	80.87	345	66	0	1	345	1	345	0	593
5	classI	14	81.79	346	62	1	1	345	1	346	0	593
5	classI	22	80.64	346	66	1	1	345	1	346	0	592
5	classI	39	81.5	346	63	1	1	345	1	346	0	590
5	Acoerlea	6	82.61	345	60	0	1	345	1	345	0	585
5	Acoerlea	7	82.85	344	59	0	2	345	2	345	0	585
5	classII	36	79.71	345	69	1	1	345	1	344	0	578
5	classII	35	79.71	345	69	1	1	345	1	344	0	577
5	classI	49	79.13	345	72	0	1	345	1	345	0	575
5	classI	47	78.26	345	75	0	1	345	1	345	0	573
5	classI	32	78.03	346	75	1	1	345	1	346	0	573
5	classI	59	77.97	345	76	0	1	345	1	345	0	572
5	classI	56	79.13	345	72	0	1	345	1	345	0	572
5	classI	60	77.97	345	76	0	1	345	1	345	0	571
5	classI	51	78.55	345	74	0	1	345	1	345	0	570
5	monocot	13	79.13	345	71	1	1	345	1	344	0	570
5	classI	48	77.39	345	78	0	1	345	1	345	0	568
5	classI	53	77.97	345	76	0	1	345	1	345	0	567
5	monocot	80	77.68	345	76	1	1	345	1	344	0	567
5	classI	45	77.39	345	78	0	1	345	1	345	0	567
5	monocot	81	77.1	345	79	0	1	345	1	345	0	566
5	classI	55	77.68	345	77	0	1	345	1	345	0	565
5	classI	54	77.68	345	77	0	1	345	1	345	0	565
5	classI	58	77.62	344	77	0	2	345	2	345	0	563
5	classII	37	75.65	345	83	1	1	345	1	344	0	563
5	classI	57	77.62	344	77	0	2	345	2	345	0	561
5	monocot	16	77.68	345	77	0	1	345	1	345	0	560
5	classII	75	75.58	344	83	1	2	345	2	344	0	560
5	monocot	40	77.46	346	76	2	1	345	1	345	0	558
5	classII	41	73.33	345	91	1	1	345	1	344	0	557
5	classI	23	75.14	346	85	1	1	345	1	346	0	556
5	classII	44	73.04	345	92	1	1	345	1	344	0	553
5	classII	20	74.2	345	88	1	1	345	1	344	0	552
5	classII	77	76.59	346	78	3	1	345	1	344	0	549
5	classII	73	76.88	346	77	3	1	345	1	344	0	545
5	classII	72	76.88	346	77	3	1	345	1	344	0	545
5	classII	76	77.17	346	76	3	1	345	1	344	0	544
5	monocot	33	75.65	345	83	1	1	345	1	344	0	544
5	classI	46	76.79	336	78	0	1	336	1	336	0	544
5	classII	69	74.13	344	88	1	2	345	2	344	0	544
5	classII	63	73.41	346	90	2	1	345	1	345	0	540
5	classII	78	76.59	346	78	3	1	345	1	344	0	540
5	classII	52	76.25	341	75	3	1	340	1	336	0	539
5	classII	66	71.59	345	97	1	1	345	1	344	0	532
5	classII	83	74.41	340	85	2	6	345	1	338	0	529
5	mammal	M_Musmusculus	47.65	340	170	5	7	344	16	349	4e-108	317
5	mammal	M_Rattusnorvegicus	47.35	340	171	5	7	344	16	349	7e-108	317
5	mammal	M_sp|Q58D31_Bos	47.94	340	169	5	7	344	15	348	7e-108	316
5	mammal	M_Ovisaries	47.35	340	171	5	7	344	14	347	1e-106	313
5	mammal	M_Homosapiens	47.35	340	171	5	7	344	16	349	1e-106	313
5	mammal	M_sp|Q4R639_Macaca	46.47	340	174	5	7	344	16	349	4e-106	312
5	mammal	M_sp|Q5R5F3_Pongo	47.35	340	171	5	7	344	16	349	1e-105	311
5	yeast	sp|Q07786SDH2	40.35	347	199	7	2	342	8	352	9e-84	254
5	yeast	sp|P35497SDH1	40.06	347	200	7	2	342	8	352	5e-83	253
5	yeast	sp|P36624SDH	41.18	323	181	5	24	339	30	350	6e-73	226
6	Acoerlea	6	100	345	0	0	1	345	1	345	0	708
6	Acoerlea	7	97.09	344	10	0	2	345	2	345	0	690
6	Acoerlea	11	85.8	345	49	0	1	345	1	345	0	634
6	Acoerlea	8	85.51	345	50	0	1	345	1	345	0	631
6	Acoerlea	9	82.61	345	60	0	1	345	1	345	0	606
6	Acoerlea	5	82.61	345	60	0	1	345	1	345	0	602
6	classI	4	79.77	346	69	1	1	345	1	346	0	587
6	classI	74	79.48	346	70	1	1	345	1	346	0	586
6	classI	21	79.19	346	71	1	1	345	1	346	0	583
6	classI	29	79.19	346	71	1	1	345	1	346	0	582
6	classI	62	78.61	346	73	1	1	345	1	346	0	581
6	classI	68	78.61	346	73	1	1	345	1	346	0	581
6	classI	25	78.9	346	72	1	1	345	1	346	0	579
6	classI	17	78.9	346	72	1	1	345	1	346	0	579
6	classI	18	78.61	346	73	1	1	345	1	346	0	578
6	classI	67	78.61	346	73	1	1	345	1	346	0	577
6	classI	2	77.75	346	76	1	1	345	1	346	0	576
6	classI	82	78.32	346	74	1	1	345	1	346	0	575
6	classI	28	78.03	346	75	1	1	345	1	346	0	574
6	classI	19	78.61	346	73	1	1	345	1	346	0	574
6	classI	34	77.46	346	77	1	1	345	1	346	0	574
6	classI	12	78.32	346	74	1	1	345	1	346	0	574
6	classI	30	78.03	346	75	1	1	345	1	346	0	574
6	classI	79	76.81	345	80	0	1	345	1	345	0	573
6	classI	1	77.75	346	76	1	1	345	1	346	0	572
6	classI	27	76.59	346	80	1	1	345	1	346	0	572
6	classI	43	78.9	346	72	1	1	345	1	346	0	572
6	classI	38	77.46	346	77	1	1	345	1	346	0	571
6	classI	15	78.32	346	74	1	1	345	1	346	0	571
6	classI	14	78.61	346	73	1	1	345	1	346	0	571
6	classI	70	76.01	346	82	1	1	345	1	346	0	570
6	classI	42	78.03	346	75	1	1	345	1	346	0	570
6	classI	84	77.17	346	78	1	1	345	1	346	0	569
6	classI	85	77.46	346	77	1	1	345	1	346	0	568
6	classI	26	77.46	346	77	1	1	345	1	346	0	568
6	classI	61	76.59	346	80	1	1	345	1	346	0	568
6	classI	71	75.94	345	83	0	1	345	1	345	0	567
6	monocot	13	77.97	345	75	1	1	345	1	344	0	567
6	classI	31	76.88	346	79	1	1	345	1	346	0	567
6	classI	57	77.62	344	77	0	2	345	2	345	0	566
6	classI	22	77.17	346	78	1	1	345	1	346	0	566
6	classI	39	76.59	346	80	1	1	345	1	346	0	564
6	classI	58	76.74	344	80	0	2	345	2	345	0	561
6	classI	56	77.1	345	79	0	1	345	1	345	0	561
6	classI	60	75.94	345	83	0	1	345	1	345	0	560
6	monocot	80	76.23	345	81	1	1	345	1	344	0	558
6	classI	47	75.36	345	85	0	1	345	1	345	0	558
6	classI	48	74.78	345	87	0	1	345	1	345	0	557
6	monocot	16	76.52	345	81	0	1	345	1	345	0	555
6	monocot	40	76.59	346	79	2	1	345	1	345	0	555
6	classI	45	74.49	345	88	0	1	345	1	345	0	554
6	classI	59	75.07	345	86	0	1	345	1	345	0	554
6	monocot	81	74.78	345	87	0	1	345	1	345	0	553
6	classI	51	75.36	345	85	0	1	345	1	345	0	553
6	classI	49	75.07	345	86	0	1	345	1	345	0	551
6	classI	53	75.36	345	85	0	1	345	1	345	0	551
6	classI	55	75.07	345	86	0	1	345	1	345	0	549
6	classI	54	75.07	345	86	0	1	345	1	345	0	549
6	classII	69	72.97	344	92	1	2	345	2	344	0	539
6	classII	36	72.17	345	95	1	1	345	1	344	0	539
6	monocot	33	75.07	345	85	1	1	345	1	344	0	538
6	classII	20	72.17	345	95	1	1	345	1	344	0	538
6	classII	75	72.09	344	95	1	2	345	2	344	0	538
6	classII	35	72.17	345	95	1	1	345	1	344	0	537
6	classI	32	72.54	346	94	1	1	345	1	346	0	536
6	classII	44	70.43	345	101	1	1	345	1	344	0	535
6	classII	37	71.3	345	98	1	1	345	1	344	0	535
6	classII	41	70.43	345	101	1	1	345	1	344	0	535
6	classII	77	74.57	346	85	3	1	345	1	344	0	533
6	classI	23	71.68	346	97	1	1	345	1	346	0	530
6	classI	46	74.55	334	85	0	1	334	1	334	0	530
6	classII	73	74.57	346	85	3	1	345	1	344	0	528
6	classII	72	74.57	346	85	3	1	345	1	344	0	528
6	classII	63	70.81	346	99	2	1	345	1	345	0	527
6	classII	76	74.28	346	86	3	1	345	1	344	0	524
6	classII	78	73.99	346	87	3	1	345	1	344	0	523
6	classII	66	69.28	345	105	1	1	345	1	344	0	513
6	classII	52	70.38	341	95	3	1	340	1	336	0	504
6	classII	83	69.41	340	102	2	6	345	1	338	0	503
6	mammal	M_Musmusculus	47.66	342	171	5	5	344	14	349	2e-107	315
6	mammal	M_Rattusnorvegicus	47.66	342	171	5	5	344	14	349	2e-107	315
6	mammal	M_sp|Q58D31_Bos	48.38	339	167	5	7	343	15	347	5e-106	311
6	mammal	M_Ovisaries	47.51	341	171	5	5	343	12	346	3e-105	309
6	mammal	M_Homosapiens	47.35	340	171	5	7	344	16	349	7e-105	309
6	mammal	M_sp|Q4R639_Macaca	46.47	340	174	5	7	344	16	349	1e-103	305
6	mammal	M_sp|Q5R5F3_Pongo	47.65	340	170	5	7	344	16	349	2e-103	305
6	yeast	sp|Q07786SDH2	42.77	325	179	6	23	342	30	352	2e-85	259
6	yeast	sp|P35497SDH1	42.46	325	180	6	23	342	30	352	1e-84	257
6	yeast	sp|P36624SDH	42.41	323	175	6	25	339	31	350	4e-73	227
7	Acoerlea	7	100	345	0	0	1	345	1	345	0	707
7	Acoerlea	6	97.09	344	10	0	2	345	2	345	0	690
7	Acoerlea	11	85.17	344	51	0	2	345	2	345	0	629
7	Acoerlea	8	84.88	344	52	0	2	345	2	345	0	627
7	Acoerlea	9	82.85	344	59	0	2	345	2	345	0	605
7	Acoerlea	5	82.85	344	59	0	2	345	2	345	0	602
7	classI	74	79.42	345	70	1	2	345	2	346	0	584
7	classI	68	79.13	345	71	1	2	345	2	346	0	582
7	classI	29	79.13	345	71	1	2	345	2	346	0	580
7	classI	4	78.84	345	72	1	2	345	2	346	0	579
7	classI	62	78.84	345	72	1	2	345	2	346	0	579
7	classI	18	78.84	345	72	1	2	345	2	346	0	579
7	classI	21	78.55	345	73	1	2	345	2	346	0	579
7	classI	17	78.84	345	72	1	2	345	2	346	0	578
7	classI	67	78.84	345	72	1	2	345	2	346	0	577
7	classI	25	79.13	345	71	1	2	345	2	346	0	577
7	classI	82	78.55	345	73	1	2	345	2	346	0	575
7	classI	2	77.97	345	75	1	2	345	2	346	0	574
7	classI	30	78.26	345	74	1	2	345	2	346	0	573
7	classI	28	77.97	345	75	1	2	345	2	346	0	572
7	classI	19	78.26	345	74	1	2	345	2	346	0	572
7	classI	12	77.97	345	75	1	2	345	2	346	0	572
7	classI	34	77.39	345	77	1	2	345	2	346	0	572
7	classI	27	76.52	345	80	1	2	345	2	346	0	570
7	classI	1	77.39	345	77	1	2	345	2	346	0	570
7	classI	79	76.74	344	80	0	2	345	2	345	0	569
7	classI	38	77.39	345	77	1	2	345	2	346	0	568
7	classI	14	78.26	345	74	1	2	345	2	346	0	568
7	classI	57	77.68	345	77	0	1	345	1	345	0	568
7	classI	15	77.97	345	75	1	2	345	2	346	0	568
7	classI	42	77.68	345	76	1	2	345	2	346	0	568
7	classI	84	77.68	345	76	1	2	345	2	346	0	568
7	classI	70	76.23	345	81	1	2	345	2	346	0	567
7	classI	43	78.26	345	74	1	2	345	2	346	0	567
7	classI	71	75.87	344	83	0	2	345	2	345	0	564
7	classI	58	76.81	345	80	0	1	345	1	345	0	564
7	classI	31	76.81	345	79	1	2	345	2	346	0	563
7	classI	61	75.94	345	82	1	2	345	2	346	0	562
7	classI	22	76.81	345	79	1	2	345	2	346	0	561
7	classI	39	76.52	345	80	1	2	345	2	346	0	561
7	classI	85	76.52	345	80	1	2	345	2	346	0	560
7	classI	26	76.52	345	80	1	2	345	2	346	0	560
7	monocot	13	77.62	344	76	1	2	345	2	344	0	560
7	monocot	80	76.45	344	80	1	2	345	2	344	0	556
7	classI	56	76.16	344	82	0	2	345	2	345	0	554
7	classI	47	75	344	86	0	2	345	2	345	0	552
7	classI	60	75	344	86	0	2	345	2	345	0	552
7	classI	48	74.05	343	89	0	3	345	3	345	0	550
7	classI	49	75.29	344	85	0	2	345	2	345	0	550
7	monocot	81	74.71	344	87	0	2	345	2	345	0	549
7	classI	51	75.29	344	85	0	2	345	2	345	0	549
7	monocot	16	76.16	344	82	0	2	345	2	345	0	549
7	monocot	40	75.94	345	81	2	2	345	2	345	0	548
7	classI	59	74.13	344	89	0	2	345	2	345	0	545
7	classI	45	73.47	343	91	0	3	345	3	345	0	545
7	classI	53	74.42	344	88	0	2	345	2	345	0	543
7	classII	69	73.26	344	91	1	2	345	2	344	0	542
7	classI	55	74.13	344	89	0	2	345	2	345	0	541
7	classI	54	74.13	344	89	0	2	345	2	345	0	541
7	classII	75	72.17	345	95	1	1	345	1	344	0	539
7	classI	32	73.33	345	91	1	2	345	2	346	0	539
7	classII	36	72.09	344	95	1	2	345	2	344	0	536
7	classII	35	72.09	344	95	1	2	345	2	344	0	536
7	monocot	33	75.29	344	84	1	2	345	2	344	0	535
7	classII	20	71.51	344	97	1	2	345	2	344	0	533
7	classII	37	70.64	344	100	1	2	345	2	344	0	530
7	classII	44	69.19	344	105	1	2	345	2	344	0	527
7	classII	77	73.91	345	87	3	2	345	2	344	0	527
7	classII	41	69.19	344	105	1	2	345	2	344	0	526
7	classI	23	71.3	345	98	1	2	345	2	346	0	526
7	classII	63	70.43	345	100	2	2	345	2	345	0	523
7	classII	73	73.91	345	87	3	2	345	2	344	0	523
7	classII	72	73.91	345	87	3	2	345	2	344	0	523
7	classI	46	73.57	333	88	0	2	334	2	334	0	521
7	classII	78	73.91	345	87	3	2	345	2	344	0	521
7	classII	76	73.91	345	87	3	2	345	2	344	0	519
7	classII	83	70	340	100	2	6	345	1	338	0	509
7	classII	66	68.9	344	106	1	2	345	2	344	0	509
7	classII	52	71.18	340	92	3	2	340	2	336	0	506
7	mammal	M_Musmusculus	48.83	342	167	5	5	344	14	349	1e-109	321
7	mammal	M_Rattusnorvegicus	48.83	342	167	5	5	344	14	349	2e-109	320
7	mammal	M_sp|Q58D31_Bos	48.97	339	165	5	7	343	15	347	3e-108	317
7	mammal	M_Ovisaries	48.38	339	167	5	7	343	14	346	1e-107	315
7	mammal	M_Homosapiens	48.38	339	167	5	7	343	16	348	4e-107	314
7	mammal	M_sp|Q4R639_Macaca	47.2	339	173	4	7	344	16	349	5e-106	311
7	mammal	M_sp|Q5R5F3_Pongo	48.53	340	167	5	7	344	16	349	6e-106	311
7	yeast	sp|Q07786SDH2	42.77	325	179	6	23	342	30	352	2e-85	259
7	yeast	sp|P35497SDH1	42.46	325	180	6	23	342	30	352	1e-84	257
7	yeast	sp|P36624SDH	41.49	323	180	5	24	339	30	350	1e-72	226
8	Acoerlea	8	100	345	0	0	1	345	1	345	0	707
8	Acoerlea	11	99.71	345	1	0	1	345	1	345	0	704
8	Acoerlea	6	85.51	345	50	0	1	345	1	345	0	611
8	Acoerlea	7	84.88	344	52	0	2	345	2	345	0	606
8	Acoerlea	9	82.9	345	59	0	1	345	1	345	0	604
8	Acoerlea	5	82.61	345	60	0	1	345	1	345	0	600
8	classI	18	78.61	346	73	1	1	345	1	346	0	585
8	classI	68	78.9	346	72	1	1	345	1	346	0	583
8	classI	67	78.61	346	73	1	1	345	1	346	0	582
8	classI	4	78.03	346	75	1	1	345	1	346	0	581
8	classI	29	78.61	346	73	1	1	345	1	346	0	580
8	classI	21	78.9	346	72	1	1	345	1	346	0	580
8	classI	62	78.03	346	75	1	1	345	1	346	0	580
8	classI	74	78.61	346	73	1	1	345	1	346	0	580
8	classI	2	78.32	346	74	1	1	345	1	346	0	579
8	classI	82	78.03	346	75	1	1	345	1	346	0	579
8	classI	27	77.46	346	77	1	1	345	1	346	0	579
8	classI	25	78.61	346	73	1	1	345	1	346	0	578
8	classI	12	77.46	346	77	1	1	345	1	346	0	577
8	classI	79	77.39	345	78	0	1	345	1	345	0	576
8	classI	19	77.75	346	76	1	1	345	1	346	0	576
8	classI	1	77.46	346	77	1	1	345	1	346	0	575
8	classI	15	78.03	346	75	1	1	345	1	346	0	575
8	classI	22	79.19	346	71	1	1	345	1	346	0	575
8	classI	42	78.61	346	73	1	1	345	1	346	0	575
8	classI	17	77.46	346	77	1	1	345	1	346	0	574
8	classI	71	77.1	345	79	0	1	345	1	345	0	574
8	classI	14	78.03	346	75	1	1	345	1	346	0	574
8	classI	34	77.46	346	77	1	1	345	1	346	0	573
8	classI	57	78.49	344	74	0	2	345	2	345	0	572
8	classI	43	78.61	346	73	1	1	345	1	346	0	572
8	classI	28	76.88	346	79	1	1	345	1	346	0	572
8	classI	60	77.39	345	78	0	1	345	1	345	0	572
8	classI	58	78.2	344	75	0	2	345	2	345	0	570
8	classI	61	77.46	346	77	1	1	345	1	346	0	570
8	classI	70	76.59	346	80	1	1	345	1	346	0	570
8	classI	38	77.46	346	77	1	1	345	1	346	0	570
8	classI	85	76.59	346	80	1	1	345	1	346	0	569
8	classI	26	76.59	346	80	1	1	345	1	346	0	569
8	classI	39	77.17	346	78	1	1	345	1	346	0	567
8	classI	30	76.3	346	81	1	1	345	1	346	0	567
8	classI	47	75.65	345	84	0	1	345	1	345	0	567
8	classI	31	76.88	346	79	1	1	345	1	346	0	567
8	classI	48	75.65	345	84	0	1	345	1	345	0	566
8	classI	84	76.3	346	81	1	1	345	1	346	0	566
8	classI	49	76.81	345	80	0	1	345	1	345	0	565
8	classI	51	76.81	345	80	0	1	345	1	345	0	565
8	classI	56	76.81	345	80	0	1	345	1	345	0	564
8	classI	45	75.36	345	85	0	1	345	1	345	0	561
8	classI	59	75.65	345	84	0	1	345	1	345	0	560
8	classI	53	75.94	345	83	0	1	345	1	345	0	559
8	classI	55	75.65	345	84	0	1	345	1	345	0	556
8	classI	54	75.65	345	84	0	1	345	1	345	0	556
8	monocot	80	73.91	345	89	1	1	345	1	344	0	551
8	monocot	40	74.86	346	85	2	1	345	1	345	0	548
8	monocot	81	72.75	345	94	0	1	345	1	345	0	547
8	monocot	13	74.2	345	88	1	1	345	1	344	0	547
8	classII	35	74.49	345	87	1	1	345	1	344	0	545
8	classII	36	74.49	345	87	1	1	345	1	344	0	545
8	classI	32	73.12	346	92	1	1	345	1	346	0	542
8	classII	20	72.46	345	94	1	1	345	1	344	0	539
8	classI	23	73.12	346	92	1	1	345	1	346	0	538
8	classII	37	71.88	345	96	1	1	345	1	344	0	538
8	classI	46	75.15	334	83	0	1	334	1	334	0	537
8	classII	69	72.67	344	93	1	2	345	2	344	0	537
8	monocot	16	71.88	345	97	0	1	345	1	345	0	536
8	classII	75	72.97	344	92	1	2	345	2	344	0	535
8	classII	44	70.72	345	100	1	1	345	1	344	0	533
8	classII	41	70.72	345	100	1	1	345	1	344	0	533
8	classII	63	71.1	346	98	2	1	345	1	345	0	529
8	monocot	33	72.75	345	93	1	1	345	1	344	0	528
8	classII	77	73.12	346	90	3	1	345	1	344	0	524
8	classII	73	73.41	346	89	3	1	345	1	344	0	521
8	classII	72	73.41	346	89	3	1	345	1	344	0	521
8	classII	76	72.83	346	91	3	1	345	1	344	0	517
8	classII	78	72.25	346	93	3	1	345	1	344	0	514
8	classII	52	72.43	341	88	3	1	340	1	336	0	509
8	classII	66	68.12	345	109	1	1	345	1	344	0	509
8	classII	83	69.41	340	102	2	6	345	1	338	0	503
8	mammal	M_sp|Q58D31_Bos	50	340	162	5	7	344	15	348	1e-109	321
8	mammal	M_Ovisaries	49.71	340	163	5	7	344	14	347	4e-109	320
8	mammal	M_Rattusnorvegicus	48.53	340	167	5	7	344	16	349	6e-108	317
8	mammal	M_Musmusculus	47.94	340	169	5	7	344	16	349	4e-107	314
8	mammal	M_Homosapiens	47.94	340	169	5	7	344	16	349	1e-105	311
8	mammal	M_sp|Q5R5F3_Pongo	48.24	340	168	5	7	344	16	349	4e-105	309
8	mammal	M_sp|Q4R639_Macaca	47.06	340	172	5	7	344	16	349	8e-105	308
8	yeast	sp|Q07786SDH2	41.79	347	194	7	2	342	8	352	4e-87	263
8	yeast	sp|P35497SDH1	41.5	347	195	7	2	342	8	352	2e-86	261
8	yeast	sp|P36624SDH	40.56	323	183	7	24	339	30	350	2e-71	223
9	Acoerlea	9	100	345	0	0	1	345	1	345	0	710
9	Acoerlea	5	99.42	345	2	0	1	345	1	345	0	705
9	classI	21	86.13	346	47	1	1	345	1	346	0	624
9	classI	68	85.55	346	49	1	1	345	1	346	0	621
9	classI	4	85.26	346	50	1	1	345	1	346	0	620
9	classI	17	85.26	346	50	1	1	345	1	346	0	619
9	classI	18	84.1	346	54	1	1	345	1	346	0	617
9	classI	25	84.39	346	53	1	1	345	1	346	0	617
9	classI	29	84.68	346	52	1	1	345	1	346	0	617
9	classI	67	84.1	346	54	1	1	345	1	346	0	617
9	classI	84	85.26	346	50	1	1	345	1	346	0	616
9	classI	28	84.68	346	52	1	1	345	1	346	0	616
9	classI	82	83.82	346	55	1	1	345	1	346	0	615
9	classI	30	84.68	346	52	1	1	345	1	346	0	614
9	classI	61	84.1	346	54	1	1	345	1	346	0	612
9	classI	74	84.1	346	54	1	1	345	1	346	0	611
9	classI	2	83.53	346	56	1	1	345	1	346	0	608
9	classI	1	83.53	346	56	1	1	345	1	346	0	608
9	classI	34	83.82	346	55	1	1	345	1	346	0	608
9	classI	38	83.24	346	57	1	1	345	1	346	0	608
9	Acoerlea	11	83.19	345	58	0	1	345	1	345	0	606
9	classI	62	82.66	346	59	1	1	345	1	346	0	606
9	classI	19	83.24	346	57	1	1	345	1	346	0	606
9	classI	15	83.53	346	56	1	1	345	1	346	0	605
9	Acoerlea	8	82.9	345	59	0	1	345	1	345	0	604
9	classI	12	82.66	346	59	1	1	345	1	346	0	603
9	classI	27	81.79	346	62	1	1	345	1	346	0	603
9	classI	31	82.37	346	60	1	1	345	1	346	0	602
9	classI	70	80.92	346	65	1	1	345	1	346	0	600
9	classI	79	81.45	345	64	0	1	345	1	345	0	599
9	classI	42	81.21	346	64	1	1	345	1	346	0	599
9	classI	43	82.08	346	61	1	1	345	1	346	0	599
9	classI	85	82.37	346	60	1	1	345	1	346	0	599
9	classI	26	82.37	346	60	1	1	345	1	346	0	599
9	classI	71	81.16	345	65	0	1	345	1	345	0	597
9	classI	14	82.08	346	61	1	1	345	1	346	0	597
9	classI	22	80.64	346	66	1	1	345	1	346	0	595
9	classI	39	81.79	346	62	1	1	345	1	346	0	594
9	Acoerlea	6	82.61	345	60	0	1	345	1	345	0	590
9	Acoerlea	7	82.85	344	59	0	2	345	2	345	0	588
9	classII	36	80	345	68	1	1	345	1	344	0	580
9	classII	35	80	345	68	1	1	345	1	344	0	580
9	classI	49	79.42	345	71	0	1	345	1	345	0	578
9	classI	47	78.55	345	74	0	1	345	1	345	0	577
9	classI	59	78.26	345	75	0	1	345	1	345	0	576
9	classI	32	78.03	346	75	1	1	345	1	346	0	575
9	classI	56	79.42	345	71	0	1	345	1	345	0	575
9	classI	60	78.26	345	75	0	1	345	1	345	0	575
9	classI	51	78.84	345	73	0	1	345	1	345	0	574
9	monocot	13	79.13	345	71	1	1	345	1	344	0	572
9	classI	48	77.68	345	77	0	1	345	1	345	0	572
9	classI	45	77.68	345	77	0	1	345	1	345	0	572
9	classI	53	78.26	345	75	0	1	345	1	345	0	571
9	monocot	81	77.39	345	78	0	1	345	1	345	0	570
9	monocot	80	77.68	345	76	1	1	345	1	344	0	569
9	classI	55	77.97	345	76	0	1	345	1	345	0	568
9	classI	54	77.97	345	76	0	1	345	1	345	0	568
9	classI	58	77.91	344	76	0	2	345	2	345	0	568
9	classI	57	77.91	344	76	0	2	345	2	345	0	565
9	classII	37	75.65	345	83	1	1	345	1	344	0	565
9	monocot	16	77.68	345	77	0	1	345	1	345	0	562
9	monocot	40	77.75	346	75	2	1	345	1	345	0	562
9	classII	75	75.58	344	83	1	2	345	2	344	0	561
9	classII	41	73.33	345	91	1	1	345	1	344	0	559
9	classI	23	75.43	346	84	1	1	345	1	346	0	558
9	classII	44	73.04	345	92	1	1	345	1	344	0	555
9	classII	20	74.2	345	88	1	1	345	1	344	0	554
9	classII	77	76.59	346	78	3	1	345	1	344	0	550
9	classI	46	77.08	336	77	0	1	336	1	336	0	548
9	monocot	33	75.94	345	82	1	1	345	1	344	0	548
9	classII	73	76.88	346	77	3	1	345	1	344	0	546
9	classII	72	76.88	346	77	3	1	345	1	344	0	546
9	classII	69	74.42	344	87	1	2	345	2	344	0	546
9	classII	76	77.17	346	76	3	1	345	1	344	0	546
9	classII	63	73.41	346	90	2	1	345	1	345	0	542
9	classII	78	76.59	346	78	3	1	345	1	344	0	541
9	classII	52	76.54	341	74	3	1	340	1	336	0	540
9	classII	66	71.59	345	97	1	1	345	1	344	0	534
9	classII	83	74.41	340	85	2	6	345	1	338	0	530
9	mammal	M_Musmusculus	47.94	340	169	5	7	344	16	349	1e-108	318
9	mammal	M_sp|Q58D31_Bos	48.24	340	168	5	7	344	15	348	2e-108	317
9	mammal	M_Rattusnorvegicus	47.65	340	170	5	7	344	16	349	3e-108	317
9	mammal	M_Ovisaries	47.65	340	170	5	7	344	14	347	3e-107	315
9	mammal	M_Homosapiens	47.65	340	170	5	7	344	16	349	4e-107	315
9	mammal	M_sp|Q4R639_Macaca	46.76	340	173	5	7	344	16	349	2e-106	313
9	mammal	M_sp|Q5R5F3_Pongo	47.65	340	170	5	7	344	16	349	5e-106	311
9	yeast	sp|Q07786SDH2	40.35	347	199	7	2	342	8	352	2e-85	259
9	yeast	sp|P35497SDH1	40.06	347	200	7	2	342	8	352	1e-84	257
9	yeast	sp|P36624SDH	41.18	323	181	5	24	339	30	350	9e-74	229
11	Acoerlea	11	100	345	0	0	1	345	1	345	0	707
11	Acoerlea	8	99.71	345	1	0	1	345	1	345	0	704
11	Acoerlea	6	85.8	345	49	0	1	345	1	345	0	614
11	Acoerlea	7	85.17	344	51	0	2	345	2	345	0	608
11	Acoerlea	9	83.19	345	58	0	1	345	1	345	0	606
11	Acoerlea	5	82.9	345	59	0	1	345	1	345	0	602
11	classI	21	79.19	346	71	1	1	345	1	346	0	582
11	classI	68	78.9	346	72	1	1	345	1	346	0	582
11	classI	18	78.32	346	74	1	1	345	1	346	0	582
11	classI	25	78.9	346	72	1	1	345	1	346	0	580
11	classI	67	78.32	346	74	1	1	345	1	346	0	580
11	classI	4	78.03	346	75	1	1	345	1	346	0	580
11	classI	29	78.61	346	73	1	1	345	1	346	0	578
11	classI	62	78.03	346	75	1	1	345	1	346	0	578
11	classI	22	79.48	346	70	1	1	345	1	346	0	578
11	classI	74	78.61	346	73	1	1	345	1	346	0	578
11	classI	2	78.32	346	74	1	1	345	1	346	0	578
11	classI	27	77.17	346	78	1	1	345	1	346	0	577
11	classI	34	77.75	346	76	1	1	345	1	346	0	576
11	classI	82	77.75	346	76	1	1	345	1	346	0	576
11	classI	79	77.39	345	78	0	1	345	1	345	0	575
11	classI	12	77.46	346	77	1	1	345	1	346	0	575
11	classI	19	77.75	346	76	1	1	345	1	346	0	575
11	classI	1	77.46	346	77	1	1	345	1	346	0	574
11	classI	15	78.03	346	75	1	1	345	1	346	0	574
11	classI	42	78.61	346	73	1	1	345	1	346	0	573
11	classI	17	77.46	346	77	1	1	345	1	346	0	573
11	classI	14	78.03	346	75	1	1	345	1	346	0	573
11	classI	38	77.75	346	76	1	1	345	1	346	0	572
11	classI	71	77.1	345	79	0	1	345	1	345	0	572
11	classI	43	78.61	346	73	1	1	345	1	346	0	572
11	classI	57	78.49	344	74	0	2	345	2	345	0	572
11	classI	28	76.88	346	79	1	1	345	1	346	0	571
11	classI	39	77.46	346	77	1	1	345	1	346	0	570
11	classI	30	76.59	346	80	1	1	345	1	346	0	570
11	classI	58	78.2	344	75	0	2	345	2	345	0	570
11	classI	61	77.46	346	77	1	1	345	1	346	0	569
11	classI	60	77.1	345	79	0	1	345	1	345	0	569
11	classI	31	77.17	346	78	1	1	345	1	346	0	569
11	classI	70	76.59	346	80	1	1	345	1	346	0	569
11	classI	84	76.59	346	80	1	1	345	1	346	0	568
11	classI	85	76.59	346	80	1	1	345	1	346	0	568
11	classI	26	76.59	346	80	1	1	345	1	346	0	568
11	classI	47	75.65	345	84	0	1	345	1	345	0	565
11	classI	48	75.65	345	84	0	1	345	1	345	0	565
11	classI	51	76.81	345	80	0	1	345	1	345	0	564
11	classI	49	76.81	345	80	0	1	345	1	345	0	564
11	classI	56	76.81	345	80	0	1	345	1	345	0	563
11	classI	45	75.36	345	85	0	1	345	1	345	0	560
11	classI	59	75.65	345	84	0	1	345	1	345	0	558
11	classI	53	75.94	345	83	0	1	345	1	345	0	557
11	classI	55	75.65	345	84	0	1	345	1	345	0	555
11	classI	54	75.65	345	84	0	1	345	1	345	0	555
11	monocot	80	74.2	345	88	1	1	345	1	344	0	553
11	monocot	40	75.14	346	84	2	1	345	1	345	0	551
11	monocot	13	74.49	345	87	1	1	345	1	344	0	550
11	monocot	81	73.04	345	93	0	1	345	1	345	0	550
11	classI	32	73.41	346	91	1	1	345	1	346	0	545
11	classII	36	74.49	345	87	1	1	345	1	344	0	545
11	classII	35	74.49	345	87	1	1	345	1	344	0	544
11	classI	23	73.41	346	91	1	1	345	1	346	0	541
11	classII	37	72.17	345	95	1	1	345	1	344	0	540
11	classII	69	72.97	344	92	1	2	345	2	344	0	540
11	monocot	16	72.17	345	96	0	1	345	1	345	0	539
11	classII	20	72.46	345	94	1	1	345	1	344	0	538
11	classII	75	73.26	344	91	1	2	345	2	344	0	537
11	classI	46	75.15	334	83	0	1	334	1	334	0	535
11	classII	44	70.72	345	100	1	1	345	1	344	0	532
11	classII	41	70.72	345	100	1	1	345	1	344	0	532
11	monocot	33	73.04	345	92	1	1	345	1	344	0	531
11	classII	63	71.1	346	98	2	1	345	1	345	0	528
11	classII	77	73.12	346	90	3	1	345	1	344	0	524
11	classII	73	73.41	346	89	3	1	345	1	344	0	520
11	classII	72	73.41	346	89	3	1	345	1	344	0	520
11	classII	76	72.83	346	91	3	1	345	1	344	0	515
11	classII	78	72.25	346	93	3	1	345	1	344	0	514
11	classII	52	72.43	341	88	3	1	340	1	336	0	509
11	classII	66	68.12	345	109	1	1	345	1	344	0	508
11	classII	83	69.71	340	101	2	6	345	1	338	0	505
11	mammal	M_sp|Q58D31_Bos	50	340	162	5	7	344	15	348	2e-109	320
11	mammal	M_Ovisaries	49.71	340	163	5	7	344	14	347	7e-109	319
11	mammal	M_Rattusnorvegicus	48.53	340	167	5	7	344	16	349	1e-107	316
11	mammal	M_Musmusculus	47.94	340	169	5	7	344	16	349	1e-106	313
11	mammal	M_Homosapiens	47.94	340	169	5	7	344	16	349	2e-105	310
11	mammal	M_sp|Q5R5F3_Pongo	48.24	340	168	5	7	344	16	349	7e-105	309
11	mammal	M_sp|Q4R639_Macaca	47.06	340	172	5	7	344	16	349	1e-104	308
11	yeast	sp|Q07786SDH2	41.79	347	194	7	2	342	8	352	8e-87	262
11	yeast	sp|P35497SDH1	41.5	347	195	7	2	342	8	352	3e-86	261
11	yeast	sp|P36624SDH	40.56	323	183	7	24	339	30	350	3e-71	222
12	classI	12	100	346	0	0	1	346	1	346	0	709
12	classI	1	98.27	346	6	0	1	346	1	346	0	699
12	classI	19	98.27	346	6	0	1	346	1	346	0	698
12	classI	15	95.95	346	14	0	1	346	1	346	0	686
12	classI	85	95.95	346	14	0	1	346	1	346	0	685
12	classI	26	95.95	346	14	0	1	346	1	346	0	685
12	classI	14	94.8	346	18	0	1	346	1	346	0	680
12	classI	68	87.86	346	42	0	1	346	1	346	0	642
12	classI	21	87.57	346	43	0	1	346	1	346	0	632
12	classI	67	86.71	346	46	0	1	346	1	346	0	632
12	classI	18	86.42	346	47	0	1	346	1	346	0	630
12	classI	82	86.13	346	48	0	1	346	1	346	0	628
12	classI	74	86.42	346	47	0	1	346	1	346	0	627
12	classI	25	86.71	346	46	0	1	346	1	346	0	624
12	classI	4	84.39	346	54	0	1	346	1	346	0	623
12	classI	27	85.26	346	51	0	1	346	1	346	0	623
12	classI	84	85.84	346	49	0	1	346	1	346	0	623
12	classI	30	85.84	346	49	0	1	346	1	346	0	622
12	classI	61	85.26	346	51	0	1	346	1	346	0	622
12	classI	17	84.97	346	52	0	1	346	1	346	0	621
12	classI	34	84.97	346	52	0	1	346	1	346	0	621
12	classI	2	85.84	346	49	0	1	346	1	346	0	620
12	classI	38	84.97	346	52	0	1	346	1	346	0	619
12	classI	29	84.68	346	53	0	1	346	1	346	0	618
12	classI	28	84.68	346	53	0	1	346	1	346	0	618
12	classI	43	84.97	346	52	0	1	346	1	346	0	618
12	classI	62	85.26	346	51	0	1	346	1	346	0	617
12	classI	42	84.1	346	55	0	1	346	1	346	0	617
12	classI	70	81.5	346	64	0	1	346	1	346	0	604
12	Acoerlea	9	82.66	346	59	1	1	346	1	345	0	603
12	classI	22	81.79	346	63	0	1	346	1	346	0	603
12	classI	39	82.95	346	59	0	1	346	1	346	0	602
12	classI	31	82.08	346	62	0	1	346	1	346	0	601
12	Acoerlea	5	82.37	346	60	1	1	346	1	345	0	600
12	classI	71	82.37	346	60	1	1	346	1	345	0	600
12	classI	79	82.08	346	61	1	1	346	1	345	0	599
12	classI	47	82.08	346	61	1	1	346	1	345	0	595
12	classI	49	81.5	346	63	1	1	346	1	345	0	590
12	classI	45	80.92	346	65	1	1	346	1	345	0	590
12	classI	57	81.16	345	64	1	2	346	2	345	0	589
12	classI	48	80.64	346	66	1	1	346	1	345	0	588
12	classI	60	79.77	346	69	1	1	346	1	345	0	582
12	classI	58	80	345	68	1	2	346	2	345	0	582
12	classI	51	79.77	346	69	1	1	346	1	345	0	581
12	classI	59	79.77	346	69	1	1	346	1	345	0	578
12	classII	35	78.61	346	72	2	1	346	1	344	0	577
12	Acoerlea	8	77.46	346	77	1	1	346	1	345	0	577
12	classI	32	78.61	346	74	0	1	346	1	346	0	576
12	classI	53	79.48	346	70	1	1	346	1	345	0	575
12	classII	36	78.32	346	73	2	1	346	1	344	0	575
12	Acoerlea	11	77.46	346	77	1	1	346	1	345	0	575
12	classI	55	79.19	346	71	1	1	346	1	345	0	573
12	classI	54	79.19	346	71	1	1	346	1	345	0	573
12	classI	56	78.9	346	72	1	1	346	1	345	0	572
12	classI	23	76.88	346	80	0	1	346	1	346	0	570
12	monocot	40	79.48	346	70	1	1	346	1	345	0	566
12	classII	77	78.03	346	74	2	1	346	1	344	0	566
12	monocot	81	79.48	346	70	1	1	346	1	345	0	566
12	classII	73	78.61	346	72	2	1	346	1	344	0	565
12	classII	72	78.61	346	72	2	1	346	1	344	0	565
12	monocot	80	79.19	346	70	2	1	346	1	344	0	564
12	classII	75	77.1	345	77	2	2	346	2	344	0	563
12	classII	76	78.32	346	73	2	1	346	1	344	0	562
12	classII	20	75.72	346	82	2	1	346	1	344	0	561
12	monocot	13	78.9	346	71	2	1	346	1	344	0	561
12	classII	44	74.57	346	86	2	1	346	1	344	0	559
12	classII	41	74.57	346	86	2	1	346	1	344	0	558
12	Acoerlea	6	78.32	346	74	1	1	346	1	345	0	558
12	monocot	16	78.32	346	74	1	1	346	1	345	0	558
12	Acoerlea	7	77.97	345	75	1	2	346	2	345	0	555
12	classI	46	79.1	335	69	1	1	335	1	334	0	555
12	classII	78	77.75	346	75	2	1	346	1	344	0	554
12	classII	63	74.28	346	88	1	1	346	1	345	0	550
12	classII	37	74.57	346	86	2	1	346	1	344	0	549
12	monocot	33	78.61	346	72	2	1	346	1	344	0	544
12	classII	83	76.54	341	77	3	6	346	1	338	0	544
12	classII	69	74.2	345	87	2	2	346	2	344	0	543
12	classII	52	76.25	341	76	2	1	341	1	336	0	541
12	classII	66	70.23	346	101	2	1	346	1	344	0	526
12	mammal	M_Rattusnorvegicus	48.24	340	169	5	7	345	16	349	7e-109	319
12	mammal	M_Musmusculus	47.94	340	170	5	7	345	16	349	2e-108	318
12	mammal	M_sp|Q58D31_Bos	47.94	340	170	5	7	345	15	348	7e-108	316
12	mammal	M_Ovisaries	47.65	340	171	5	7	345	14	347	3e-107	315
12	mammal	M_Homosapiens	46.9	339	175	4	7	345	16	349	2e-106	312
12	mammal	M_sp|Q4R639_Macaca	46.18	340	176	5	7	345	16	349	2e-105	310
12	mammal	M_sp|Q5R5F3_Pongo	47.06	340	173	5	7	345	16	349	3e-105	310
12	yeast	sp|P35497SDH1	39.77	347	202	6	2	343	8	352	4e-87	263
12	yeast	sp|Q07786SDH2	39.48	347	203	6	2	343	8	352	3e-86	261
12	yeast	sp|P36624SDH	41.18	323	182	4	24	340	30	350	2e-74	230
13	monocot	13	100	344	0	0	1	344	1	344	0	702
13	monocot	16	90.72	345	31	1	1	344	1	345	0	641
13	monocot	80	87.5	344	43	0	1	344	1	344	0	634
13	monocot	40	88.41	345	39	1	1	344	1	345	0	630
13	monocot	81	85.51	345	49	1	1	344	1	345	0	616
13	monocot	33	86.05	344	48	0	1	344	1	344	0	613
13	classI	25	82.66	346	58	2	1	344	1	346	0	581
13	classI	28	81.5	346	62	2	1	344	1	346	0	579
13	classI	29	81.21	346	63	2	1	344	1	346	0	578
13	classI	17	81.21	346	63	2	1	344	1	346	0	574
13	classI	43	78.9	346	71	2	1	344	1	346	0	573
13	Acoerlea	9	79.13	345	71	1	1	344	1	345	0	572
13	classI	4	80.06	346	67	2	1	344	1	346	0	571
13	classI	61	79.48	346	69	2	1	344	1	346	0	571
13	classI	84	80.64	346	65	2	1	344	1	346	0	571
13	classI	67	80.92	346	64	2	1	344	1	346	0	571
13	classI	70	79.19	346	70	2	1	344	1	346	0	571
13	classI	42	78.03	346	74	2	1	344	1	346	0	570
13	classI	21	80.64	346	65	2	1	344	1	346	0	570
13	Acoerlea	5	79.13	345	71	1	1	344	1	345	0	570
13	classI	18	80.64	346	65	2	1	344	1	346	0	569
13	classI	22	78.32	346	73	2	1	344	1	346	0	569
13	classI	82	80.92	346	64	2	1	344	1	346	0	568
13	classI	62	80.06	346	67	2	1	344	1	346	0	567
13	classI	74	79.48	346	69	2	1	344	1	346	0	566
13	classI	38	78.9	346	71	2	1	344	1	346	0	566
13	classI	30	80.64	346	65	2	1	344	1	346	0	564
13	classI	14	79.48	346	69	2	1	344	1	346	0	564
13	classI	2	79.48	346	69	2	1	344	1	346	0	563
13	classI	79	78.55	345	73	1	1	344	1	345	0	563
13	classI	71	78.55	345	73	1	1	344	1	345	0	561
13	classI	15	79.48	346	69	2	1	344	1	346	0	561
13	classI	85	79.19	346	70	2	1	344	1	346	0	561
13	classI	26	79.19	346	70	2	1	344	1	346	0	561
13	classI	19	79.19	346	70	2	1	344	1	346	0	561
13	classI	12	78.9	346	71	2	1	344	1	346	0	561
13	classI	68	79.19	346	70	2	1	344	1	346	0	560
13	classI	1	78.32	346	73	2	1	344	1	346	0	560
13	classI	34	79.19	346	70	2	1	344	1	346	0	560
13	classI	31	78.03	346	74	2	1	344	1	346	0	558
13	classI	39	78.03	346	74	2	1	344	1	346	0	557
13	classI	56	77.68	345	76	1	1	344	1	345	0	557
13	classI	48	77.97	345	75	1	1	344	1	345	0	555
13	classI	47	76.52	345	80	1	1	344	1	345	0	554
13	classI	27	76.88	346	78	2	1	344	1	346	0	553
13	Acoerlea	11	74.49	345	87	1	1	344	1	345	0	550
13	Acoerlea	6	77.97	345	75	1	1	344	1	345	0	550
13	classI	45	77.1	345	78	1	1	344	1	345	0	550
13	classI	49	76.52	345	80	1	1	344	1	345	0	548
13	Acoerlea	8	74.2	345	88	1	1	344	1	345	0	547
13	classI	59	76.23	345	81	1	1	344	1	345	0	546
13	classI	60	75.94	345	82	1	1	344	1	345	0	546
13	classI	57	76.16	344	81	1	2	344	2	345	0	544
13	classI	53	76.23	345	81	1	1	344	1	345	0	543
13	Acoerlea	7	77.62	344	76	1	2	344	2	345	0	543
13	classI	58	75.87	344	82	1	2	344	2	345	0	543
13	classI	51	75.65	345	83	1	1	344	1	345	0	542
13	classI	55	75.94	345	82	1	1	344	1	345	0	541
13	classI	54	75.94	345	82	1	1	344	1	345	0	541
13	classI	23	73.41	346	90	2	1	344	1	346	0	540
13	classII	35	73.04	345	91	2	1	344	1	344	0	529
13	classII	36	72.75	345	92	2	1	344	1	344	0	528
13	classI	32	74.28	346	87	2	1	344	1	346	0	528
13	classI	46	75.45	334	81	1	1	333	1	334	0	522
13	classII	77	73.99	346	86	4	1	344	1	344	0	519
13	classII	44	69.28	345	104	2	1	344	1	344	0	517
13	classII	73	73.99	346	86	4	1	344	1	344	0	516
13	classII	72	73.99	346	86	4	1	344	1	344	0	516
13	classII	78	74.28	346	85	4	1	344	1	344	0	516
13	classII	76	73.99	346	86	4	1	344	1	344	0	513
13	classII	41	68.99	345	105	2	1	344	1	344	0	513
13	classII	75	70.93	344	98	2	2	344	2	344	0	513
13	classII	66	68.99	345	105	2	1	344	1	344	0	511
13	classII	20	69.57	345	103	2	1	344	1	344	0	510
13	classII	63	71.1	346	97	3	1	344	1	345	0	509
13	classII	37	69.86	345	102	2	1	344	1	344	0	507
13	classII	69	70.64	344	99	2	2	344	2	344	0	506
13	classII	52	72.43	341	87	4	1	339	1	336	0	505
13	classII	83	71.13	336	94	3	10	344	5	338	2e-177	493
13	mammal	M_Musmusculus	46.27	335	173	5	11	343	20	349	1e-102	303
13	mammal	M_sp|Q4R639_Macaca	45.67	335	175	5	11	343	20	349	2e-102	303
13	mammal	M_Rattusnorvegicus	46.57	335	172	5	11	343	20	349	3e-102	302
13	mammal	M_Homosapiens	47.16	335	168	6	11	342	20	348	6e-102	301
13	mammal	M_sp|Q5R5F3_Pongo	46.71	334	171	5	11	342	20	348	5e-101	299
13	mammal	M_sp|Q58D31_Bos	46.11	334	173	5	11	342	19	347	1e-100	298
13	mammal	M_Ovisaries	46.11	334	173	5	11	342	18	346	1e-100	298
13	yeast	sp|P35497SDH1	40.31	325	189	4	23	342	30	354	2e-79	243
13	yeast	sp|Q07786SDH2	40	325	190	4	23	342	30	354	2e-78	240
13	yeast	sp|P36624SDH	40.87	323	181	6	24	338	30	350	8e-71	221
14	classI	14	100	346	0	0	1	346	1	346	0	706
14	classI	15	97.69	346	8	0	1	346	1	346	0	694
14	classI	19	95.38	346	16	0	1	346	1	346	0	683
14	classI	1	94.8	346	18	0	1	346	1	346	0	682
14	classI	12	94.8	346	18	0	1	346	1	346	0	680
14	classI	85	94.8	346	18	0	1	346	1	346	0	679
14	classI	26	94.8	346	18	0	1	346	1	346	0	679
14	classI	68	87.28	346	44	0	1	346	1	346	0	634
14	classI	21	87.28	346	44	0	1	346	1	346	0	625
14	classI	18	86.13	346	48	0	1	346	1	346	0	625
14	classI	67	86.13	346	48	0	1	346	1	346	0	625
14	classI	4	85.55	346	50	0	1	346	1	346	0	624
14	classI	84	86.42	346	47	0	1	346	1	346	0	623
14	classI	30	86.42	346	47	0	1	346	1	346	0	623
14	classI	82	85.84	346	49	0	1	346	1	346	0	623
14	classI	25	86.99	346	45	0	1	346	1	346	0	620
14	classI	74	86.13	346	48	0	1	346	1	346	0	620
14	classI	17	85.84	346	49	0	1	346	1	346	0	620
14	classI	29	86.13	346	48	0	1	346	1	346	0	619
14	classI	2	86.13	346	48	0	1	346	1	346	0	619
14	classI	38	85.26	346	51	0	1	346	1	346	0	618
14	classI	61	85.26	346	51	0	1	346	1	346	0	617
14	classI	28	85.26	346	51	0	1	346	1	346	0	617
14	classI	34	85.55	346	50	0	1	346	1	346	0	615
14	classI	27	84.39	346	54	0	1	346	1	346	0	614
14	classI	43	84.68	346	53	0	1	346	1	346	0	613
14	classI	62	84.68	346	53	0	1	346	1	346	0	611
14	classI	42	83.24	346	58	0	1	346	1	346	0	607
14	classI	70	82.66	346	60	0	1	346	1	346	0	605
14	classI	31	82.66	346	60	0	1	346	1	346	0	603
14	classI	39	83.53	346	57	0	1	346	1	346	0	603
14	classI	22	82.08	346	62	0	1	346	1	346	0	599
14	classI	79	82.66	346	59	1	1	346	1	345	0	598
14	classI	71	82.95	346	58	1	1	346	1	345	0	598
14	Acoerlea	9	82.08	346	61	1	1	346	1	345	0	597
14	Acoerlea	5	81.79	346	62	1	1	346	1	345	0	593
14	classI	57	81.74	345	62	1	2	346	2	345	0	588
14	classI	47	81.5	346	63	1	1	346	1	345	0	587
14	classI	45	80.92	346	65	1	1	346	1	345	0	586
14	classI	49	81.5	346	63	1	1	346	1	345	0	583
14	classI	48	80.64	346	66	1	1	346	1	345	0	583
14	classI	60	80.64	346	66	1	1	346	1	345	0	581
14	classI	51	80.64	346	66	1	1	346	1	345	0	578
14	classI	58	80.58	345	66	1	2	346	2	345	0	578
14	classI	59	80.35	346	67	1	1	346	1	345	0	578
14	classI	56	80.35	346	67	1	1	346	1	345	0	575
14	classI	53	80.06	346	68	1	1	346	1	345	0	575
14	Acoerlea	8	78.03	346	75	1	1	346	1	345	0	574
14	classI	32	78.61	346	74	0	1	346	1	346	0	574
14	classI	55	79.77	346	69	1	1	346	1	345	0	573
14	classI	54	79.77	346	69	1	1	346	1	345	0	573
14	Acoerlea	11	78.03	346	75	1	1	346	1	345	0	573
14	monocot	80	80.35	346	66	2	1	346	1	344	0	570
14	monocot	81	79.19	346	71	1	1	346	1	345	0	568
14	classI	23	77.46	346	78	0	1	346	1	346	0	567
14	monocot	40	78.9	346	72	1	1	346	1	345	0	567
14	monocot	13	79.48	346	69	2	1	346	1	344	0	564
14	classII	35	76.88	346	78	2	1	346	1	344	0	563
14	classII	36	76.59	346	79	2	1	346	1	344	0	563
14	classII	77	78.32	346	73	2	1	346	1	344	0	560
14	monocot	16	78.03	346	75	1	1	346	1	345	0	560
14	classII	73	78.9	346	71	2	1	346	1	344	0	559
14	classII	72	78.9	346	71	2	1	346	1	344	0	559
14	classII	76	78.61	346	72	2	1	346	1	344	0	556
14	classI	46	79.7	335	67	1	1	335	1	334	0	555
14	classII	75	75.94	345	81	2	2	346	2	344	0	554
14	Acoerlea	6	78.61	346	73	1	1	346	1	345	0	554
14	Acoerlea	7	78.26	345	74	1	2	346	2	345	0	551
14	classII	20	74.57	346	86	2	1	346	1	344	0	551
14	classII	44	73.7	346	89	2	1	346	1	344	0	550
14	classII	41	73.7	346	89	2	1	346	1	344	0	549
14	classII	78	78.03	346	74	2	1	346	1	344	0	549
14	monocot	33	78.61	346	72	2	1	346	1	344	0	544
14	classII	63	74.28	346	88	1	1	346	1	345	0	544
14	classII	37	74.28	346	87	2	1	346	1	344	0	544
14	classII	52	76.54	341	75	2	1	341	1	336	0	540
14	classII	69	73.04	345	91	2	2	346	2	344	0	531
14	classII	83	74.78	341	83	3	6	346	1	338	0	529
14	classII	66	71.1	346	98	2	1	346	1	344	0	528
14	mammal	M_Musmusculus	48.82	340	167	5	7	345	16	349	4e-110	322
14	mammal	M_Rattusnorvegicus	48.82	340	167	5	7	345	16	349	7e-110	322
14	mammal	M_sp|Q58D31_Bos	49.26	339	165	5	7	344	15	347	1e-109	321
14	mammal	M_Ovisaries	49.26	339	165	5	7	344	14	346	1e-109	321
14	mammal	M_Homosapiens	48.82	340	167	5	7	345	16	349	4e-108	317
14	mammal	M_sp|Q4R639_Macaca	47.94	340	170	5	7	345	16	349	2e-107	315
14	mammal	M_sp|Q5R5F3_Pongo	48.82	340	167	5	7	345	16	349	4e-107	315
14	yeast	sp|P35497SDH1	41.5	347	196	6	2	343	8	352	4e-90	271
14	yeast	sp|Q07786SDH2	41.21	347	197	6	2	343	8	352	6e-89	268
14	yeast	sp|P36624SDH	42.41	323	178	4	24	340	30	350	5e-75	232
15	classI	15	100	346	0	0	1	346	1	346	0	709
15	classI	14	97.69	346	8	0	1	346	1	346	0	694
15	classI	19	96.82	346	11	0	1	346	1	346	0	694
15	classI	1	96.53	346	12	0	1	346	1	346	0	691
15	classI	85	96.24	346	13	0	1	346	1	346	0	688
15	classI	26	96.24	346	13	0	1	346	1	346	0	688
15	classI	12	95.95	346	14	0	1	346	1	346	0	686
15	classI	68	87.86	346	42	0	1	346	1	346	0	638
15	classI	18	86.71	346	46	0	1	346	1	346	0	628
15	classI	21	87.57	346	43	0	1	346	1	346	0	628
15	classI	67	86.71	346	46	0	1	346	1	346	0	628
15	classI	84	86.99	346	45	0	1	346	1	346	0	627
15	classI	82	86.42	346	47	0	1	346	1	346	0	626
15	classI	30	86.71	346	46	0	1	346	1	346	0	625
15	classI	4	85.84	346	49	0	1	346	1	346	0	625
15	classI	25	87.57	346	43	0	1	346	1	346	0	624
15	classI	2	86.71	346	46	0	1	346	1	346	0	622
15	classI	74	86.42	346	47	0	1	346	1	346	0	622
15	classI	29	86.42	346	47	0	1	346	1	346	0	622
15	classI	38	85.55	346	50	0	1	346	1	346	0	620
15	classI	17	85.55	346	50	0	1	346	1	346	0	619
15	classI	43	85.26	346	51	0	1	346	1	346	0	619
15	classI	61	85.55	346	50	0	1	346	1	346	0	619
15	classI	28	85.55	346	50	0	1	346	1	346	0	618
15	classI	34	85.55	346	50	0	1	346	1	346	0	617
15	classI	27	84.68	346	53	0	1	346	1	346	0	616
15	classI	62	85.55	346	50	0	1	346	1	346	0	616
15	classI	42	83.82	346	56	0	1	346	1	346	0	612
15	classI	31	83.24	346	58	0	1	346	1	346	0	607
15	Acoerlea	9	83.53	346	56	1	1	346	1	345	0	605
15	classI	39	83.82	346	56	0	1	346	1	346	0	604
15	classI	70	82.66	346	60	0	1	346	1	346	0	604
15	Acoerlea	5	83.24	346	57	1	1	346	1	345	0	601
15	classI	22	81.79	346	63	0	1	346	1	346	0	600
15	classI	79	81.79	346	62	1	1	346	1	345	0	595
15	classI	71	82.08	346	61	1	1	346	1	345	0	595
15	classI	45	80.92	346	65	1	1	346	1	345	0	588
15	classI	47	81.21	346	64	1	1	346	1	345	0	587
15	classI	48	80.64	346	66	1	1	346	1	345	0	587
15	classI	57	81.16	345	64	1	2	346	2	345	0	585
15	classI	49	81.21	346	64	1	1	346	1	345	0	585
[truncated: 5,922 more rows]

## Sheet: Table S5
AT5G51970	GSVIVT01010646001
AT5G51970	MDP0000171573
AT5G51970	MDP0000638442
AT5G51970	PGSC0003DMC400043871
AT5G51970	POPTR_0012s13780
AT5G51970	Cs9g16660
AT5G51970	Eucgr.K00212
AT5G51970	ppa007458m
AT5G51970	ppa007327m
AT5G51970	Pm019393
AT5G51970	Tc03_g019270
Cs9g16660	GSVIVT01010646001
Cs9g16660	MDP0000171573
Cs9g16660	MDP0000123910
Cs9g16660	MDP0000638442
Cs9g16660	PGSC0003DMC400043871
Cs9g16660	POPTR_0012s13780
Cs9g16660	Eucgr.K00212
Cs9g16660	ppa007458m
Cs9g16660	Pm019393
Cs9g16660	Tc03_g019270
Cs9g16660	AT5G51970
Eucgr.K00212	GSVIVT01010646001
Eucgr.K00212	MDP0000171573
Eucgr.K00212	MDP0000638442
Eucgr.K00212	PGSC0003DMC400043871
Eucgr.K00212	POPTR_0012s13780
Eucgr.K00212	ppa007458m
Eucgr.K00212	Pm019393
Eucgr.K00212	Pm021179
Eucgr.K00212	Tc03_g019270
Eucgr.K00212	AT5G51970
Eucgr.K00212	Cs9g16660
GSVIVT01010646001	MDP0000171573
GSVIVT01010646001	MDP0000807470
GSVIVT01010646001	MDP0000638442
GSVIVT01010646001	PGSC0003DMC400043871
GSVIVT01010646001	POPTR_0012s13780
GSVIVT01010646001	ppa007458m
GSVIVT01010646001	Pm019393
GSVIVT01010646001	Tc03_g019270
GSVIVT01010646001	AT5G51970
GSVIVT01010646001	Cs9g16660
GSVIVT01010646001	Eucgr.K00212
MDP0000123910	MDP0000171573
MDP0000123910	MDP0000305455
MDP0000123910	POPTR_0012s13780
MDP0000123910	Pm019393
MDP0000123910	Cs9g16660
MDP0000171573	MDP0000638442
MDP0000171573	MDP0000759646
MDP0000171573	MDP0000305455
MDP0000171573	PGSC0003DMC400043871
MDP0000171573	POPTR_0012s13780
MDP0000171573	ppa007458m
MDP0000171573	Pm019393
MDP0000171573	Tc03_g019270
MDP0000171573	AT5G51970
MDP0000171573	Cs9g16660
MDP0000171573	Eucgr.K00212
MDP0000171573	GSVIVT01010646001
MDP0000171573	MDP0000123910
MDP0000305455	MDP0000638442
MDP0000305455	MDP0000759646
MDP0000305455	Tc03_g019270
MDP0000305455	MDP0000123910
MDP0000305455	MDP0000171573
MDP0000638442	MDP0000807470
MDP0000638442	MDP0000759646
MDP0000638442	PGSC0003DMC400043871
MDP0000638442	POPTR_0012s13780
MDP0000638442	ppa007458m
MDP0000638442	Pm019393
MDP0000638442	Tc03_g019270
MDP0000638442	AT5G51970
MDP0000638442	Cs9g16660
MDP0000638442	Eucgr.K00212
MDP0000638442	GSVIVT01010646001
MDP0000638442	MDP0000171573
MDP0000638442	MDP0000305455
MDP0000759646	MDP0000807470
MDP0000759646	ppa007327m
MDP0000759646	Tc03_g019270
MDP0000759646	MDP0000171573
MDP0000759646	MDP0000305455
MDP0000759646	MDP0000638442
MDP0000807470	ppa007458m
MDP0000807470	Pm019393
MDP0000807470	Tc03_g019270
MDP0000807470	GSVIVT01010646001
MDP0000807470	MDP0000638442
MDP0000807470	MDP0000759646
PGSC0003DMC400043871	POPTR_0012s13780
PGSC0003DMC400043871	ppa007458m
PGSC0003DMC400043871	Pm019393
PGSC0003DMC400043871	Tc03_g019270
PGSC0003DMC400043871	AT5G51970
PGSC0003DMC400043871	Cs9g16660
PGSC0003DMC400043871	Eucgr.K00212
PGSC0003DMC400043871	GSVIVT01010646001
PGSC0003DMC400043871	MDP0000171573
PGSC0003DMC400043871	MDP0000638442
Pm019393	ppa007458m
Pm019393	Tc03_g019270
Pm019393	AT5G51970
Pm019393	Cs9g16660
Pm019393	Eucgr.K00212
Pm019393	GSVIVT01010646001
Pm019393	MDP0000123910
Pm019393	MDP0000171573
Pm019393	MDP0000638442
Pm019393	MDP0000807470
Pm019393	PGSC0003DMC400043871
Pm019393	POPTR_0012s13780
Pm021179	ppa007374m
Pm021179	Eucgr.K00212
POPTR_0012s13780	ppa007458m
POPTR_0012s13780	ppa007327m
POPTR_0012s13780	Pm019393
POPTR_0012s13780	Tc03_g019270
POPTR_0012s13780	AT5G51970
POPTR_0012s13780	Cs9g16660
POPTR_0012s13780	Eucgr.K00212
POPTR_0012s13780	GSVIVT01010646001
POPTR_0012s13780	MDP0000123910
POPTR_0012s13780	MDP0000171573
POPTR_0012s13780	MDP0000638442
POPTR_0012s13780	PGSC0003DMC400043871
ppa007327m	AT5G51970
ppa007327m	MDP0000759646
ppa007327m	POPTR_0012s13780
ppa007374m	Pm021179
ppa007458m	AT5G51970
ppa007458m	Cs9g16660
ppa007458m	Eucgr.K00212
ppa007458m	GSVIVT01010646001
ppa007458m	MDP0000171573
ppa007458m	MDP0000638442
ppa007458m	MDP0000807470
ppa007458m	PGSC0003DMC400043871
ppa007458m	Pm019393
ppa007458m	POPTR_0012s13780
ppa007458m	Tc03_g019270
Tc03_g019270	ppa007458m
Tc03_g019270	AT5G51970
Tc03_g019270	Cs9g16660
Tc03_g019270	Eucgr.K00212
Tc03_g019270	GSVIVT01010646001
Tc03_g019270	MDP0000171573
Tc03_g019270	MDP0000305455
Tc03_g019270	MDP0000638442
Tc03_g019270	MDP0000759646
Tc03_g019270	MDP0000807470
Tc03_g019270	PGSC0003DMC400043871
Tc03_g019270	Pm019393
Tc03_g019270	POPTR_0012s13780
