# Supplementary material for: New insights into the evolutionary history of plant sorbitol dehydrogenase
Source: BMC Plant Biol. 2015 Apr 12;15:101. doi: 10.1186/s12870-015-0478-5 (PMC4404067; doi:10.1186/s12870-015-0478-5)
Supplement: Additional file 3: — Contains the original amino acid sequences of the identified plant, mammal and yeast SDHs. [file 12870_2015_478_MOESM3_ESM.zip]

Archive with 1 entries (1 files):
- 12870_2015_478_MOESM3_ESM.fas
