# Supplementary material for: New insights into the evolutionary history of plant sorbitol dehydrogenase
Source: BMC Plant Biol. 2015 Apr 12;15:101. doi: 10.1186/s12870-015-0478-5 (PMC4404067; doi:10.1186/s12870-015-0478-5)
Supplement: Additional file 6: — Contains gene duplication pattern information. Tables “cs”, “eg”, “md”, “pm”, “pp”, “pt”, “st”, “tc”, “vv” refer to C. sinensis, E. grandis, M. domestica, P. mume, P. persica, P. trichocarpa, S. tuberosum, T. cacao and V. vinifera respectively. [file 12870_2015_478_MOESM6_ESM.xlsx]

## Sheet: cs
Cs1g01010.1	3
Cs1g01010.2	3
Cs1g01015.1	0
Cs1g01020.1	1
Cs1g01030.1	3
Cs1g01030.2	3
Cs1g01030.3	3
Cs1g01040.1	1
Cs1g01050.1	3
Cs1g01050.2	3
Cs1g01060.1	3
Cs1g01060.2	3
Cs1g01060.3	3
Cs1g01070.1	1
Cs1g01080.1	1
Cs1g01090.1	1
Cs1g01100.1	3
Cs1g01100.2	3
Cs1g01100.3	3
Cs1g01110.1	3
Cs1g01120.1	3
Cs1g01130.1	3
Cs1g01140.1	2
Cs1g01150.1	0
Cs1g01160.1	2
Cs1g01165.1	0
Cs1g01170.1	1
Cs1g01180.1	2
Cs1g01190.1	4
Cs1g01200.1	0
Cs1g01210.1	4
Cs1g01220.1	3
Cs1g01220.2	3
Cs1g01230.1	1
Cs1g01240.1	4
Cs1g01250.1	1
Cs1g01260.1	4
Cs1g01270.1	1
Cs1g01280.1	1
Cs1g01290.1	3
Cs1g01290.2	3
Cs1g01290.3	3
Cs1g01300.1	0
Cs1g01310.1	0
Cs1g01320.1	4
Cs1g01330.1	4
Cs1g01330.2	3
Cs1g01330.3	3
Cs1g01330.4	3
Cs1g01340.1	1
Cs1g01350.1	1
Cs1g01360.1	1
Cs1g01370.1	1
Cs1g01380.1	4
Cs1g01390.1	3
Cs1g01390.2	3
Cs1g01390.3	3
Cs1g01400.1	3
Cs1g01400.2	3
Cs1g01410.1	4
Cs1g01420.2	4
Cs1g01420.1	3
Cs1g01430.1	3
Cs1g01440.1	3
Cs1g01450.1	1
Cs1g01460.1	0
Cs1g01470.1	0
Cs1g01480.1	3
Cs1g01490.1	3
Cs1g01500.1	1
Cs1g01505.1	0
Cs1g01510.1	1
Cs1g01520.1	0
Cs1g01530.1	4
Cs1g01530.2	3
Cs1g01540.1	4
Cs1g01550.1	1
Cs1g01560.1	3
Cs1g01560.2	3
Cs1g01560.3	3
Cs1g01570.1	1
Cs1g01580.1	0
Cs1g01590.1	3
Cs1g01590.2	3
Cs1g01590.3	3
Cs1g01600.1	1
Cs1g01610.2	3
Cs1g01610.3	3
Cs1g01610.1	3
Cs1g01620.1	4
Cs1g01630.1	3
Cs1g01630.2	3
Cs1g01640.1	3
Cs1g01640.2	3
Cs1g01640.3	3
Cs1g01640.5	3
Cs1g01640.6	3
Cs1g01640.4	3
Cs1g01650.1	3
Cs1g01650.2	3
Cs1g01650.3	3
Cs1g01660.1	0
Cs1g01670.1	4
Cs1g01680.1	0
Cs1g01690.1	1
Cs1g01700.1	3
Cs1g01700.2	3
Cs1g01700.3	3
Cs1g01700.4	3
Cs1g01700.5	3
Cs1g01700.6	3
Cs1g01700.7	3
Cs1g01700.8	3
Cs1g01710.1	1
Cs1g01720.1	0
Cs1g01730.1	1
Cs1g01740.1	0
Cs1g01750.1	1
Cs1g01760.1	3
Cs1g01760.2	3
Cs1g01770.1	0
Cs1g01780.1	1
Cs1g01790.1	3
Cs1g01790.2	3
Cs1g01790.3	3
Cs1g01790.4	3
Cs1g01800.2	3
Cs1g01800.1	3
Cs1g01810.1	3
Cs1g01820.1	1
Cs1g01830.1	1
Cs1g01840.1	1
Cs1g01850.1	3
Cs1g01850.2	3
Cs1g01860.1	3
Cs1g01860.2	3
Cs1g01870.1	2
Cs1g01880.1	3
Cs1g01890.1	3
Cs1g01900.1	2
Cs1g01910.2	3
Cs1g01910.4	3
Cs1g01910.5	3
Cs1g01910.1	3
Cs1g01910.3	3
Cs1g01920.1	3
Cs1g01920.2	3
Cs1g01930.1	0
Cs1g01940.1	3
Cs1g01940.2	3
Cs1g01940.3	3
Cs1g01940.4	3
Cs1g01940.5	3
Cs1g01940.6	3
Cs1g01950.1	1
Cs1g01960.1	0
Cs1g01970.2	3
Cs1g01970.1	3
Cs1g01970.3	3
Cs1g01980.4	3
Cs1g01980.2	3
Cs1g01980.3	3
Cs1g01980.1	3
Cs1g01990.1	3
Cs1g01990.2	3
Cs1g02000.1	1
Cs1g02010.1	2
Cs1g02020.1	4
Cs1g02030.1	4
Cs1g02040.1	2
Cs1g02050.1	2
Cs1g02060.1	1
Cs1g02065.1	1
Cs1g02070.1	4
Cs1g02080.1	2
Cs1g02090.1	4
Cs1g02100.1	3
Cs1g02110.1	3
Cs1g02120.1	2
Cs1g02130.1	2
Cs1g02140.1	1
Cs1g02150.1	0
Cs1g02160.1	3
Cs1g02160.2	3
Cs1g02170.1	2
Cs1g02180.1	2
Cs1g02190.1	1
Cs1g02200.1	1
Cs1g02210.1	2
Cs1g02220.1	0
Cs1g02230.1	1
Cs1g02240.1	4
Cs1g02250.1	3
Cs1g02260.1	4
Cs1g02270.1	2
Cs1g02280.1	0
Cs1g02290.1	3
Cs1g02290.2	3
Cs1g02295.1	1
Cs1g02300.1	3
Cs1g02300.2	3
Cs1g02300.3	3
Cs1g02310.1	1
Cs1g02320.1	3
Cs1g02320.2	3
Cs1g02320.4	3
Cs1g02320.3	3
Cs1g02320.5	3
Cs1g02330.1	1
Cs1g02340.1	4
Cs1g02350.1	1
Cs1g02360.1	0
Cs1g02370.1	3
Cs1g02370.2	3
Cs1g02370.3	3
Cs1g02380.1	3
Cs1g02390.1	3
Cs1g02400.1	1
Cs1g02410.1	4
Cs1g02420.1	3
Cs1g02430.1	3
Cs1g02440.1	3
Cs1g02450.1	0
Cs1g02460.1	1
Cs1g02470.1	3
Cs1g02480.1	3
Cs1g02490.1	1
Cs1g02500.1	4
Cs1g02510.1	2
Cs1g02520.1	0
Cs1g02530.1	3
Cs1g02530.2	3
Cs1g02540.1	4
Cs1g02550.1	3
Cs1g02560.1	1
Cs1g02570.1	1
Cs1g02580.1	3
Cs1g02580.2	3
Cs1g02590.1	4
Cs1g02600.1	3
Cs1g02600.2	3
Cs1g02600.3	3
Cs1g02600.4	3
Cs1g02610.1	0
Cs1g02620.1	1
Cs1g02630.1	1
Cs1g02640.1	0
Cs1g02650.2	3
Cs1g02650.1	3
Cs1g02660.1	3
Cs1g02660.2	3
Cs1g02660.3	3
Cs1g02670.1	1
Cs1g02675.2	0
Cs1g02680.1	3
Cs1g02680.2	3
Cs1g02690.1	1
Cs1g02700.1	3
Cs1g02700.2	3
Cs1g02700.3	3
Cs1g02700.4	3
Cs1g02710.1	3
Cs1g02710.2	3
Cs1g02720.1	4
Cs1g02730.1	1
Cs1g02740.1	3
Cs1g02740.2	3
Cs1g02750.1	3
Cs1g02750.2	3
Cs1g02760.1	3
Cs1g02760.2	3
Cs1g02760.3	3
Cs1g02760.4	3
Cs1g02770.1	3
Cs1g02770.2	3
Cs1g02770.3	3
Cs1g02770.4	3
Cs1g02770.5	3
Cs1g02780.1	1
Cs1g02790.1	0
Cs1g02800.1	3
Cs1g02800.2	3
Cs1g02800.3	3
Cs1g02800.4	3
Cs1g02810.1	1
Cs1g02820.1	0
Cs1g02830.1	1
Cs1g02840.1	4
Cs1g02840.2	3
Cs1g02840.3	3
Cs1g02850.1	1
Cs1g02860.1	3
Cs1g02860.2	3
Cs1g02870.1	3
Cs1g02870.2	3
Cs1g02880.2	3
Cs1g02880.1	3
Cs1g02890.1	1
Cs1g02900.1	4
Cs1g02910.1	1
Cs1g02920.1	4
Cs1g02920.2	3
Cs1g02930.1	3
Cs1g02930.2	3
Cs1g02940.1	3
Cs1g02950.1	3
Cs1g02950.2	3
Cs1g02960.1	4
Cs1g02960.2	3
Cs1g02970.1	3
Cs1g02970.2	3
Cs1g02980.1	4
Cs1g02980.2	3
Cs1g02990.1	3
Cs1g02990.2	3
Cs1g03000.1	0
Cs1g03010.1	1
Cs1g03020.1	1
Cs1g03030.1	3
Cs1g03030.2	3
Cs1g03030.4	3
Cs1g03030.3	3
Cs1g03040.1	4
Cs1g03050.1	3
Cs1g03050.2	3
Cs1g03060.1	4
Cs1g03070.1	1
Cs1g03080.1	1
Cs1g03090.1	0
Cs1g03100.1	1
Cs1g03110.1	3
Cs1g03110.2	3
Cs1g03120.1	3
Cs1g03120.2	3
Cs1g03120.3	3
Cs1g03130.1	3
Cs1g03130.2	3
Cs1g03140.1	3
Cs1g03140.2	3
Cs1g03150.1	1
Cs1g03160.1	3
Cs1g03160.2	3
Cs1g03160.3	3
Cs1g03160.4	3
Cs1g03170.1	0
Cs1g03180.1	0
Cs1g03190.1	1
Cs1g03200.1	3
Cs1g03200.2	3
Cs1g03200.3	3
Cs1g03200.4	3
Cs1g03210.1	1
Cs1g03220.2	3
Cs1g03220.1	3
Cs1g03230.1	0
Cs1g03240.1	4
Cs1g03240.2	3
Cs1g03240.4	3
Cs1g03240.5	3
Cs1g03240.6	3
Cs1g03240.7	3
Cs1g03240.8	3
Cs1g03240.3	3
Cs1g03250.1	4
Cs1g03260.1	3
Cs1g03270.1	3
Cs1g03280.1	3
Cs1g03290.1	3
Cs1g03300.1	3
Cs1g03310.1	3
Cs1g03320.1	4
Cs1g03330.1	4
Cs1g03340.1	3
Cs1g03340.2	3
Cs1g03340.3	3
Cs1g03350.1	1
Cs1g03360.1	3
Cs1g03360.2	3
Cs1g03360.3	3
Cs1g03370.1	4
Cs1g03380.1	4
Cs1g03390.1	4
Cs1g03390.2	3
Cs1g03400.1	1
Cs1g03410.2	3
Cs1g03410.3	3
Cs1g03410.4	3
Cs1g03410.1	3
Cs1g03420.1	1
Cs1g03430.1	4
Cs1g03430.2	3
Cs1g03430.3	3
Cs1g03440.1	3
Cs1g03440.2	3
Cs1g03440.3	3
Cs1g03440.4	3
Cs1g03440.5	3
Cs1g03450.1	3
Cs1g03450.2	3
Cs1g03460.1	1
Cs1g03470.1	1
Cs1g03480.1	3
Cs1g03480.2	3
Cs1g03490.1	4
Cs1g03500.1	3
Cs1g03500.2	3
Cs1g03500.3	3
Cs1g03500.4	3
Cs1g03500.5	3
Cs1g03510.1	1
Cs1g03520.1	3
Cs1g03520.2	3
Cs1g03520.3	3
Cs1g03530.1	3
Cs1g03530.2	3
Cs1g03540.1	1
Cs1g03550.1	3
Cs1g03550.3	3
Cs1g03550.2	3
Cs1g03560.1	3
Cs1g03560.2	3
Cs1g03560.3	3
Cs1g03570.1	3
Cs1g03570.2	3
Cs1g03570.3	3
Cs1g03580.1	1
Cs1g03590.1	3
Cs1g03590.2	3
Cs1g03590.3	3
Cs1g03590.4	3
Cs1g03600.1	1
Cs1g03610.2	3
Cs1g03610.1	3
Cs1g03620.1	3
Cs1g03620.3	3
Cs1g03620.2	3
Cs1g03620.4	3
Cs1g03630.4	3
Cs1g03630.3	3
Cs1g03630.5	3
Cs1g03630.1	3
Cs1g03630.2	3
Cs1g03640.1	3
Cs1g03650.1	1
Cs1g03660.1	1
Cs1g03670.1	1
Cs1g03680.1	1
Cs1g03690.1	1
Cs1g03700.1	3
Cs1g03700.2	3
Cs1g03700.3	3
Cs1g03700.4	3
Cs1g03710.1	3
Cs1g03720.1	3
Cs1g03730.1	1
Cs1g03740.1	1
Cs1g03750.1	1
Cs1g03760.1	1
Cs1g03770.1	1
Cs1g03780.1	2
Cs1g03790.1	2
Cs1g03800.1	2
Cs1g03810.1	1
Cs1g03820.1	2
Cs1g03830.1	1
Cs1g03840.1	1
Cs1g03850.1	1
Cs1g03860.1	2
Cs1g03870.1	1
Cs1g03880.1	0
Cs1g03890.1	2
Cs1g03900.1	3
Cs1g03900.2	3
Cs1g03910.1	0
Cs1g03920.1	2
Cs1g03930.1	1
Cs1g03940.1	2
Cs1g03950.1	3
Cs1g03960.1	3
Cs1g03970.1	1
Cs1g03980.1	1
Cs1g03990.1	2
Cs1g04000.1	1
Cs1g04010.1	2
Cs1g04020.1	1
Cs1g04030.1	3
Cs1g04030.2	3
Cs1g04040.1	3
Cs1g04050.1	3
Cs1g04060.1	3
Cs1g04060.2	3
Cs1g04060.3	3
Cs1g04060.4	3
Cs1g04070.1	1
Cs1g04080.1	0
Cs1g04090.1	0
Cs1g04100.1	3
Cs1g04100.2	3
Cs1g04110.1	4
Cs1g04115.1	0
Cs1g04120.1	3
Cs1g04120.2	3
Cs1g04130.1	3
Cs1g04130.2	3
Cs1g04140.1	1
Cs1g04150.1	1
Cs1g04160.1	1
Cs1g04170.1	1
Cs1g04180.1	1
Cs1g04190.1	4
Cs1g04200.1	1
Cs1g04210.1	0
Cs1g04220.1	2
Cs1g04230.1	0
Cs1g04235.1	1
Cs1g04240.1	2
Cs1g04250.1	1
Cs1g04260.1	4
Cs1g04270.1	4
Cs1g04280.1	4
Cs1g04290.1	4
Cs1g04300.1	3
Cs1g04310.1	4
Cs1g04320.1	4
Cs1g04330.1	4
Cs1g04340.1	1
Cs1g04350.1	1
Cs1g04360.1	1
Cs1g04370.1	3
Cs1g04370.2	3
Cs1g04370.3	3
Cs1g04370.4	3
Cs1g04380.1	4
Cs1g04390.1	3
Cs1g04390.3	3
Cs1g04390.2	3
Cs1g04400.1	0
Cs1g04410.1	1
Cs1g04420.1	0
Cs1g04430.1	0
Cs1g04440.1	1
Cs1g04450.1	1
Cs1g04460.1	3
Cs1g04470.1	3
Cs1g04480.1	4
Cs1g04485.1	0
Cs1g04490.1	2
Cs1g04500.1	0
Cs1g04510.1	1
Cs1g04520.1	2
Cs1g04530.1	1
Cs1g04540.1	3
Cs1g04550.1	3
Cs1g04560.1	1
Cs1g04570.1	4
Cs1g04570.2	3
Cs1g04570.3	3
Cs1g04570.5	3
Cs1g04570.4	3
Cs1g04580.1	0
Cs1g04590.1	3
Cs1g04590.2	3
Cs1g04590.3	3
Cs1g04600.1	1
Cs1g04610.1	4
Cs1g04610.2	3
Cs1g04620.1	1
Cs1g04630.1	0
Cs1g04640.1	4
Cs1g04650.1	4
Cs1g04650.2	3
Cs1g04650.3	3
Cs1g04650.4	3
Cs1g04660.1	1
Cs1g04670.1	1
Cs1g04680.1	2
Cs1g04690.2	3
Cs1g04690.3	3
Cs1g04690.1	3
Cs1g04700.1	4
Cs1g04710.1	0
Cs1g04720.1	3
Cs1g04730.1	3
Cs1g04740.1	1
Cs1g04750.1	3
Cs1g04750.2	3
Cs1g04750.3	3
Cs1g04750.4	3
Cs1g04760.1	0
Cs1g04770.1	0
Cs1g04780.1	1
Cs1g04790.1	0
Cs1g04800.1	3
Cs1g04800.2	3
Cs1g04810.1	3
Cs1g04810.2	3
Cs1g04810.4	3
Cs1g04810.5	3
Cs1g04810.7	3
Cs1g04810.3	3
Cs1g04810.6	3
Cs1g04820.1	0
Cs1g04830.1	1
Cs1g04840.2	3
Cs1g04840.1	3
Cs1g04850.1	1
Cs1g04860.1	3
Cs1g04860.2	3
Cs1g04870.1	3
Cs1g04870.2	3
Cs1g04870.3	3
Cs1g04870.4	3
Cs1g04880.1	1
Cs1g04890.1	3
Cs1g04900.1	3
Cs1g04900.2	3
Cs1g04910.1	1
Cs1g04920.1	3
Cs1g04930.1	3
Cs1g04940.1	3
Cs1g04950.1	1
Cs1g04960.1	1
Cs1g04970.1	1
Cs1g04980.1	1
Cs1g04990.1	3
Cs1g04990.2	3
Cs1g05000.1	3
Cs1g05000.2	3
Cs1g05000.3	3
Cs1g05010.1	1
Cs1g05015.1	0
Cs1g05020.1	4
Cs1g05030.1	4
Cs1g05040.1	2
Cs1g05050.1	4
Cs1g05060.1	2
Cs1g05070.1	4
Cs1g05080.1	4
Cs1g05090.1	2
Cs1g05100.1	4
Cs1g05110.1	1
Cs1g05120.1	4
Cs1g05130.1	4
Cs1g05140.1	1
Cs1g05150.1	0
Cs1g05160.1	4
Cs1g05170.1	4
Cs1g05170.2	3
Cs1g05180.1	4
Cs1g05190.1	3
Cs1g05190.2	3
Cs1g05200.1	4
Cs1g05200.2	4
Cs1g05210.1	1
Cs1g05220.1	4
Cs1g05230.1	4
Cs1g05240.1	4
Cs1g05250.1	3
Cs1g05260.1	1
Cs1g05270.1	4
Cs1g05280.1	4
Cs1g05290.5	4
Cs1g05290.1	3
Cs1g05290.2	3
Cs1g05290.3	3
Cs1g05290.4	3
Cs1g05290.6	3
Cs1g05300.1	4
Cs1g05310.1	4
Cs1g05320.1	4
Cs1g05330.1	1
Cs1g05340.1	4
Cs1g05350.1	4
Cs1g05360.1	1
Cs1g05370.1	4
Cs1g05380.1	3
Cs1g05390.1	3
Cs1g05390.2	3
Cs1g05390.3	3
Cs1g05400.1	4
Cs1g05410.1	1
Cs1g05420.1	4
Cs1g05420.3	3
Cs1g05420.2	3
Cs1g05420.4	3
Cs1g05420.5	3
Cs1g05430.1	3
Cs1g05430.2	3
Cs1g05430.3	3
Cs1g05430.4	3
Cs1g05440.1	0
Cs1g05450.1	4
Cs1g05460.1	4
Cs1g05470.1	3
Cs1g05470.2	3
Cs1g05470.3	3
Cs1g05480.1	4
Cs1g05480.2	3
Cs1g05490.1	3
Cs1g05490.2	3
Cs1g05500.1	4
Cs1g05510.1	1
Cs1g05520.1	1
Cs1g05530.1	3
Cs1g05530.2	3
Cs1g05530.3	3
Cs1g05530.4	3
Cs1g05530.5	3
Cs1g05540.1	1
Cs1g05550.1	4
Cs1g05550.2	3
Cs1g05550.3	3
Cs1g05560.1	4
Cs1g05570.1	1
Cs1g05580.1	0
Cs1g05590.1	3
Cs1g05590.2	3
Cs1g05590.3	3
Cs1g05600.1	1
Cs1g05610.1	1
Cs1g05620.1	2
Cs1g05630.1	1
Cs1g05640.1	1
Cs1g05650.1	3
Cs1g05650.2	3
Cs1g05650.3	3
Cs1g05660.1	1
Cs1g05670.1	0
Cs1g05680.1	2
Cs1g05690.1	1
Cs1g05700.1	1
Cs1g05710.1	1
Cs1g05720.1	1
Cs1g05730.1	1
Cs1g05740.1	4
Cs1g05750.1	3
Cs1g05750.2	3
Cs1g05750.3	3
Cs1g05750.4	3
Cs1g05760.1	3
Cs1g05760.2	3
Cs1g05760.3	3
Cs1g05760.4	3
Cs1g05760.5	3
Cs1g05760.6	3
Cs1g05770.1	0
Cs1g05780.1	1
Cs1g05790.1	1
Cs1g05800.1	0
Cs1g05810.2	3
Cs1g05810.1	3
Cs1g05810.3	3
Cs1g05820.1	3
Cs1g05830.1	1
Cs1g05835.1	0
Cs1g05840.1	4
Cs1g05850.1	4
Cs1g05860.1	1
Cs1g05870.1	1
Cs1g05880.1	4
Cs1g05890.1	1
Cs1g05900.1	1
Cs1g05910.1	4
Cs1g05920.1	3
Cs1g05920.2	3
Cs1g05930.1	3
Cs1g05940.1	0
Cs1g05950.1	1
Cs1g05960.1	4
Cs1g05970.1	3
Cs1g05980.1	1
Cs1g05990.1	4
Cs1g06000.1	1
Cs1g06010.1	4
Cs1g06010.2	3
Cs1g06020.1	3
Cs1g06030.1	1
Cs1g06040.1	4
Cs1g06040.2	3
Cs1g06050.1	4
Cs1g06060.1	1
Cs1g06070.1	2
Cs1g06080.1	0
Cs1g06090.1	2
Cs1g06095.1	2
Cs1g06100.1	4
Cs1g06110.1	1
Cs1g06120.1	2
Cs1g06130.1	2
Cs1g06140.1	0
Cs1g06150.1	3
Cs1g06150.2	3
Cs1g06160.1	0
Cs1g06170.1	4
Cs1g06180.1	3
Cs1g06190.1	3
Cs1g06200.1	3
Cs1g06210.1	0
Cs1g06220.1	4
Cs1g06230.1	4
Cs1g06230.2	3
Cs1g06230.3	3
Cs1g06230.4	3
Cs1g06240.1	4
Cs1g06250.1	1
Cs1g06260.1	1
Cs1g06270.1	0
Cs1g06280.1	0
Cs1g06290.1	4
Cs1g06290.2	3
Cs1g06290.3	3
Cs1g06290.4	3
Cs1g06300.1	0
Cs1g06310.1	4
Cs1g06320.1	4
Cs1g06320.2	3
Cs1g06330.1	0
Cs1g06340.1	3
Cs1g06340.2	3
Cs1g06350.1	1
Cs1g06360.1	1
Cs1g06370.1	1
Cs1g06380.1	0
Cs1g06390.1	4
Cs1g06400.2	3
Cs1g06400.1	3
Cs1g06400.3	3
Cs1g06410.1	4
Cs1g06420.1	4
Cs1g06420.2	3
Cs1g06420.4	3
Cs1g06420.5	3
Cs1g06420.6	3
Cs1g06420.7	3
Cs1g06420.3	3
Cs1g06430.1	0
Cs1g06440.1	1
Cs1g06450.1	1
Cs1g06460.1	3
Cs1g06460.2	3
Cs1g06470.1	2
Cs1g06480.1	2
Cs1g06490.1	2
Cs1g06500.1	2
Cs1g06510.1	2
Cs1g06520.1	1
Cs1g06525.1	2
Cs1g06530.5	3
Cs1g06530.3	3
Cs1g06530.1	3
Cs1g06530.2	3
Cs1g06530.4	3
Cs1g06530.6	3
Cs1g06530.7	3
Cs1g06540.1	2
Cs1g06550.1	4
Cs1g06560.1	2
Cs1g06570.1	4
Cs1g06580.4	3
Cs1g06580.1	3
Cs1g06580.2	3
Cs1g06580.3	3
Cs1g06590.2	3
Cs1g06590.1	3
Cs1g06600.1	0
Cs1g06610.1	0
Cs1g06620.1	1
Cs1g06630.1	3
Cs1g06640.1	3
Cs1g06650.1	4
Cs1g06660.1	1
Cs1g06670.1	4
Cs1g06680.1	0
Cs1g06690.1	1
Cs1g06700.1	3
Cs1g06700.2	3
Cs1g06700.3	3
Cs1g06710.1	1
Cs1g06720.1	1
Cs1g06730.1	0
Cs1g06740.1	3
Cs1g06740.2	3
Cs1g06740.3	3
Cs1g06740.4	3
Cs1g06740.5	3
Cs1g06740.6	3
Cs1g06740.7	3
Cs1g06750.1	4
Cs1g06760.1	3
Cs1g06770.1	1
Cs1g06780.1	1
Cs1g06790.1	1
Cs1g06800.1	4
Cs1g06810.1	4
Cs1g06820.1	1
Cs1g06830.1	4
Cs1g06830.2	3
Cs1g06840.1	3
Cs1g06840.2	3
Cs1g06850.3	2
Cs1g06860.1	3
Cs1g06860.2	3
Cs1g06850.1	3
Cs1g06850.2	3
Cs1g06870.1	3
Cs1g06870.2	3
Cs1g06880.1	4
Cs1g06880.2	3
Cs1g06890.1	1
Cs1g06900.1	1
Cs1g06910.1	4
Cs1g06915.1	0
Cs1g06920.1	3
Cs1g06920.2	3
Cs1g06930.1	3
Cs1g06930.2	3
Cs1g06940.1	0
Cs1g06950.1	4
Cs1g06950.3	3
Cs1g06950.2	3
Cs1g06960.1	3
Cs1g06960.2	3
Cs1g06960.3	3
Cs1g06960.4	3
Cs1g06970.1	2
Cs1g06980.1	3
Cs1g06980.3	3
Cs1g06980.2	3
Cs1g06990.1	0
Cs1g07000.1	0
Cs1g07010.3	4
Cs1g07010.1	3
Cs1g07010.2	3
Cs1g07020.1	1
Cs1g07030.1	3
Cs1g07030.2	3
Cs1g07040.1	3
Cs1g07040.2	3
Cs1g07050.1	4
Cs1g07060.1	1
Cs1g07070.1	4
Cs1g07080.1	3
Cs1g07080.2	3
Cs1g07080.3	3
Cs1g07080.4	3
Cs1g07080.5	3
Cs1g07090.1	4
Cs1g07100.1	1
Cs1g07110.1	4
Cs1g07120.1	3
Cs1g07120.2	3
Cs1g07130.1	3
Cs1g07130.2	3
Cs1g07130.3	3
Cs1g07130.4	3
Cs1g07130.5	3
Cs1g07140.1	0
Cs1g07150.1	0
Cs1g07160.1	3
Cs1g07160.2	3
Cs1g07170.1	0
Cs1g07180.1	2
Cs1g07190.1	1
Cs1g07200.1	1
Cs1g07210.1	0
Cs1g07220.1	3
Cs1g07230.1	3
Cs1g07240.1	3
Cs1g07250.1	1
Cs1g07260.1	2
Cs1g07270.1	4
Cs1g07280.1	1
Cs1g07290.1	1
Cs1g07300.1	2
Cs1g07310.1	4
Cs1g07320.1	3
Cs1g07330.1	0
Cs1g07340.1	0
Cs1g07350.1	4
Cs1g07350.2	3
Cs1g07360.3	3
Cs1g07360.4	3
Cs1g07360.2	3
Cs1g07360.1	3
Cs1g07370.1	3
Cs1g07380.1	4
Cs1g07390.1	3
Cs1g07390.2	3
Cs1g07390.3	3
Cs1g07390.4	3
Cs1g07390.7	3
Cs1g07390.5	3
Cs1g07390.6	3
Cs1g07400.1	3
Cs1g07400.2	3
Cs1g07400.3	3
Cs1g07410.2	3
Cs1g07410.3	3
Cs1g07410.1	3
Cs1g07420.1	1
Cs1g07430.1	3
Cs1g07430.2	3
Cs1g07430.3	3
Cs1g07430.4	3
Cs1g07430.5	3
Cs1g07440.1	1
Cs1g07450.1	1
Cs1g07460.1	4
Cs1g07470.1	3
Cs1g07480.1	3
Cs1g07480.2	3
Cs1g07480.3	3
Cs1g07490.1	1
Cs1g07500.1	3
Cs1g07500.2	3
Cs1g07500.3	3
Cs1g07500.4	3
Cs1g07510.1	4
Cs1g07520.1	3
Cs1g07520.2	3
Cs1g07530.1	1
Cs1g07540.1	3
Cs1g07540.2	3
Cs1g07550.1	3
Cs1g07560.1	1
Cs1g07570.1	4
Cs1g07580.1	3
Cs1g07590.1	1
Cs1g07600.1	4
Cs1g07610.1	0
Cs1g07620.1	4
Cs1g07630.1	3
Cs1g07630.2	3
Cs1g07640.1	0
Cs1g07650.1	3
Cs1g07650.2	3
Cs1g07660.1	1
Cs1g07670.1	3
Cs1g07670.2	3
Cs1g07680.1	3
Cs1g07690.1	3
Cs1g07700.1	1
Cs1g07710.1	3
Cs1g07720.1	3
Cs1g07730.1	3
Cs1g07740.1	2
Cs1g07750.1	0
Cs1g07760.1	1
Cs1g07770.1	1
Cs1g07780.1	4
Cs1g07790.1	4
Cs1g07800.1	3
Cs1g07810.1	2
Cs1g07820.1	2
Cs1g07830.1	2
Cs1g07840.1	0
Cs1g07850.1	3
Cs1g07860.1	4
Cs1g07870.1	3
Cs1g07880.1	3
Cs1g07890.1	1
Cs1g07900.1	1
Cs1g07910.1	2
Cs1g07920.1	3
Cs1g07920.2	3
Cs1g07930.1	3
Cs1g07930.2	3
Cs1g07930.3	3
Cs1g07940.1	3
Cs1g07940.2	3
Cs1g07950.1	1
Cs1g07960.1	1
Cs1g07970.1	0
Cs1g07980.1	0
Cs1g07990.1	3
Cs1g07990.3	3
Cs1g07990.2	3
Cs1g08000.1	1
Cs1g08010.1	1
Cs1g08020.2	3
Cs1g08020.1	3
Cs1g08030.1	1
Cs1g08040.1	1
Cs1g08050.1	3
Cs1g08050.3	3
Cs1g08050.2	3
Cs1g08060.1	1
Cs1g08070.1	1
Cs1g08080.1	3
Cs1g08080.2	3
Cs1g08090.1	1
Cs1g08100.1	1
Cs1g08110.1	1
Cs1g08120.1	1
Cs1g08130.1	1
Cs1g08140.1	3
Cs1g08140.2	3
Cs1g08150.1	0
Cs1g08160.2	3
Cs1g08160.1	3
Cs1g08170.1	1
Cs1g08180.1	1
Cs1g08190.1	1
Cs1g08200.1	1
Cs1g08210.1	3
Cs1g08210.3	3
Cs1g08210.2	3
Cs1g08220.1	1
Cs1g08230.1	3
Cs1g08230.3	3
Cs1g08230.2	3
Cs1g08230.4	3
Cs1g08240.1	1
Cs1g08250.2	3
Cs1g08250.1	3
Cs1g08250.4	3
Cs1g08250.3	3
Cs1g08250.5	3
Cs1g08260.1	0
Cs1g08270.1	1
Cs1g08280.1	1
Cs1g08290.1	3
Cs1g08290.2	3
Cs1g08300.1	3
Cs1g08300.2	3
Cs1g08300.3	3
Cs1g08300.4	3
Cs1g08300.5	3
Cs1g08300.6	3
Cs1g08310.1	4
Cs1g08320.1	1
Cs1g08330.1	1
Cs1g08340.1	1
Cs1g08350.1	1
Cs1g08360.1	3
Cs1g08360.2	3
Cs1g08370.1	3
Cs1g08370.2	3
Cs1g08380.1	3
Cs1g08390.1	3
Cs1g08400.1	1
Cs1g08410.1	1
Cs1g08420.1	1
Cs1g08430.1	3
Cs1g08430.2	3
Cs1g08430.3	3
Cs1g08440.2	4
Cs1g08450.1	2
Cs1g08440.1	2
Cs1g08460.1	0
Cs1g08470.1	1
Cs1g08480.1	3
Cs1g08480.2	3
Cs1g08480.3	3
Cs1g08480.4	3
Cs1g08485.1	0
Cs1g08490.1	0
Cs1g08500.1	0
Cs1g08510.1	1
Cs1g08520.1	1
Cs1g08530.1	4
Cs1g08535.1	0
Cs1g08540.1	3
Cs1g08540.2	3
Cs1g08540.3	3
Cs1g08550.1	3
Cs1g08550.3	3
Cs1g08550.2	3
Cs1g08560.1	1
Cs1g08570.1	1
Cs1g08580.1	0
Cs1g08590.1	0
Cs1g08600.1	3
Cs1g08600.2	3
Cs1g08610.1	1
Cs1g08620.1	1
Cs1g08630.1	1
Cs1g08640.2	4
Cs1g08640.3	3
Cs1g08640.1	3
Cs1g08640.4	3
Cs1g08640.5	3
Cs1g08650.1	3
Cs1g08650.2	3
Cs1g08650.3	3
Cs1g08650.4	3
Cs1g08660.1	1
Cs1g08670.1	1
Cs1g08680.1	1
Cs1g08690.1	1
Cs1g08700.1	1
Cs1g08710.1	2
Cs1g08720.1	4
Cs1g08730.1	0
Cs1g08740.1	4
Cs1g08740.2	3
Cs1g08740.3	3
Cs1g08750.1	2
Cs1g08760.1	1
Cs1g08770.1	3
Cs1g08770.2	3
Cs1g08780.1	4
Cs1g08790.1	0
Cs1g08800.1	1
Cs1g08810.2	3
Cs1g08810.3	3
Cs1g08810.4	3
Cs1g08810.1	3
Cs1g08820.1	4
Cs1g08820.2	3
Cs1g08830.1	0
Cs1g08840.1	1
Cs1g08850.1	3
Cs1g08850.2	3
Cs1g08850.3	3
Cs1g08860.1	0
Cs1g08870.1	1
Cs1g08880.1	4
Cs1g08880.2	3
Cs1g08890.2	3
Cs1g08890.1	3
Cs1g08900.1	3
Cs1g08900.2	3
Cs1g08910.1	1
Cs1g08920.1	1
Cs1g08930.1	0
Cs1g08940.1	1
Cs1g08950.1	1
Cs1g08960.1	4
Cs1g08970.1	4
Cs1g08980.1	1
Cs1g08990.1	4
Cs1g09000.1	4
Cs1g09010.1	4
Cs1g09020.1	3
Cs1g09030.1	4
Cs1g09030.2	3
Cs1g09030.3	3
Cs1g09040.1	1
Cs1g09050.1	1
Cs1g09060.1	0
Cs1g09070.1	3
Cs1g09070.2	3
Cs1g09070.3	3
Cs1g09080.1	1
Cs1g09090.1	0
Cs1g09100.1	4
Cs1g09110.1	0
Cs1g09120.1	3
Cs1g09120.2	3
Cs1g09120.3	3
Cs1g09130.1	1
Cs1g09140.1	3
Cs1g09140.2	3
Cs1g09150.1	0
Cs1g09160.1	4
Cs1g09170.1	3
Cs1g09180.1	2
Cs1g09190.1	2
Cs1g09200.1	3
Cs1g09200.2	3
Cs1g09210.1	4
Cs1g09220.1	3
Cs1g09230.1	2
Cs1g09240.1	4
Cs1g09250.1	4
Cs1g09254.1	3
Cs1g09260.1	4
Cs1g09260.2	3
Cs1g09270.1	1
Cs1g09280.1	3
Cs1g09280.2	3
Cs1g09290.1	3
Cs1g09290.2	3
Cs1g09300.1	1
Cs1g09310.1	0
Cs1g09320.1	1
Cs1g09325.1	0
Cs1g09330.1	4
Cs1g09340.1	1
Cs1g09350.1	4
Cs1g09350.2	3
Cs1g09360.1	1
Cs1g09363.1	1
Cs1g09370.1	2
Cs1g09380.1	0
Cs1g09390.1	2
Cs1g09400.1	1
Cs1g09402.1	0
Cs1g09402.2	1
Cs1g09404.1	2
Cs1g09408.1	0
Cs1g09408.2	0
Cs1g09410.1	2
Cs1g09420.1	3
Cs1g09420.2	3
Cs1g09430.1	1
Cs1g09440.1	1
Cs1g09450.1	3
Cs1g09450.2	3
Cs1g09460.1	1
Cs1g09470.1	4
Cs1g09480.1	3
Cs1g09480.2	3
Cs1g09490.1	3
Cs1g09490.2	3
Cs1g09500.1	3
Cs1g09500.2	3
Cs1g09500.3	3
Cs1g09510.1	1
Cs1g09520.1	1
Cs1g09530.1	1
Cs1g09540.1	4
Cs1g09550.1	0
Cs1g09560.1	3
Cs1g09560.2	3
Cs1g09570.1	0
Cs1g09575.1	3
Cs1g09575.2	3
Cs1g09580.1	3
Cs1g09590.1	3
Cs1g09600.1	3
Cs1g09600.2	3
Cs1g09600.3	3
Cs1g09610.1	2
Cs1g09620.1	1
Cs1g09630.1	3
Cs1g09630.2	3
Cs1g09635.1	0
Cs1g09640.1	3
Cs1g09650.1	3
Cs1g09660.1	3
Cs1g09665.1	0
Cs1g09670.1	2
Cs1g09680.1	4
Cs1g09690.1	1
Cs1g09700.1	1
Cs1g09710.1	2
Cs1g09720.1	0
Cs1g09730.1	1
Cs1g09740.1	1
Cs1g09750.1	3
Cs1g09760.1	3
Cs1g09770.1	0
Cs1g09780.1	2
Cs1g09790.1	0
Cs1g09800.1	1
Cs1g09810.1	1
Cs1g09820.1	1
Cs1g09830.1	3
Cs1g09830.2	3
Cs1g09840.1	4
Cs1g09840.2	3
Cs1g09850.1	1
Cs1g09860.1	1
Cs1g09870.1	4
Cs1g09880.1	4
Cs1g09890.1	3
Cs1g09900.1	3
Cs1g09910.1	3
Cs1g09910.3	3
Cs1g09910.4	3
Cs1g09910.2	3
Cs1g09920.1	3
Cs1g09920.2	3
Cs1g09920.3	3
Cs1g09930.1	0
Cs1g09940.1	2
Cs1g09950.1	4
Cs1g09960.1	1
Cs1g09970.1	2
Cs1g09980.1	0
Cs1g09990.1	0
Cs1g09995.1	0
Cs1g10000.1	0
Cs1g10010.1	3
Cs1g10010.2	3
Cs1g10010.3	3
Cs1g10010.4	3
Cs1g10010.5	3
Cs1g10020.1	1
Cs1g10030.1	3
Cs1g10030.2	3
Cs1g10030.3	3
Cs1g10030.4	3
Cs1g10030.5	3
Cs1g10030.6	3
Cs1g10040.1	0
Cs1g10050.1	1
Cs1g10060.1	1
Cs1g10070.1	3
Cs1g10070.2	3
Cs1g10080.1	1
Cs1g10090.1	1
Cs1g10100.5	4
Cs1g10100.1	3
Cs1g10100.2	3
Cs1g10100.3	3
Cs1g10100.4	3
Cs1g10110.1	1
Cs1g10115.1	0
Cs1g10120.1	1
Cs1g10130.1	1
Cs1g10140.1	3
Cs1g10140.2	3
Cs1g10140.3	3
Cs1g10140.4	3
Cs1g10150.1	0
Cs1g10160.1	0
Cs1g10170.1	4
Cs1g10180.1	0
Cs1g10190.1	1
Cs1g10200.1	4
Cs1g10210.1	1
Cs1g10220.1	3
Cs1g10220.3	3
Cs1g10220.2	3
Cs1g10230.1	4
Cs1g10230.3	3
Cs1g10230.2	3
Cs1g10230.4	3
Cs1g10240.1	3
Cs1g10240.2	3
Cs1g10245.1	0
Cs1g10250.1	2
Cs1g10260.1	1
Cs1g10270.1	4
Cs1g10270.3	3
Cs1g10280.1	2
Cs1g10270.2	2
Cs1g10290.1	1
Cs1g10300.1	4
Cs1g10300.2	3
Cs1g10300.3	3
Cs1g10310.1	4
Cs1g10310.2	3
Cs1g10310.3	3
Cs1g10310.4	3
Cs1g10320.1	2
Cs1g10330.1	1
Cs1g10340.1	0
Cs1g10350.1	1
Cs1g10360.1	3
Cs1g10370.1	3
Cs1g10380.1	2
Cs1g10390.1	1
Cs1g10389.1	1
Cs1g10389.3	0
Cs1g10400.1	0
Cs1g10410.1	1
Cs1g10420.1	2
Cs1g10430.1	1
Cs1g10440.1	3
Cs1g10450.1	3
Cs1g10460.1	3
Cs1g10470.1	3
Cs1g10480.1	1
Cs1g10490.1	2
Cs1g10500.1	4
Cs1g10510.1	4
Cs1g10520.1	1
Cs1g10530.1	4
Cs1g10530.2	3
Cs1g10540.1	2
Cs1g10550.1	3
Cs1g10550.2	3
Cs1g10560.1	3
Cs1g10560.2	3
Cs1g10560.3	3
Cs1g10570.1	3
Cs1g10570.2	3
Cs1g10580.1	4
Cs1g10590.5	3
Cs1g10590.3	3
Cs1g10590.4	3
Cs1g10590.1	3
Cs1g10590.2	3
Cs1g10590.6	3
Cs1g10600.4	3
Cs1g10600.1	3
Cs1g10600.2	3
Cs1g10600.3	3
Cs1g10610.1	1
Cs1g10620.1	1
Cs1g10630.1	3
Cs1g10630.2	3
Cs1g10630.3	3
Cs1g10640.1	1
Cs1g10650.2	3
Cs1g10650.3	3
Cs1g10650.1	3
Cs1g10660.1	3
Cs1g10670.1	3
Cs1g10670.2	3
Cs1g10670.4	3
Cs1g10670.3	3
Cs1g10680.1	1
Cs1g10690.1	3
Cs1g10690.2	3
Cs1g10700.1	3
Cs1g10700.2	3
Cs1g10710.1	3
Cs1g10710.2	3
Cs1g10710.3	3
Cs1g10710.4	3
Cs1g10710.5	3
Cs1g10710.6	3
Cs1g10720.1	4
Cs1g10730.1	1
Cs1g10740.1	4
Cs1g10745.1	0
Cs1g10750.1	1
Cs1g10760.1	0
Cs1g10770.1	4
Cs1g10780.1	4
Cs1g10790.1	4
Cs1g10800.1	4
Cs1g10810.1	4
Cs1g10820.1	2
Cs1g10830.1	4
Cs1g10840.1	1
Cs1g10850.1	1
Cs1g10860.1	3
Cs1g10860.2	3
Cs1g10870.1	4
Cs1g10880.1	1
Cs1g10890.1	4
Cs1g10900.1	0
Cs1g10910.1	4
Cs1g10920.1	2
Cs1g10925.1	0
Cs1g10930.1	0
Cs1g10940.1	2
Cs1g10950.1	0
Cs1g10960.1	4
Cs1g10970.3	4
Cs1g10970.1	3
Cs1g10970.2	3
Cs1g10980.1	1
Cs1g10990.1	4
Cs1g11000.1	0
Cs1g11010.1	1
Cs1g11020.1	2
Cs1g11030.1	1
Cs1g11040.1	3
Cs1g11050.1	4
Cs1g11060.1	1
Cs1g11070.1	4
Cs1g11080.1	4
Cs1g11090.1	4
Cs1g11100.1	3
Cs1g11100.2	3
Cs1g11110.2	3
Cs1g11110.1	3
Cs1g11110.3	3
Cs1g11120.1	4
Cs1g11130.1	3
Cs1g11140.2	3
Cs1g11140.1	3
Cs1g11150.1	0
Cs1g11160.1	1
Cs1g11170.1	0
Cs1g11180.1	0
Cs1g11190.1	1
Cs1g11200.1	1
Cs1g11210.1	0
Cs1g11220.1	1
Cs1g11230.1	3
Cs1g11230.2	3
Cs1g11240.1	4
Cs1g11240.2	3
Cs1g11250.1	3
Cs1g11260.1	3
Cs1g11270.1	4
Cs1g11280.1	3
Cs1g11290.1	3
Cs1g11300.1	1
Cs1g11310.1	2
Cs1g11320.1	2
Cs1g11330.1	0
Cs1g11340.1	0
Cs1g11350.1	1
Cs1g11360.1	1
Cs1g11370.1	4
Cs1g11380.1	1
Cs1g11390.1	2
Cs1g11400.1	1
Cs1g11410.1	2
Cs1g11420.1	2
Cs1g11430.1	2
Cs1g11440.3	3
Cs1g11440.1	3
Cs1g11440.2	3
Cs1g11440.4	3
Cs1g11440.5	3
Cs1g11440.6	3
Cs1g11450.2	3
Cs1g11450.1	3
Cs1g11450.3	3
Cs1g11460.1	4
Cs1g11470.1	2
Cs1g11480.1	3
Cs1g11490.1	3
Cs1g11500.1	4
Cs1g11510.1	3
Cs1g11520.1	3
Cs1g11530.1	3
Cs1g11540.1	2
Cs1g11550.1	2
Cs1g11560.1	3
Cs1g11570.1	3
Cs1g11580.1	4
Cs1g11590.1	0
Cs1g11600.1	2
Cs1g11610.1	2
Cs1g11620.1	3
Cs1g11630.1	3
Cs1g11640.1	3
Cs1g11650.1	1
Cs1g11660.1	4
Cs1g11670.1	3
Cs1g11670.2	3
Cs1g11670.4	3
Cs1g11670.5	3
Cs1g11670.3	3
Cs1g11680.1	0
Cs1g11690.1	3
Cs1g11690.2	3
Cs1g11690.3	3
Cs1g11700.1	3
Cs1g11700.2	3
Cs1g11710.1	4
Cs1g11720.1	4
Cs1g11730.1	1
Cs1g11740.1	3
Cs1g11740.2	3
Cs1g11750.1	3
Cs1g11750.2	3
Cs1g11750.3	3
Cs1g11760.1	1
Cs1g11770.1	0
Cs1g11780.1	4
Cs1g11790.1	0
Cs1g11800.1	4
Cs1g11810.1	1
Cs1g11820.1	4
Cs1g11830.1	4
Cs1g11840.1	3
Cs1g11850.1	3
Cs1g11860.1	3
Cs1g11860.2	3
Cs1g11860.3	3
Cs1g11860.4	3
Cs1g11870.1	1
Cs1g11880.1	1
Cs1g11890.1	2
Cs1g11900.1	4
Cs1g11910.1	4
Cs1g11920.1	4
Cs1g11930.1	4
Cs1g11940.1	2
Cs1g11950.1	4
Cs1g11960.1	4
Cs1g11970.1	3
Cs1g11980.1	3
Cs1g11990.1	4
Cs1g12000.1	1
Cs1g12010.1	3
Cs1g12020.1	3
Cs1g12030.1	3
Cs1g12030.3	3
Cs1g12030.2	3
Cs1g12040.1	4
Cs1g12050.1	4
Cs1g12060.1	3
Cs1g12070.1	3
Cs1g12080.1	2
Cs1g12090.1	4
Cs1g12100.1	2
Cs1g12110.1	4
Cs1g12120.1	2
Cs1g12130.1	4
Cs1g12140.1	4
Cs1g12150.1	3
Cs1g12160.1	4
Cs1g12170.1	4
Cs1g12180.1	4
Cs1g12190.1	3
Cs1g12200.1	3
Cs1g12210.1	3
Cs1g12220.1	2
Cs1g12230.1	4
Cs1g12240.1	1
Cs1g12245.1	4
Cs1g12250.1	4
Cs1g12250.2	3
Cs1g12250.3	3
Cs1g12260.1	1
Cs1g12270.1	0
Cs1g12280.4	3
Cs1g12280.1	3
Cs1g12280.2	3
Cs1g12280.3	3
Cs1g12280.5	3
Cs1g12290.1	1
Cs1g12300.1	4
Cs1g12310.1	3
Cs1g12320.1	3
Cs1g12320.2	3
Cs1g12330.1	4
Cs1g12340.1	0
Cs1g12350.1	1
Cs1g12360.1	4
Cs1g12370.1	0
Cs1g12380.1	1
Cs1g12390.1	4
Cs1g12400.1	0
Cs1g12410.1	3
Cs1g12410.2	3
Cs1g12420.1	3
Cs1g12420.2	3
Cs1g12430.1	0
Cs1g12440.1	1
Cs1g12450.1	1
Cs1g12460.1	4
Cs1g12470.1	4
Cs1g12480.1	3
Cs1g12490.1	4
Cs1g12500.1	1
Cs1g12505.1	4
Cs1g12510.1	4
Cs1g12520.1	3
Cs1g12520.2	3
Cs1g12530.1	0
Cs1g12540.1	1
Cs1g12550.1	4
Cs1g12560.1	1
Cs1g12570.1	4
Cs1g12580.1	4
Cs1g12590.1	1
Cs1g12600.1	4
Cs1g12610.1	1
Cs1g12620.1	4
Cs1g12630.1	0
Cs1g12640.1	4
Cs1g12650.1	4
Cs1g12660.1	3
Cs1g12660.2	3
Cs1g12670.1	3
Cs1g12670.2	3
Cs1g12680.1	1
Cs1g12690.1	4
Cs1g12700.1	2
Cs1g12710.1	1
Cs1g12720.1	2
Cs1g12730.1	3
Cs1g12740.1	3
Cs1g12750.1	0
Cs1g12760.1	4
Cs1g12760.2	3
Cs1g12760.3	3
Cs1g12770.1	3
Cs1g12770.2	3
Cs1g12780.1	4
Cs1g12780.2	3
Cs1g12790.1	3
Cs1g12790.2	3
Cs1g12790.3	3
Cs1g12790.4	3
Cs1g12800.1	4
Cs1g12810.1	4
Cs1g12820.1	0
Cs1g12830.1	3
Cs1g12830.2	3
Cs1g12830.3	3
Cs1g12840.1	1
Cs1g12850.1	4
Cs1g12860.1	3
Cs1g12870.1	3
Cs1g12870.2	3
Cs1g12880.1	3
Cs1g12880.2	3
Cs1g12890.1	1
Cs1g12900.1	4
Cs1g12910.1	4
Cs1g12915.1	0
Cs1g12920.1	4
Cs1g12930.1	3
Cs1g12940.1	2
Cs1g12950.1	0
Cs1g12960.1	2
Cs1g12970.1	1
Cs1g12980.1	2
Cs1g12990.1	2
Cs1g13000.1	0
Cs1g13010.1	4
Cs1g13020.1	2
Cs1g13030.1	4
Cs1g13033.1	1
Cs1g13036.1	0
Cs1g13040.1	2
Cs1g13050.1	2
Cs1g13060.1	0
Cs1g13070.1	2
Cs1g13080.1	4
Cs1g13090.1	3
Cs1g13100.1	3
Cs1g13110.1	1
Cs1g13120.1	1
Cs1g13130.1	4
Cs1g13140.1	4
Cs1g13150.1	3
Cs1g13150.2	3
Cs1g13150.3	3
Cs1g13160.1	0
Cs1g13170.1	3
Cs1g13170.2	3
Cs1g13180.1	4
Cs1g13180.2	3
Cs1g13190.3	3
Cs1g13190.1	3
Cs1g13190.2	3
Cs1g13190.4	3
Cs1g13190.6	3
Cs1g13190.5	3
Cs1g13200.1	1
Cs1g13210.1	4
Cs1g13210.2	3
Cs1g13220.1	4
Cs1g13220.2	3
Cs1g13220.3	3
Cs1g13220.4	3
Cs1g13230.1	1
Cs1g13240.1	3
Cs1g13240.2	3
Cs1g13240.3	3
Cs1g13250.1	1
Cs1g13260.1	3
Cs1g13260.2	3
Cs1g13270.1	1
Cs1g13280.1	0
Cs1g13290.1	4
Cs1g13300.1	4
Cs1g13310.1	3
Cs1g13320.1	3
Cs1g13330.1	4
Cs1g13340.1	4
Cs1g13350.1	1
Cs1g13360.1	1
Cs1g13370.1	1
Cs1g13380.1	4
Cs1g13390.1	4
Cs1g13400.1	4
Cs1g13410.1	3
Cs1g13420.1	3
Cs1g13430.1	3
Cs1g13440.1	3
Cs1g13440.2	3
Cs1g13440.3	3
Cs1g13450.1	0
Cs1g13460.1	4
Cs1g13470.1	3
Cs1g13480.1	4
Cs1g13485.1	0
Cs1g13490.1	1
Cs1g13500.1	2
Cs1g13510.1	0
Cs1g13520.1	1
Cs1g13530.1	0
Cs1g13540.1	1
Cs1g13550.1	3
Cs1g13550.2	3
Cs1g13560.1	4
Cs1g13570.1	1
Cs1g13580.1	4
Cs1g13590.1	0
Cs1g13600.1	1
Cs1g13610.1	1
Cs1g13620.1	2
Cs1g13630.1	1
Cs1g13640.1	3
Cs1g13650.1	3
Cs1g13660.1	3
Cs1g13660.2	3
Cs1g13660.3	3
Cs1g13670.1	3
Cs1g13680.1	3
Cs1g13690.1	3
Cs1g13690.2	3
Cs1g13700.1	3
Cs1g13710.2	3
Cs1g13710.3	3
Cs1g13710.1	3
Cs1g13720.1	3
Cs1g13720.2	3
Cs1g13720.3	3
Cs1g13730.1	3
Cs1g13740.1	3
Cs1g13750.1	3
Cs1g13760.1	3
Cs1g13770.1	3
Cs1g13780.1	0
Cs1g13790.1	1
Cs1g13800.1	1
Cs1g13810.1	3
Cs1g13820.1	3
Cs1g13830.1	3
Cs1g13840.1	3
Cs1g13850.1	3
Cs1g13850.2	3
Cs1g13850.3	3
Cs1g13860.1	3
Cs1g13860.2	3
Cs1g13860.3	3
Cs1g13870.1	3
Cs1g13870.2	3
Cs1g13870.3	3
Cs1g13870.4	3
Cs1g13870.5	3
Cs1g13880.1	4
Cs1g13880.2	3
Cs1g13890.1	0
Cs1g13900.1	3
Cs1g13910.1	3
Cs1g13920.1	3
Cs1g13930.1	1
Cs1g13940.1	3
Cs1g13940.2	3
Cs1g13940.3	3
Cs1g13950.1	3
Cs1g13950.2	3
Cs1g13950.3	3
Cs1g13960.1	3
Cs1g13960.3	3
Cs1g13960.2	3
Cs1g13960.4	3
Cs1g13970.1	3
Cs1g13980.1	4
Cs1g13990.1	3
Cs1g13990.3	3
Cs1g13990.2	3
Cs1g14000.1	3
Cs1g14000.2	3
Cs1g14000.3	3
Cs1g14000.4	3
Cs1g14010.1	3
Cs1g14010.2	3
Cs1g14015.1	0
Cs1g14020.1	4
Cs1g14030.1	4
Cs1g14040.1	4
Cs1g14050.1	1
Cs1g14060.1	1
Cs1g14070.1	4
Cs1g14080.1	4
Cs1g14090.2	4
Cs1g14090.3	3
Cs1g14090.1	3
Cs1g14100.1	1
Cs1g14110.1	4
Cs1g14120.1	3
Cs1g14130.1	3
Cs1g14130.2	3
Cs1g14140.1	3
Cs1g14140.2	3
Cs1g14140.3	3
Cs1g14150.1	4
Cs1g14160.1	0
Cs1g14170.1	2
Cs1g14180.1	4
Cs1g14183.1	0
Cs1g14190.1	0
Cs1g14200.1	4
Cs1g14210.1	4
Cs1g14220.1	4
Cs1g14230.1	4
Cs1g14240.1	2
Cs1g14250.1	3
Cs1g14260.1	3
Cs1g14270.1	1
Cs1g14280.1	2
Cs1g14290.1	1
Cs1g14300.1	1
Cs1g14310.1	0
Cs1g14320.1	2
Cs1g14330.1	1
Cs1g14340.1	2
Cs1g14350.1	3
Cs1g14350.2	3
Cs1g14350.3	3
Cs1g14360.1	1
Cs1g14370.1	1
Cs1g14380.1	0
Cs1g14390.1	3
Cs1g14390.2	3
Cs1g14390.3	3
Cs1g14390.4	3
Cs1g14390.5	3
Cs1g14390.6	3
Cs1g14390.7	3
[truncated: 34,450 more rows]

## Sheet: eg
Eucgr.A00001.1	1
Eucgr.A00003.1	1
Eucgr.A00004.1	1
Eucgr.A00005.1	0
Eucgr.A00006.1	1
Eucgr.A00007.1	0
Eucgr.A00010.1	2
Eucgr.A00011.1	3
Eucgr.A00012.1	3
Eucgr.A00014.1	1
Eucgr.A00015.1	4
Eucgr.A00016.1	1
Eucgr.A00017.1	0
Eucgr.A00018.1	1
Eucgr.A00019.1	1
Eucgr.A00020.1	3
Eucgr.A00021.1	3
Eucgr.A00023.1	2
Eucgr.A00024.1	0
Eucgr.A00025.1	0
Eucgr.A00027.1	2
Eucgr.A00028.1	0
Eucgr.A00030.1	2
Eucgr.A00032.1	3
Eucgr.A00034.1	3
Eucgr.A00035.1	1
Eucgr.A00036.1	1
Eucgr.A00037.1	1
Eucgr.A00038.1	0
Eucgr.A00039.1	1
Eucgr.A00040.1	1
Eucgr.A00041.1	1
Eucgr.A00042.1	4
Eucgr.A00043.1	3
Eucgr.A00045.1	3
Eucgr.A00046.1	1
Eucgr.A00047.1	1
Eucgr.A00049.1	4
Eucgr.A00051.1	4
Eucgr.A00052.1	4
Eucgr.A00053.1	4
Eucgr.A00054.1	4
Eucgr.A00055.1	4
Eucgr.A00056.1	0
Eucgr.A00057.1	4
Eucgr.A00058.1	4
Eucgr.A00059.1	4
Eucgr.A00062.1	0
Eucgr.A00063.1	2
Eucgr.A00066.1	0
Eucgr.A00067.1	0
Eucgr.A00068.1	1
Eucgr.A00069.1	2
Eucgr.A00070.1	0
Eucgr.A00073.1	4
Eucgr.A00074.1	4
Eucgr.A00075.1	0
Eucgr.A00076.1	4
Eucgr.A00077.1	3
Eucgr.A00078.1	4
Eucgr.A00079.1	4
Eucgr.A00080.1	0
Eucgr.A00081.1	4
Eucgr.A00082.1	4
Eucgr.A00083.1	0
Eucgr.A00084.1	1
Eucgr.A00085.1	4
Eucgr.A00086.1	0
Eucgr.A00087.1	4
Eucgr.A00088.1	4
Eucgr.A00089.1	0
Eucgr.A00090.1	4
Eucgr.A00091.1	3
Eucgr.A00092.1	4
Eucgr.A00093.1	1
Eucgr.A00094.1	0
Eucgr.A00095.1	1
Eucgr.A00096.1	1
Eucgr.A00097.1	1
Eucgr.A00098.1	0
Eucgr.A00099.1	0
Eucgr.A00100.1	1
Eucgr.A00101.1	1
Eucgr.A00102.1	1
Eucgr.A00103.1	1
Eucgr.A00104.1	1
Eucgr.A00105.1	1
Eucgr.A00106.1	4
Eucgr.A00107.1	4
Eucgr.A00108.1	1
Eucgr.A00109.1	1
Eucgr.A00110.1	4
Eucgr.A00111.1	4
Eucgr.A00112.1	4
Eucgr.A00113.1	3
Eucgr.A00114.1	1
Eucgr.A00115.1	3
Eucgr.A00116.1	3
Eucgr.A00117.1	1
Eucgr.A00118.1	1
Eucgr.A00119.1	1
Eucgr.A00120.1	0
Eucgr.A00124.1	3
Eucgr.A00125.1	3
Eucgr.A00126.1	3
Eucgr.A00128.1	3
Eucgr.A00129.1	3
Eucgr.A00130.1	3
Eucgr.A00131.1	3
Eucgr.A00132.1	3
Eucgr.A00133.1	3
Eucgr.A00134.1	3
Eucgr.A00135.1	3
Eucgr.A00136.1	3
Eucgr.A00137.1	3
Eucgr.A00138.1	3
Eucgr.A00139.1	1
Eucgr.A00140.1	3
Eucgr.A00141.1	3
Eucgr.A00142.1	3
Eucgr.A00143.1	3
Eucgr.A00144.1	1
Eucgr.A00150.1	2
Eucgr.A00152.1	0
Eucgr.A00153.1	1
Eucgr.A00155.1	3
Eucgr.A00156.1	3
Eucgr.A00157.1	0
Eucgr.A00158.1	3
Eucgr.A00159.1	3
Eucgr.A00162.1	3
Eucgr.A00168.1	3
Eucgr.A00169.1	0
Eucgr.A00170.1	2
Eucgr.A00172.1	3
Eucgr.A00173.1	3
Eucgr.A00175.1	3
Eucgr.A00176.1	3
Eucgr.A00178.1	3
Eucgr.A00179.1	1
Eucgr.A00187.1	2
Eucgr.A00188.1	2
Eucgr.A00189.1	1
Eucgr.A00190.1	1
Eucgr.A00191.1	1
Eucgr.A00192.1	0
Eucgr.A00193.1	1
Eucgr.A00194.1	0
Eucgr.A00195.1	0
Eucgr.A00197.1	1
Eucgr.A00198.1	2
Eucgr.A00199.1	1
Eucgr.A00200.1	4
Eucgr.A00201.1	1
Eucgr.A00202.1	3
Eucgr.A00203.1	3
Eucgr.A00204.1	0
Eucgr.A00205.1	3
Eucgr.A00206.1	3
Eucgr.A00207.1	3
Eucgr.A00208.1	3
Eucgr.A00209.1	3
Eucgr.A00210.1	3
Eucgr.A00211.1	1
Eucgr.A00213.1	1
Eucgr.A00214.1	4
Eucgr.A00215.1	1
Eucgr.A00216.1	1
Eucgr.A00218.1	1
Eucgr.A00219.1	0
Eucgr.A00220.1	0
Eucgr.A00221.1	1
Eucgr.A00223.1	3
Eucgr.A00224.1	3
Eucgr.A00225.1	3
Eucgr.A00226.1	3
Eucgr.A00228.1	3
Eucgr.A00231.1	3
Eucgr.A00234.1	3
Eucgr.A00235.1	3
Eucgr.A00236.1	3
Eucgr.A00237.1	1
Eucgr.A00238.1	1
Eucgr.A00239.1	0
Eucgr.A00240.1	4
Eucgr.A00241.1	1
Eucgr.A00245.1	4
Eucgr.A00246.1	4
Eucgr.A00248.1	3
Eucgr.A00249.1	3
Eucgr.A00250.1	4
Eucgr.A00251.1	0
Eucgr.A00252.1	1
Eucgr.A00253.1	0
Eucgr.A00254.1	1
Eucgr.A00255.1	0
Eucgr.A00256.1	4
Eucgr.A00257.1	4
Eucgr.A00258.1	1
Eucgr.A00259.1	2
Eucgr.A00260.1	0
Eucgr.A00261.1	4
Eucgr.A00262.1	4
Eucgr.A00263.1	4
Eucgr.A00264.1	1
Eucgr.A00265.1	3
Eucgr.A00266.1	3
Eucgr.A00267.1	3
Eucgr.A00268.1	0
Eucgr.A00269.1	4
Eucgr.A00270.1	0
Eucgr.A00271.1	4
Eucgr.A00272.1	4
Eucgr.A00273.1	0
Eucgr.A00274.1	4
Eucgr.A00275.1	4
Eucgr.A00276.1	0
Eucgr.A00277.1	4
Eucgr.A00278.1	4
Eucgr.A00279.1	0
Eucgr.A00280.1	4
Eucgr.A00281.1	4
Eucgr.A00282.1	4
Eucgr.A00283.1	4
Eucgr.A00284.1	0
Eucgr.A00285.1	4
Eucgr.A00286.1	4
Eucgr.A00287.1	4
Eucgr.A00288.1	4
Eucgr.A00289.1	0
Eucgr.A00291.1	1
Eucgr.A00293.1	4
Eucgr.A00294.1	4
Eucgr.A00295.1	3
Eucgr.A00296.1	3
Eucgr.A00297.1	3
Eucgr.A00298.1	4
Eucgr.A00299.1	3
Eucgr.A00301.1	3
Eucgr.A00303.1	4
Eucgr.A00304.1	3
Eucgr.A00305.1	1
Eucgr.A00306.1	2
Eucgr.A00307.1	4
Eucgr.A00308.1	1
Eucgr.A00309.1	0
Eucgr.A00312.1	4
Eucgr.A00321.1	1
Eucgr.A00322.1	1
Eucgr.A00323.1	3
Eucgr.A00324.1	3
Eucgr.A00325.1	3
Eucgr.A00327.1	3
Eucgr.A00328.1	3
Eucgr.A00331.1	3
Eucgr.A00332.1	3
Eucgr.A00333.1	1
Eucgr.A00334.1	3
Eucgr.A00335.1	3
Eucgr.A00336.1	3
Eucgr.A00337.1	3
Eucgr.A00338.1	3
Eucgr.A00339.1	3
Eucgr.A00341.1	3
Eucgr.A00342.1	3
Eucgr.A00343.1	3
Eucgr.A00344.1	3
Eucgr.A00345.1	3
Eucgr.A00346.1	3
Eucgr.A00347.1	3
Eucgr.A00348.1	1
Eucgr.A00349.1	0
Eucgr.A00350.1	1
Eucgr.A00351.1	0
Eucgr.A00352.1	0
Eucgr.A00353.1	0
Eucgr.A00354.1	3
Eucgr.A00355.1	3
Eucgr.A00356.1	1
Eucgr.A00357.1	2
Eucgr.A00358.1	0
Eucgr.A00359.1	3
Eucgr.A00362.1	3
Eucgr.A00365.1	3
Eucgr.A00368.1	3
Eucgr.A00369.1	3
Eucgr.A00370.1	3
Eucgr.A00371.1	3
Eucgr.A00373.1	1
Eucgr.A00374.1	1
Eucgr.A00375.1	1
Eucgr.A00377.1	1
Eucgr.A00378.1	1
Eucgr.A00379.1	1
Eucgr.A00380.1	1
Eucgr.A00381.1	1
Eucgr.A00382.1	1
Eucgr.A00383.1	1
Eucgr.A00384.1	1
Eucgr.A00386.1	0
Eucgr.A00387.1	3
Eucgr.A00388.1	3
Eucgr.A00390.1	3
Eucgr.A00391.1	3
Eucgr.A00392.1	3
Eucgr.A00393.1	1
Eucgr.A00394.1	3
Eucgr.A00395.1	3
Eucgr.A00396.1	0
Eucgr.A00397.1	1
Eucgr.A00398.1	0
Eucgr.A00400.1	1
Eucgr.A00402.1	0
Eucgr.A00405.1	1
Eucgr.A00406.1	3
Eucgr.A00407.1	3
Eucgr.A00408.1	3
Eucgr.A00409.1	0
Eucgr.A00410.1	1
Eucgr.A00411.1	1
Eucgr.A00412.1	1
Eucgr.A00414.1	1
Eucgr.A00415.1	0
Eucgr.A00416.1	0
Eucgr.A00417.1	1
Eucgr.A00418.1	0
Eucgr.A00421.1	0
Eucgr.A00422.1	0
Eucgr.A00423.1	2
Eucgr.A00424.1	1
Eucgr.A00425.1	2
Eucgr.A00426.1	2
Eucgr.A00427.1	2
Eucgr.A00428.1	2
Eucgr.A00429.1	1
Eucgr.A00430.1	0
Eucgr.A00431.1	1
Eucgr.A00432.1	1
Eucgr.A00433.1	4
Eucgr.A00434.1	0
Eucgr.A00435.1	3
Eucgr.A00437.1	3
Eucgr.A00439.1	0
Eucgr.A00441.1	0
Eucgr.A00443.1	3
Eucgr.A00446.1	3
Eucgr.A00447.1	0
Eucgr.A00448.1	2
Eucgr.A00450.1	0
Eucgr.A00452.1	3
Eucgr.A00454.1	3
Eucgr.A00457.1	2
Eucgr.A00459.1	2
Eucgr.A00463.1	1
Eucgr.A00470.1	2
Eucgr.A00473.1	0
Eucgr.A00474.1	1
Eucgr.A00475.1	4
Eucgr.A00476.1	3
Eucgr.A00477.1	3
Eucgr.A00478.1	3
Eucgr.A00479.1	3
Eucgr.A00480.1	3
Eucgr.A00481.1	3
Eucgr.A00482.1	1
Eucgr.A00483.1	4
Eucgr.A00484.1	4
Eucgr.A00485.1	4
Eucgr.A00486.1	1
Eucgr.A00487.1	1
Eucgr.A00488.1	0
Eucgr.A00489.1	1
Eucgr.A00491.1	4
Eucgr.A00492.1	4
Eucgr.A00493.1	0
Eucgr.A00494.1	4
Eucgr.A00495.1	0
Eucgr.A00496.1	4
Eucgr.A00497.1	1
Eucgr.A00498.1	0
Eucgr.A00499.1	1
Eucgr.A00501.1	4
Eucgr.A00502.1	1
Eucgr.A00503.1	4
Eucgr.A00504.1	1
Eucgr.A00505.1	1
Eucgr.A00506.1	1
Eucgr.A00507.1	1
Eucgr.A00508.1	4
Eucgr.A00509.1	1
Eucgr.A00510.1	1
Eucgr.A00511.1	4
Eucgr.A00512.1	1
Eucgr.A00513.1	1
Eucgr.A00514.1	1
Eucgr.A00515.1	1
Eucgr.A00516.1	0
Eucgr.A00517.1	1
Eucgr.A00518.1	4
Eucgr.A00519.1	4
Eucgr.A00520.1	4
Eucgr.A00521.1	0
Eucgr.A00522.1	1
Eucgr.A00523.1	4
Eucgr.A00525.1	1
Eucgr.A00526.1	1
Eucgr.A00527.1	1
Eucgr.A00528.1	0
Eucgr.A00529.1	1
Eucgr.A00530.1	4
Eucgr.A00531.1	0
Eucgr.A00532.1	1
Eucgr.A00533.1	1
Eucgr.A00534.1	4
Eucgr.A00535.1	0
Eucgr.A00536.1	4
Eucgr.A00539.1	4
Eucgr.A00540.1	4
Eucgr.A00542.1	2
Eucgr.A00543.1	0
Eucgr.A00544.1	4
Eucgr.A00545.1	3
Eucgr.A00546.1	4
Eucgr.A00547.1	3
Eucgr.A00548.1	3
Eucgr.A00549.1	3
Eucgr.A00550.1	1
Eucgr.A00551.1	0
Eucgr.A00552.1	0
Eucgr.A00553.1	2
Eucgr.A00554.1	4
Eucgr.A00556.1	3
Eucgr.A00557.1	1
Eucgr.A00558.1	4
Eucgr.A00559.1	2
Eucgr.A00560.1	2
Eucgr.A00563.1	2
Eucgr.A00564.1	4
Eucgr.A00565.1	4
Eucgr.A00566.1	1
Eucgr.A00567.1	2
Eucgr.A00568.1	4
Eucgr.A00570.1	3
Eucgr.A00573.1	0
Eucgr.A00575.1	2
Eucgr.A00576.1	2
Eucgr.A00577.1	4
Eucgr.A00579.1	4
Eucgr.A00580.1	2
Eucgr.A00583.1	4
Eucgr.A00584.1	2
Eucgr.A00585.1	4
Eucgr.A00587.1	3
Eucgr.A00588.1	2
Eucgr.A00590.1	4
Eucgr.A00592.1	4
Eucgr.A00593.1	4
Eucgr.A00595.1	0
Eucgr.A00596.1	1
Eucgr.A00597.1	1
Eucgr.A00598.1	0
Eucgr.A00599.1	1
Eucgr.A00600.1	1
Eucgr.A00601.1	4
Eucgr.A00602.1	4
Eucgr.A00604.1	4
Eucgr.A00605.1	4
Eucgr.A00606.1	4
Eucgr.A00607.1	0
Eucgr.A00608.1	4
Eucgr.A00609.1	0
Eucgr.A00610.1	0
Eucgr.A00611.1	4
Eucgr.A00612.1	3
Eucgr.A00613.1	1
Eucgr.A00614.1	4
Eucgr.A00615.1	1
Eucgr.A00616.1	0
Eucgr.A00617.1	4
Eucgr.A00620.1	4
Eucgr.A00621.1	3
Eucgr.A00622.1	3
Eucgr.A00623.1	1
Eucgr.A00624.1	1
Eucgr.A00625.1	4
Eucgr.A00626.1	4
Eucgr.A00627.1	0
Eucgr.A00628.1	4
Eucgr.A00629.1	3
Eucgr.A00630.1	3
Eucgr.A00632.1	3
Eucgr.A00633.1	1
Eucgr.A00634.1	3
Eucgr.A00635.1	3
Eucgr.A00636.1	1
Eucgr.A00637.1	4
Eucgr.A00638.1	3
Eucgr.A00639.1	3
Eucgr.A00640.1	3
Eucgr.A00641.1	0
Eucgr.A00642.1	1
Eucgr.A00643.1	0
Eucgr.A00644.1	4
Eucgr.A00645.1	4
Eucgr.A00646.1	3
Eucgr.A00647.1	1
Eucgr.A00648.1	4
Eucgr.A00649.1	0
Eucgr.A00650.1	1
Eucgr.A00651.1	0
Eucgr.A00652.1	4
Eucgr.A00653.1	4
Eucgr.A00654.1	4
Eucgr.A00655.1	0
Eucgr.A00656.1	4
Eucgr.A00657.1	1
Eucgr.A00659.1	4
Eucgr.A00660.1	3
Eucgr.A00663.1	3
Eucgr.A00664.1	3
Eucgr.A00665.1	3
Eucgr.A00668.1	3
Eucgr.A00669.1	3
Eucgr.A00670.1	3
Eucgr.A00671.1	0
Eucgr.A00672.1	4
Eucgr.A00673.1	3
Eucgr.A00674.1	0
Eucgr.A00676.1	0
Eucgr.A00677.1	1
Eucgr.A00681.1	4
Eucgr.A00682.1	4
Eucgr.A00683.1	2
Eucgr.A00686.1	4
Eucgr.A00687.1	4
Eucgr.A00688.1	0
Eucgr.A00689.1	0
Eucgr.A00690.1	4
Eucgr.A00691.1	4
Eucgr.A00692.1	1
Eucgr.A00693.1	4
Eucgr.A00694.1	4
Eucgr.A00695.1	4
Eucgr.A00696.1	4
Eucgr.A00697.1	2
Eucgr.A00698.1	4
Eucgr.A00699.1	2
Eucgr.A00700.1	4
Eucgr.A00704.1	4
Eucgr.A00705.1	2
Eucgr.A00706.1	4
Eucgr.A00708.1	2
Eucgr.A00709.1	4
Eucgr.A00710.1	4
Eucgr.A00711.1	4
Eucgr.A00712.1	0
Eucgr.A00713.1	4
Eucgr.A00714.1	4
Eucgr.A00715.1	0
Eucgr.A00716.1	4
Eucgr.A00717.1	4
Eucgr.A00719.1	4
Eucgr.A00720.1	4
Eucgr.A00721.1	4
Eucgr.A00722.1	0
Eucgr.A00723.1	4
Eucgr.A00724.1	4
Eucgr.A00725.1	4
Eucgr.A00726.1	4
Eucgr.A00727.1	1
Eucgr.A00728.1	4
Eucgr.A00731.1	0
Eucgr.A00733.1	1
Eucgr.A00734.1	4
Eucgr.A00735.1	4
Eucgr.A00736.1	4
Eucgr.A00737.1	4
Eucgr.A00738.1	4
Eucgr.A00739.1	4
Eucgr.A00740.1	4
Eucgr.A00741.1	0
Eucgr.A00742.1	0
Eucgr.A00743.1	4
Eucgr.A00744.1	3
Eucgr.A00745.1	3
Eucgr.A00746.1	3
Eucgr.A00749.1	0
Eucgr.A00750.1	2
Eucgr.A00751.1	4
Eucgr.A00754.1	0
Eucgr.A00755.1	1
Eucgr.A00758.1	0
Eucgr.A00759.1	4
Eucgr.A00763.1	4
Eucgr.A00764.1	4
Eucgr.A00766.1	3
Eucgr.A00767.1	0
Eucgr.A00768.1	2
Eucgr.A00769.1	2
Eucgr.A00770.1	2
Eucgr.A00772.1	2
Eucgr.A00773.1	4
Eucgr.A00774.1	4
Eucgr.A00776.1	0
Eucgr.A00778.1	4
Eucgr.A00779.1	4
Eucgr.A00780.1	1
Eucgr.A00781.1	1
Eucgr.A00782.1	4
Eucgr.A00783.1	4
Eucgr.A00784.1	0
Eucgr.A00785.1	4
Eucgr.A00786.1	4
Eucgr.A00787.1	3
Eucgr.A00788.1	3
Eucgr.A00789.1	3
Eucgr.A00790.1	0
Eucgr.A00791.1	2
Eucgr.A00792.1	1
Eucgr.A00793.1	4
Eucgr.A00794.1	1
Eucgr.A00795.1	1
Eucgr.A00796.1	4
Eucgr.A00797.1	1
Eucgr.A00798.1	4
Eucgr.A00799.1	4
Eucgr.A00800.1	2
Eucgr.A00801.1	4
Eucgr.A00802.1	4
Eucgr.A00803.1	4
Eucgr.A00804.1	0
Eucgr.A00805.1	4
Eucgr.A00806.1	0
Eucgr.A00807.1	4
Eucgr.A00808.1	4
Eucgr.A00809.1	4
Eucgr.A00810.1	4
Eucgr.A00811.1	4
Eucgr.A00813.1	1
Eucgr.A00816.1	0
Eucgr.A00817.1	4
Eucgr.A00819.1	0
Eucgr.A00820.1	1
Eucgr.A00822.1	0
Eucgr.A00823.1	0
Eucgr.A00824.1	4
Eucgr.A00826.1	1
Eucgr.A00827.1	2
Eucgr.A00828.1	4
Eucgr.A00829.1	3
Eucgr.A00830.1	4
Eucgr.A00831.1	2
Eucgr.A00832.1	4
Eucgr.A00833.1	4
Eucgr.A00835.1	2
Eucgr.A00836.1	2
Eucgr.A00837.1	0
Eucgr.A00838.1	4
Eucgr.A00839.1	4
Eucgr.A00840.1	4
Eucgr.A00841.1	2
Eucgr.A00842.1	4
Eucgr.A00843.1	2
Eucgr.A00844.1	2
Eucgr.A00847.1	2
Eucgr.A00848.1	4
Eucgr.A00850.1	4
Eucgr.A00851.1	0
Eucgr.A00852.1	4
Eucgr.A00853.1	4
Eucgr.A00854.1	4
Eucgr.A00855.1	3
Eucgr.A00858.1	3
Eucgr.A00860.1	1
Eucgr.A00861.1	1
Eucgr.A00865.1	0
Eucgr.A00866.1	1
Eucgr.A00867.1	4
Eucgr.A00868.1	4
Eucgr.A00869.1	3
Eucgr.A00870.1	0
Eucgr.A00872.1	1
Eucgr.A00874.1	2
Eucgr.A00875.1	1
Eucgr.A00876.1	2
Eucgr.A00877.1	4
Eucgr.A00878.1	1
Eucgr.A00879.1	4
Eucgr.A00880.1	1
Eucgr.A00881.1	4
Eucgr.A00882.1	4
Eucgr.A00883.1	4
Eucgr.A00884.1	4
Eucgr.A00885.1	4
Eucgr.A00886.1	3
Eucgr.A00887.1	4
Eucgr.A00888.1	0
Eucgr.A00889.1	0
Eucgr.A00890.1	1
Eucgr.A00891.1	0
Eucgr.A00893.1	3
Eucgr.A00894.1	4
Eucgr.A00895.1	3
Eucgr.A00896.1	3
Eucgr.A00897.1	3
Eucgr.A00898.1	3
Eucgr.A00899.1	3
Eucgr.A00900.1	3
Eucgr.A00901.1	4
Eucgr.A00902.1	1
Eucgr.A00903.1	4
Eucgr.A00904.1	0
Eucgr.A00905.1	0
Eucgr.A00906.1	4
Eucgr.A00907.1	1
Eucgr.A00908.1	2
Eucgr.A00909.1	0
Eucgr.A00910.1	2
Eucgr.A00911.1	1
Eucgr.A00912.1	4
Eucgr.A00913.1	1
Eucgr.A00914.1	1
Eucgr.A00916.1	4
Eucgr.A00917.1	4
Eucgr.A00918.1	2
Eucgr.A00919.1	3
Eucgr.A00920.1	4
Eucgr.A00921.1	2
Eucgr.A00926.1	3
Eucgr.A00927.1	3
Eucgr.A00929.1	3
Eucgr.A00930.1	3
Eucgr.A00932.1	3
Eucgr.A00933.1	3
Eucgr.A00934.1	3
Eucgr.A00935.1	3
Eucgr.A00936.1	3
Eucgr.A00937.1	3
Eucgr.A00938.1	3
Eucgr.A00940.1	3
Eucgr.A00941.1	3
Eucgr.A00942.1	3
Eucgr.A00943.1	4
Eucgr.A00945.1	3
Eucgr.A00946.1	3
Eucgr.A00947.1	3
Eucgr.A00948.1	3
Eucgr.A00949.1	0
Eucgr.A00950.1	4
Eucgr.A00951.1	1
Eucgr.A00952.1	0
Eucgr.A00953.1	1
Eucgr.A00954.1	3
Eucgr.A00955.1	3
Eucgr.A00956.1	1
Eucgr.A00957.1	1
Eucgr.A00958.1	2
Eucgr.A00959.1	2
Eucgr.A00960.1	3
Eucgr.A00961.1	3
Eucgr.A00963.1	3
Eucgr.A00964.1	2
Eucgr.A00965.1	2
Eucgr.A00966.1	4
Eucgr.A00967.1	1
Eucgr.A00968.1	0
Eucgr.A00969.1	4
Eucgr.A00970.1	4
Eucgr.A00971.1	1
Eucgr.A00972.1	4
Eucgr.A00973.1	0
Eucgr.A00974.1	0
Eucgr.A00975.1	1
Eucgr.A00976.1	4
Eucgr.A00977.1	0
Eucgr.A00978.1	1
Eucgr.A00979.1	0
Eucgr.A00980.1	3
Eucgr.A00981.1	3
Eucgr.A00982.1	1
Eucgr.A00983.1	4
Eucgr.A00984.1	0
Eucgr.A00985.1	0
Eucgr.A00986.1	4
Eucgr.A00988.1	3
Eucgr.A00989.1	0
Eucgr.A00990.1	4
Eucgr.A00991.1	1
Eucgr.A00992.1	1
Eucgr.A00993.1	1
Eucgr.A00994.1	4
Eucgr.A00995.1	1
Eucgr.A00996.1	4
Eucgr.A00997.1	0
Eucgr.A00998.1	4
Eucgr.A00999.1	4
Eucgr.A01000.1	0
Eucgr.A01001.1	4
Eucgr.A01002.1	1
Eucgr.A01003.1	0
Eucgr.A01004.1	1
Eucgr.A01005.1	4
Eucgr.A01006.1	3
Eucgr.A01007.1	3
Eucgr.A01009.1	3
Eucgr.A01011.1	1
Eucgr.A01012.1	0
Eucgr.A01013.1	4
Eucgr.A01014.1	1
Eucgr.A01016.1	0
Eucgr.A01017.1	0
Eucgr.A01018.1	4
Eucgr.A01019.1	4
Eucgr.A01020.1	4
Eucgr.A01021.1	4
Eucgr.A01022.1	3
Eucgr.A01023.1	3
Eucgr.A01024.1	3
Eucgr.A01025.1	3
Eucgr.A01026.1	3
Eucgr.A01027.1	3
Eucgr.A01028.1	0
Eucgr.A01029.1	1
Eucgr.A01030.1	4
Eucgr.A01032.1	4
Eucgr.A01033.1	0
Eucgr.A01034.1	3
Eucgr.A01037.1	3
Eucgr.A01039.1	0
Eucgr.A01040.1	0
Eucgr.A01041.1	0
Eucgr.A01042.1	4
Eucgr.A01043.1	1
Eucgr.A01044.1	1
Eucgr.A01045.1	4
Eucgr.A01046.1	4
Eucgr.A01047.1	1
Eucgr.A01048.1	0
Eucgr.A01049.1	4
Eucgr.A01050.1	0
Eucgr.A01051.1	4
Eucgr.A01052.1	0
Eucgr.A01053.1	4
Eucgr.A01054.1	0
Eucgr.A01055.1	4
Eucgr.A01056.1	4
Eucgr.A01057.1	1
Eucgr.A01058.1	4
Eucgr.A01061.1	3
Eucgr.A01062.1	2
Eucgr.A01063.1	4
Eucgr.A01064.1	2
Eucgr.A01065.1	2
Eucgr.A01066.1	2
Eucgr.A01067.1	2
Eucgr.A01068.1	2
Eucgr.A01069.1	0
Eucgr.A01070.1	4
Eucgr.A01071.1	3
Eucgr.A01073.1	0
Eucgr.A01074.1	4
Eucgr.A01075.1	4
Eucgr.A01077.1	1
Eucgr.A01078.1	0
Eucgr.A01079.1	0
Eucgr.A01080.1	0
Eucgr.A01081.1	1
Eucgr.A01082.1	1
Eucgr.A01083.1	1
Eucgr.A01084.1	4
Eucgr.A01085.1	3
Eucgr.A01086.1	3
Eucgr.A01087.1	0
Eucgr.A01088.1	0
Eucgr.A01089.1	3
Eucgr.A01090.1	3
Eucgr.A01091.1	4
Eucgr.A01093.1	0
Eucgr.A01094.1	1
Eucgr.A01095.1	4
Eucgr.A01096.1	0
Eucgr.A01097.1	1
Eucgr.A01098.1	1
Eucgr.A01099.1	4
Eucgr.A01100.1	0
Eucgr.A01101.1	0
Eucgr.A01102.1	4
Eucgr.A01103.1	3
Eucgr.A01104.1	4
Eucgr.A01105.1	3
Eucgr.A01106.1	1
Eucgr.A01107.1	0
Eucgr.A01108.1	4
Eucgr.A01109.1	4
Eucgr.A01110.1	4
Eucgr.A01112.1	3
Eucgr.A01114.1	3
Eucgr.A01115.1	3
Eucgr.A01117.1	4
Eucgr.A01118.1	4
Eucgr.A01119.1	1
Eucgr.A01120.1	0
Eucgr.A01121.1	0
Eucgr.A01122.1	4
Eucgr.A01123.1	4
Eucgr.A01124.1	1
Eucgr.A01125.1	2
Eucgr.A01126.1	2
Eucgr.A01127.1	2
Eucgr.A01128.1	2
Eucgr.A01129.1	2
Eucgr.A01130.1	0
Eucgr.A01132.1	1
Eucgr.A01134.1	4
Eucgr.A01135.1	1
Eucgr.A01136.1	0
Eucgr.A01137.1	0
Eucgr.A01138.1	0
Eucgr.A01139.1	4
Eucgr.A01140.1	1
Eucgr.A01141.1	0
Eucgr.A01142.1	4
Eucgr.A01143.1	1
Eucgr.A01144.1	4
Eucgr.A01145.1	0
Eucgr.A01146.1	4
Eucgr.A01147.1	0
Eucgr.A01148.1	4
Eucgr.A01150.1	0
Eucgr.A01152.1	4
Eucgr.A01153.1	4
Eucgr.A01154.1	4
Eucgr.A01155.1	4
Eucgr.A01156.1	1
Eucgr.A01158.1	4
Eucgr.A01159.1	4
Eucgr.A01160.1	4
Eucgr.A01161.1	2
Eucgr.A01162.1	0
Eucgr.A01163.1	2
Eucgr.A01164.1	4
Eucgr.A01165.1	1
Eucgr.A01166.1	4
Eucgr.A01167.1	4
Eucgr.A01168.1	0
Eucgr.A01169.1	1
Eucgr.A01170.1	0
Eucgr.A01171.1	4
Eucgr.A01172.1	4
Eucgr.A01173.1	4
Eucgr.A01174.1	4
Eucgr.A01175.1	0
Eucgr.A01176.1	1
Eucgr.A01177.1	1
Eucgr.A01178.1	1
Eucgr.A01179.1	4
Eucgr.A01180.1	4
Eucgr.A01181.1	1
Eucgr.A01182.1	4
Eucgr.A01183.1	0
Eucgr.A01184.1	1
Eucgr.A01185.1	0
Eucgr.A01186.1	0
Eucgr.A01187.1	0
Eucgr.A01188.1	1
Eucgr.A01189.1	0
Eucgr.A01192.1	0
Eucgr.A01194.1	4
Eucgr.A01195.1	4
Eucgr.A01196.1	4
Eucgr.A01198.1	4
Eucgr.A01199.1	3
Eucgr.A01200.1	3
Eucgr.A01201.1	3
Eucgr.A01202.1	3
Eucgr.A01203.1	3
Eucgr.A01204.1	4
Eucgr.A01205.1	4
Eucgr.A01206.1	1
Eucgr.A01207.1	4
Eucgr.A01208.1	0
Eucgr.A01209.1	0
Eucgr.A01210.1	4
Eucgr.A01211.1	0
Eucgr.A01212.1	4
Eucgr.A01213.1	4
Eucgr.A01214.1	1
Eucgr.A01215.1	4
Eucgr.A01216.1	4
Eucgr.A01217.1	4
Eucgr.A01218.1	4
Eucgr.A01220.1	0
Eucgr.A01221.1	1
Eucgr.A01222.1	4
Eucgr.A01223.1	1
Eucgr.A01225.1	1
Eucgr.A01226.1	3
Eucgr.A01227.1	3
Eucgr.A01228.1	3
Eucgr.A01230.1	4
Eucgr.A01231.1	3
Eucgr.A01232.1	3
Eucgr.A01233.1	3
Eucgr.A01236.1	4
Eucgr.A01237.1	0
Eucgr.A01238.1	4
Eucgr.A01241.1	4
Eucgr.A01242.1	4
Eucgr.A01243.1	4
Eucgr.A01244.1	4
Eucgr.A01245.1	1
Eucgr.A01246.1	0
Eucgr.A01247.1	1
Eucgr.A01248.1	0
Eucgr.A01250.1	0
Eucgr.A01252.1	1
Eucgr.A01253.1	4
Eucgr.A01255.1	1
Eucgr.A01256.1	0
Eucgr.A01257.1	1
Eucgr.A01258.1	4
Eucgr.A01259.1	1
Eucgr.A01260.1	0
Eucgr.A01261.1	0
Eucgr.A01262.1	4
Eucgr.A01263.1	4
Eucgr.A01265.1	0
Eucgr.A01266.1	0
Eucgr.A01267.1	0
Eucgr.A01268.1	4
Eucgr.A01269.1	4
Eucgr.A01270.1	1
Eucgr.A01271.1	4
Eucgr.A01273.1	1
Eucgr.A01276.1	0
Eucgr.A01277.1	0
Eucgr.A01278.1	0
Eucgr.A01279.1	4
Eucgr.A01280.1	1
Eucgr.A01281.1	4
Eucgr.A01282.1	4
Eucgr.A01283.1	4
Eucgr.A01284.1	1
Eucgr.A01285.1	1
Eucgr.A01286.1	4
Eucgr.A01287.1	1
Eucgr.A01288.1	4
Eucgr.A01289.1	4
Eucgr.A01291.1	0
Eucgr.A01292.1	4
Eucgr.A01293.1	4
Eucgr.A01296.1	0
Eucgr.A01297.1	4
Eucgr.A01298.1	0
Eucgr.A01299.1	3
Eucgr.A01300.1	3
Eucgr.A01301.1	2
Eucgr.A01303.1	3
Eucgr.A01304.1	3
Eucgr.A01308.1	3
Eucgr.A01311.1	3
Eucgr.A01314.1	2
Eucgr.A01315.1	4
Eucgr.A01316.1	4
Eucgr.A01317.1	0
Eucgr.A01318.1	1
Eucgr.A01319.1	4
Eucgr.A01320.1	1
Eucgr.A01321.1	0
Eucgr.A01322.1	0
Eucgr.A01323.1	4
Eucgr.A01324.1	1
Eucgr.A01325.1	0
Eucgr.A01326.1	4
Eucgr.A01327.1	4
Eucgr.A01328.1	4
Eucgr.A01329.1	0
Eucgr.A01330.1	0
Eucgr.A01332.1	1
Eucgr.A01333.1	4
Eucgr.A01334.1	4
Eucgr.A01336.1	4
Eucgr.A01339.1	4
Eucgr.A01340.1	4
Eucgr.A01341.1	4
Eucgr.A01342.1	4
Eucgr.A01343.1	4
Eucgr.A01344.1	4
Eucgr.A01345.1	4
Eucgr.A01347.1	3
Eucgr.A01348.1	4
Eucgr.A01349.1	4
Eucgr.A01351.1	4
Eucgr.A01352.1	3
Eucgr.A01353.1	4
Eucgr.A01354.1	4
Eucgr.A01355.1	0
Eucgr.A01356.1	0
Eucgr.A01357.1	1
Eucgr.A01358.1	1
Eucgr.A01359.1	4
Eucgr.A01360.1	3
Eucgr.A01361.1	3
Eucgr.A01363.1	3
Eucgr.A01365.1	1
Eucgr.A01366.1	4
Eucgr.A01367.1	0
Eucgr.A01368.1	0
Eucgr.A01369.1	1
Eucgr.A01370.1	1
Eucgr.A01371.1	1
Eucgr.A01372.1	0
Eucgr.A01373.1	0
Eucgr.A01374.1	0
Eucgr.A01375.1	0
Eucgr.A01377.1	4
Eucgr.A01380.1	3
Eucgr.A01381.1	2
Eucgr.A01382.1	4
Eucgr.A01383.1	2
Eucgr.A01384.1	2
Eucgr.A01385.1	1
Eucgr.A01386.1	4
Eucgr.A01387.1	4
Eucgr.A01388.1	0
Eucgr.A01389.1	4
Eucgr.A01392.1	3
Eucgr.A01394.1	3
Eucgr.A01395.1	3
Eucgr.A01397.1	3
Eucgr.A01398.1	0
Eucgr.A01399.1	0
Eucgr.A01400.1	1
Eucgr.A01401.1	4
Eucgr.A01403.1	0
Eucgr.A01404.1	1
Eucgr.A01405.1	1
Eucgr.A01406.1	0
Eucgr.A01407.1	2
Eucgr.A01408.1	4
Eucgr.A01409.1	2
Eucgr.A01410.1	1
Eucgr.A01411.1	0
Eucgr.A01412.1	4
Eucgr.A01413.1	0
Eucgr.A01414.1	4
Eucgr.A01415.1	1
Eucgr.A01416.1	4
Eucgr.A01417.1	4
Eucgr.A01418.1	4
Eucgr.A01419.1	0
Eucgr.A01420.1	1
Eucgr.A01421.1	1
Eucgr.A01423.1	1
Eucgr.A01424.1	4
Eucgr.A01425.1	4
Eucgr.A01426.1	0
Eucgr.A01427.1	1
Eucgr.A01428.1	1
Eucgr.A01429.1	0
Eucgr.A01430.1	4
Eucgr.A01431.1	1
Eucgr.A01432.1	1
Eucgr.A01433.1	0
Eucgr.A01434.1	0
Eucgr.A01435.1	4
Eucgr.A01436.1	1
Eucgr.A01437.1	4
Eucgr.A01438.1	3
Eucgr.A01439.1	0
Eucgr.A01440.1	0
Eucgr.A01441.1	4
Eucgr.A01442.1	0
Eucgr.A01443.1	1
Eucgr.A01444.1	1
Eucgr.A01445.1	4
Eucgr.A01446.1	0
Eucgr.A01447.1	1
Eucgr.A01448.1	0
Eucgr.A01449.1	4
Eucgr.A01450.1	1
Eucgr.A01451.1	0
Eucgr.A01453.1	1
Eucgr.A01454.1	0
Eucgr.A01455.1	1
Eucgr.A01456.1	4
Eucgr.A01457.1	4
Eucgr.A01458.1	1
Eucgr.A01459.1	0
Eucgr.A01460.1	1
Eucgr.A01461.1	4
Eucgr.A01462.1	0
Eucgr.A01463.1	1
Eucgr.A01464.1	0
Eucgr.A01465.1	0
Eucgr.A01466.1	0
Eucgr.A01467.1	1
Eucgr.A01469.1	1
Eucgr.A01470.1	4
Eucgr.A01471.1	1
Eucgr.A01472.1	0
Eucgr.A01473.1	4
Eucgr.A01474.1	3
Eucgr.A01475.1	3
Eucgr.A01476.1	2
Eucgr.A01477.1	2
Eucgr.A01478.1	3
Eucgr.A01480.1	3
Eucgr.A01481.1	3
Eucgr.A01482.1	3
Eucgr.A01486.1	2
Eucgr.A01487.1	1
Eucgr.A01488.1	4
Eucgr.A01489.1	2
Eucgr.A01490.1	0
Eucgr.A01491.1	4
Eucgr.A01493.1	1
Eucgr.A01494.1	0
Eucgr.A01495.1	4
Eucgr.A01496.1	1
Eucgr.A01497.1	1
Eucgr.A01498.1	4
Eucgr.A01499.1	1
Eucgr.A01500.1	4
Eucgr.A01502.1	3
Eucgr.A01503.1	3
Eucgr.A01504.1	0
Eucgr.A01505.1	4
Eucgr.A01506.1	0
Eucgr.A01507.1	0
Eucgr.A01508.1	0
Eucgr.A01509.1	4
Eucgr.A01510.1	3
Eucgr.A01511.1	3
Eucgr.A01512.1	3
Eucgr.A01513.1	2
Eucgr.A01514.1	3
Eucgr.A01515.1	3
Eucgr.A01516.1	3
Eucgr.A01517.1	4
Eucgr.A01518.1	1
Eucgr.A01519.1	4
Eucgr.A01520.1	4
Eucgr.A01521.1	4
Eucgr.A01523.1	4
Eucgr.A01524.1	1
Eucgr.A01525.1	4
Eucgr.A01526.1	1
Eucgr.A01527.1	4
Eucgr.A01528.1	0
Eucgr.A01529.1	0
Eucgr.A01530.1	4
Eucgr.A01531.1	0
Eucgr.A01533.1	1
Eucgr.A01534.1	1
Eucgr.A01535.1	4
Eucgr.A01536.1	4
Eucgr.A01537.1	4
Eucgr.A01538.1	4
Eucgr.A01539.1	0
Eucgr.A01540.1	1
Eucgr.A01541.1	4
Eucgr.A01542.1	1
Eucgr.A01543.1	0
Eucgr.A01544.1	1
Eucgr.A01545.1	0
Eucgr.A01546.1	0
Eucgr.A01547.1	4
Eucgr.A01548.1	0
Eucgr.A01549.1	1
Eucgr.A01551.1	1
Eucgr.A01552.1	0
Eucgr.A01553.1	0
Eucgr.A01554.1	0
Eucgr.A01555.1	1
Eucgr.A01556.1	1
Eucgr.A01557.1	1
Eucgr.A01558.1	4
Eucgr.A01559.1	0
Eucgr.A01560.1	1
Eucgr.A01561.1	1
Eucgr.A01562.1	0
Eucgr.A01563.1	0
Eucgr.A01564.1	1
Eucgr.A01565.1	0
Eucgr.A01566.1	0
Eucgr.A01567.1	3
Eucgr.A01568.1	3
Eucgr.A01569.1	3
Eucgr.A01570.1	3
Eucgr.A01571.1	1
Eucgr.A01572.1	1
Eucgr.A01573.1	0
Eucgr.A01574.1	1
Eucgr.A01575.1	1
Eucgr.A01576.1	1
Eucgr.A01577.1	3
Eucgr.A01578.1	3
Eucgr.A01579.1	3
Eucgr.A01580.1	1
Eucgr.A01581.1	0
Eucgr.A01582.1	1
Eucgr.A01583.1	1
Eucgr.A01584.1	0
Eucgr.A01586.1	1
Eucgr.A01587.1	4
Eucgr.A01588.1	3
Eucgr.A01589.1	3
Eucgr.A01591.1	1
Eucgr.A01592.1	4
Eucgr.A01593.1	0
Eucgr.A01594.1	4
Eucgr.A01595.1	1
Eucgr.A01596.1	1
Eucgr.A01597.1	0
Eucgr.A01598.1	1
Eucgr.A01599.1	1
Eucgr.A01600.1	1
Eucgr.A01601.1	1
Eucgr.A01602.1	1
Eucgr.A01603.1	0
Eucgr.A01604.1	4
Eucgr.A01605.1	3
Eucgr.A01606.1	3
Eucgr.A01607.1	3
Eucgr.A01608.1	3
Eucgr.A01609.1	3
Eucgr.A01611.1	3
Eucgr.A01612.1	1
Eucgr.A01616.1	1
Eucgr.A01617.1	0
Eucgr.A01618.1	1
Eucgr.A01619.1	1
Eucgr.A01621.1	1
Eucgr.A01622.1	4
Eucgr.A01623.1	0
Eucgr.A01625.1	3
Eucgr.A01626.1	3
Eucgr.A01627.1	3
Eucgr.A01628.1	0
Eucgr.A01630.1	3
Eucgr.A01632.1	3
Eucgr.A01633.1	3
Eucgr.A01634.1	1
Eucgr.A01635.1	1
Eucgr.A01636.1	2
Eucgr.A01637.1	0
Eucgr.A01640.1	2
Eucgr.A01641.1	2
Eucgr.A01642.1	2
Eucgr.A01643.1	3
Eucgr.A01644.1	3
Eucgr.A01647.1	3
Eucgr.A01648.1	1
Eucgr.A01649.1	0
Eucgr.A01650.1	1
Eucgr.A01651.1	0
Eucgr.A01652.1	4
Eucgr.A01653.1	3
Eucgr.A01654.1	3
Eucgr.A01655.1	0
Eucgr.A01656.1	1
Eucgr.A01658.1	0
Eucgr.A01659.1	0
Eucgr.A01660.1	0
Eucgr.A01661.1	4
Eucgr.A01665.1	1
Eucgr.A01666.1	1
Eucgr.A01667.1	1
Eucgr.A01668.1	0
Eucgr.A01669.1	1
Eucgr.A01670.1	4
Eucgr.A01671.1	0
Eucgr.A01673.1	0
Eucgr.A01674.1	0
Eucgr.A01675.1	0
Eucgr.A01676.1	1
Eucgr.A01677.1	1
Eucgr.A01678.1	1
Eucgr.A01680.1	3
Eucgr.A01681.1	3
Eucgr.A01682.1	3
Eucgr.A01683.1	0
Eucgr.A01684.1	0
Eucgr.A01685.1	1
Eucgr.A01686.1	0
Eucgr.A01687.1	0
Eucgr.A01688.1	0
Eucgr.A01689.1	1
Eucgr.A01690.1	1
Eucgr.A01691.1	4
Eucgr.A01693.1	3
Eucgr.A01694.1	3
Eucgr.A01695.1	3
Eucgr.A01696.1	3
Eucgr.A01699.1	3
Eucgr.A01700.1	1
Eucgr.A01703.1	1
Eucgr.A01709.1	1
Eucgr.A01710.1	4
Eucgr.A01711.1	1
Eucgr.A01712.1	1
Eucgr.A01713.1	0
Eucgr.A01714.1	0
Eucgr.A01715.1	1
Eucgr.A01716.1	1
Eucgr.A01717.1	3
Eucgr.A01719.1	3
Eucgr.A01720.1	1
Eucgr.A01721.1	0
Eucgr.A01722.1	1
Eucgr.A01723.1	1
Eucgr.A01724.1	4
Eucgr.A01725.1	3
Eucgr.A01726.1	4
Eucgr.A01727.1	3
Eucgr.A01728.1	4
Eucgr.A01729.1	3
Eucgr.A01730.1	3
Eucgr.A01731.1	4
Eucgr.A01732.1	3
Eucgr.A01733.1	1
Eucgr.A01734.1	1
Eucgr.A01735.1	1
Eucgr.A01736.1	4
Eucgr.A01737.1	3
Eucgr.A01738.1	3
Eucgr.A01739.1	1
Eucgr.A01740.1	1
Eucgr.A01741.1	1
Eucgr.A01742.1	1
Eucgr.A01743.1	1
Eucgr.A01744.1	4
Eucgr.A01745.1	4
Eucgr.A01746.1	4
Eucgr.A01747.1	4
Eucgr.A01749.1	4
Eucgr.A01750.1	0
Eucgr.A01752.1	4
Eucgr.A01753.1	4
Eucgr.A01754.1	1
Eucgr.A01755.1	4
Eucgr.A01756.1	0
Eucgr.A01757.1	4
Eucgr.A01758.1	3
Eucgr.A01759.1	4
Eucgr.A01762.1	4
Eucgr.A01764.1	3
Eucgr.A01765.1	4
Eucgr.A01766.1	4
Eucgr.A01767.1	3
Eucgr.A01768.1	4
Eucgr.A01769.1	1
Eucgr.A01770.1	1
Eucgr.A01771.1	4
Eucgr.A01772.1	2
Eucgr.A01773.1	4
Eucgr.A01774.1	0
Eucgr.A01775.1	0
Eucgr.A01776.1	0
Eucgr.A01777.1	4
Eucgr.A01778.1	4
Eucgr.A01779.1	3
Eucgr.A01780.1	4
Eucgr.A01781.1	1
Eucgr.A01782.1	3
Eucgr.A01783.1	3
Eucgr.A01784.1	1
Eucgr.A01785.1	1
Eucgr.A01786.1	4
Eucgr.A01787.1	4
Eucgr.A01788.1	4
Eucgr.A01789.1	4
Eucgr.A01790.1	1
Eucgr.A01792.1	1
Eucgr.A01793.1	0
Eucgr.A01794.1	4
Eucgr.A01795.1	4
Eucgr.A01796.1	3
Eucgr.A01797.1	3
Eucgr.A01798.1	1
Eucgr.A01799.1	0
Eucgr.A01801.1	1
Eucgr.A01802.1	3
Eucgr.A01803.1	3
Eucgr.A01804.1	3
Eucgr.A01805.1	1
Eucgr.A01806.1	1
Eucgr.A01807.1	1
Eucgr.A01808.1	0
Eucgr.A01809.1	0
Eucgr.A01810.1	1
Eucgr.A01811.1	0
Eucgr.A01812.1	4
Eucgr.A01813.1	1
Eucgr.A01814.1	0
Eucgr.A01815.1	1
Eucgr.A01816.1	4
Eucgr.A01817.1	2
Eucgr.A01818.1	1
Eucgr.A01819.1	1
Eucgr.A01820.1	4
Eucgr.A01821.1	2
Eucgr.A01822.1	0
Eucgr.A01823.1	4
Eucgr.A01824.1	4
Eucgr.A01825.1	2
Eucgr.A01826.1	2
Eucgr.A01827.1	2
Eucgr.A01828.1	0
Eucgr.A01830.1	1
Eucgr.A01831.1	0
Eucgr.A01832.1	4
Eucgr.A01833.1	3
Eucgr.A01834.1	0
Eucgr.A01835.1	1
Eucgr.A01836.1	3
Eucgr.A01837.1	3
Eucgr.A01838.1	1
Eucgr.A01839.1	1
Eucgr.A01840.1	2
Eucgr.A01841.1	1
Eucgr.A01842.1	0
Eucgr.A01843.1	1
Eucgr.A01844.1	0
Eucgr.A01845.1	2
Eucgr.A01846.1	1
Eucgr.A01847.1	1
Eucgr.A01848.1	2
Eucgr.A01849.1	1
Eucgr.A01851.1	1
Eucgr.A01853.1	2
Eucgr.A01854.1	1
Eucgr.A01855.1	1
Eucgr.A01856.1	0
Eucgr.A01857.1	4
Eucgr.A01858.1	2
Eucgr.A01859.1	0
Eucgr.A01860.1	4
Eucgr.A01861.1	2
Eucgr.A01862.1	0
Eucgr.A01863.1	2
Eucgr.A01864.1	1
Eucgr.A01865.1	3
Eucgr.A01867.1	3
Eucgr.A01868.1	4
Eucgr.A01869.1	4
Eucgr.A01870.1	0
Eucgr.A01871.1	1
Eucgr.A01872.1	0
Eucgr.A01873.1	4
Eucgr.A01874.1	3
Eucgr.A01875.1	3
Eucgr.A01876.1	3
Eucgr.A01877.1	3
Eucgr.A01878.1	3
Eucgr.A01880.1	4
Eucgr.A01881.1	3
Eucgr.A01884.1	3
Eucgr.A01885.1	1
Eucgr.A01886.1	1
Eucgr.A01887.1	4
Eucgr.A01888.1	0
Eucgr.A01889.1	1
Eucgr.A01890.1	4
Eucgr.A01891.1	0
Eucgr.A01893.1	0
Eucgr.A01894.1	4
Eucgr.A01895.1	0
Eucgr.A01896.1	4
Eucgr.A01897.1	0
Eucgr.A01898.1	4
Eucgr.A01900.1	3
Eucgr.A01901.1	4
Eucgr.A01902.1	3
Eucgr.A01903.1	3
Eucgr.A01904.1	0
Eucgr.A01905.1	1
Eucgr.A01906.1	4
Eucgr.A01907.1	4
Eucgr.A01908.1	0
Eucgr.A01911.1	1
Eucgr.A01912.1	2
Eucgr.A01913.1	4
Eucgr.A01914.1	4
Eucgr.A01915.1	1
Eucgr.A01916.1	4
Eucgr.A01917.1	0
Eucgr.A01918.1	1
Eucgr.A01919.1	4
Eucgr.A01920.1	4
Eucgr.A01921.1	4
Eucgr.A01922.1	0
Eucgr.A01923.1	1
Eucgr.A01924.1	0
Eucgr.A01925.1	0
Eucgr.A01926.1	4
Eucgr.A01927.1	1
Eucgr.A01928.1	4
Eucgr.A01929.1	4
Eucgr.A01930.1	0
Eucgr.A01931.1	4
Eucgr.A01932.1	4
Eucgr.A01933.1	4
Eucgr.A01934.1	2
Eucgr.A01935.1	4
Eucgr.A01936.1	4
Eucgr.A01937.1	2
Eucgr.A01942.1	4
Eucgr.A01943.1	4
Eucgr.A01944.1	4
Eucgr.A01946.1	4
Eucgr.A01947.1	4
Eucgr.A01948.1	4
Eucgr.A01949.1	0
Eucgr.A01950.1	4
Eucgr.A01951.1	4
Eucgr.A01952.1	4
Eucgr.A01953.1	0
Eucgr.A01954.1	4
Eucgr.A01955.1	1
Eucgr.A01956.1	1
Eucgr.A01957.1	4
Eucgr.A01958.1	1
Eucgr.A01959.1	4
Eucgr.A01960.1	0
Eucgr.A01961.1	1
Eucgr.A01962.1	4
Eucgr.A01963.1	4
Eucgr.A01964.1	4
Eucgr.A01965.1	1
Eucgr.A01966.1	4
Eucgr.A01967.1	3
Eucgr.A01968.1	3
Eucgr.A01969.1	0
Eucgr.A01970.1	0
Eucgr.A01973.1	3
Eucgr.A01974.1	4
Eucgr.A01975.1	4
Eucgr.A01976.1	4
Eucgr.A01977.1	1
Eucgr.A01978.1	0
Eucgr.A01979.1	4
Eucgr.A01980.1	4
Eucgr.A01981.1	2
Eucgr.A01982.1	4
Eucgr.A01984.1	3
Eucgr.A01987.1	3
Eucgr.A01988.1	0
Eucgr.A01989.1	0
Eucgr.A01990.1	4
Eucgr.A01991.1	4
Eucgr.A01992.1	2
Eucgr.A01993.1	1
Eucgr.A01994.1	4
Eucgr.A01995.1	2
Eucgr.A01996.1	2
Eucgr.A01997.1	2
Eucgr.A01998.1	2
Eucgr.A01999.1	4
Eucgr.A02000.1	2
Eucgr.A02003.1	0
Eucgr.A02004.1	0
Eucgr.A02006.1	1
Eucgr.A02008.1	2
Eucgr.A02009.1	2
Eucgr.A02010.1	2
Eucgr.A02011.1	0
Eucgr.A02012.1	0
Eucgr.A02013.1	0
Eucgr.A02014.1	4
Eucgr.A02015.1	0
Eucgr.A02016.1	1
Eucgr.A02017.1	0
Eucgr.A02018.1	1
Eucgr.A02019.1	4
Eucgr.A02020.1	1
Eucgr.A02021.1	1
Eucgr.A02022.1	3
Eucgr.A02023.1	3
Eucgr.A02024.1	3
Eucgr.A02026.1	0
Eucgr.A02027.1	4
Eucgr.A02028.1	4
Eucgr.A02029.1	4
Eucgr.A02030.1	1
Eucgr.A02031.1	1
Eucgr.A02032.1	1
Eucgr.A02033.1	1
Eucgr.A02034.1	0
Eucgr.A02035.1	1
Eucgr.A02036.1	1
Eucgr.A02037.1	4
Eucgr.A02038.1	0
Eucgr.A02039.1	0
Eucgr.A02040.1	4
Eucgr.A02041.1	0
Eucgr.A02042.1	1
Eucgr.A02043.1	4
Eucgr.A02044.1	1
Eucgr.A02045.1	4
Eucgr.A02046.1	0
Eucgr.A02047.1	3
Eucgr.A02048.1	3
Eucgr.A02049.1	0
Eucgr.A02050.1	4
Eucgr.A02052.1	3
Eucgr.A02054.1	3
Eucgr.A02055.1	3
Eucgr.A02056.1	3
Eucgr.A02057.1	3
Eucgr.A02059.1	3
Eucgr.A02060.1	4
Eucgr.A02061.1	3
Eucgr.A02062.1	3
Eucgr.A02063.1	0
Eucgr.A02065.1	1
Eucgr.A02066.1	1
Eucgr.A02068.1	1
Eucgr.A02069.1	4
Eucgr.A02070.1	4
Eucgr.A02072.1	3
Eucgr.A02073.1	3
Eucgr.A02074.1	2
Eucgr.A02075.1	0
Eucgr.A02076.1	0
Eucgr.A02077.1	4
Eucgr.A02078.1	1
Eucgr.A02079.1	1
Eucgr.A02080.1	0
Eucgr.A02081.1	0
Eucgr.A02082.1	4
Eucgr.A02083.1	0
Eucgr.A02084.1	4
Eucgr.A02086.1	1
Eucgr.A02087.1	4
Eucgr.A02088.1	4
Eucgr.A02089.1	3
Eucgr.A02090.1	1
Eucgr.A02091.1	1
Eucgr.A02092.1	0
Eucgr.A02093.1	4
Eucgr.A02095.1	1
Eucgr.A02096.1	1
Eucgr.A02097.1	1
Eucgr.A02098.1	0
Eucgr.A02099.1	1
Eucgr.A02100.1	0
Eucgr.A02101.1	1
Eucgr.A02102.1	4
Eucgr.A02104.1	1
Eucgr.A02105.1	4
Eucgr.A02106.1	1
Eucgr.A02107.1	1
Eucgr.A02108.1	1
Eucgr.A02109.1	1
Eucgr.A02110.1	4
Eucgr.A02111.1	1
Eucgr.A02112.1	1
Eucgr.A02113.1	1
Eucgr.A02116.1	3
Eucgr.A02118.1	3
Eucgr.A02119.1	2
Eucgr.A02120.1	0
Eucgr.A02121.1	1
Eucgr.A02122.1	1
Eucgr.A02123.1	0
Eucgr.A02124.1	1
Eucgr.A02125.1	1
Eucgr.A02126.1	4
Eucgr.A02127.1	2
Eucgr.A02128.1	0
Eucgr.A02129.1	0
Eucgr.A02130.1	1
Eucgr.A02131.1	1
Eucgr.A02132.1	1
Eucgr.A02133.1	1
Eucgr.A02134.1	1
Eucgr.A02135.1	4
Eucgr.A02136.1	2
Eucgr.A02137.1	2
Eucgr.A02138.1	2
Eucgr.A02139.1	1
Eucgr.A02140.1	1
Eucgr.A02141.1	3
Eucgr.A02142.1	3
Eucgr.A02143.1	1
Eucgr.A02144.1	0
Eucgr.A02145.1	4
Eucgr.A02146.1	3
Eucgr.A02147.1	3
Eucgr.A02148.1	3
Eucgr.A02149.1	1
Eucgr.A02150.1	4
Eucgr.A02151.1	1
Eucgr.A02152.1	0
Eucgr.A02153.1	1
Eucgr.A02154.1	4
Eucgr.A02155.1	3
Eucgr.A02156.1	3
Eucgr.A02157.1	3
Eucgr.A02158.1	3
Eucgr.A02161.1	1
Eucgr.A02162.1	1
Eucgr.A02163.1	1
Eucgr.A02164.1	0
Eucgr.A02165.1	0
Eucgr.A02166.1	1
Eucgr.A02167.1	3
Eucgr.A02168.1	3
Eucgr.A02169.1	0
Eucgr.A02170.1	0
Eucgr.A02171.1	4
Eucgr.A02172.1	0
Eucgr.A02173.1	0
Eucgr.A02174.1	1
Eucgr.A02175.1	1
Eucgr.A02176.1	1
Eucgr.A02177.1	0
Eucgr.A02178.1	4
Eucgr.A02179.1	1
Eucgr.A02180.1	0
Eucgr.A02181.1	0
Eucgr.A02182.1	4
Eucgr.A02183.1	0
Eucgr.A02184.1	2
Eucgr.A02185.1	2
Eucgr.A02186.1	1
Eucgr.A02187.1	2
Eucgr.A02188.1	2
Eucgr.A02189.1	2
Eucgr.A02190.1	2
Eucgr.A02191.1	3
Eucgr.A02192.1	3
Eucgr.A02193.1	0
Eucgr.A02194.1	3
Eucgr.A02195.1	3
Eucgr.A02196.1	1
Eucgr.A02197.1	1
Eucgr.A02198.1	1
Eucgr.A02199.1	0
Eucgr.A02200.1	1
Eucgr.A02201.1	4
Eucgr.A02202.1	1
Eucgr.A02203.1	3
Eucgr.A02205.1	3
Eucgr.A02206.1	4
Eucgr.A02207.1	0
Eucgr.A02209.1	3
Eucgr.A02212.1	3
Eucgr.A02214.1	3
Eucgr.A02215.1	3
Eucgr.A02216.1	1
Eucgr.A02218.1	1
Eucgr.A02219.1	3
Eucgr.A02220.1	3
Eucgr.A02221.1	3
Eucgr.A02225.1	3
Eucgr.A02227.1	1
Eucgr.A02228.1	1
Eucgr.A02229.1	1
Eucgr.A02230.1	1
Eucgr.A02231.1	1
Eucgr.A02232.1	4
Eucgr.A02233.1	1
Eucgr.A02234.1	4
Eucgr.A02235.1	1
Eucgr.A02236.1	1
Eucgr.A02237.1	1
Eucgr.A02238.1	1
Eucgr.A02239.1	1
Eucgr.A02240.1	4
Eucgr.A02241.1	1
Eucgr.A02242.1	4
Eucgr.A02243.1	4
Eucgr.A02245.1	3
Eucgr.A02246.1	3
Eucgr.A02247.1	0
Eucgr.A02248.1	4
Eucgr.A02249.1	1
Eucgr.A02250.1	1
Eucgr.A02251.1	0
Eucgr.A02252.1	0
Eucgr.A02253.1	0
Eucgr.A02254.1	1
Eucgr.A02255.1	1
Eucgr.A02256.1	3
Eucgr.A02257.1	3
Eucgr.A02258.1	3
Eucgr.A02259.1	4
Eucgr.A02260.1	1
Eucgr.A02261.1	1
Eucgr.A02262.1	0
Eucgr.A02263.1	1
Eucgr.A02264.1	4
Eucgr.A02265.1	1
Eucgr.A02266.1	1
Eucgr.A02267.1	0
Eucgr.A02268.1	4
Eucgr.A02269.1	0
Eucgr.A02270.1	1
Eucgr.A02271.1	2
Eucgr.A02273.1	1
Eucgr.A02275.1	3
Eucgr.A02277.1	4
Eucgr.A02278.1	3
Eucgr.A02280.1	3
Eucgr.A02281.1	3
Eucgr.A02282.1	3
Eucgr.A02283.1	3
Eucgr.A02285.1	3
Eucgr.A02286.1	1
Eucgr.A02287.1	4
Eucgr.A02288.1	0
Eucgr.A02289.1	1
Eucgr.A02290.1	0
Eucgr.A02291.1	1
Eucgr.A02292.1	1
Eucgr.A02293.1	1
Eucgr.A02294.1	1
Eucgr.A02295.1	4
Eucgr.A02296.1	0
Eucgr.A02297.1	1
Eucgr.A02298.1	3
Eucgr.A02299.1	3
Eucgr.A02300.1	3
Eucgr.A02301.1	0
Eucgr.A02302.1	0
Eucgr.A02303.1	1
Eucgr.A02304.1	1
Eucgr.A02305.1	0
Eucgr.A02306.1	0
Eucgr.A02308.1	4
Eucgr.A02309.1	4
Eucgr.A02310.1	4
Eucgr.A02311.1	4
Eucgr.A02312.1	0
Eucgr.A02314.1	2
Eucgr.A02315.1	0
Eucgr.A02317.1	2
Eucgr.A02318.1	2
Eucgr.A02319.1	2
Eucgr.A02320.1	3
Eucgr.A02321.1	3
Eucgr.A02322.1	2
Eucgr.A02323.1	3
Eucgr.A02326.1	3
Eucgr.A02328.1	3
Eucgr.A02329.1	3
Eucgr.A02330.1	3
Eucgr.A02331.1	1
Eucgr.A02332.1	3
Eucgr.A02333.1	3
Eucgr.A02334.1	4
Eucgr.A02335.1	0
Eucgr.A02337.1	1
Eucgr.A02338.1	1
Eucgr.A02339.1	4
Eucgr.A02340.1	4
Eucgr.A02341.1	1
Eucgr.A02342.1	2
Eucgr.A02343.1	0
Eucgr.A02344.1	4
Eucgr.A02345.1	0
Eucgr.A02346.1	0
Eucgr.A02347.1	0
Eucgr.A02348.1	0
Eucgr.A02349.1	0
Eucgr.A02350.1	0
Eucgr.A02351.1	4
Eucgr.A02352.1	2
Eucgr.A02353.1	2
Eucgr.A02354.1	3
Eucgr.A02355.1	3
Eucgr.A02357.1	3
Eucgr.A02358.1	3
Eucgr.A02359.1	3
Eucgr.A02361.1	0
Eucgr.A02360.1	0
Eucgr.A02362.1	4
Eucgr.A02363.1	4
Eucgr.A02365.1	4
Eucgr.A02366.1	4
Eucgr.A02367.1	4
Eucgr.A02368.1	1
Eucgr.A02369.1	1
Eucgr.A02370.1	3
Eucgr.A02371.1	3
Eucgr.A02372.1	4
Eucgr.A02373.1	4
Eucgr.A02374.1	4
Eucgr.A02375.1	4
Eucgr.A02376.1	4
Eucgr.A02378.1	4
Eucgr.A02379.1	1
Eucgr.A02380.1	1
Eucgr.A02381.1	4
Eucgr.A02382.1	4
Eucgr.A02383.1	4
Eucgr.A02384.1	1
[truncated: 31,917 more rows]

## Sheet: md
MDP0000303933	1
MDP0000223353	1
MDP0000322928	0
MDP0000151845	1
MDP0000929646	3
MDP0000307409	3
MDP0000192592	1
MDP0000153869	0
MDP0000286949	3
MDP0000830882	3
MDP0000187420	1
MDP0000482754	3
MDP0000124871	3
MDP0000726869	1
MDP0000130529	1
MDP0000834450	1
MDP0000306794	1
MDP0000152718	3
MDP0000159587	3
MDP0000366404	0
MDP0000135949	1
MDP0000572047	1
MDP0000195757	1
MDP0000025650	1
MDP0000918616	1
MDP0000907499	0
MDP0000871237	3
MDP0000229381	3
MDP0000229382	1
MDP0000648408	1
MDP0000246923	0
MDP0000419196	1
MDP0000434787	1
MDP0000312784	1
MDP0000423722	0
MDP0000413077	2
MDP0000308121	1
MDP0000170030	2
MDP0000253115	1
MDP0000845659	0
MDP0000478153	1
MDP0000249932	1
MDP0000761958	3
MDP0000228073	3
MDP0000661961	0
MDP0000154715	0
MDP0000830772	2
MDP0000262335	1
MDP0000154720	0
MDP0000262337	1
MDP0000920355	1
MDP0000325011	0
MDP0000151252	1
MDP0000259751	1
MDP0000171535	1
MDP0000359447	0
MDP0000175542	1
MDP0000244990	1
MDP0000189681	1
MDP0000311982	0
MDP0000833376	0
MDP0000190096	1
MDP0000289026	1
MDP0000762447	1
MDP0000236153	2
MDP0000274243	1
MDP0000289028	2
MDP0000289029	1
MDP0000164105	1
MDP0000233376	1
MDP0000785391	1
MDP0000170466	1
MDP0000245289	1
MDP0000147384	1
MDP0000274009	1
MDP0000327043	1
MDP0000186040	1
MDP0000868854	0
MDP0000258890	1
MDP0000624572	1
MDP0000896401	1
MDP0000243138	1
MDP0000226637	1
MDP0000199090	3
MDP0000809236	3
MDP0000460073	3
MDP0000295790	3
MDP0000311330	1
MDP0000399295	1
MDP0000358565	0
MDP0000194463	1
MDP0000292272	1
MDP0000298961	1
MDP0000600531	1
MDP0000183456	1
MDP0000495801	1
MDP0000254851	3
MDP0000253666	3
MDP0000741562	1
MDP0000261482	2
MDP0000340048	3
MDP0000123252	3
MDP0000293674	1
MDP0000196313	1
MDP0000205721	2
MDP0000258057	2
MDP0000848640	2
MDP0000130254	2
MDP0000255743	1
MDP0000258110	3
MDP0000123472	3
MDP0000301846	2
MDP0000258062	2
MDP0000353625	0
MDP0000259316	2
MDP0000153933	1
MDP0000176613	1
MDP0000345812	0
MDP0000218957	1
MDP0000218959	2
MDP0000218960	3
MDP0000183348	3
MDP0000687034	2
MDP0000266741	1
MDP0000203542	0
MDP0000947283	0
MDP0000136698	0
MDP0000165424	3
MDP0000190132	3
MDP0000668844	1
MDP0000195113	1
MDP0000134514	1
MDP0000725608	3
MDP0000708677	3
MDP0000281471	1
MDP0000711774	1
MDP0000418727	1
MDP0000300423	1
MDP0000311299	0
MDP0000935969	0
MDP0000311301	1
MDP0000951863	1
MDP0000218683	1
MDP0000397563	0
MDP0000172549	1
MDP0000321294	1
MDP0000258572	1
MDP0000149711	1
MDP0000535975	3
MDP0000180070	3
MDP0000663421	3
MDP0000355694	0
MDP0000190247	2
MDP0000120390	1
MDP0000207383	1
MDP0000592803	2
MDP0000789340	1
MDP0000282494	2
MDP0000394563	2
MDP0000131976	1
MDP0000131977	1
MDP0000854616	0
MDP0000228375	4
MDP0000683535	2
MDP0000352124	0
MDP0000134468	4
MDP0000179984	0
MDP0000444860	3
MDP0000586141	3
MDP0000271198	0
MDP0000094804	4
MDP0000279371	4
MDP0000777415	1
MDP0000137090	4
MDP0000361828	0
MDP0000238954	1
MDP0000142188	4
MDP0000236058	3
MDP0000308662	4
MDP0000088788	1
MDP0000216180	1
MDP0000611415	1
MDP0000773006	1
MDP0000794077	1
MDP0000264027	1
MDP0000197415	1
MDP0000655202	1
MDP0000197416	1
MDP0000197417	4
MDP0000644142	0
MDP0000133779	0
MDP0000588331	1
MDP0000257785	1
MDP0000227562	0
MDP0000267633	1
MDP0000267634	1
MDP0000156775	0
MDP0000446835	0
MDP0000791709	1
MDP0000029964	0
MDP0000193988	1
MDP0000828532	0
MDP0000246887	1
MDP0000227061	3
MDP0000239492	3
MDP0000427464	0
MDP0000144197	1
MDP0000675607	1
MDP0000253696	1
MDP0000143173	1
MDP0000591798	0
MDP0000313439	0
MDP0000165140	4
MDP0000298045	4
MDP0000177942	2
MDP0000752158	3
MDP0000233173	4
MDP0000218831	1
MDP0000665870	2
MDP0000353901	1
MDP0000509993	4
MDP0000293357	1
MDP0000195894	1
MDP0000302123	4
MDP0000748262	1
MDP0000249233	1
MDP0000146047	1
MDP0000182830	4
MDP0000283559	4
MDP0000260400	1
MDP0000210526	1
MDP0000695252	1
MDP0000249137	1
MDP0000281501	1
MDP0000281502	4
MDP0000245376	4
MDP0000262252	3
MDP0000633218	2
MDP0000465139	1
MDP0000274752	1
MDP0000311145	3
MDP0000149657	3
MDP0000311146	4
MDP0000401140	4
MDP0000350103	0
MDP0000130824	4
MDP0000825977	1
MDP0000156045	2
MDP0000728977	1
MDP0000162508	2
MDP0000162509	2
MDP0000161827	2
MDP0000302730	4
MDP0000302731	4
MDP0000902360	4
MDP0000742278	3
MDP0000218759	0
MDP0000520923	2
MDP0000187867	1
MDP0000266399	2
MDP0000164941	0
MDP0000409061	0
MDP0000597218	1
MDP0000575281	1
MDP0000477255	1
MDP0000206509	1
MDP0000121016	4
MDP0000192471	4
MDP0000130479	4
MDP0000540171	2
MDP0000277693	4
MDP0000204671	0
MDP0000092978	2
MDP0000635834	2
MDP0000180089	1
MDP0000135939	4
MDP0000336128	1
MDP0000262998	1
MDP0000280208	1
MDP0000216187	4
MDP0000132639	3
MDP0000681168	0
MDP0000178350	1
MDP0000301820	4
MDP0000207062	1
MDP0000237183	4
MDP0000252069	4
MDP0000252070	1
MDP0000292029	2
MDP0000831518	3
MDP0000831519	3
MDP0000158598	1
MDP0000304527	1
MDP0000158599	1
MDP0000334271	0
MDP0000787040	1
MDP0000304528	0
MDP0000798474	0
MDP0000555338	1
MDP0000160609	1
MDP0000257987	1
MDP0000815270	1
MDP0000276802	4
MDP0000276803	4
MDP0000432351	4
MDP0000352744	0
MDP0000275032	4
MDP0000246858	1
MDP0000815097	4
MDP0000402214	1
MDP0000216607	1
MDP0000249439	1
MDP0000137468	2
MDP0000760802	4
MDP0000262184	3
MDP0000387702	1
MDP0000885216	1
MDP0000297389	1
MDP0000438699	1
MDP0000297391	1
MDP0000154414	1
MDP0000359259	0
MDP0000545750	1
MDP0000951463	2
MDP0000255048	1
MDP0000353894	0
MDP0000295231	2
MDP0000164507	1
MDP0000195394	4
MDP0000292968	1
MDP0000226540	3
MDP0000222499	3
MDP0000222500	0
MDP0000077353	4
MDP0000609114	4
MDP0000131377	3
MDP0000200783	3
MDP0000940618	3
MDP0000037251	3
MDP0000337084	0
MDP0000661406	2
MDP0000169259	2
MDP0000661407	3
MDP0000144890	3
MDP0000616152	1
MDP0000279162	1
MDP0000218362	1
MDP0000134685	1
MDP0000132477	1
MDP0000620250	3
MDP0000234570	3
MDP0000570507	1
MDP0000595769	1
MDP0000322681	3
MDP0000268582	3
MDP0000801503	3
MDP0000210051	2
MDP0000177466	1
MDP0000211382	1
MDP0000130100	3
MDP0000130101	3
MDP0000150200	2
MDP0000334726	0
MDP0000502396	1
MDP0000278402	0
MDP0000278403	0
MDP0000450710	1
MDP0000128547	1
MDP0000284368	0
MDP0000312273	2
MDP0000312274	1
MDP0000533359	0
MDP0000359080	0
MDP0000196008	1
MDP0000232390	0
MDP0000384319	2
MDP0000320707	1
MDP0000266295	2
MDP0000902781	1
MDP0000580010	1
MDP0000348523	1
MDP0000255703	2
MDP0000942453	1
MDP0000188908	2
MDP0000647828	1
MDP0000950390	3
MDP0000288901	3
MDP0000142642	2
MDP0000189941	2
MDP0000647842	2
MDP0000203977	2
MDP0000142644	2
MDP0000189850	1
MDP0000409448	3
MDP0000409450	3
MDP0000758112	2
MDP0000712620	2
MDP0000191048	2
MDP0000712623	1
MDP0000234390	1
MDP0000258499	0
MDP0000893990	2
MDP0000527355	3
MDP0000701985	3
MDP0000268507	4
MDP0000893993	3
MDP0000712146	1
MDP0000880401	2
MDP0000163228	4
MDP0000218549	2
MDP0000153168	3
MDP0000712148	3
MDP0000887949	3
MDP0000824440	3
MDP0000310247	3
MDP0000160495	1
MDP0000751910	2
MDP0000266649	1
MDP0000339087	0
MDP0000266650	1
MDP0000816730	4
MDP0000266652	1
MDP0000348298	0
MDP0000317667	1
MDP0000874562	1
MDP0000128090	4
MDP0000136683	4
MDP0000707827	4
MDP0000223170	4
MDP0000689012	4
MDP0000343460	0
MDP0000157643	1
MDP0000157644	3
MDP0000166391	3
MDP0000166392	4
MDP0000243045	1
MDP0000550520	4
MDP0000358462	0
MDP0000301677	4
MDP0000218648	3
MDP0000257797	2
MDP0000211593	4
MDP0000274454	1
MDP0000816248	1
MDP0000832081	4
MDP0000751192	1
MDP0000253600	4
MDP0000724902	1
MDP0000265970	4
MDP0000151894	4
MDP0000260220	4
MDP0000451981	2
MDP0000909457	3
MDP0000159598	3
MDP0000159599	2
MDP0000719681	4
MDP0000159600	4
MDP0000719295	4
MDP0000719296	4
MDP0000159601	1
MDP0000333512	4
MDP0000719297	0
MDP0000314549	4
MDP0000320161	1
MDP0000231692	1
MDP0000320163	4
MDP0000325984	1
MDP0000346368	0
MDP0000233613	4
MDP0000345601	0
MDP0000285731	1
MDP0000190016	4
MDP0000282760	3
MDP0000940086	4
MDP0000846864	1
MDP0000385091	1
MDP0000385092	4
MDP0000142464	0
MDP0000768821	1
MDP0000252793	1
MDP0000122337	1
MDP0000668141	1
MDP0000136794	4
MDP0000271137	1
MDP0000259253	4
MDP0000222201	3
MDP0000648703	3
MDP0000136109	3
MDP0000291704	3
MDP0000193666	1
MDP0000217687	0
MDP0000309476	4
MDP0000219819	3
MDP0000412954	4
MDP0000265380	1
MDP0000291938	1
MDP0000191261	1
MDP0000333943	0
MDP0000222567	3
MDP0000316112	3
MDP0000663916	4
MDP0000133284	3
MDP0000304021	3
MDP0000246269	3
MDP0000130639	1
MDP0000150221	4
MDP0000289284	3
MDP0000215835	2
MDP0000308403	4
MDP0000132671	3
MDP0000336433	3
MDP0000336432	3
MDP0000825447	2
MDP0000247518	0
MDP0000582939	1
MDP0000261171	4
MDP0000153159	1
MDP0000271802	2
MDP0000167303	4
MDP0000162661	3
MDP0000268322	2
MDP0000228138	3
MDP0000289448	3
MDP0000120020	1
MDP0000247157	1
MDP0000137681	4
MDP0000120019	3
MDP0000162981	4
MDP0000244586	3
MDP0000249404	3
MDP0000134506	3
MDP0000164473	4
MDP0000158531	3
MDP0000285672	4
MDP0000269467	3
MDP0000285612	3
MDP0000218874	3
MDP0000258908	3
MDP0000879589	3
MDP0000171346	3
MDP0000251215	3
MDP0000181381	2
MDP0000125870	3
MDP0000453139	3
MDP0000472110	4
MDP0000153470	1
MDP0000212063	2
MDP0000305563	1
MDP0000219062	4
MDP0000317403	1
MDP0000182342	2
MDP0000336499	1
MDP0000765138	1
MDP0000124770	4
MDP0000287520	4
MDP0000122296	4
MDP0000212523	1
MDP0000305922	2
MDP0000580893	4
MDP0000918252	1
MDP0000302668	1
MDP0000136075	4
MDP0000793744	1
MDP0000130704	2
MDP0000343450	0
MDP0000673938	4
MDP0000278773	1
MDP0000205356	2
MDP0000363386	0
MDP0000524624	4
MDP0000234099	3
MDP0000663480	2
MDP0000599993	4
MDP0000232154	4
MDP0000192383	4
MDP0000369832	0
MDP0000215104	3
MDP0000540691	3
MDP0000207908	3
MDP0000141562	3
MDP0000291237	3
MDP0000565809	2
MDP0000333980	0
MDP0000271168	1
MDP0000166476	4
MDP0000166477	4
MDP0000170632	2
MDP0000273039	2
MDP0000168885	4
MDP0000018462	3
MDP0000168886	1
MDP0000567826	1
MDP0000172918	2
MDP0000173050	4
MDP0000074782	3
MDP0000316389	1
MDP0000924890	4
MDP0000283317	4
MDP0000927979	3
MDP0000164913	1
MDP0000333100	0
MDP0000164914	1
MDP0000231050	2
MDP0000264889	4
MDP0000231051	2
MDP0000125576	1
MDP0000319827	4
MDP0000231237	4
MDP0000743449	1
MDP0000153759	4
MDP0000314578	3
MDP0000135191	4
MDP0000583473	4
MDP0000134595	3
MDP0000134596	3
MDP0000179026	3
MDP0000179027	1
MDP0000182392	3
MDP0000141165	3
MDP0000756254	4
MDP0000288378	3
MDP0000241967	3
MDP0000189249	3
MDP0000192541	3
MDP0000198523	3
MDP0000164177	4
MDP0000195204	3
MDP0000602139	4
MDP0000073670	4
MDP0000126825	1
MDP0000370307	3
MDP0000725188	3
MDP0000276831	0
MDP0000300825	1
MDP0000155376	4
MDP0000160174	1
MDP0000186977	2
MDP0000257015	4
MDP0000147640	1
MDP0000234495	1
MDP0000325672	4
MDP0000298776	1
MDP0000202982	4
MDP0000722943	3
MDP0000298778	2
MDP0000351892	0
MDP0000140220	2
MDP0000213335	4
MDP0000785691	1
MDP0000833444	4
MDP0000269413	0
MDP0000238771	2
MDP0000269414	2
MDP0000269415	2
MDP0000194490	0
MDP0000321745	4
MDP0000270976	4
MDP0000321746	4
MDP0000930295	3
MDP0000251955	3
MDP0000307429	2
MDP0000251956	4
MDP0000326020	2
MDP0000723497	3
MDP0000294677	3
MDP0000223111	1
MDP0000344998	0
MDP0000837935	1
MDP0000308829	2
MDP0000207838	3
MDP0000414277	3
MDP0000207839	2
MDP0000177556	1
MDP0000279609	3
MDP0000420565	3
MDP0000161639	1
MDP0000267546	2
MDP0000322985	4
MDP0000181535	4
MDP0000123867	4
MDP0000128420	3
MDP0000122747	4
MDP0000197219	4
MDP0000890854	4
MDP0000175962	4
MDP0000853677	2
MDP0000567418	1
MDP0000175965	4
MDP0000204791	0
MDP0000300149	2
MDP0000276394	1
MDP0000310614	4
MDP0000310615	3
MDP0000165341	3
MDP0000221961	4
MDP0000200218	3
MDP0000126400	3
MDP0000295817	4
MDP0000335839	0
MDP0000431792	1
MDP0000342074	0
MDP0000252998	4
MDP0000333394	0
MDP0000252999	4
MDP0000230407	4
MDP0000694314	3
MDP0000319202	4
MDP0000206144	1
MDP0000233483	4
MDP0000193700	3
MDP0000186360	1
MDP0000256303	4
MDP0000355273	0
MDP0000340450	4
MDP0000146703	4
MDP0000234975	2
MDP0000237202	4
MDP0000280742	1
MDP0000269942	2
MDP0000376042	1
MDP0000164814	1
MDP0000161591	4
MDP0000145430	3
MDP0000141163	3
MDP0000727569	4
MDP0000727570	4
MDP0000455180	3
MDP0000221213	3
MDP0000271910	3
MDP0000138476	3
MDP0000274016	0
MDP0000292079	0
MDP0000604285	1
MDP0000417599	0
MDP0000172190	0
MDP0000196661	2
MDP0000184282	4
MDP0000284624	4
MDP0000141474	4
MDP0000223446	4
MDP0000223447	1
MDP0000911425	4
MDP0000182690	4
MDP0000863009	2
MDP0000654258	2
MDP0000145763	1
MDP0000654260	4
MDP0000145764	1
MDP0000136076	2
MDP0000126986	4
MDP0000808124	4
MDP0000933900	4
MDP0000125706	4
MDP0000358121	0
MDP0000933903	3
MDP0000200911	3
MDP0000897036	2
MDP0000148882	2
MDP0000313796	0
MDP0000221675	4
MDP0000217147	3
MDP0000309380	4
MDP0000223013	3
MDP0000313798	2
MDP0000222947	1
MDP0000313752	1
MDP0000356700	0
MDP0000330904	0
MDP0000266692	4
MDP0000266693	4
MDP0000671704	4
MDP0000284421	4
MDP0000294682	4
MDP0000178757	4
MDP0000797531	2
MDP0000360769	0
MDP0000780029	4
MDP0000188173	2
MDP0000266241	2
MDP0000159955	2
MDP0000188174	2
MDP0000543764	2
MDP0000188175	2
MDP0000287539	1
MDP0000188178	3
MDP0000186685	3
MDP0000676443	4
MDP0000131193	4
MDP0000188180	3
MDP0000512800	1
MDP0000675937	1
MDP0000246637	1
MDP0000246638	4
MDP0000406270	4
MDP0000258977	1
MDP0000321447	2
MDP0000746184	4
MDP0000170282	2
MDP0000233401	4
MDP0000170285	1
MDP0000170286	2
MDP0000634433	1
MDP0000321450	1
MDP0000682317	2
MDP0000338339	4
MDP0000849174	2
MDP0000151761	1
MDP0000531557	2
MDP0000558265	0
MDP0000157940	4
MDP0000550688	0
MDP0000767376	1
MDP0000162480	0
MDP0000714555	1
MDP0000829145	1
MDP0000233743	1
MDP0000233744	4
MDP0000749454	4
MDP0000749456	4
MDP0000183534	4
MDP0000182829	4
MDP0000245016	4
MDP0000627061	1
MDP0000346532	0
MDP0000245017	1
MDP0000671210	2
MDP0000276261	4
MDP0000276262	0
MDP0000429707	1
MDP0000948410	1
MDP0000189244	4
MDP0000144263	1
MDP0000315998	1
MDP0000308827	2
MDP0000263938	4
MDP0000387508	3
MDP0000160757	1
MDP0000327512	0
MDP0000156595	2
MDP0000189328	1
MDP0000824072	4
MDP0000243728	2
MDP0000129926	4
MDP0000321763	3
MDP0000573521	4
MDP0000153798	4
MDP0000121379	4
MDP0000121380	2
MDP0000260801	1
MDP0000122426	0
MDP0000230800	4
MDP0000358102	0
MDP0000316497	4
MDP0000140803	4
MDP0000280059	1
MDP0000149471	1
MDP0000352853	0
MDP0000261887	4
MDP0000166337	1
MDP0000799160	1
MDP0000171153	1
MDP0000160189	0
MDP0000255864	1
MDP0000336201	4
MDP0000354131	0
MDP0000519168	1
MDP0000712645	2
MDP0000525094	1
MDP0000140948	1
MDP0000129082	1
MDP0000301020	4
MDP0000919355	2
MDP0000264773	1
MDP0000358438	0
MDP0000264774	2
MDP0000715186	1
MDP0000321049	4
MDP0000545900	1
MDP0000137713	4
MDP0000803411	3
MDP0000136194	3
MDP0000240950	0
MDP0000164000	4
MDP0000221361	2
MDP0000269333	1
MDP0000168790	2
MDP0000221363	1
MDP0000789871	1
MDP0000276283	2
MDP0000238833	3
MDP0000249325	3
MDP0000368593	0
MDP0000195556	2
MDP0000171686	1
MDP0000260425	2
MDP0000213308	4
MDP0000151262	4
MDP0000612660	1
MDP0000308310	1
MDP0000121609	1
MDP0000761338	3
MDP0000139592	3
MDP0000199329	1
MDP0000246940	1
MDP0000287992	1
MDP0000163493	1
MDP0000232725	1
MDP0000063674	4
MDP0000270303	3
MDP0000288808	3
MDP0000128295	3
MDP0000192890	2
MDP0000705786	4
MDP0000882983	3
MDP0000272823	3
MDP0000836293	3
MDP0000251406	0
MDP0000271728	2
MDP0000491461	0
MDP0000136652	3
MDP0000182344	3
MDP0000168545	0
MDP0000883162	0
MDP0000392668	3
MDP0000688878	3
MDP0000291837	1
MDP0000291838	3
MDP0000138340	3
MDP0000200646	3
MDP0000279197	3
MDP0000280486	3
MDP0000440829	3
MDP0000183558	3
MDP0000703244	4
MDP0000478464	4
MDP0000719826	3
MDP0000240059	1
MDP0000310289	1
MDP0000383246	4
MDP0000807331	1
MDP0000132922	1
MDP0000931364	2
MDP0000236210	1
MDP0000595715	2
MDP0000164767	2
MDP0000201216	2
MDP0000930401	3
MDP0000149607	3
MDP0000186936	2
MDP0000655644	1
MDP0000272138	2
MDP0000459257	3
MDP0000664074	3
MDP0000245390	1
MDP0000145244	1
MDP0000145246	3
MDP0000243276	3
MDP0000497001	3
MDP0000564576	3
MDP0000517934	3
MDP0000146415	1
MDP0000153343	1
MDP0000476036	1
MDP0000433188	1
MDP0000238440	2
MDP0000322334	3
MDP0000183766	3
MDP0000284636	3
MDP0000289579	2
MDP0000234641	2
MDP0000412719	1
MDP0000124454	2
MDP0000124455	2
MDP0000312751	2
MDP0000128878	1
MDP0000352838	0
MDP0000244957	1
MDP0000141770	1
MDP0000216129	2
MDP0000308628	2
MDP0000232733	2
MDP0000216131	1
MDP0000320954	2
MDP0000239495	1
MDP0000139184	2
MDP0000139185	2
MDP0000239496	1
MDP0000445410	1
MDP0000232736	1
MDP0000293613	1
MDP0000184892	1
MDP0000232737	1
MDP0000360170	0
MDP0000355119	0
MDP0000293614	2
MDP0000199589	1
MDP0000896804	2
MDP0000577125	1
MDP0000832787	2
MDP0000253362	3
MDP0000314606	3
MDP0000569169	3
MDP0000142142	3
MDP0000314905	3
MDP0000185557	1
MDP0000285569	1
MDP0000359620	0
MDP0000186613	1
MDP0000285570	1
MDP0000186614	1
MDP0000637622	1
MDP0000862046	1
MDP0000298042	2
MDP0000234826	1
MDP0000692776	2
MDP0000824067	1
MDP0000352704	0
MDP0000322487	1
MDP0000234830	1
MDP0000495592	0
MDP0000495595	1
MDP0000234834	2
MDP0000844342	1
MDP0000195508	4
MDP0000912183	1
MDP0000156869	1
MDP0000263930	1
MDP0000246286	1
MDP0000898191	1
MDP0000246288	0
MDP0000892159	1
MDP0000268817	1
MDP0000163311	1
MDP0000119812	2
MDP0000154767	1
MDP0000380205	1
MDP0000119813	2
MDP0000119814	2
MDP0000228680	4
MDP0000139081	4
MDP0000250651	3
MDP0000139083	3
MDP0000159536	2
MDP0000258482	2
MDP0000778352	4
MDP0000176741	4
MDP0000176743	2
MDP0000778359	1
MDP0000464120	1
MDP0000464121	4
MDP0000238252	3
MDP0000839822	1
MDP0000151159	3
MDP0000217465	3
MDP0000259681	1
MDP0000152513	4
MDP0000290071	1
MDP0000246255	1
MDP0000822673	4
MDP0000224703	0
MDP0000132263	4
MDP0000202482	2
MDP0000279648	2
MDP0000225318	4
MDP0000315517	1
MDP0000755546	4
MDP0000315519	4
MDP0000781028	0
MDP0000301366	4
MDP0000668828	4
MDP0000790327	2
MDP0000668834	1
MDP0000317303	4
MDP0000442718	1
MDP0000130381	1
MDP0000244084	4
MDP0000142541	0
MDP0000179930	1
MDP0000139743	4
MDP0000365996	3
MDP0000194253	1
MDP0000251164	4
MDP0000359474	0
MDP0000194255	2
MDP0000357818	0
MDP0000248942	4
MDP0000292131	4
MDP0000515493	4
MDP0000319067	0
MDP0000515505	1
MDP0000230233	1
MDP0000215444	4
MDP0000312874	4
MDP0000359744	0
MDP0000215445	2
MDP0000312875	2
MDP0000936550	2
MDP0000179053	1
MDP0000257968	4
MDP0000274746	1
MDP0000217213	4
MDP0000932456	1
MDP0000305453	1
MDP0000305455	1
MDP0000365875	0
MDP0000211915	4
MDP0000151095	4
MDP0000151096	4
MDP0000259631	4
MDP0000259632	4
MDP0000246024	3
MDP0000259633	4
MDP0000511636	3
MDP0000184210	2
MDP0000795548	2
MDP0000422742	1
MDP0000284571	4
MDP0000373085	4
MDP0000284572	4
MDP0000403731	4
MDP0000120120	4
MDP0000246274	1
MDP0000656457	1
MDP0000240852	4
MDP0000277513	1
MDP0000254762	4
MDP0000174775	4
MDP0000712524	4
MDP0000790688	0
MDP0000357880	0
MDP0000137621	1
MDP0000185385	1
MDP0000294622	4
MDP0000222442	3
MDP0000277525	4
MDP0000131527	4
MDP0000132216	3
MDP0000545884	4
MDP0000734166	3
MDP0000585915	1
MDP0000177460	1
MDP0000151784	4
MDP0000123013	3
MDP0000879799	3
MDP0000872527	4
MDP0000438424	1
MDP0000226107	1
MDP0000176771	4
MDP0000316147	4
MDP0000748146	4
MDP0000316149	4
MDP0000704691	3
MDP0000200861	4
MDP0000179627	4
MDP0000219443	1
MDP0000219444	4
MDP0000679618	1
MDP0000498180	4
MDP0000125082	4
MDP0000328588	4
MDP0000328589	3
MDP0000328960	1
MDP0000309755	4
MDP0000518801	4
MDP0000252944	3
MDP0000309756	3
MDP0000153500	2
MDP0000404072	1
MDP0000128876	3
MDP0000242913	4
MDP0000284030	3
MDP0000359719	0
MDP0000814937	2
MDP0000186097	2
MDP0000130803	4
MDP0000186098	3
MDP0000130804	2
MDP0000285955	4
MDP0000281079	3
MDP0000683618	1
MDP0000199561	4
MDP0000147688	3
MDP0000295227	1
MDP0000375492	1
MDP0000205864	1
MDP0000205865	4
MDP0000275659	4
MDP0000275660	1
MDP0000668643	1
MDP0000147980	4
MDP0000136556	3
MDP0000121816	3
MDP0000432182	2
MDP0000491931	1
MDP0000305986	3
MDP0000153152	3
MDP0000121814	2
MDP0000286272	3
MDP0000184638	3
MDP0000186525	2
MDP0000233895	3
MDP0000211278	3
MDP0000321809	3
MDP0000198057	4
MDP0000335288	0
MDP0000305942	1
MDP0000189837	4
MDP0000189838	1
MDP0000288828	4
MDP0000167947	3
MDP0000218166	3
MDP0000307370	3
MDP0000211664	3
MDP0000674305	1
MDP0000331563	1
MDP0000276030	2
MDP0000195030	1
MDP0000216321	3
MDP0000819026	3
MDP0000131491	3
MDP0000278078	3
MDP0000813433	4
MDP0000224185	4
MDP0000217582	4
MDP0000158990	3
MDP0000158992	3
MDP0000687458	3
MDP0000189899	3
MDP0000148803	2
MDP0000359470	0
MDP0000782689	4
MDP0000491511	2
MDP0000463119	4
MDP0000394917	2
MDP0000491512	2
MDP0000259620	1
MDP0000236168	2
MDP0000220463	0
MDP0000129515	1
MDP0000311865	4
MDP0000891538	1
MDP0000470237	1
MDP0000262060	4
MDP0000638870	1
MDP0000218971	4
MDP0000639132	3
MDP0000191503	0
MDP0000197142	4
MDP0000136654	1
MDP0000630155	4
MDP0000124820	4
MDP0000344101	0
MDP0000276990	4
MDP0000307319	1
MDP0000288160	2
MDP0000623328	4
MDP0000623330	3
MDP0000217486	3
MDP0000167101	4
MDP0000271982	4
MDP0000299379	4
MDP0000241976	3
MDP0000203807	4
MDP0000274127	4
MDP0000656707	3
MDP0000523477	3
MDP0000523487	3
MDP0000308606	3
MDP0000198407	3
MDP0000176337	1
MDP0000682951	3
MDP0000682953	3
MDP0000181362	3
MDP0000216766	1
MDP0000309104	2
MDP0000654179	1
MDP0000307569	2
MDP0000231837	0
MDP0000320276	2
MDP0000942852	1
MDP0000942854	0
MDP0000193660	3
MDP0000133655	3
MDP0000227119	1
MDP0000732713	4
MDP0000212191	1
MDP0000711154	3
MDP0000666465	4
MDP0000904826	4
MDP0000612635	3
MDP0000761884	4
MDP0000217734	4
MDP0000314338	4
MDP0000150501	3
MDP0000150502	4
MDP0000917123	4
MDP0000697638	1
MDP0000295893	4
MDP0000893535	2
MDP0000135255	1
MDP0000135256	4
MDP0000252300	4
MDP0000573617	4
MDP0000608946	4
MDP0000433172	3
MDP0000284128	4
MDP0000301226	4
MDP0000152053	4
MDP0000284129	2
MDP0000408024	4
MDP0000260352	4
MDP0000694943	4
MDP0000152242	3
MDP0000186665	4
MDP0000186666	4
MDP0000691135	3
MDP0000701837	3
MDP0000164464	4
MDP0000319331	4
MDP0000283166	2
MDP0000676131	4
MDP0000878476	1
MDP0000312471	3
MDP0000217621	3
MDP0000274006	0
MDP0000274007	1
MDP0000157737	4
MDP0000560008	1
MDP0000221281	1
MDP0000274883	4
MDP0000297511	3
MDP0000666684	3
MDP0000171692	3
MDP0000171693	1
MDP0000738476	4
MDP0000317775	3
MDP0000307566	4
MDP0000404246	3
MDP0000307567	3
MDP0000496604	2
MDP0000198255	4
MDP0000173707	3
MDP0000294798	4
MDP0000242946	4
MDP0000294799	4
MDP0000550368	4
MDP0000349609	0
MDP0000198983	1
MDP0000243807	4
MDP0000209944	3
MDP0000355705	0
MDP0000580653	0
MDP0000254197	2
MDP0000786569	4
MDP0000209947	2
MDP0000739246	4
MDP0000254198	2
MDP0000777303	4
MDP0000172659	1
MDP0000275907	1
MDP0000336281	0
MDP0000319700	4
MDP0000272782	2
MDP0000938912	2
MDP0000272783	4
MDP0000022950	4
MDP0000152290	2
MDP0000273719	1
MDP0000273720	2
MDP0000231072	4
MDP0000193467	1
MDP0000453070	4
MDP0000453071	2
MDP0000122554	4
MDP0000529800	1
MDP0000137826	4
MDP0000252745	0
MDP0000251792	2
MDP0000252626	4
MDP0000132716	2
MDP0000293463	4
MDP0000297746	4
MDP0000252894	3
MDP0000342721	0
MDP0000128058	4
MDP0000123130	1
MDP0000126524	4
MDP0000175195	3
MDP0000681572	4
MDP0000175196	3
MDP0000255356	4
MDP0000195801	4
MDP0000425909	4
MDP0000917496	4
MDP0000301189	4
MDP0000301190	2
MDP0000505184	1
MDP0000203623	4
MDP0000203624	2
MDP0000203626	4
MDP0000203627	2
MDP0000299254	4
MDP0000139628	1
MDP0000531930	2
MDP0000827894	1
MDP0000306598	2
MDP0000689889	4
MDP0000316839	1
MDP0000141450	1
MDP0000252427	1
MDP0000798095	1
MDP0000141454	0
MDP0000506265	3
MDP0000506266	3
MDP0000141457	3
MDP0000243760	4
MDP0000764147	2
MDP0000601809	4
MDP0000874056	4
MDP0000199140	4
MDP0000243757	2
MDP0000243758	4
MDP0000199141	4
MDP0000874064	0
MDP0000874065	2
MDP0000295837	2
MDP0000199145	1
MDP0000255141	4
MDP0000233885	4
MDP0000173490	1
MDP0000233886	4
MDP0000249059	4
MDP0000249060	4
MDP0000281188	4
MDP0000218652	4
MDP0000089058	3
MDP0000310510	3
MDP0000250862	1
MDP0000849519	4
MDP0000938969	4
MDP0000257422	4
MDP0000257423	4
MDP0000257425	4
MDP0000756398	4
MDP0000137567	4
MDP0000137568	1
MDP0000249521	0
MDP0000137570	4
MDP0000180917	1
MDP0000282140	4
MDP0000257180	4
MDP0000354108	1
MDP0000230007	4
MDP0000353851	0
MDP0000555605	1
MDP0000622017	1
MDP0000622018	1
MDP0000739373	2
MDP0000500938	4
MDP0000739375	3
MDP0000125687	1
MDP0000500940	2
MDP0000331463	0
MDP0000925883	4
MDP0000812077	1
MDP0000199241	4
MDP0000199242	3
MDP0000295918	4
MDP0000870496	4
MDP0000870497	0
MDP0000248894	3
MDP0000308051	4
MDP0000248895	3
MDP0000136776	4
MDP0000136777	0
MDP0000136779	0
MDP0000867730	4
MDP0000248901	4
MDP0000522368	4
MDP0000522369	1
MDP0000772857	1
MDP0000299415	4
MDP0000679403	1
MDP0000162952	2
MDP0000141409	2
MDP0000620433	4
MDP0000724004	4
MDP0000258829	1
MDP0000172861	2
MDP0000146568	2
MDP0000939744	4
MDP0000172296	1
MDP0000777241	4
MDP0000151289	0
MDP0000546289	1
MDP0000361598	0
MDP0000124410	1
MDP0000229626	1
MDP0000797451	4
MDP0000543964	3
MDP0000860403	0
MDP0000349179	0
MDP0000358003	0
MDP0000258859	0
MDP0000167199	4
MDP0000271720	4
MDP0000163805	1
MDP0000269193	4
MDP0000924958	4
MDP0000134879	1
MDP0000293285	1
MDP0000293286	4
MDP0000195797	4
MDP0000195798	4
MDP0000119181	1
MDP0000894176	1
MDP0000119183	4
MDP0000119184	4
MDP0000134202	3
MDP0000164995	3
MDP0000489181	4
MDP0000284852	0
MDP0000237637	2
MDP0000250600	4
MDP0000343575	1
MDP0000770377	4
MDP0000148659	1
MDP0000776180	4
MDP0000776183	4
MDP0000276133	4
MDP0000276134	4
MDP0000123797	1
MDP0000238994	1
MDP0000931438	4
MDP0000244420	1
MDP0000282028	0
MDP0000282029	2
MDP0000427619	2
MDP0000151267	1
MDP0000410984	3
MDP0000427621	3
MDP0000802196	3
MDP0000129069	3
MDP0000259765	0
MDP0000271384	2
MDP0000182155	4
MDP0000230325	4
MDP0000806717	2
MDP0000230326	0
MDP0000601734	2
MDP0000509943	4
MDP0000166773	0
MDP0000522655	4
MDP0000270225	1
MDP0000203812	2
MDP0000260009	4
MDP0000323330	1
MDP0000165206	1
MDP0000206187	4
MDP0000250572	1
MDP0000270228	4
MDP0000203813	4
MDP0000394192	2
MDP0000203814	2
MDP0000203815	1
MDP0000165209	4
MDP0000146771	4
MDP0000165210	2
MDP0000299388	2
MDP0000330858	0
MDP0000286488	3
MDP0000221249	3
MDP0000394200	2
MDP0000814993	0
MDP0000203818	4
MDP0000270233	1
MDP0000845591	4
MDP0000045645	4
MDP0000235688	4
MDP0000345757	0
MDP0000165214	1
MDP0000845594	1
MDP0000235689	1
MDP0000648844	0
MDP0000648845	2
MDP0000270237	4
MDP0000276411	1
MDP0000330112	0
MDP0000813554	1
MDP0000276413	1
MDP0000313226	2
MDP0000222269	1
MDP0000222270	4
MDP0000313230	3
MDP0000142903	3
MDP0000134386	0
MDP0000812974	4
MDP0000155155	4
MDP0000525995	3
MDP0000155158	4
MDP0000262655	1
MDP0000155162	0
MDP0000912491	0
MDP0000912495	4
MDP0000659853	1
MDP0000262661	1
MDP0000184353	4
MDP0000855651	4
MDP0000566877	1
MDP0000515381	4
MDP0000272351	4
MDP0000164159	3
MDP0000174520	1
MDP0000145813	4
MDP0000591257	4
MDP0000255642	4
MDP0000591260	3
MDP0000204626	3
MDP0000204628	1
MDP0000705244	2
MDP0000854432	3
MDP0000306619	3
MDP0000213445	3
MDP0000473398	1
MDP0000317140	4
MDP0000265278	1
MDP0000158770	1
MDP0000119737	4
MDP0000196026	3
MDP0000055639	4
MDP0000220264	1
MDP0000133671	1
MDP0000314499	4
MDP0000601803	0
MDP0000703505	2
MDP0000250948	1
MDP0000533298	2
MDP0000300595	4
MDP0000300596	2
MDP0000939408	1
MDP0000254222	3
MDP0000262303	3
MDP0000468506	4
MDP0000133657	4
MDP0000143975	3
MDP0000189100	4
MDP0000936525	0
MDP0000902642	4
MDP0000305694	1
MDP0000185570	1
MDP0000253428	1
MDP0000267623	3
MDP0000264245	3
MDP0000121412	3
MDP0000121411	3
MDP0000336815	1
MDP0000247661	4
MDP0000121416	3
MDP0000154603	1
MDP0000127852	1
MDP0000265614	4
MDP0000279314	3
MDP0000177310	3
MDP0000153201	1
MDP0000142723	4
MDP0000225072	4
MDP0000367146	0
MDP0000816743	4
MDP0000217046	4
MDP0000693359	4
MDP0000281844	2
MDP0000173694	4
MDP0000306762	3
MDP0000173696	3
MDP0000153639	4
MDP0000250908	3
MDP0000566643	4
MDP0000269833	4
MDP0000289234	3
MDP0000709653	4
MDP0000425185	4
MDP0000200139	4
MDP0000719798	3
MDP0000751362	3
MDP0000188344	4
MDP0000579550	4
MDP0000205727	4
MDP0000264960	4
MDP0000173864	4
MDP0000305285	4
MDP0000128383	4
MDP0000822744	4
MDP0000699055	0
MDP0000144167	1
MDP0000279319	4
MDP0000246703	3
MDP0000166668	4
MDP0000237830	3
MDP0000170005	3
MDP0000339595	3
MDP0000916781	1
MDP0000177334	1
MDP0000279446	2
MDP0000348327	0
MDP0000133226	1
MDP0000140150	3
MDP0000154806	3
MDP0000924974	0
MDP0000221859	4
MDP0000176875	1
MDP0000267282	1
MDP0000583397	4
MDP0000267283	3
MDP0000236423	3
MDP0000768327	0
MDP0000135823	0
MDP0000275802	1
MDP0000136126	0
MDP0000250276	4
MDP0000379414	4
MDP0000138600	4
MDP0000142273	4
MDP0000722934	1
MDP0000174011	1
MDP0000374394	1
MDP0000245257	1
MDP0000377364	1
MDP0000229684	1
MDP0000639305	4
MDP0000282367	4
MDP0000257501	4
MDP0000147914	0
MDP0000384884	2
MDP0000428028	4
MDP0000695555	3
MDP0000469192	4
MDP0000274092	4
MDP0000579909	4
MDP0000469193	1
MDP0000579910	4
MDP0000579912	4
MDP0000172436	4
MDP0000070128	4
MDP0000183112	2
MDP0000730881	3
MDP0000811202	3
MDP0000757111	4
MDP0000132360	4
MDP0000569755	0
MDP0000127773	4
MDP0000242079	4
MDP0000885728	4
MDP0000817105	3
MDP0000278731	4
MDP0000296681	4
MDP0000176401	0
MDP0000885737	4
MDP0000200253	4
MDP0000200254	3
MDP0000259586	3
MDP0000227895	1
MDP0000578464	1
MDP0000578465	4
MDP0000397164	4
MDP0000208525	4
MDP0000578467	4
MDP0000308284	4
MDP0000308285	4
MDP0000183530	2
MDP0000621569	4
MDP0000313066	2
MDP0000225939	2
MDP0000316017	0
MDP0000225941	4
MDP0000293182	4
MDP0000588193	4
MDP0000099046	4
MDP0000141940	4
MDP0000347951	3
MDP0000458668	2
MDP0000168442	2
MDP0000129839	2
MDP0000495127	4
MDP0000179541	1
MDP0000146649	0
MDP0000299872	1
MDP0000280809	1
MDP0000342592	0
MDP0000290295	4
MDP0000947001	0
MDP0000169843	4
MDP0000360613	4
MDP0000225376	4
MDP0000693678	4
MDP0000170512	2
MDP0000226756	4
MDP0000272067	3
MDP0000160402	3
MDP0000220708	4
MDP0000097759	4
MDP0000312064	1
MDP0000336749	1
MDP0000312065	1
MDP0000272394	4
MDP0000158651	3
MDP0000158652	4
MDP0000449662	2
MDP0000133017	4
MDP0000158653	4
MDP0000293099	2
MDP0000949017	2
MDP0000252088	4
MDP0000158654	2
MDP0000140963	4
MDP0000574023	2
MDP0000268789	3
MDP0000289253	3
MDP0000190403	0
MDP0000186646	4
MDP0000325832	4
MDP0000141811	3
MDP0000249472	4
MDP0000344729	0
MDP0000252706	2
MDP0000663428	4
MDP0000269869	4
MDP0000194766	4
MDP0000583656	2
MDP0000795573	4
MDP0000186541	4
MDP0000352743	0
MDP0000186542	4
MDP0000547052	2
MDP0000702385	4
MDP0000702386	4
MDP0000240993	3
MDP0000702387	4
MDP0000548210	3
MDP0000214177	4
MDP0000275537	4
MDP0000236938	3
MDP0000166239	3
MDP0000320110	4
MDP0000166240	2
MDP0000231625	4
MDP0000134325	4
MDP0000247019	1
MDP0000300540	0
MDP0000050048	4
MDP0000730751	2
MDP0000300541	4
MDP0000236172	4
MDP0000444438	4
MDP0000280042	1
MDP0000446783	4
MDP0000147009	3
MDP0000137697	3
MDP0000280043	3
MDP0000563240	4
MDP0000296179	4
MDP0000296180	1
MDP0000680630	1
MDP0000201026	4
MDP0000122663	4
MDP0000151008	1
MDP0000204052	4
MDP0000342334	0
MDP0000295182	3
MDP0000231477	3
MDP0000231478	4
MDP0000320002	4
MDP0000297197	4
MDP0000207215	4
MDP0000170426	4
MDP0000213934	2
MDP0000457243	4
MDP0000419959	1
MDP0000278332	3
MDP0000128297	3
MDP0000305540	4
MDP0000227694	1
MDP0000278334	4
MDP0000272009	4
MDP0000432882	1
MDP0000167580	2
MDP0000602648	1
MDP0000269627	4
MDP0000165729	4
MDP0000270629	4
MDP0000165731	2
MDP0000269628	2
MDP0000682799	4
MDP0000374123	3
MDP0000594166	4
MDP0000231179	4
MDP0000319787	1
MDP0000319788	1
MDP0000231182	4
MDP0000319790	4
MDP0000095488	4
MDP0000225224	2
MDP0000225225	2
MDP0000187888	2
MDP0000187889	2
MDP0000721855	4
MDP0000306726	4
MDP0000480378	3
MDP0000213588	4
MDP0000213589	4
MDP0000286038	1
MDP0000286039	1
MDP0000286040	1
MDP0000375210	4
MDP0000238717	1
MDP0000238718	0
MDP0000812673	4
MDP0000772420	4
MDP0000277011	2
MDP0000170687	4
MDP0000307540	2
MDP0000431696	2
MDP0000525529	1
MDP0000258015	1
MDP0000425527	1
MDP0000310856	1
MDP0000272167	1
MDP0000542929	4
MDP0000285426	3
MDP0000760470	0
MDP0000679810	0
MDP0000224257	1
MDP0000354609	0
MDP0000393594	3
MDP0000281389	3
MDP0000682955	1
MDP0000874742	1
MDP0000088815	4
MDP0000318241	4
MDP0000260698	1
MDP0000554049	1
MDP0000127232	1
MDP0000149604	4
MDP0000225282	4
MDP0000419128	4
MDP0000207110	1
MDP0000301494	4
MDP0000579215	2
MDP0000249066	4
MDP0000620295	3
MDP0000237581	3
MDP0000358669	0
MDP0000303489	2
MDP0000303490	4
MDP0000270728	4
MDP0000244034	3
MDP0000370015	0
MDP0000161309	1
MDP0000195166	4
MDP0000271161	4
MDP0000271162	2
MDP0000816510	1
MDP0000248272	1
MDP0000156668	0
MDP0000265383	0
MDP0000177717	1
MDP0000279733	4
MDP0000177720	1
MDP0000170244	1
MDP0000319671	4
MDP0000231030	4
MDP0000231031	1
MDP0000898562	4
MDP0000316074	1
MDP0000482511	1
MDP0000208425	1
MDP0000142675	1
MDP0000605632	1
MDP0000514128	4
MDP0000270977	2
MDP0000660040	2
MDP0000675712	2
MDP0000179895	1
MDP0000803423	1
MDP0000551940	4
MDP0000262882	3
MDP0000262883	4
MDP0000322755	1
MDP0000120498	1
MDP0000747069	1
MDP0000304445	1
MDP0000249604	4
MDP0000870727	3
MDP0000256306	1
MDP0000161249	2
MDP0000267248	4
MDP0000325554	0
MDP0000842644	2
MDP0000817143	2
MDP0000301393	1
MDP0000226115	2
[truncated: 56,984 more rows]

## Sheet: pm
Pm000002	1
Pm000003	1
Pm000004	1
Pm000005	1
Pm000006	0
Pm000007	1
Pm000008	1
Pm000009	0
Pm000010	1
Pm000011	1
Pm000012	1
Pm000013	4
Pm000014	0
Pm000015	1
Pm000016	2
Pm000017	1
Pm000018	3
Pm000019	3
Pm000020	4
Pm000021	4
Pm000022	1
Pm000023	0
Pm000024	1
Pm000025	3
Pm000026	3
Pm000027	4
Pm000028	3
Pm000029	3
Pm000030	3
Pm000031	0
Pm000032	1
Pm000033	4
Pm000034	4
Pm000035	0
Pm000036	4
Pm000037	0
Pm000038	1
Pm000039	4
Pm000040	0
Pm000041	1
Pm000042	1
Pm000043	0
Pm000044	0
Pm000045	0
Pm000046	2
Pm000047	4
Pm000048	4
Pm000049	3
Pm000050	3
Pm000051	3
Pm000052	0
Pm000053	4
Pm000054	4
Pm000055	0
Pm000056	0
Pm000057	1
Pm000058	0
Pm000059	1
Pm000060	3
Pm000061	3
Pm000062	1
Pm000063	1
Pm000064	1
Pm000065	0
Pm000066	1
Pm000067	1
Pm000068	1
Pm000069	1
Pm000070	4
Pm000071	1
Pm000072	1
Pm000073	1
Pm000074	0
Pm000075	1
Pm000076	0
Pm000077	1
Pm000078	1
Pm000079	0
Pm000080	1
Pm000081	0
Pm000082	0
Pm000083	0
Pm000084	1
Pm000085	1
Pm000086	0
Pm000087	4
Pm000088	1
Pm000089	1
Pm000090	1
Pm000091	1
Pm000092	0
Pm000093	1
Pm000094	1
Pm000095	1
Pm000096	4
Pm000097	1
Pm000098	4
Pm000099	0
Pm000100	1
Pm000101	1
Pm000102	2
Pm000103	1
Pm000104	1
Pm000105	3
Pm000106	3
Pm000107	0
Pm000108	3
Pm000109	3
Pm000110	4
Pm000111	2
Pm000112	1
Pm000113	2
Pm000114	2
Pm000115	1
Pm000116	3
Pm000117	3
Pm000118	1
Pm000119	2
Pm000120	1
Pm000121	4
Pm000122	1
Pm000123	4
Pm000124	1
Pm000125	1
Pm000126	0
Pm000127	1
Pm000128	3
Pm000129	4
Pm000130	4
Pm000131	1
Pm000132	3
Pm000133	3
Pm000134	3
Pm000135	3
Pm000136	3
Pm000137	0
Pm000138	3
Pm000139	3
Pm000140	1
Pm000141	1
Pm000142	1
Pm000143	4
Pm000144	4
Pm000145	0
Pm000146	4
Pm000147	0
Pm000148	1
Pm000149	1
Pm000150	1
Pm000151	0
Pm000152	0
Pm000153	0
Pm000154	0
Pm000155	0
Pm000156	4
Pm000157	3
Pm000158	2
Pm000159	1
Pm000160	1
Pm000161	2
Pm000162	0
Pm000163	4
Pm000164	1
Pm000165	4
Pm000166	3
Pm000167	3
Pm000168	3
Pm000169	3
Pm000170	1
Pm000171	1
Pm000172	1
Pm000173	4
Pm000174	4
Pm000175	0
Pm000176	4
Pm000177	0
Pm000178	4
Pm000179	0
Pm000180	0
Pm000181	0
Pm000182	1
Pm000183	4
Pm000184	2
Pm000185	3
Pm000186	4
Pm000187	3
Pm000188	3
Pm000189	3
Pm000190	3
Pm000191	3
Pm000192	1
Pm000193	4
Pm000194	1
Pm000195	0
Pm000196	1
Pm000197	4
Pm000198	4
Pm000199	4
Pm000200	3
Pm000201	3
Pm000202	3
Pm000203	4
Pm000204	1
Pm000205	1
Pm000206	1
Pm000207	4
Pm000208	4
Pm000209	3
Pm000210	3
Pm000211	1
Pm000212	4
Pm000213	3
Pm000214	0
Pm000215	0
Pm000216	1
Pm000217	4
Pm000218	1
Pm000219	4
Pm000220	4
Pm000221	1
Pm000222	1
Pm000223	4
Pm000224	4
Pm000225	1
Pm000226	1
Pm000227	4
Pm000228	0
Pm000229	4
Pm000230	1
Pm000231	1
Pm000232	4
Pm000233	2
Pm000234	2
Pm000235	1
Pm000236	2
Pm000237	0
Pm000238	4
Pm000239	4
Pm000240	4
Pm000241	4
Pm000242	4
Pm000243	1
Pm000244	1
Pm000245	0
Pm000246	4
Pm000247	4
Pm000248	0
Pm000249	4
Pm000250	4
Pm000251	4
Pm000252	1
Pm000253	4
Pm000254	4
Pm000255	1
Pm000256	3
Pm000257	3
Pm000258	4
Pm000259	1
Pm000260	1
Pm000261	1
Pm000262	4
Pm000263	4
Pm000264	4
Pm000265	1
Pm000266	0
Pm000267	1
Pm000268	1
Pm000269	0
Pm000270	4
Pm000271	4
Pm000272	1
Pm000273	4
Pm000274	1
Pm000275	4
Pm000276	0
Pm000277	4
Pm000278	4
Pm000279	2
Pm000280	2
Pm000281	2
Pm000282	3
Pm000283	3
Pm000284	3
Pm000285	0
Pm000286	1
Pm000287	3
Pm000288	3
Pm000289	3
Pm000290	3
Pm000291	1
Pm000292	0
Pm000293	1
Pm000294	1
Pm000295	0
Pm000296	1
Pm000297	1
Pm000298	0
Pm000299	0
Pm000300	1
Pm000301	1
Pm000302	1
Pm000303	1
Pm000304	4
Pm000305	4
Pm000306	3
Pm000307	1
Pm000308	2
Pm000309	1
Pm000310	2
Pm000311	1
Pm000312	0
Pm000313	1
Pm000314	4
Pm000315	1
Pm000316	1
Pm000317	1
Pm000318	1
Pm000319	0
Pm000320	1
Pm000321	0
Pm000322	4
Pm000323	1
Pm000324	3
Pm000325	3
Pm000326	3
Pm000327	3
Pm000328	3
Pm000329	1
Pm000330	1
Pm000331	1
Pm000332	1
Pm000333	1
Pm000334	1
Pm000335	1
Pm000336	3
Pm000337	3
Pm000338	3
Pm000339	3
Pm000340	4
Pm000341	0
Pm000342	1
Pm000343	1
Pm000344	1
Pm000345	0
Pm000346	4
Pm000347	1
Pm000348	0
Pm000349	1
Pm000350	0
Pm000351	2
Pm000352	3
Pm000353	3
Pm000354	3
Pm000355	2
Pm000356	3
Pm000357	3
Pm000358	2
Pm000359	0
Pm000360	2
Pm000361	1
Pm000362	1
Pm000363	1
Pm000364	0
Pm000365	0
Pm000366	1
Pm000367	4
Pm000368	1
Pm000369	0
Pm000370	4
Pm000371	1
Pm000372	1
Pm000373	4
Pm000374	1
Pm000375	1
Pm000376	0
Pm000377	1
Pm000378	1
Pm000379	1
Pm000380	4
Pm000381	1
Pm000382	1
Pm000383	3
Pm000384	3
Pm000385	3
Pm000386	3
Pm000387	3
Pm000388	0
Pm000389	2
Pm000390	2
Pm000391	2
Pm000392	0
Pm000393	3
Pm000394	3
Pm000395	1
Pm000396	4
Pm000397	3
Pm000398	2
Pm000399	0
Pm000400	0
Pm000401	1
Pm000402	0
Pm000403	0
Pm000404	0
Pm000405	0
Pm000406	1
Pm000407	2
Pm000408	1
Pm000409	1
Pm000410	1
Pm000411	1
Pm000412	1
Pm000413	2
Pm000414	1
Pm000415	1
Pm000416	4
Pm000417	0
Pm000418	3
Pm000419	3
Pm000420	4
Pm000421	1
Pm000422	1
Pm000423	0
Pm000424	1
Pm000425	3
Pm000426	3
Pm000427	1
Pm000428	1
Pm000429	1
Pm000430	1
Pm000431	4
Pm000432	4
Pm000433	1
Pm000434	1
Pm000435	1
Pm000436	1
Pm000437	2
Pm000438	3
Pm000439	3
Pm000440	0
Pm000441	3
Pm000442	4
Pm000443	4
Pm000444	4
Pm000445	1
Pm000446	1
Pm000447	1
Pm000448	4
Pm000449	1
Pm000450	2
Pm000451	1
Pm000452	1
Pm000453	2
Pm000454	1
Pm000455	4
Pm000456	0
Pm000457	1
Pm000458	0
Pm000459	0
Pm000460	1
Pm000461	1
Pm000462	1
Pm000463	4
Pm000464	1
Pm000465	4
Pm000466	0
Pm000467	1
Pm000468	1
Pm000469	4
Pm000470	1
Pm000471	4
Pm000472	4
Pm000473	0
Pm000474	0
Pm000475	0
Pm000476	4
Pm000477	0
Pm000478	0
Pm000479	4
Pm000480	4
Pm000481	0
Pm000482	4
Pm000483	1
Pm000484	1
Pm000485	4
Pm000486	4
Pm000487	0
Pm000488	2
Pm000489	4
Pm000490	4
Pm000491	4
Pm000492	3
Pm000493	3
Pm000494	0
Pm000495	4
Pm000496	3
Pm000497	3
Pm000498	3
Pm000499	3
Pm000500	3
Pm000501	3
Pm000502	3
Pm000503	3
Pm000504	3
Pm000505	3
Pm000506	3
Pm000507	0
Pm000508	4
Pm000509	4
Pm000510	4
Pm000511	1
Pm000512	4
Pm000513	1
Pm000514	1
Pm000515	1
Pm000516	3
Pm000517	3
Pm000518	1
Pm000519	4
Pm000520	4
Pm000521	3
Pm000522	3
Pm000523	3
Pm000524	4
Pm000525	0
Pm000526	4
Pm000527	1
Pm000528	4
Pm000529	4
Pm000530	1
Pm000531	1
Pm000532	1
Pm000533	1
Pm000534	0
Pm000535	4
Pm000536	0
Pm000537	4
Pm000538	1
Pm000539	1
Pm000540	1
Pm000541	4
Pm000542	4
Pm000543	1
Pm000544	4
Pm000545	1
Pm000546	0
Pm000547	4
Pm000548	4
Pm000549	3
Pm000550	4
Pm000551	1
Pm000552	0
Pm000553	0
Pm000554	1
Pm000555	1
Pm000556	1
Pm000557	4
Pm000558	1
Pm000559	1
Pm000560	1
Pm000561	4
Pm000562	4
Pm000563	0
Pm000564	0
Pm000565	1
Pm000566	1
Pm000567	4
Pm000568	4
Pm000569	1
Pm000570	4
Pm000571	4
Pm000572	3
Pm000573	3
Pm000574	4
Pm000575	0
Pm000576	4
Pm000577	4
Pm000578	4
Pm000579	4
Pm000580	4
Pm000581	3
Pm000582	1
Pm000583	4
Pm000584	1
Pm000585	3
Pm000586	3
Pm000587	4
Pm000588	4
Pm000589	0
Pm000590	1
Pm000591	4
Pm000592	1
Pm000593	4
Pm000594	4
Pm000595	0
Pm000596	1
Pm000597	4
Pm000598	1
Pm000599	0
Pm000600	0
Pm000601	4
Pm000602	3
Pm000603	1
Pm000604	4
Pm000605	4
Pm000606	1
Pm000607	0
Pm000608	1
Pm000609	0
Pm000610	1
Pm000611	3
Pm000612	3
Pm000613	0
Pm000614	4
Pm000615	4
Pm000616	4
Pm000617	1
Pm000618	2
Pm000619	4
Pm000620	3
Pm000621	3
Pm000622	0
Pm000623	3
Pm000624	3
Pm000625	3
Pm000626	3
Pm000627	1
Pm000628	1
Pm000629	1
Pm000630	1
Pm000631	2
Pm000632	3
Pm000633	3
Pm000634	3
Pm000635	3
Pm000636	3
Pm000637	3
Pm000638	3
Pm000639	0
Pm000640	1
Pm000641	1
Pm000642	1
Pm000643	1
Pm000644	1
Pm000645	1
Pm000646	1
Pm000647	1
Pm000648	1
Pm000649	1
Pm000650	1
Pm000651	1
Pm000652	4
Pm000653	3
Pm000654	3
Pm000655	0
Pm000656	1
Pm000657	1
Pm000658	0
Pm000659	1
Pm000660	0
Pm000661	1
Pm000662	0
Pm000663	1
Pm000664	4
Pm000665	1
Pm000666	4
Pm000667	3
Pm000668	1
Pm000669	3
Pm000670	3
Pm000671	1
Pm000672	2
Pm000673	2
Pm000674	2
Pm000675	2
Pm000676	2
Pm000677	3
Pm000678	3
Pm000679	3
Pm000680	4
Pm000681	0
Pm000682	0
Pm000683	0
Pm000684	0
Pm000685	4
Pm000686	4
Pm000687	0
Pm000688	4
Pm000689	1
Pm000690	1
Pm000691	1
Pm000692	4
Pm000693	4
Pm000694	0
Pm000695	4
Pm000696	4
Pm000697	4
Pm000698	0
Pm000699	0
Pm000700	4
Pm000701	4
Pm000702	3
Pm000703	0
Pm000704	0
Pm000705	4
Pm000706	0
Pm000707	4
Pm000708	4
Pm000709	3
Pm000710	1
Pm000711	0
Pm000712	4
Pm000713	4
Pm000714	3
Pm000715	3
Pm000716	3
Pm000717	3
Pm000718	3
Pm000719	3
Pm000720	4
Pm000721	4
Pm000722	0
Pm000723	0
Pm000724	0
Pm000725	4
Pm000726	4
Pm000727	4
Pm000728	4
Pm000729	4
Pm000730	4
Pm000731	1
Pm000732	4
Pm000733	4
Pm000734	0
Pm000735	4
Pm000736	4
Pm000737	1
Pm000738	1
Pm000739	4
Pm000740	0
Pm000741	4
Pm000742	4
Pm000743	4
Pm000744	4
Pm000745	3
Pm000746	4
Pm000747	0
Pm000748	1
Pm000749	4
Pm000750	0
Pm000751	2
Pm000752	4
Pm000753	4
Pm000754	4
Pm000755	4
Pm000756	0
Pm000757	1
Pm000758	4
Pm000759	4
Pm000760	4
Pm000761	4
Pm000762	1
Pm000763	4
Pm000764	4
Pm000765	0
Pm000766	0
Pm000767	4
Pm000768	1
Pm000769	4
Pm000770	2
Pm000771	2
Pm000772	4
Pm000773	4
Pm000774	2
Pm000775	4
Pm000776	4
Pm000777	2
Pm000778	4
Pm000779	1
Pm000780	4
Pm000781	4
Pm000782	4
Pm000783	4
Pm000784	0
Pm000785	0
Pm000786	4
Pm000787	0
Pm000788	4
Pm000789	4
Pm000790	1
Pm000791	4
Pm000792	4
Pm000793	4
Pm000794	4
Pm000795	4
Pm000796	0
Pm000797	1
Pm000798	4
Pm000799	3
Pm000800	3
Pm000801	1
Pm000802	1
Pm000803	4
Pm000804	4
Pm000805	4
Pm000806	4
Pm000807	0
Pm000808	1
Pm000809	4
Pm000810	4
Pm000811	1
Pm000812	1
Pm000813	3
Pm000814	3
Pm000815	4
Pm000816	3
Pm000817	3
Pm000818	4
Pm000819	4
Pm000820	1
Pm000821	4
Pm000822	2
Pm000823	3
Pm000824	4
Pm000825	4
Pm000826	4
Pm000827	0
Pm000828	3
Pm000829	3
Pm000830	4
Pm000831	3
Pm000832	4
Pm000833	1
Pm000834	4
Pm000835	4
Pm000836	1
Pm000837	0
Pm000838	1
Pm000839	4
Pm000840	4
Pm000841	4
Pm000842	4
Pm000843	4
Pm000844	4
Pm000845	4
Pm000846	1
Pm000847	0
Pm000848	0
Pm000849	4
Pm000850	4
Pm000851	0
Pm000852	4
Pm000853	1
Pm000854	1
Pm000855	4
Pm000856	0
Pm000857	4
Pm000858	3
Pm000859	2
Pm000860	1
Pm000861	0
Pm000862	4
Pm000863	4
Pm000864	0
Pm000865	0
Pm000866	1
Pm000867	4
Pm000868	1
Pm000869	0
Pm000870	4
Pm000871	4
Pm000872	4
Pm000873	1
Pm000874	1
Pm000875	1
Pm000876	1
Pm000877	3
Pm000878	3
Pm000879	4
Pm000880	1
Pm000881	1
Pm000882	0
Pm000883	1
Pm000884	1
Pm000885	0
Pm000886	3
Pm000887	3
Pm000888	3
Pm000889	4
Pm000890	4
Pm000891	2
Pm000892	1
Pm000893	4
Pm000894	2
Pm000895	2
Pm000896	4
Pm000897	4
Pm000898	1
Pm000899	4
Pm000900	3
Pm000901	3
Pm000902	3
Pm000903	4
Pm000904	3
Pm000905	1
Pm000906	4
Pm000907	4
Pm000908	4
Pm000909	4
Pm000910	1
Pm000911	4
Pm000912	3
Pm000913	3
Pm000914	4
Pm000915	4
Pm000916	1
Pm000917	0
Pm000918	2
Pm000919	1
Pm000920	1
Pm000921	0
Pm000922	0
Pm000923	4
Pm000924	2
Pm000925	1
Pm000926	1
Pm000927	3
Pm000928	3
Pm000929	4
Pm000930	1
Pm000931	1
Pm000932	2
Pm000933	2
Pm000934	4
Pm000935	4
Pm000936	2
Pm000937	4
Pm000938	4
Pm000939	0
Pm000940	2
Pm000941	4
Pm000942	2
Pm000943	0
Pm000944	3
Pm000945	3
Pm000946	3
Pm000947	0
Pm000948	4
Pm000949	4
Pm000950	4
Pm000951	3
Pm000952	4
Pm000953	0
Pm000954	1
Pm000955	4
Pm000956	1
Pm000957	1
Pm000958	4
Pm000959	1
Pm000960	0
Pm000961	4
Pm000962	4
Pm000963	4
Pm000964	4
Pm000965	3
Pm000966	4
Pm000967	4
Pm000968	4
Pm000969	1
Pm000970	4
Pm000971	4
Pm000972	4
Pm000973	2
Pm000974	4
Pm000975	1
Pm000976	3
Pm000977	3
Pm000978	0
Pm000979	4
Pm000980	1
Pm000981	3
Pm000982	4
Pm000983	2
Pm000984	0
Pm000985	1
Pm000986	0
Pm000987	1
Pm000988	0
Pm000989	1
Pm000990	4
Pm000991	4
Pm000992	2
Pm000993	1
Pm000994	1
Pm000995	3
Pm000996	3
Pm000997	0
Pm000998	3
Pm000999	3
Pm001000	1
Pm001001	4
Pm001002	4
Pm001003	4
Pm001004	3
Pm001005	3
Pm001006	3
Pm001007	3
Pm001008	3
Pm001009	1
Pm001010	0
Pm001011	4
Pm001012	3
Pm001013	3
Pm001014	3
Pm001015	0
Pm001016	4
Pm001017	4
Pm001018	1
Pm001019	1
Pm001020	1
Pm001021	1
Pm001022	0
Pm001023	2
Pm001024	2
Pm001025	2
Pm001026	2
Pm001027	4
Pm001028	4
Pm001029	0
Pm001030	0
Pm001031	4
Pm001032	1
Pm001033	4
Pm001034	1
Pm001035	0
Pm001036	1
Pm001037	1
Pm001038	1
Pm001039	4
Pm001040	1
Pm001041	1
Pm001042	4
Pm001043	3
Pm001044	3
Pm001045	0
Pm001046	4
Pm001047	1
Pm001048	1
Pm001049	2
Pm001050	4
Pm001051	1
Pm001052	4
Pm001053	2
Pm001054	4
Pm001055	1
Pm001056	0
Pm001057	1
Pm001058	4
Pm001059	3
Pm001060	3
Pm001061	1
Pm001062	1
Pm001063	3
Pm001064	3
Pm001065	3
Pm001066	4
Pm001067	1
Pm001068	4
Pm001069	1
Pm001070	4
Pm001071	0
Pm001072	1
Pm001073	1
Pm001074	0
Pm001075	4
Pm001076	1
Pm001077	1
Pm001078	4
Pm001079	1
Pm001080	3
Pm001081	3
Pm001082	0
Pm001083	0
Pm001084	1
Pm001085	4
Pm001086	1
Pm001087	0
Pm001088	3
Pm001089	3
Pm001090	3
Pm001091	1
Pm001092	4
Pm001093	1
Pm001094	1
Pm001095	1
Pm001096	1
Pm001097	0
Pm001098	0
Pm001099	1
Pm001100	0
Pm001101	0
Pm001102	0
Pm001103	4
Pm001104	1
Pm001105	1
Pm001106	1
Pm001107	1
Pm001108	0
Pm001109	4
Pm001110	4
Pm001111	1
Pm001112	1
Pm001113	3
Pm001114	3
Pm001115	3
Pm001116	3
Pm001117	1
Pm001118	2
Pm001119	1
Pm001120	1
Pm001121	2
Pm001122	2
Pm001123	2
Pm001124	3
Pm001125	3
Pm001126	1
Pm001127	4
Pm001128	3
Pm001129	0
Pm001130	1
Pm001131	3
Pm001132	3
Pm001133	0
Pm001134	0
Pm001135	1
Pm001136	1
Pm001137	1
Pm001138	1
Pm001139	1
Pm001140	2
Pm001141	1
Pm001142	1
Pm001143	2
Pm001144	1
Pm001145	4
Pm001146	1
Pm001147	1
Pm001148	1
Pm001149	2
Pm001150	4
Pm001151	1
Pm001152	1
Pm001153	3
Pm001154	3
Pm001155	0
Pm001156	3
Pm001157	3
Pm001158	1
Pm001159	1
Pm001160	4
Pm001161	0
Pm001162	1
Pm001163	1
Pm001164	1
Pm001165	2
Pm001166	1
Pm001167	0
Pm001168	0
Pm001169	4
Pm001170	0
Pm001171	1
Pm001172	1
Pm001173	2
Pm001174	0
Pm001175	4
Pm001176	0
Pm001177	1
Pm001178	1
Pm001179	0
Pm001180	3
Pm001181	3
Pm001182	1
Pm001183	2
Pm001184	1
Pm001185	2
Pm001186	1
Pm001187	0
Pm001188	1
Pm001189	1
Pm001190	4
Pm001191	2
Pm001192	1
Pm001193	2
Pm001194	1
Pm001195	1
Pm001196	1
Pm001197	1
Pm001198	0
Pm001199	0
Pm001200	4
Pm001201	1
Pm001202	1
Pm001203	1
Pm001204	1
Pm001205	1
Pm001206	1
Pm001207	1
Pm001208	3
Pm001209	3
Pm001210	1
Pm001211	1
Pm001212	1
Pm001213	0
Pm001214	1
Pm001215	4
Pm001216	1
Pm001217	4
Pm001218	0
Pm001219	0
Pm001220	1
Pm001221	4
Pm001222	4
Pm001223	1
Pm001224	3
Pm001225	3
Pm001226	0
Pm001227	0
Pm001228	4
Pm001229	4
Pm001230	1
Pm001231	1
Pm001232	3
Pm001233	3
Pm001234	1
Pm001235	0
Pm001236	0
Pm001237	1
Pm001238	1
Pm001239	1
Pm001240	3
Pm001241	3
Pm001242	1
Pm001243	1
Pm001244	0
Pm001245	4
Pm001246	4
Pm001247	0
Pm001248	1
Pm001249	2
Pm001250	0
Pm001251	2
Pm001252	1
Pm001253	3
Pm001254	3
Pm001255	1
Pm001256	1
Pm001257	4
Pm001258	1
Pm001259	4
Pm001260	3
Pm001261	3
Pm001262	2
Pm001263	4
Pm001264	2
Pm001265	3
Pm001266	3
Pm001267	1
Pm001268	2
Pm001269	0
Pm001270	0
Pm001271	0
Pm001272	1
Pm001273	0
Pm001274	4
Pm001275	0
Pm001276	4
Pm001277	0
Pm001278	2
Pm001279	4
Pm001280	1
Pm001281	4
Pm001282	3
Pm001283	3
Pm001284	3
Pm001285	3
Pm001286	3
Pm001287	0
Pm001288	2
Pm001289	4
Pm001290	1
Pm001291	1
Pm001292	4
Pm001293	0
Pm001294	1
Pm001295	0
Pm001296	0
Pm001297	0
Pm001298	4
Pm001299	1
Pm001300	1
Pm001301	1
Pm001302	1
Pm001303	1
Pm001304	0
Pm001305	1
Pm001306	4
Pm001307	4
Pm001308	4
Pm001309	4
Pm001310	4
Pm001311	4
Pm001312	4
Pm001313	3
Pm001314	1
Pm001315	4
Pm001316	1
Pm001317	4
Pm001318	4
Pm001319	0
Pm001320	1
Pm001321	4
Pm001322	4
Pm001323	2
Pm001324	4
Pm001325	2
Pm001326	1
Pm001327	4
Pm001328	1
Pm001329	1
Pm001330	4
Pm001331	0
Pm001332	0
Pm001333	4
Pm001334	1
Pm001335	0
Pm001336	0
Pm001337	4
Pm001338	0
Pm001339	1
Pm001340	4
Pm001341	4
Pm001342	1
Pm001343	4
Pm001344	4
Pm001345	0
Pm001346	1
Pm001347	0
Pm001348	4
Pm001349	0
Pm001350	2
Pm001351	1
Pm001352	1
Pm001353	2
Pm001354	4
Pm001355	4
Pm001356	2
Pm001357	4
Pm001358	0
Pm001359	3
Pm001360	3
Pm001361	3
Pm001362	4
Pm001363	0
Pm001364	4
Pm001365	4
Pm001366	0
Pm001367	4
Pm001368	1
Pm001369	0
Pm001370	4
Pm001371	4
Pm001372	4
Pm001373	1
Pm001374	4
Pm001375	4
Pm001376	4
Pm001377	4
Pm001378	0
Pm001379	4
Pm001380	4
Pm001381	1
Pm001382	4
Pm001383	3
Pm001384	3
Pm001385	4
Pm001386	4
Pm001387	0
Pm001388	0
Pm001389	0
Pm001390	4
Pm001391	0
Pm001392	1
Pm001393	0
Pm001394	0
Pm001395	0
Pm001396	1
Pm001397	0
Pm001398	3
Pm001399	4
Pm001400	3
Pm001401	3
Pm001402	1
Pm001403	4
Pm001404	3
Pm001405	4
Pm001406	3
Pm001407	0
Pm001408	1
Pm001409	2
Pm001410	0
Pm001411	1
Pm001412	1
Pm001413	4
Pm001414	3
Pm001415	3
Pm001416	3
Pm001417	1
Pm001418	3
Pm001419	3
Pm001420	1
Pm001421	0
Pm001422	1
Pm001423	0
Pm001424	4
Pm001425	4
Pm001426	4
Pm001427	2
Pm001428	0
Pm001429	4
Pm001430	4
Pm001431	2
Pm001432	2
Pm001433	1
Pm001434	1
Pm001435	4
Pm001436	1
Pm001437	1
Pm001438	0
Pm001439	0
Pm001440	3
Pm001441	4
Pm001442	3
Pm001443	4
Pm001444	4
Pm001445	1
Pm001446	4
Pm001447	2
Pm001448	1
Pm001449	4
Pm001450	1
Pm001451	4
Pm001452	1
Pm001453	1
Pm001454	0
Pm001455	0
Pm001456	1
Pm001457	4
Pm001458	4
Pm001459	1
Pm001460	1
Pm001461	0
Pm001462	4
Pm001463	1
Pm001464	1
Pm001465	4
Pm001466	0
Pm001467	0
Pm001468	1
Pm001469	1
Pm001470	4
Pm001471	3
Pm001472	3
Pm001473	0
Pm001474	1
Pm001475	4
Pm001476	1
Pm001477	4
Pm001478	0
Pm001479	1
Pm001480	0
Pm001481	1
Pm001482	0
Pm001483	1
Pm001484	4
Pm001485	4
Pm001486	1
Pm001487	4
Pm001488	4
Pm001489	1
Pm001490	1
Pm001491	1
Pm001492	4
Pm001493	4
Pm001494	4
Pm001495	4
Pm001496	1
Pm001497	4
Pm001498	3
Pm001499	1
Pm001500	0
Pm001501	0
Pm001502	2
Pm001503	1
Pm001504	4
Pm001505	0
Pm001506	1
Pm001507	4
Pm001508	1
Pm001509	2
Pm001510	1
Pm001511	0
Pm001512	2
Pm001513	0
Pm001514	4
Pm001515	4
Pm001516	4
Pm001517	1
Pm001518	1
Pm001519	4
Pm001520	1
Pm001521	2
Pm001522	1
Pm001523	1
Pm001524	4
Pm001525	1
Pm001526	0
Pm001527	1
Pm001528	4
Pm001529	3
Pm001530	3
Pm001531	1
Pm001532	1
Pm001533	1
Pm001534	0
Pm001535	4
Pm001536	0
Pm001537	0
Pm001538	4
Pm001539	4
Pm001540	0
Pm001541	4
Pm001542	1
Pm001543	0
Pm001544	0
Pm001545	0
Pm001546	0
Pm001547	1
Pm001548	4
Pm001549	1
Pm001550	0
Pm001551	0
Pm001552	4
Pm001553	1
Pm001554	1
Pm001555	4
Pm001556	0
Pm001557	4
Pm001558	1
Pm001559	1
Pm001560	0
Pm001561	0
Pm001562	0
Pm001563	4
Pm001564	4
Pm001565	0
Pm001566	1
Pm001567	1
Pm001568	4
Pm001569	0
Pm001570	1
Pm001571	0
Pm001572	3
Pm001573	3
Pm001574	4
Pm001575	4
Pm001576	0
Pm001577	4
Pm001578	4
Pm001579	0
Pm001580	4
Pm001581	1
Pm001582	2
Pm001583	4
Pm001584	1
Pm001585	0
Pm001586	1
Pm001587	2
Pm001588	1
Pm001589	0
Pm001590	1
Pm001591	1
Pm001592	3
Pm001593	3
Pm001594	1
Pm001595	2
Pm001596	1
Pm001597	1
Pm001598	1
Pm001599	4
Pm001600	4
Pm001601	4
Pm001602	1
Pm001603	3
Pm001604	3
Pm001605	4
Pm001606	1
Pm001607	1
Pm001608	1
Pm001609	1
Pm001610	1
Pm001611	1
Pm001612	4
Pm001613	1
Pm001614	1
Pm001615	4
Pm001616	1
Pm001617	4
Pm001618	0
Pm001619	4
Pm001620	1
Pm001621	1
Pm001622	1
Pm001623	4
Pm001624	1
Pm001625	0
Pm001626	1
Pm001627	4
Pm001628	1
Pm001629	0
Pm001630	1
Pm001631	1
Pm001632	1
Pm001633	1
Pm001634	3
Pm001635	3
Pm001636	2
Pm001637	3
Pm001638	4
Pm001639	0
Pm001640	4
Pm001641	0
Pm001642	4
Pm001643	4
Pm001644	4
Pm001645	3
Pm001646	3
Pm001647	0
Pm001648	0
Pm001649	4
Pm001650	1
Pm001651	1
Pm001652	4
Pm001653	4
Pm001654	4
Pm001655	1
Pm001656	4
Pm001657	4
Pm001658	4
Pm001659	4
Pm001660	0
Pm001661	4
Pm001662	4
Pm001663	4
Pm001664	0
Pm001665	0
Pm001666	1
Pm001667	4
Pm001668	4
Pm001669	4
Pm001670	0
Pm001671	4
Pm001672	1
Pm001673	1
Pm001674	4
Pm001675	3
Pm001676	3
Pm001677	3
Pm001678	4
Pm001679	3
Pm001680	4
Pm001681	4
Pm001682	0
Pm001683	4
Pm001684	4
Pm001685	1
Pm001686	4
Pm001687	0
Pm001688	4
Pm001689	4
Pm001690	4
Pm001691	4
Pm001692	4
Pm001693	4
Pm001694	4
Pm001695	3
Pm001696	3
Pm001697	1
Pm001698	4
Pm001699	4
Pm001700	4
Pm001701	4
Pm001702	4
Pm001703	1
Pm001704	1
Pm001705	4
Pm001706	1
Pm001707	4
Pm001708	4
Pm001709	4
Pm001710	4
Pm001711	4
Pm001712	4
Pm001713	1
Pm001714	4
Pm001715	4
Pm001716	4
Pm001717	4
Pm001718	4
Pm001719	4
Pm001720	1
Pm001721	4
Pm001722	4
Pm001723	1
Pm001724	1
Pm001725	3
Pm001726	4
Pm001727	1
Pm001728	0
Pm001729	4
Pm001730	4
Pm001731	4
Pm001732	4
Pm001733	4
Pm001734	0
Pm001735	4
Pm001736	4
Pm001737	0
Pm001738	4
Pm001739	4
Pm001740	4
Pm001741	4
Pm001742	4
Pm001743	4
Pm001744	4
Pm001745	4
Pm001746	1
Pm001747	4
Pm001748	0
Pm001749	0
Pm001750	4
Pm001751	4
Pm001752	4
Pm001753	4
Pm001754	2
Pm001755	4
Pm001756	4
Pm001757	4
Pm001758	4
Pm001759	4
Pm001760	4
Pm001761	4
Pm001762	4
Pm001763	2
Pm001764	4
Pm001765	4
Pm001766	4
Pm001767	4
Pm001768	4
Pm001769	4
Pm001770	4
Pm001771	0
Pm001772	4
Pm001773	1
Pm001774	4
Pm001775	0
Pm001776	4
Pm001777	4
Pm001778	4
Pm001779	3
Pm001780	3
Pm001781	4
Pm001782	2
Pm001783	4
Pm001784	4
Pm001785	0
Pm001786	0
Pm001787	4
Pm001788	4
Pm001789	4
Pm001790	0
Pm001791	0
Pm001792	1
Pm001793	4
Pm001794	0
Pm001795	4
Pm001796	1
Pm001797	1
Pm001798	1
Pm001799	4
Pm001800	0
Pm001801	1
Pm001802	1
Pm001803	0
Pm001804	4
Pm001805	0
Pm001806	4
Pm001807	0
Pm001808	1
Pm001809	0
Pm001810	1
Pm001811	4
Pm001812	4
Pm001813	0
Pm001814	4
Pm001815	4
Pm001816	0
Pm001817	1
Pm001818	0
Pm001819	0
Pm001820	4
Pm001821	0
Pm001822	0
Pm001823	1
Pm001824	4
Pm001825	4
Pm001826	1
Pm001827	0
Pm001828	0
Pm001829	1
Pm001830	0
Pm001831	1
Pm001832	0
Pm001833	0
Pm001834	4
Pm001835	1
Pm001836	0
Pm001837	0
Pm001838	4
Pm001839	1
Pm001840	0
Pm001841	1
Pm001842	1
Pm001843	1
Pm001844	1
Pm001845	1
Pm001846	0
Pm001847	0
Pm001848	4
Pm001849	4
Pm001850	0
Pm001851	0
Pm001852	0
Pm001853	4
Pm001854	2
Pm001855	4
Pm001856	2
Pm001857	3
Pm001858	3
Pm001859	3
Pm001860	2
Pm001861	4
Pm001862	1
Pm001863	1
Pm001864	0
Pm001865	1
Pm001866	0
Pm001867	1
Pm001868	1
Pm001869	4
Pm001870	1
Pm001871	4
Pm001872	4
Pm001873	1
Pm001874	0
Pm001875	4
Pm001876	0
Pm001877	4
Pm001878	0
Pm001879	4
Pm001880	4
Pm001881	4
Pm001882	4
Pm001883	1
Pm001884	4
Pm001885	0
Pm001886	4
Pm001887	0
Pm001888	0
Pm001889	1
Pm001890	4
Pm001891	1
Pm001892	4
Pm001893	4
Pm001894	1
Pm001895	1
Pm001896	0
Pm001897	4
Pm001898	1
Pm001899	4
Pm001900	4
Pm001901	4
Pm001902	0
Pm001903	1
Pm001904	4
Pm001905	1
Pm001906	1
Pm001907	4
Pm001908	4
Pm001909	4
Pm001910	0
Pm001911	1
Pm001912	4
Pm001913	1
Pm001914	1
Pm001915	4
Pm001916	4
Pm001917	4
Pm001918	3
Pm001919	2
Pm001920	4
Pm001921	0
Pm001922	4
Pm001923	0
Pm001924	4
Pm001925	0
Pm001926	4
Pm001927	1
Pm001928	4
Pm001929	1
Pm001930	4
Pm001931	1
Pm001932	4
Pm001933	4
Pm001934	1
Pm001935	4
Pm001936	1
Pm001937	1
Pm001938	1
Pm001939	0
Pm001940	2
Pm001941	1
Pm001942	1
Pm001943	1
Pm001944	4
Pm001945	2
Pm001946	4
Pm001947	1
Pm001948	4
Pm001949	3
Pm001950	1
Pm001951	4
Pm001952	1
Pm001953	1
Pm001954	0
Pm001955	4
Pm001956	4
Pm001957	4
Pm001958	0
Pm001959	1
Pm001960	4
Pm001961	1
Pm001962	3
Pm001963	3
Pm001964	0
Pm001965	0
Pm001966	1
Pm001967	4
Pm001968	4
Pm001969	4
Pm001970	1
Pm001971	4
Pm001972	2
Pm001973	1
Pm001974	4
Pm001975	4
Pm001976	4
Pm001977	4
Pm001978	0
Pm001979	1
Pm001980	0
Pm001981	3
Pm001982	3
Pm001983	3
Pm001984	3
Pm001985	3
Pm001986	4
Pm001987	3
Pm001988	3
Pm001989	0
Pm001990	4
Pm001991	4
Pm001992	4
Pm001993	1
Pm001994	4
Pm001995	4
Pm001996	2
Pm001997	0
Pm001998	1
Pm001999	1
Pm002000	0
Pm002001	4
[truncated: 25,818 more rows]

## Sheet: pp
ppa023343m|PACid:17657390	0
ppa017353m|PACid:17642447	1
ppa017302m|PACid:17642965	1
ppa011557m|PACid:17649523	1
ppa019759m|PACid:17648913	1
ppa011509m|PACid:17659280	0
ppa019610m|PACid:17652228	0
ppa011541m|PACid:17663629	0
ppa025999m|PACid:17652669	0
ppa004493m|PACid:17662860	1
ppa004964m|PACid:17660386	1
ppa006326m|PACid:17657083	4
ppa006319m|PACid:17648214	3
ppa013576m|PACid:17645692	0
ppa021173m|PACid:17659108	1
ppa018370m|PACid:17648184	4
ppa017280m|PACid:17647316	1
ppa026608m|PACid:17660644	1
ppa019899m|PACid:17651031	1
ppa006489m|PACid:17661228	0
ppa022157m|PACid:17654104	2
ppa002677m|PACid:17643182	1
ppa004988m|PACid:17650111	1
ppa025507m|PACid:17657911	1
ppa001512m|PACid:17651789	1
ppa019422m|PACid:17640559	0
ppa002609m|PACid:17643241	1
ppa006888m|PACid:17658940	3
ppa006899m|PACid:17650354	3
ppa002982m|PACid:17666251	0
ppa001636m|PACid:17654635	1
ppa005421m|PACid:17662520	4
ppa006057m|PACid:17662521	0
ppa011188m|PACid:17666146	4
ppa000644m|PACid:17660313	1
ppb008326m|PACid:17655951	3
ppa012404m|PACid:17664002	3
ppb011556m|PACid:17646523	0
ppa010122m|PACid:17661184	2
ppa019418m|PACid:17645294	1
ppa014947m|PACid:17654842	1
ppa015326m|PACid:17656687	0
ppa025283m|PACid:17662914	1
ppa001907m|PACid:17651668	0
ppa002726m|PACid:17664057	0
ppa001012m|PACid:17643144	1
ppa004670m|PACid:17644254	0
ppa004673m|PACid:17644253	1
ppa026896m|PACid:17665078	1
ppa007280m|PACid:17666626	0
ppa007289m|PACid:17666627	0
ppa007334m|PACid:17666628	0
ppa022746m|PACid:17643117	4
ppa015850m|PACid:17662594	1
ppa015929m|PACid:17649568	2
ppa017493m|PACid:17643928	0
ppb024134m|PACid:17657581	1
ppa001706m|PACid:17662215	2
ppa021972m|PACid:17660032	2
ppa015555m|PACid:17665583	2
ppa007609m|PACid:17654881	2
ppa018267m|PACid:17640298	1
ppa008328m|PACid:17666032	4
ppa010514m|PACid:17652792	4
ppa013221m|PACid:17652354	4
ppa000699m|PACid:17657815	1
ppa020429m|PACid:17667739	1
ppa011551m|PACid:17647706	4
ppa012026m|PACid:17647707	0
ppa020682m|PACid:17663145	1
ppa012985m|PACid:17663586	0
ppa007491m|PACid:17667646	1
ppa010393m|PACid:17662701	1
ppa001427m|PACid:17661491	4
ppa017956m|PACid:17667584	4
ppb023294m|PACid:17668976	4
ppb020940m|PACid:17644604	1
ppa020579m|PACid:17647554	1
ppa026213m|PACid:17658992	2
ppa014359m|PACid:17669194	0
ppa023554m|PACid:17642226	3
ppa1027118m|PACid:17640682	3
ppa022906m|PACid:17660732	2
ppa002653m|PACid:17645590	4
ppa026976m|PACid:17653582	1
ppa014029m|PACid:17653330	0
ppa022464m|PACid:17646764	1
ppa022506m|PACid:17660097	1
ppa010345m|PACid:17657971	4
ppa014532m|PACid:17660276	4
ppa025589m|PACid:17661192	3
ppa026867m|PACid:17662229	3
ppa000917m|PACid:17653698	1
ppa026075m|PACid:17653492	1
ppa006195m|PACid:17659247	4
ppa011320m|PACid:17653899	4
ppa019277m|PACid:17645226	3
ppa026900m|PACid:17651802	3
ppa024776m|PACid:17647437	4
ppa021999m|PACid:17654808	1
ppa013154m|PACid:17658282	0
ppa022469m|PACid:17661245	2
ppa017964m|PACid:17659465	1
ppa014098m|PACid:17658969	4
ppb022998m|PACid:17653021	1
ppa017405m|PACid:17642404	1
ppa026149m|PACid:17645477	1
ppa009999m|PACid:17665186	0
ppa005702m|PACid:17648834	1
ppa008805m|PACid:17655649	4
ppa012849m|PACid:17641725	2
ppa019910m|PACid:17654219	4
ppa019235m|PACid:17659597	4
ppa021678m|PACid:17646075	4
ppa023065m|PACid:17653261	1
ppa000148m|PACid:17647273	4
ppa006162m|PACid:17649367	1
ppa001207m|PACid:17668207	1
ppa022366m|PACid:17663592	0
ppa009986m|PACid:17658622	1
ppa007950m|PACid:17656849	1
ppa010664m|PACid:17666352	1
ppa016301m|PACid:17668701	3
ppa002377m|PACid:17660751	3
ppa002675m|PACid:17643271	3
ppa003501m|PACid:17653527	1
ppa022631m|PACid:17648700	4
ppa023255m|PACid:17654863	3
ppa018427m|PACid:17660632	3
ppa024942m|PACid:17656999	3
ppa013762m|PACid:17665649	0
ppa005970m|PACid:17665102	1
ppa024671m|PACid:17644608	1
ppa008995m|PACid:17655615	1
ppb024029m|PACid:17653396	1
ppa001963m|PACid:17645437	4
ppa022763m|PACid:17648197	4
ppa009591m|PACid:17646229	0
ppa012823m|PACid:17640344	0
ppa011659m|PACid:17656392	4
ppa003948m|PACid:17656805	1
ppa004224m|PACid:17654353	1
ppa022034m|PACid:17644803	1
ppa012963m|PACid:17645678	1
ppa008606m|PACid:17640921	1
ppa000914m|PACid:17658871	0
ppa000915m|PACid:17658872	0
ppa012909m|PACid:17664962	0
ppa012169m|PACid:17667897	0
ppa003891m|PACid:17652305	1
ppa016550m|PACid:17648233	4
ppa019572m|PACid:17649282	4
ppa013092m|PACid:17649165	1
ppa002602m|PACid:17649342	4
ppa014720m|PACid:17649247	1
ppa005166m|PACid:17651405	0
ppa012159m|PACid:17667921	0
ppa010036m|PACid:17640879	0
ppa007481m|PACid:17657104	0
ppa013432m|PACid:17651999	1
ppa003527m|PACid:17653573	1
ppa009460m|PACid:17659686	4
ppa014426m|PACid:17646338	0
ppa026543m|PACid:17655740	1
ppa022546m|PACid:17653031	3
ppa011306m|PACid:17652276	3
ppa017792m|PACid:17656625	3
ppa006499m|PACid:17640627	0
ppa012613m|PACid:17661392	4
ppa019556m|PACid:17667092	4
ppa015040m|PACid:17647663	0
ppa022000m|PACid:17648827	0
ppa001136m|PACid:17669288	4
ppa011605m|PACid:17658716	1
ppa018096m|PACid:17642349	0
ppa003838m|PACid:17645773	4
ppa022008m|PACid:17668347	4
ppa010120m|PACid:17663485	0
ppb016826m|PACid:17644226	4
ppa001515m|PACid:17668759	2
ppa013375m|PACid:17642346	0
ppa003279m|PACid:17658332	4
ppa003115m|PACid:17659030	1
ppa026817m|PACid:17641423	4
ppa010153m|PACid:17649432	1
ppa023486m|PACid:17645836	4
ppa001360m|PACid:17650820	4
ppa008404m|PACid:17657551	4
ppa008421m|PACid:17657552	0
ppa010310m|PACid:17657553	0
ppa010689m|PACid:17657554	0
ppa007453m|PACid:17642872	4
ppa002058m|PACid:17656894	4
ppa013122m|PACid:17656956	0
ppb022066m|PACid:17641139	1
ppa024821m|PACid:17650374	1
ppa013506m|PACid:17662004	1
ppa000107m|PACid:17665478	4
ppa024854m|PACid:17643685	4
ppa016156m|PACid:17648087	1
ppa011061m|PACid:17669170	1
ppa008502m|PACid:17648058	1
ppa002648m|PACid:17669010	4
ppa022210m|PACid:17652044	4
ppa012817m|PACid:17665627	1
ppa012834m|PACid:17665628	0
ppa011394m|PACid:17661808	4
ppa005399m|PACid:17654054	4
ppa010563m|PACid:17650799	4
ppa010004m|PACid:17668315	4
ppa017050m|PACid:17643336	0
ppa021667m|PACid:17660415	1
ppa008393m|PACid:17648554	0
ppa012002m|PACid:17652419	0
ppa011986m|PACid:17652418	3
ppa010941m|PACid:17657513	3
ppa1027143m|PACid:17654940	4
ppa002141m|PACid:17659285	0
ppa011747m|PACid:17656164	3
ppa014920m|PACid:17642864	3
ppa011907m|PACid:17653124	3
ppa026587m|PACid:17664930	3
ppb019918m|PACid:17666764	3
ppa011739m|PACid:17645452	3
ppa008135m|PACid:17664970	4
ppa016539m|PACid:17665858	3
ppa011988m|PACid:17652152	0
ppa021749m|PACid:17660103	2
ppa011292m|PACid:17666655	4
ppa015906m|PACid:17661700	2
ppa010420m|PACid:17663620	1
ppa012224m|PACid:17663621	0
ppa008151m|PACid:17665953	1
ppa000500m|PACid:17653891	4
ppa001121m|PACid:17653892	0
ppa021710m|PACid:17653287	1
ppa016197m|PACid:17643891	2
ppa000823m|PACid:17660804	1
ppa005353m|PACid:17662952	1
ppa021744m|PACid:17650643	4
ppa000700m|PACid:17649897	3
ppa000702m|PACid:17660754	3
ppb022847m|PACid:17645726	4
ppa000704m|PACid:17666157	2
ppa018683m|PACid:17663236	0
ppa012907m|PACid:17664504	4
ppa008202m|PACid:17660463	4
ppa008218m|PACid:17660464	0
ppa003443m|PACid:17649998	1
ppa013749m|PACid:17646834	4
ppa012121m|PACid:17648751	1
ppa003316m|PACid:17648742	1
ppb013570m|PACid:17658096	4
ppa018803m|PACid:17648521	4
ppa024317m|PACid:17669338	4
ppa018301m|PACid:17658242	4
ppa020328m|PACid:17652881	3
ppa006575m|PACid:17662652	4
ppa013405m|PACid:17664370	1
ppa007183m|PACid:17663904	4
ppa006644m|PACid:17643700	0
ppa015994m|PACid:17651733	3
ppa020650m|PACid:17646884	4
ppa024952m|PACid:17662719	4
ppa005335m|PACid:17642278	0
ppa004243m|PACid:17643440	4
ppa000746m|PACid:17662570	1
ppa014293m|PACid:17652051	0
ppb017449m|PACid:17660709	4
ppa021499m|PACid:17641683	4
ppa006253m|PACid:17664541	4
ppa001385m|PACid:17646978	4
ppa011753m|PACid:17655414	2
ppa025108m|PACid:17655344	4
ppa001729m|PACid:17663649	2
ppa011212m|PACid:17664062	0
ppa002872m|PACid:17654730	4
ppa001330m|PACid:17647842	1
ppa007895m|PACid:17657755	0
ppa002909m|PACid:17647731	1
ppa017194m|PACid:17650131	4
ppa018535m|PACid:17659543	4
ppa021842m|PACid:17661818	4
ppa010698m|PACid:17641243	2
ppa024216m|PACid:17662541	1
ppa006863m|PACid:17648415	4
ppa001670m|PACid:17661756	4
ppa026588m|PACid:17654831	4
ppa012254m|PACid:17658838	4
ppa023413m|PACid:17660039	4
ppa002624m|PACid:17659164	4
ppa002391m|PACid:17665564	3
ppb023579m|PACid:17655071	4
ppa021845m|PACid:17666850	4
ppb021035m|PACid:17641458	4
ppa002363m|PACid:17661991	3
ppb018052m|PACid:17653328	3
ppa015869m|PACid:17650601	3
ppa019381m|PACid:17648215	4
ppb017830m|PACid:17647173	4
ppb019745m|PACid:17654601	2
ppa026441m|PACid:17669004	4
ppa019848m|PACid:17640314	3
ppa026573m|PACid:17641626	3
ppa023840m|PACid:17644790	3
ppa016690m|PACid:17662970	4
ppb014831m|PACid:17664393	4
ppa020487m|PACid:17644644	3
ppa012282m|PACid:17647270	3
ppa012042m|PACid:17651953	3
ppa001134m|PACid:17641754	1
ppa015903m|PACid:17659039	1
ppa017791m|PACid:17653960	0
ppa012832m|PACid:17649784	4
ppa004398m|PACid:17653587	4
ppa000744m|PACid:17664052	0
ppa005679m|PACid:17651251	1
ppa009912m|PACid:17646351	4
ppa005238m|PACid:17651300	1
ppa010906m|PACid:17655087	0
ppa018808m|PACid:17645144	0
ppa002000m|PACid:17669353	1
ppa027177m|PACid:17663578	4
ppa025505m|PACid:17659942	4
ppa015379m|PACid:17649527	3
ppa022437m|PACid:17644091	1
ppa006198m|PACid:17654274	1
ppa015912m|PACid:17662264	3
ppa018391m|PACid:17664796	3
ppa018186m|PACid:17660194	0
ppa014371m|PACid:17647532	2
ppa004103m|PACid:17661952	4
ppa021973m|PACid:17664509	2
ppa021967m|PACid:17661398	0
ppa000480m|PACid:17659777	1
ppa025327m|PACid:17644901	4
ppa007522m|PACid:17648825	0
ppa026963m|PACid:17644842	0
ppa001861m|PACid:17668828	4
ppa020824m|PACid:17645287	4
ppa001867m|PACid:17667539	2
ppa019407m|PACid:17652025	4
ppa015007m|PACid:17660192	4
ppa016491m|PACid:17649618	4
ppa001786m|PACid:17643860	1
ppa019745m|PACid:17654453	4
ppa020438m|PACid:17651421	4
ppa003132m|PACid:17647976	4
ppa013660m|PACid:17665548	0
ppa000367m|PACid:17643656	4
ppa010715m|PACid:17645553	1
ppa003216m|PACid:17659669	1
ppa012735m|PACid:17665157	4
ppa010189m|PACid:17664537	3
ppa018441m|PACid:17666841	4
ppa001230m|PACid:17642722	1
ppa007267m|PACid:17656801	4
ppa018582m|PACid:17662748	3
ppa025648m|PACid:17649526	3
ppa007487m|PACid:17649817	3
ppb020911m|PACid:17669254	3
ppa021125m|PACid:17652808	3
ppa018281m|PACid:17648213	4
ppb022870m|PACid:17665785	4
ppa027010m|PACid:17653078	4
ppa010521m|PACid:17651184	4
ppa013254m|PACid:17657148	4
ppa022672m|PACid:17663269	4
ppa021799m|PACid:17646805	0
ppa015518m|PACid:17645465	3
ppa023251m|PACid:17653545	3
ppb010973m|PACid:17665382	4
ppa007477m|PACid:17645416	3
ppb006192m|PACid:17657216	3
ppa007457m|PACid:17649484	3
ppa010219m|PACid:17655868	3
ppa013068m|PACid:17641661	1
ppa015276m|PACid:17642016	4
ppa020581m|PACid:17646478	3
ppa011217m|PACid:17641344	1
ppa010402m|PACid:17643647	0
ppa019060m|PACid:17645833	4
ppa013137m|PACid:17659312	4
ppa018601m|PACid:17658805	3
ppa024173m|PACid:17663790	4
ppa011885m|PACid:17653405	0
ppa016747m|PACid:17660946	4
ppa005764m|PACid:17667262	0
ppa013754m|PACid:17642243	0
ppa019224m|PACid:17668852	4
ppa008543m|PACid:17643558	4
ppa004004m|PACid:17668984	4
ppa004157m|PACid:17650632	3
ppb018746m|PACid:17640442	4
ppa009846m|PACid:17659951	4
ppa002669m|PACid:17652459	4
ppa013034m|PACid:17643454	4
ppa009300m|PACid:17656541	1
ppa020190m|PACid:17648568	4
ppa008435m|PACid:17645022	1
ppa003987m|PACid:17667257	4
ppa025573m|PACid:17668012	4
ppa006540m|PACid:17654700	4
ppa026921m|PACid:17658899	4
ppa011087m|PACid:17659752	4
ppa006555m|PACid:17662852	2
ppa023189m|PACid:17651475	4
ppa004764m|PACid:17649648	1
ppa005321m|PACid:17649649	0
ppa015837m|PACid:17667910	4
ppa002881m|PACid:17643437	4
ppa003790m|PACid:17651554	4
ppa020300m|PACid:17662993	4
ppa005419m|PACid:17655691	1
ppa021272m|PACid:17659552	0
ppa019501m|PACid:17652713	1
ppa000302m|PACid:17665265	1
ppa009852m|PACid:17648265	4
ppa023712m|PACid:17650594	4
ppa015679m|PACid:17668417	0
ppa013222m|PACid:17652268	4
ppa013377m|PACid:17652269	0
ppa013829m|PACid:17659972	1
ppa011640m|PACid:17655242	4
ppa011643m|PACid:17655243	0
ppa012727m|PACid:17655244	0
ppa016783m|PACid:17646927	3
ppa021166m|PACid:17661866	3
ppa001068m|PACid:17657920	1
ppa009629m|PACid:17656480	0
ppa000831m|PACid:17650548	0
ppa021498m|PACid:17656556	4
ppa001691m|PACid:17659392	1
ppa016412m|PACid:17648982	2
ppb024512m|PACid:17647073	4
ppa019128m|PACid:17648522	2
ppa015521m|PACid:17666298	4
ppa017629m|PACid:17642544	2
ppa017163m|PACid:17643430	4
ppa017931m|PACid:17649918	1
ppa015286m|PACid:17666944	2
ppb024626m|PACid:17660968	4
ppa017874m|PACid:17661641	2
ppb021713m|PACid:17643880	2
ppa020240m|PACid:17655658	3
ppa020310m|PACid:17641707	3
ppa019783m|PACid:17641294	4
ppa016009m|PACid:17656702	4
ppa018004m|PACid:17665285	4
ppa017482m|PACid:17645243	2
ppa017060m|PACid:17658714	1
ppa011230m|PACid:17651381	1
ppa012967m|PACid:17665671	4
ppa001985m|PACid:17648916	4
ppa013229m|PACid:17651116	4
ppa023581m|PACid:17654194	1
ppa012783m|PACid:17654703	1
ppa019989m|PACid:17650982	1
ppa016704m|PACid:17647521	0
ppa010500m|PACid:17657393	1
ppa025994m|PACid:17659249	1
ppa012598m|PACid:17663324	0
ppa003209m|PACid:17646815	4
ppa000696m|PACid:17659098	4
ppa001275m|PACid:17659742	1
ppa005309m|PACid:17640429	4
ppa025643m|PACid:17657527	4
ppb018608m|PACid:17660187	0
ppa026663m|PACid:17643111	1
ppa021783m|PACid:17642798	1
ppa022331m|PACid:17666012	4
ppa013360m|PACid:17640982	0
ppa011357m|PACid:17647476	1
ppa018920m|PACid:17663071	4
ppa010705m|PACid:17660852	1
ppa021353m|PACid:17661352	4
ppa013088m|PACid:17666531	1
ppa025484m|PACid:17646279	4
ppa003140m|PACid:17665213	1
ppa023124m|PACid:17667507	1
ppa003451m|PACid:17641777	1
ppa010889m|PACid:17667307	1
ppa025202m|PACid:17658764	4
ppa026242m|PACid:17663273	1
ppa023360m|PACid:17648248	4
ppa018388m|PACid:17651252	4
ppa023410m|PACid:17641003	4
ppa006044m|PACid:17657631	0
ppa021081m|PACid:17664738	4
ppa009229m|PACid:17664775	4
ppa018885m|PACid:17656500	2
ppa017542m|PACid:17643936	4
ppa025358m|PACid:17666451	4
ppa016376m|PACid:17653787	4
ppa005170m|PACid:17659852	4
ppa004629m|PACid:17641561	4
ppa026634m|PACid:17640635	1
ppa009545m|PACid:17650976	4
ppa004448m|PACid:17666713	1
ppa003036m|PACid:17647953	0
ppa003198m|PACid:17647954	0
ppa015666m|PACid:17665725	1
ppa014649m|PACid:17654845	3
ppa023963m|PACid:17665439	3
ppa022625m|PACid:17652167	3
ppa020437m|PACid:17653359	4
ppa015959m|PACid:17645815	3
ppa025456m|PACid:17656324	3
ppa000475m|PACid:17664714	1
ppa013246m|PACid:17641308	0
ppa021461m|PACid:17668545	3
ppa019926m|PACid:17662117	3
ppa003810m|PACid:17655541	0
ppa012868m|PACid:17661688	0
ppa002444m|PACid:17649104	4
ppa012188m|PACid:17654558	1
ppa008043m|PACid:17663063	0
ppa017942m|PACid:17656060	4
ppa002963m|PACid:17646399	1
ppa024234m|PACid:17653614	2
ppa025910m|PACid:17655706	4
ppa019915m|PACid:17667207	4
ppa018630m|PACid:17662824	1
ppa023161m|PACid:17668688	0
ppa017506m|PACid:17655270	4
ppa013968m|PACid:17647494	0
ppa023526m|PACid:17654020	4
ppa010354m|PACid:17655648	0
ppa004542m|PACid:17646649	4
ppa007065m|PACid:17651202	4
ppa004812m|PACid:17645591	4
ppa020895m|PACid:17640870	0
ppb015019m|PACid:17661588	0
ppa025248m|PACid:17668186	4
ppa020448m|PACid:17657483	4
ppb016872m|PACid:17642783	3
ppa016380m|PACid:17665954	3
ppa014954m|PACid:17663555	4
ppa005431m|PACid:17664908	1
ppa014053m|PACid:17650290	1
ppa001457m|PACid:17667811	1
ppa010795m|PACid:17651347	0
ppa000189m|PACid:17651111	4
ppa019979m|PACid:17646695	4
ppa012686m|PACid:17649437	3
ppa005304m|PACid:17665926	3
ppa016141m|PACid:17658528	0
ppa019473m|PACid:17667387	0
ppa012928m|PACid:17646132	4
ppa023716m|PACid:17640322	3
ppa026171m|PACid:17653223	3
ppb012710m|PACid:17652378	4
ppa024763m|PACid:17668753	4
ppa022390m|PACid:17642829	4
ppa023783m|PACid:17643538	4
ppa027094m|PACid:17656958	3
ppa025885m|PACid:17640463	3
ppa022893m|PACid:17665747	4
ppa022703m|PACid:17645502	4
ppa019850m|PACid:17656623	4
ppa021615m|PACid:17653519	3
ppa019562m|PACid:17662421	3
ppb019677m|PACid:17641444	4
ppa017218m|PACid:17653221	4
ppa024247m|PACid:17655004	3
ppa021702m|PACid:17661811	3
ppa027149m|PACid:17647308	1
ppb017740m|PACid:17656481	1
ppa019101m|PACid:17648531	4
ppa013032m|PACid:17660844	0
ppa003391m|PACid:17655389	4
ppa010764m|PACid:17663031	1
ppa000545m|PACid:17665602	1
ppa023345m|PACid:17660161	1
ppa020939m|PACid:17649360	3
ppa022306m|PACid:17641990	3
ppa009657m|PACid:17667169	0
ppa026490m|PACid:17652227	4
ppa021054m|PACid:17646967	4
ppa013802m|PACid:17660002	4
ppa021138m|PACid:17659226	4
ppa006063m|PACid:17655319	1
ppa016906m|PACid:17650782	1
ppa000499m|PACid:17643016	4
ppa018751m|PACid:17644170	3
ppa025982m|PACid:17656237	3
ppa015247m|PACid:17649172	4
ppa014917m|PACid:17668375	1
ppa026300m|PACid:17650562	3
ppa018418m|PACid:17668619	3
ppa022583m|PACid:17667189	1
ppa026516m|PACid:17650532	4
ppa022867m|PACid:17652642	4
ppa024197m|PACid:17644766	4
ppa022612m|PACid:17642935	1
ppa023409m|PACid:17663160	4
ppb020108m|PACid:17655503	3
ppa021133m|PACid:17669294	3
ppa026119m|PACid:17652652	3
ppa024792m|PACid:17645611	4
ppa015167m|PACid:17643725	3
ppa015226m|PACid:17645597	3
ppb018399m|PACid:17640974	4
ppa021136m|PACid:17660431	4
ppa024980m|PACid:17667373	3
ppa015641m|PACid:17664581	2
ppa018736m|PACid:17652140	3
ppa021013m|PACid:17666144	3
ppa015628m|PACid:17654441	1
ppa017979m|PACid:17651141	0
ppa015456m|PACid:17664269	1
ppa021453m|PACid:17656699	0
ppa015647m|PACid:17655141	4
ppa001210m|PACid:17664369	4
ppa011586m|PACid:17652319	0
ppa005761m|PACid:17649058	4
ppa003722m|PACid:17641993	1
ppa004248m|PACid:17641994	0
ppa008405m|PACid:17640547	1
ppa020252m|PACid:17661910	4
ppa014647m|PACid:17655530	1
ppa024818m|PACid:17644143	2
ppa009277m|PACid:17657637	4
ppa008213m|PACid:17663022	3
ppa008350m|PACid:17643787	3
ppa020808m|PACid:17641560	4
ppa026257m|PACid:17656923	4
ppa018199m|PACid:17646239	4
ppa003361m|PACid:17668894	4
ppa014047m|PACid:17649153	0
ppa014114m|PACid:17640459	0
ppa013541m|PACid:17657722	0
ppa023964m|PACid:17649329	1
ppa017202m|PACid:17648280	1
ppa020315m|PACid:17654843	1
ppa018578m|PACid:17661242	1
ppa004405m|PACid:17643693	1
ppa013571m|PACid:17642261	1
ppa018049m|PACid:17663719	1
ppa002057m|PACid:17657820	0
ppa006180m|PACid:17661949	0
ppa010972m|PACid:17663310	4
ppa014444m|PACid:17659674	0
ppa009238m|PACid:17660228	1
ppa1027223m|PACid:17652832	4
ppa010424m|PACid:17649089	0
ppa026880m|PACid:17656693	1
ppa000646m|PACid:17661308	1
ppa023750m|PACid:17658519	1
ppa005424m|PACid:17659808	1
ppa022052m|PACid:17649891	4
ppa014734m|PACid:17666053	4
ppa014066m|PACid:17654133	0
ppa010068m|PACid:17658365	1
ppa010542m|PACid:17647352	1
ppa007564m|PACid:17648824	0
ppa020785m|PACid:17662168	4
ppa014311m|PACid:17649402	0
ppa000670m|PACid:17643395	1
ppa000703m|PACid:17643396	0
ppa025264m|PACid:17666435	0
ppa026538m|PACid:17662518	4
ppa025602m|PACid:17660378	3
ppa026479m|PACid:17664819	1
ppa008019m|PACid:17654645	4
ppa012264m|PACid:17649397	0
ppa007237m|PACid:17654907	4
ppa024134m|PACid:17652187	4
ppa025174m|PACid:17661333	3
ppa013470m|PACid:17660029	4
ppa014392m|PACid:17659607	0
ppa009700m|PACid:17663844	4
ppa016481m|PACid:17663153	0
ppa010721m|PACid:17652450	1
ppa010734m|PACid:17652451	0
ppa001445m|PACid:17646031	0
ppa008115m|PACid:17650211	4
ppa023843m|PACid:17650937	4
ppa023227m|PACid:17643649	3
ppa011951m|PACid:17645517	4
ppa012115m|PACid:17649765	0
ppa007602m|PACid:17655781	3
ppa017810m|PACid:17651841	3
ppa015894m|PACid:17645217	3
ppa002317m|PACid:17652005	3
ppa021912m|PACid:17668623	4
ppa013773m|PACid:17657050	1
ppa009610m|PACid:17664431	4
ppa004174m|PACid:17651447	0
ppa015491m|PACid:17661312	1
ppa022227m|PACid:17649757	4
ppa006019m|PACid:17644946	0
ppa017787m|PACid:17644318	4
ppa023214m|PACid:17645675	0
ppa018774m|PACid:17657558	4
ppa004735m|PACid:17661010	4
ppb017077m|PACid:17664890	3
ppa025755m|PACid:17666127	3
ppa016510m|PACid:17645387	4
ppa016924m|PACid:17654393	0
ppa015045m|PACid:17664277	0
ppa013230m|PACid:17649783	0
ppa006288m|PACid:17648128	1
ppa010830m|PACid:17668225	4
ppa025097m|PACid:17663348	1
ppa019993m|PACid:17664976	1
ppa017180m|PACid:17659265	4
ppa007250m|PACid:17647796	0
ppa021550m|PACid:17659767	2
ppa022271m|PACid:17661072	4
ppa025255m|PACid:17662260	2
ppa010877m|PACid:17657262	1
ppa025279m|PACid:17649575	4
ppa022656m|PACid:17658698	4
ppa017169m|PACid:17652766	4
ppa019839m|PACid:17659333	4
ppa026517m|PACid:17665350	4
ppa007224m|PACid:17660913	3
ppa025786m|PACid:17657670	4
ppa014388m|PACid:17650173	0
ppa014339m|PACid:17659231	0
ppa008652m|PACid:17669197	0
ppa003551m|PACid:17665334	0
ppa000479m|PACid:17643750	4
ppa010747m|PACid:17665546	1
ppa000886m|PACid:17645265	4
ppa018282m|PACid:17645764	4
ppa004787m|PACid:17653524	1
ppa019087m|PACid:17658243	0
ppa010802m|PACid:17646363	1
ppa014811m|PACid:17644504	1
ppa006191m|PACid:17642458	1
ppa018572m|PACid:17664583	4
ppa006245m|PACid:17647758	3
ppa002739m|PACid:17668616	4
ppa006478m|PACid:17648377	1
ppa014279m|PACid:17664286	0
ppa008705m|PACid:17643571	0
ppa023103m|PACid:17647720	1
ppa001118m|PACid:17667311	1
ppa022710m|PACid:17648945	4
ppa016597m|PACid:17669365	4
ppa001844m|PACid:17657565	2
ppa015228m|PACid:17644139	4
ppa014714m|PACid:17662219	1
ppa007540m|PACid:17640343	4
ppa013327m|PACid:17664049	0
ppa022801m|PACid:17655208	4
ppa022379m|PACid:17643223	4
ppa017243m|PACid:17642269	3
ppa022407m|PACid:17661591	4
ppa018200m|PACid:17655620	4
ppa024483m|PACid:17656223	3
ppa027078m|PACid:17643010	3
ppa022092m|PACid:17643441	3
ppa025001m|PACid:17649265	4
ppa013449m|PACid:17659811	0
ppa024941m|PACid:17659792	1
ppa024749m|PACid:17652849	3
ppa016528m|PACid:17661767	3
ppa026131m|PACid:17665974	1
ppa021155m|PACid:17640785	3
ppa018058m|PACid:17667371	4
ppa019929m|PACid:17661230	3
ppa000861m|PACid:17647368	1
ppa007937m|PACid:17660880	4
ppb017977m|PACid:17666215	1
ppb025154m|PACid:17646617	4
ppa008569m|PACid:17641799	4
ppa023622m|PACid:17667563	0
ppa010743m|PACid:17668273	1
ppa011652m|PACid:17660332	0
ppa016910m|PACid:17668223	1
ppa020616m|PACid:17660328	4
ppa026326m|PACid:17655574	0
ppa000937m|PACid:17662131	4
ppa020055m|PACid:17661374	4
ppa014116m|PACid:17669124	0
ppa020860m|PACid:17658598	1
ppb018217m|PACid:17644088	0
ppa019975m|PACid:17660112	1
ppa003157m|PACid:17642419	1
ppa006544m|PACid:17660018	1
ppa024716m|PACid:17644775	4
ppa018604m|PACid:17653982	1
ppa004858m|PACid:17642578	4
ppa013528m|PACid:17652384	0
ppa016370m|PACid:17651761	4
ppa025575m|PACid:17660714	4
ppb014378m|PACid:17644757	4
ppa000058m|PACid:17642587	0
ppa022861m|PACid:17661248	4
ppa020274m|PACid:17662110	1
ppa016996m|PACid:17667839	1
ppa026188m|PACid:17664114	1
ppa003077m|PACid:17658003	0
ppa004019m|PACid:17658004	0
ppa005850m|PACid:17658006	0
ppa005862m|PACid:17658005	0
ppa007039m|PACid:17646485	4
ppa011504m|PACid:17661765	0
ppa012300m|PACid:17666491	1
ppa025518m|PACid:17657458	4
ppa001943m|PACid:17666132	1
ppa022202m|PACid:17666888	4
ppa003839m|PACid:17660522	4
ppa010030m|PACid:17659480	1
ppa010910m|PACid:17659481	0
ppa021848m|PACid:17665932	0
ppa019983m|PACid:17642221	0
ppa007537m|PACid:17646619	0
ppa009312m|PACid:17646620	0
ppa002142m|PACid:17668526	4
ppa014039m|PACid:17645181	1
ppa018956m|PACid:17642650	0
ppa025433m|PACid:17640458	4
ppa011748m|PACid:17651640	1
ppa010534m|PACid:17643632	0
ppa008153m|PACid:17641182	4
ppa003721m|PACid:17643121	1
ppa024714m|PACid:17658503	4
ppa004191m|PACid:17661889	1
ppa009742m|PACid:17647816	0
ppa009817m|PACid:17664734	1
ppa011898m|PACid:17666678	1
ppa025342m|PACid:17653872	4
ppa022137m|PACid:17652441	3
ppa011270m|PACid:17644269	4
ppa014356m|PACid:17661296	0
ppa018129m|PACid:17653072	4
ppa022840m|PACid:17644429	4
ppa024983m|PACid:17644650	4
ppa022609m|PACid:17667749	1
ppa024125m|PACid:17641568	4
ppa003854m|PACid:17641906	4
ppa012762m|PACid:17648755	4
ppa014614m|PACid:17656152	4
ppa023174m|PACid:17643414	1
ppa008719m|PACid:17652237	4
ppa026319m|PACid:17657873	4
ppa009417m|PACid:17667850	3
ppa017089m|PACid:17660423	4
ppa015713m|PACid:17653483	3
ppa009346m|PACid:17641156	3
ppa021675m|PACid:17650139	3
ppb020126m|PACid:17657569	1
ppa002789m|PACid:17640407	1
ppa014526m|PACid:17668099	0
ppa001320m|PACid:17642991	1
ppa024037m|PACid:17648156	4
ppa016409m|PACid:17648174	4
ppa002992m|PACid:17667536	0
ppa003373m|PACid:17667537	0
ppa012980m|PACid:17669206	1
ppa000590m|PACid:17665761	4
ppa023431m|PACid:17640983	4
ppa015015m|PACid:17652456	4
ppa022858m|PACid:17644678	4
ppa017663m|PACid:17656317	4
ppa023794m|PACid:17654663	3
ppa004837m|PACid:17662867	3
ppa013024m|PACid:17653762	4
ppa006150m|PACid:17647779	2
ppa017941m|PACid:17661704	4
ppa019430m|PACid:17666537	4
ppa023943m|PACid:17658407	1
ppa016825m|PACid:17662686	4
ppa015939m|PACid:17643746	3
ppa015221m|PACid:17669121	3
ppa012260m|PACid:17660408	2
ppa015046m|PACid:17642119	3
ppa013440m|PACid:17668396	3
ppa020408m|PACid:17653914	4
ppb016236m|PACid:17642667	4
ppa009677m|PACid:17654932	1
ppa005267m|PACid:17641710	4
ppa015572m|PACid:17655785	4
ppb024350m|PACid:17650629	4
ppa023028m|PACid:17647559	4
ppb013539m|PACid:17645154	4
ppb016592m|PACid:17666159	4
ppa005065m|PACid:17644128	0
ppa012977m|PACid:17667048	1
ppa010539m|PACid:17647483	1
ppa003595m|PACid:17641101	3
ppa022916m|PACid:17641525	3
ppa003414m|PACid:17661875	3
ppa025723m|PACid:17669026	4
ppb013680m|PACid:17645466	4
ppb024787m|PACid:17668816	2
ppb018397m|PACid:17669069	4
ppa022899m|PACid:17654259	4
ppa022070m|PACid:17657346	2
ppa023375m|PACid:17656410	4
ppa015533m|PACid:17645706	2
ppa007083m|PACid:17649040	4
ppa002170m|PACid:17658293	4
ppa016314m|PACid:17666413	4
ppa011779m|PACid:17656464	0
ppa015992m|PACid:17646020	4
ppa015042m|PACid:17649490	4
ppa012155m|PACid:17659774	1
ppa014077m|PACid:17658504	4
ppa017662m|PACid:17669033	4
ppa1027121m|PACid:17652117	4
ppa026853m|PACid:17663033	3
ppa025315m|PACid:17659300	4
ppa025425m|PACid:17661274	4
ppa021751m|PACid:17657686	4
ppa004883m|PACid:17667013	4
ppa007989m|PACid:17666252	0
ppa003762m|PACid:17668744	1
ppa000630m|PACid:17647130	4
ppa020159m|PACid:17664134	0
ppa001990m|PACid:17666283	4
ppa001301m|PACid:17662076	4
ppa012924m|PACid:17666594	0
ppa015445m|PACid:17649852	3
ppa025645m|PACid:17642700	3
ppa015501m|PACid:17649909	3
ppa024378m|PACid:17667578	0
ppa011815m|PACid:17643274	4
ppa018234m|PACid:17661762	4
ppa021328m|PACid:17647023	4
ppa019442m|PACid:17649736	4
ppb020690m|PACid:17662406	4
ppa014795m|PACid:17645505	4
ppa020698m|PACid:17656036	2
ppb025490m|PACid:17655268	1
ppa017360m|PACid:17641919	1
ppa027197m|PACid:17663619	4
ppa013637m|PACid:17660933	1
ppa013544m|PACid:17653877	3
ppa022885m|PACid:17658525	3
ppa020356m|PACid:17653640	3
ppa014929m|PACid:17646754	4
ppa004734m|PACid:17667406	4
ppb019445m|PACid:17662065	4
ppa004480m|PACid:17654011	1
ppa024645m|PACid:17643847	1
ppa019686m|PACid:17665355	4
ppa010119m|PACid:17662650	0
ppa003843m|PACid:17647399	0
ppa026678m|PACid:17654475	1
ppa012167m|PACid:17649254	0
ppa016964m|PACid:17661630	0
ppa016204m|PACid:17650020	4
ppa016338m|PACid:17664677	0
ppa002836m|PACid:17647095	4
ppa023869m|PACid:17648464	4
ppa021234m|PACid:17654602	1
ppa010029m|PACid:17645307	3
ppa010084m|PACid:17650216	3
ppa026924m|PACid:17664037	3
ppa016308m|PACid:17660421	4
ppa023924m|PACid:17666641	4
ppa022392m|PACid:17648193	1
ppa008343m|PACid:17641285	1
ppa013363m|PACid:17654144	0
ppa006006m|PACid:17654851	4
ppa024766m|PACid:17658948	4
ppa010557m|PACid:17653178	4
ppb018374m|PACid:17657210	1
ppa003757m|PACid:17648586	1
ppa008797m|PACid:17658386	4
ppa008907m|PACid:17658387	0
ppa008893m|PACid:17658388	0
ppa008054m|PACid:17663055	1
ppa009782m|PACid:17640895	1
ppa1027198m|PACid:17643085	4
ppa016814m|PACid:17651190	4
ppa004561m|PACid:17662874	1
ppa017831m|PACid:17645641	4
ppa012624m|PACid:17658868	1
ppa011034m|PACid:17649621	1
ppa012350m|PACid:17656438	0
ppa021285m|PACid:17656504	1
ppa007369m|PACid:17657146	1
ppa003371m|PACid:17650105	4
ppa008630m|PACid:17669380	1
ppa008987m|PACid:17658474	1
ppa014757m|PACid:17647150	4
ppa013771m|PACid:17662298	0
ppa010448m|PACid:17658883	1
ppa004967m|PACid:17643244	4
ppa023152m|PACid:17640927	4
ppa015035m|PACid:17644996	4
ppa023013m|PACid:17646858	4
ppa007940m|PACid:17668863	1
ppa000089m|PACid:17644036	4
ppa007862m|PACid:17651228	0
ppa012843m|PACid:17653948	0
ppa003793m|PACid:17657571	1
ppa000468m|PACid:17650750	0
ppa001264m|PACid:17647391	4
ppa006674m|PACid:17658944	4
ppb023240m|PACid:17654768	4
ppa004486m|PACid:17643447	4
ppa014552m|PACid:17658512	4
ppa020505m|PACid:17641116	4
ppa002731m|PACid:17657796	4
ppa026109m|PACid:17641749	4
ppa012861m|PACid:17649025	1
ppb012597m|PACid:17646725	1
ppa004249m|PACid:17660543	1
ppa007163m|PACid:17641337	0
ppa003741m|PACid:17654014	1
ppa000312m|PACid:17658446	4
ppa017251m|PACid:17654251	4
ppa015389m|PACid:17653496	3
ppa015756m|PACid:17652618	2
ppa011683m|PACid:17650094	2
ppa000316m|PACid:17645588	3
ppa018252m|PACid:17656642	3
ppa018840m|PACid:17645727	4
ppa020094m|PACid:17648025	4
ppa000315m|PACid:17649053	2
ppa002751m|PACid:17666095	2
ppa008014m|PACid:17642239	1
ppa008914m|PACid:17642240	0
ppa008515m|PACid:17645888	1
ppa001897m|PACid:17650737	4
ppa008651m|PACid:17655589	0
ppa005480m|PACid:17660310	4
ppa005600m|PACid:17643854	1
ppa008555m|PACid:17653600	1
ppa011606m|PACid:17647967	1
ppa003528m|PACid:17645713	4
ppa018015m|PACid:17666965	4
ppa001126m|PACid:17657270	4
ppa011759m|PACid:17642185	0
ppa011775m|PACid:17642184	0
ppa007397m|PACid:17650598	0
ppa010000m|PACid:17640324	1
ppa020498m|PACid:17642791	1
ppa007310m|PACid:17652802	1
ppa004549m|PACid:17646181	4
ppa007758m|PACid:17648697	4
ppa000690m|PACid:17650568	3
ppa000792m|PACid:17654307	3
ppa020554m|PACid:17645770	4
ppa023381m|PACid:17648847	4
ppa000229m|PACid:17644486	3
ppa006833m|PACid:17654177	0
ppa006841m|PACid:17654175	4
ppa006846m|PACid:17654176	0
ppa013518m|PACid:17662430	1
ppa022254m|PACid:17669354	3
ppb022195m|PACid:17653657	3
ppa008951m|PACid:17657592	3
ppa024696m|PACid:17653150	3
ppb020867m|PACid:17650852	3
ppa008960m|PACid:17664020	3
ppa017827m|PACid:17660962	3
ppa023061m|PACid:17663320	3
ppa019595m|PACid:17652719	3
ppa013116m|PACid:17652572	0
ppa000137m|PACid:17643400	1
ppa006199m|PACid:17663469	1
ppa021666m|PACid:17662125	4
ppa024143m|PACid:17644762	1
ppa018241m|PACid:17647614	1
ppa021156m|PACid:17652203	1
ppa010512m|PACid:17668458	1
ppa000912m|PACid:17662792	4
ppa017585m|PACid:17661241	4
ppa010580m|PACid:17646755	4
ppa011195m|PACid:17651888	1
ppa000555m|PACid:17666411	0
ppa017304m|PACid:17645918	4
ppa023081m|PACid:17648180	1
ppa018955m|PACid:17656058	4
ppa000495m|PACid:17640932	4
ppa018635m|PACid:17668136	1
ppb009791m|PACid:17667109	0
ppa021038m|PACid:17649061	1
ppa002139m|PACid:17650339	1
ppa014026m|PACid:17661548	0
ppa005391m|PACid:17654571	1
ppa000005m|PACid:17642280	1
ppa023130m|PACid:17668994	3
ppa020565m|PACid:17669309	3
ppa014942m|PACid:17664667	3
ppa025056m|PACid:17648748	4
ppa014735m|PACid:17646964	3
ppa019770m|PACid:17650056	1
ppa006672m|PACid:17645548	4
ppa004441m|PACid:17662834	1
ppa009838m|PACid:17651142	0
ppa018853m|PACid:17646870	3
ppa013682m|PACid:17668652	3
ppa008521m|PACid:17645533	4
ppa006438m|PACid:17656982	1
ppa000469m|PACid:17667041	0
ppa000674m|PACid:17654145	1
ppa025672m|PACid:17644694	4
ppa019303m|PACid:17666472	1
ppb013353m|PACid:17646972	1
ppa002847m|PACid:17662760	4
ppa008310m|PACid:17657706	1
ppa002585m|PACid:17661611	1
ppb024678m|PACid:17654064	1
ppa026926m|PACid:17664162	4
ppa007667m|PACid:17648062	4
ppa001922m|PACid:17653928	1
ppa009348m|PACid:17651558	0
ppa008986m|PACid:17668107	1
ppa022250m|PACid:17645438	4
ppa013479m|PACid:17655213	0
ppa004730m|PACid:17643772	1
ppa025812m|PACid:17661285	0
ppa024771m|PACid:17658252	1
ppa020400m|PACid:17663797	3
ppa011560m|PACid:17669070	4
ppa010423m|PACid:17643711	4
ppa004568m|PACid:17663074	1
ppa006479m|PACid:17650905	1
ppa012287m|PACid:17646561	2
ppa002369m|PACid:17662391	4
ppa008309m|PACid:17655958	4
ppa006909m|PACid:17657595	1
ppb012226m|PACid:17653409	1
ppa011958m|PACid:17661845	0
ppa025233m|PACid:17661253	4
ppa020688m|PACid:17642359	0
ppa022428m|PACid:17664983	0
ppa012594m|PACid:17663215	1
ppa001505m|PACid:17652990	0
ppa008679m|PACid:17666797	4
ppa020037m|PACid:17667634	1
ppa010027m|PACid:17658102	1
ppa020979m|PACid:17651121	4
ppb015065m|PACid:17663500	3
ppa018311m|PACid:17659955	3
ppa019377m|PACid:17657567	3
ppa023769m|PACid:17647132	1
ppa008634m|PACid:17664429	4
ppa017141m|PACid:17655148	4
ppa001651m|PACid:17667680	4
ppa000510m|PACid:17654974	1
ppa003053m|PACid:17652107	1
ppa014082m|PACid:17642425	1
ppa006159m|PACid:17658937	0
ppa019931m|PACid:17665902	3
ppa026453m|PACid:17668369	4
ppa003981m|PACid:17659653	1
ppa017970m|PACid:17669118	1
ppa024960m|PACid:17664917	0
ppa010868m|PACid:17642911	0
ppa010882m|PACid:17642910	1
ppa007125m|PACid:17651377	1
ppa019487m|PACid:17662983	4
ppa003170m|PACid:17641380	1
ppa021334m|PACid:17664465	4
ppa012490m|PACid:17651337	1
ppa012554m|PACid:17651338	0
ppa020077m|PACid:17651756	0
ppa014737m|PACid:17667400	4
ppa009066m|PACid:17666916	4
ppa024047m|PACid:17651387	4
ppa015860m|PACid:17649547	3
ppa009974m|PACid:17669379	0
ppa013475m|PACid:17643398	1
ppa020720m|PACid:17659635	1
ppa020627m|PACid:17656930	4
ppa011763m|PACid:17664592	4
ppa013742m|PACid:17658009	0
ppa019565m|PACid:17651743	1
ppa010942m|PACid:17658354	0
ppa013698m|PACid:17659605	0
ppa012792m|PACid:17653244	3
ppa011816m|PACid:17649520	3
ppa018543m|PACid:17647452	1
ppa013789m|PACid:17642882	2
ppb025362m|PACid:17641779	1
ppa011874m|PACid:17648241	2
ppa024457m|PACid:17643662	1
ppa016106m|PACid:17657448	4
ppa013594m|PACid:17663309	0
ppa010597m|PACid:17644161	1
ppa012201m|PACid:17660915	1
ppa001245m|PACid:17660125	0
ppa004803m|PACid:17656061	1
ppa014537m|PACid:17662161	0
ppa014543m|PACid:17662162	0
ppa011858m|PACid:17665764	4
ppa011849m|PACid:17663073	3
ppa001493m|PACid:17667841	1
ppa008643m|PACid:17647577	1
ppa003055m|PACid:17642446	1
ppa001718m|PACid:17657879	4
ppa013937m|PACid:17666737	1
ppa023758m|PACid:17664707	4
ppb011940m|PACid:17652438	0
ppa003441m|PACid:17668424	2
ppa023399m|PACid:17660389	1
ppa025631m|PACid:17669281	3
ppa026560m|PACid:17655069	3
ppa023216m|PACid:17665433	0
ppa009161m|PACid:17664124	1
ppa022340m|PACid:17661257	1
ppa023371m|PACid:17662151	0
ppa017995m|PACid:17665352	1
ppa020197m|PACid:17660622	3
ppa008676m|PACid:17649352	3
ppa026027m|PACid:17647180	2
ppa008756m|PACid:17651143	2
ppa014739m|PACid:17658597	3
ppb023497m|PACid:17655348	3
ppa026287m|PACid:17640749	2
ppa020126m|PACid:17652063	3
ppa024372m|PACid:17645299	3
ppa011085m|PACid:17662511	2
ppa005511m|PACid:17643355	1
ppa007594m|PACid:17668907	4
ppa1027230m|PACid:17648796	4
ppa015168m|PACid:17663892	0
ppa002003m|PACid:17665106	1
ppa010123m|PACid:17642287	0
ppa004118m|PACid:17651895	4
ppa013171m|PACid:17647798	4
ppa002775m|PACid:17666656	1
ppa002408m|PACid:17641876	4
ppa022124m|PACid:17644163	4
ppa009369m|PACid:17653310	0
ppa009370m|PACid:17653309	4
ppa010441m|PACid:17668220	1
ppa012672m|PACid:17649948	0
ppa012678m|PACid:17649947	4
ppa025302m|PACid:17646025	3
ppb012927m|PACid:17666370	3
ppb010518m|PACid:17647739	3
ppa011018m|PACid:17655490	3
ppa012676m|PACid:17659347	3
ppa012629m|PACid:17662108	3
ppa012649m|PACid:17656045	3
ppa012646m|PACid:17655931	3
ppa009431m|PACid:17655831	1
ppb015688m|PACid:17643661	3
ppa012627m|PACid:17658789	3
ppa012632m|PACid:17646194	3
ppa012642m|PACid:17658960	3
ppa012650m|PACid:17649414	3
ppa012651m|PACid:17642469	3
ppa017373m|PACid:17646704	3
ppa012573m|PACid:17654421	3
ppa020879m|PACid:17642386	3
ppa009759m|PACid:17647029	1
ppa002827m|PACid:17659147	0
ppa005599m|PACid:17660704	4
ppa000503m|PACid:17653995	4
ppa002599m|PACid:17661095	0
ppb020236m|PACid:17645812	1
ppa002828m|PACid:17660982	1
ppa007423m|PACid:17662326	4
ppa008982m|PACid:17649966	0
ppa000537m|PACid:17645786	4
ppa009469m|PACid:17659931	0
ppa008563m|PACid:17657398	4
ppa008645m|PACid:17657399	0
ppa004662m|PACid:17667709	1
ppa010098m|PACid:17667174	1
ppa022394m|PACid:17645497	4
ppa026115m|PACid:17658305	4
ppa021296m|PACid:17655608	4
ppa016337m|PACid:17643089	4
ppa021270m|PACid:17667833	4
ppa012497m|PACid:17652076	0
ppa015208m|PACid:17654343	2
ppa025509m|PACid:17647459	4
ppa018189m|PACid:17655839	4
ppa015396m|PACid:17661340	1
ppa022993m|PACid:17642158	4
ppa016791m|PACid:17662810	4
ppa020639m|PACid:17653588	4
ppa001845m|PACid:17662339	4
ppa001573m|PACid:17659255	3
ppa001473m|PACid:17648719	1
ppa020185m|PACid:17640744	4
ppa003569m|PACid:17668602	3
ppa015019m|PACid:17640508	1
ppa022726m|PACid:17668064	4
ppa018831m|PACid:17662859	1
ppa024011m|PACid:17661562	2
ppa016159m|PACid:17655070	0
ppa014597m|PACid:17663302	4
ppa026510m|PACid:17663568	4
ppa024129m|PACid:17668301	4
ppa026331m|PACid:17660263	3
ppa000529m|PACid:17651160	0
ppa004685m|PACid:17640523	4
ppa004410m|PACid:17663815	1
ppa012767m|PACid:17665694	1
ppa013502m|PACid:17651916	4
ppa019647m|PACid:17665216	0
ppa002036m|PACid:17645516	4
ppa025697m|PACid:17643923	1
ppa010394m|PACid:17642044	4
ppa022820m|PACid:17642063	0
ppa027021m|PACid:17651677	4
ppa018022m|PACid:17656003	3
ppa023332m|PACid:17666562	3
ppa1027226m|PACid:17648857	4
ppa005372m|PACid:17648369	1
ppa008317m|PACid:17666043	4
ppa005183m|PACid:17650541	4
ppa1027140m|PACid:17647526	4
ppa001127m|PACid:17644965	1
ppa013487m|PACid:17654318	0
ppa007951m|PACid:17658381	4
ppa000283m|PACid:17660558	0
ppa023003m|PACid:17665875	4
ppa009639m|PACid:17650220	4
ppa026734m|PACid:17646102	4
ppa001494m|PACid:17652369	4
ppa017866m|PACid:17660518	1
ppa001253m|PACid:17651349	0
ppa022880m|PACid:17647432	4
ppa009253m|PACid:17656472	1
ppa003596m|PACid:17647441	1
ppa016273m|PACid:17642301	0
ppa026395m|PACid:17667520	3
ppa017359m|PACid:17665450	3
ppa022661m|PACid:17655581	3
ppa020341m|PACid:17659468	1
ppa000564m|PACid:17658448	1
ppa003751m|PACid:17667437	1
ppa004421m|PACid:17667438	0
ppa019851m|PACid:17669350	4
ppa015209m|PACid:17667895	1
ppa014018m|PACid:17663762	4
ppa013419m|PACid:17645034	4
ppa015674m|PACid:17652189	4
ppa014202m|PACid:17664320	1
ppa011068m|PACid:17646283	4
ppa010207m|PACid:17656903	0
ppa006313m|PACid:17650503	4
ppa016782m|PACid:17652842	4
ppa011159m|PACid:17658274	1
ppa011169m|PACid:17658275	0
ppa013728m|PACid:17664313	1
ppa013133m|PACid:17653714	0
ppa020127m|PACid:17646539	4
ppa008444m|PACid:17643403	4
ppa019086m|PACid:17646806	0
ppa001271m|PACid:17641048	4
ppa014204m|PACid:17650549	3
ppa015692m|PACid:17651656	4
ppa024756m|PACid:17653741	4
ppb016293m|PACid:17665720	4
ppa001901m|PACid:17665144	4
ppa007361m|PACid:17656180	4
ppa021143m|PACid:17647583	4
ppa000139m|PACid:17652363	4
ppa021676m|PACid:17647548	4
ppa004800m|PACid:17654646	4
ppa024882m|PACid:17652862	0
ppa000476m|PACid:17657935	4
ppa005056m|PACid:17643078	4
ppa023203m|PACid:17660546	4
ppa002562m|PACid:17661928	1
ppa007249m|PACid:17641614	4
ppa005087m|PACid:17646195	1
ppa014684m|PACid:17666355	1
ppa003641m|PACid:17651544	1
ppa004126m|PACid:17667501	1
ppa013805m|PACid:17650785	4
ppa025150m|PACid:17663104	3
ppa004394m|PACid:17655436	4
ppa000594m|PACid:17659103	4
ppa003631m|PACid:17644756	4
ppa016900m|PACid:17664350	4
ppa007880m|PACid:17651364	1
ppa010024m|PACid:17646867	4
ppa010488m|PACid:17646868	0
ppa011193m|PACid:17646869	0
ppa006120m|PACid:17655023	0
ppa015177m|PACid:17644388	4
ppa017137m|PACid:17667797	4
ppa020423m|PACid:17663376	3
ppa011729m|PACid:17655758	2
ppa017113m|PACid:17663701	2
ppa023863m|PACid:17641857	1
ppa011684m|PACid:17661243	2
ppa006294m|PACid:17656965	1
ppa008203m|PACid:17667763	0
ppa008279m|PACid:17667764	0
ppa003511m|PACid:17660150	4
ppa020610m|PACid:17659668	4
ppb013537m|PACid:17649200	4
ppa004116m|PACid:17656459	4
ppa006943m|PACid:17648142	4
ppa012478m|PACid:17648263	0
ppa015197m|PACid:17663114	0
ppa003745m|PACid:17669325	1
ppa008888m|PACid:17645630	4
ppa010322m|PACid:17645631	0
ppa015437m|PACid:17655465	4
ppa013140m|PACid:17663168	4
ppa015826m|PACid:17664599	0
ppa000273m|PACid:17659528	4
ppa015204m|PACid:17659447	4
ppa002239m|PACid:17644027	0
ppa002265m|PACid:17651992	4
ppa000432m|PACid:17642880	4
ppa006131m|PACid:17663567	4
ppa017894m|PACid:17664563	0
ppb015629m|PACid:17667505	0
ppa014996m|PACid:17643026	4
ppa020380m|PACid:17654633	4
ppa002446m|PACid:17642187	1
ppa014533m|PACid:17644266	0
ppa013741m|PACid:17666234	0
ppa010343m|PACid:17655257	1
ppa010360m|PACid:17655258	0
ppb015866m|PACid:17658132	0
ppa001613m|PACid:17655062	1
ppa009263m|PACid:17647322	1
ppa004636m|PACid:17665207	4
ppa016361m|PACid:17642134	3
ppa005101m|PACid:17661701	4
ppa005129m|PACid:17661702	0
ppa013919m|PACid:17652561	0
ppa001181m|PACid:17656261	4
ppa012790m|PACid:17662237	4
ppa009336m|PACid:17656363	1
ppa022172m|PACid:17665412	4
ppb019271m|PACid:17642250	1
ppa008112m|PACid:17663731	1
ppa008178m|PACid:17663732	0
ppa017521m|PACid:17647165	0
ppa019677m|PACid:17644669	1
ppa017057m|PACid:17648021	4
ppa017516m|PACid:17653116	4
ppa011867m|PACid:17653749	3
ppa010990m|PACid:17667333	3
ppb009805m|PACid:17660898	3
ppa011176m|PACid:17667021	0
ppa000892m|PACid:17667404	0
ppa001026m|PACid:17654266	4
ppa026615m|PACid:17657422	0
ppa019264m|PACid:17641628	4
ppa022209m|PACid:17664063	4
ppa026431m|PACid:17650856	4
ppa021231m|PACid:17664299	4
ppa024547m|PACid:17662053	3
ppa013168m|PACid:17668887	1
ppa000142m|PACid:17654368	1
ppa006183m|PACid:17665215	4
ppa007795m|PACid:17643978	1
ppa021809m|PACid:17662086	4
ppa002861m|PACid:17657869	0
ppa003937m|PACid:17649399	1
ppa008818m|PACid:17650608	1
ppa005863m|PACid:17660020	4
ppa010433m|PACid:17652055	1
ppa022355m|PACid:17647406	4
ppa025706m|PACid:17659076	4
ppa001884m|PACid:17649138	4
ppa007146m|PACid:17649070	0
ppa022222m|PACid:17655779	1
ppa006025m|PACid:17657762	1
ppa003420m|PACid:17644247	1
ppa001417m|PACid:17656515	0
ppa1027221m|PACid:17661006	1
ppa006500m|PACid:17666374	4
ppa017851m|PACid:17644183	1
ppa005596m|PACid:17669171	4
ppb013703m|PACid:17659026	0
ppa023469m|PACid:17643635	4
ppa024774m|PACid:17653412	3
ppa010646m|PACid:17655427	3
ppa010552m|PACid:17664768	3
ppa008063m|PACid:17660580	1
ppa000298m|PACid:17654927	4
ppa017778m|PACid:17663650	3
ppa015699m|PACid:17665742	4
ppa011602m|PACid:17668696	1
ppa006444m|PACid:17656034	1
ppa005189m|PACid:17651793	4
ppa024909m|PACid:17661272	4
ppa026413m|PACid:17664089	4
ppa020643m|PACid:17642114	4
ppa022292m|PACid:17664091	2
ppa025177m|PACid:17658971	4
ppa022463m|PACid:17667161	3
ppa008253m|PACid:17662115	0
ppa003123m|PACid:17668070	0
ppa009884m|PACid:17650058	1
ppa023569m|PACid:17669359	0
ppa008323m|PACid:17663590	1
ppa003791m|PACid:17666679	4
ppa019299m|PACid:17647037	1
ppa012234m|PACid:17669232	1
ppa022337m|PACid:17658209	4
ppb011899m|PACid:17662595	0
ppa006071m|PACid:17661077	3
ppa021451m|PACid:17664391	4
ppa009284m|PACid:17669366	1
ppa010785m|PACid:17665234	1
ppa010187m|PACid:17657320	4
ppa009669m|PACid:17665264	1
ppa008416m|PACid:17666462	0
ppa016713m|PACid:17656150	0
ppb020494m|PACid:17652648	4
ppa005540m|PACid:17663764	4
ppa008353m|PACid:17663765	0
ppa005634m|PACid:17647256	1
ppa013511m|PACid:17652740	0
ppa011667m|PACid:17658241	1
ppa024137m|PACid:17654056	1
ppa005191m|PACid:17659034	1
ppa008581m|PACid:17647592	1
ppa020267m|PACid:17640414	1
ppb012900m|PACid:17668130	1
ppa011639m|PACid:17651861	4
ppa008653m|PACid:17657953	4
ppa002856m|PACid:17660222	4
ppa016319m|PACid:17658696	4
ppb022626m|PACid:17656225	4
ppa022984m|PACid:17661244	1
ppa003491m|PACid:17642379	1
ppa008088m|PACid:17651683	0
ppa000598m|PACid:17649808	4
ppa004140m|PACid:17644275	4
ppa012996m|PACid:17649320	1
ppa021391m|PACid:17661402	3
ppb024522m|PACid:17654631	3
ppa016440m|PACid:17665328	1
ppa020244m|PACid:17654640	1
ppa015424m|PACid:17648216	4
ppa022718m|PACid:17654183	3
ppa008575m|PACid:17668085	3
ppa008552m|PACid:17654416	3
ppa002113m|PACid:17657204	4
ppa004492m|PACid:17654992	4
ppa026733m|PACid:17664730	0
ppa022837m|PACid:17657622	0
ppa007554m|PACid:17663639	1
ppa002256m|PACid:17642899	4
ppb011236m|PACid:17654015	0
ppa023512m|PACid:17661931	1
ppa025978m|PACid:17641290	4
ppa004132m|PACid:17652721	4
ppa004417m|PACid:17651678	3
ppa004420m|PACid:17657195	3
ppa020009m|PACid:17666112	3
ppa004423m|PACid:17657450	3
ppa004424m|PACid:17648670	3
ppa004439m|PACid:17658267	3
ppb018571m|PACid:17651356	1
ppa023527m|PACid:17641086	2
ppa025796m|PACid:17662252	0
ppa024067m|PACid:17661791	4
ppa013086m|PACid:17648476	0
ppa026129m|PACid:17654158	3
ppa020308m|PACid:17666832	4
ppa022197m|PACid:17653327	3
ppa023121m|PACid:17656689	3
ppa016542m|PACid:17664749	4
ppa019378m|PACid:17651021	3
ppa018575m|PACid:17646562	3
ppa023232m|PACid:17646949	4
ppa013331m|PACid:17642714	3
ppb020193m|PACid:17663017	2
ppa024058m|PACid:17659516	4
ppa005462m|PACid:17650677	4
ppa004307m|PACid:17652389	4
ppa010616m|PACid:17658784	1
ppa012450m|PACid:17650989	0
ppa000076m|PACid:17655660	2
ppa016752m|PACid:17644489	3
ppa000019m|PACid:17665486	3
ppa015017m|PACid:17643870	1
ppa016905m|PACid:17662879	4
ppa024023m|PACid:17662165	4
ppa012021m|PACid:17648268	0
ppa014400m|PACid:17644002	0
ppa001592m|PACid:17662197	4
ppa020993m|PACid:17641341	4
ppa019683m|PACid:17643822	4
ppa000622m|PACid:17656577	4
ppa016687m|PACid:17668866	4
ppa001788m|PACid:17668172	4
ppa014745m|PACid:17661112	4
ppa017104m|PACid:17665508	4
ppa016634m|PACid:17659507	4
ppa025258m|PACid:17641412	4
ppa001149m|PACid:17645616	4
ppa010978m|PACid:17667666	3
ppa012100m|PACid:17663389	3
ppa006350m|PACid:17649581	2
ppa009516m|PACid:17649223	2
ppa018951m|PACid:17641869	4
ppa019934m|PACid:17664042	4
ppa022535m|PACid:17644082	2
ppa016564m|PACid:17640368	4
ppa026289m|PACid:17658442	4
ppa026101m|PACid:17665589	4
ppa022842m|PACid:17668404	4
ppa017983m|PACid:17646739	4
ppb022996m|PACid:17668481	4
ppa019721m|PACid:17640576	4
ppa025848m|PACid:17654758	4
ppa022212m|PACid:17656896	4
ppa015507m|PACid:17669348	4
ppa014609m|PACid:17644673	4
ppb012394m|PACid:17668465	4
ppa025094m|PACid:17666034	4
ppa020103m|PACid:17654069	4
ppa020033m|PACid:17656123	4
ppa021611m|PACid:17650345	4
ppa022805m|PACid:17648589	1
ppa006172m|PACid:17643947	4
ppa005743m|PACid:17660262	4
ppa008557m|PACid:17663899	4
ppa020677m|PACid:17656871	0
ppa013832m|PACid:17648000	0
ppa011527m|PACid:17662985	4
ppa022307m|PACid:17665608	4
ppa024365m|PACid:17649274	4
ppa027225m|PACid:17654029	4
ppa015735m|PACid:17646524	4
ppa016349m|PACid:17663656	4
ppa023979m|PACid:17641808	4
ppa1027210m|PACid:17642559	4
ppa020512m|PACid:17661221	4
ppa025442m|PACid:17650433	4
ppa019094m|PACid:17649954	4
ppa000600m|PACid:17649582	4
ppa014508m|PACid:17649792	0
ppa024231m|PACid:17650787	4
ppa013208m|PACid:17658959	4
ppa005434m|PACid:17642225	4
ppa023705m|PACid:17663128	4
ppa020838m|PACid:17659513	4
ppa022725m|PACid:17648976	4
ppa001176m|PACid:17656782	0
ppa005242m|PACid:17645813	4
ppa016553m|PACid:17668293	4
ppa004934m|PACid:17665246	0
ppa023967m|PACid:17666890	4
ppa013295m|PACid:17668659	1
ppa007496m|PACid:17661672	1
ppa026865m|PACid:17662377	4
ppa008689m|PACid:17652813	4
ppa018375m|PACid:17664403	3
ppa025832m|PACid:17642998	4
ppb012275m|PACid:17642931	4
ppa022389m|PACid:17646222	4
ppa007371m|PACid:17640566	3
ppa004844m|PACid:17653081	3
ppa005908m|PACid:17668798	3
ppa017618m|PACid:17644611	4
ppa026752m|PACid:17656176	4
ppa024700m|PACid:17656615	4
ppa025271m|PACid:17660912	3
ppa006308m|PACid:17663482	3
ppa015138m|PACid:17666058	4
ppb018739m|PACid:17640595	4
ppa021644m|PACid:17656626	4
ppa009767m|PACid:17664097	1
ppa018044m|PACid:17642375	4
ppb022240m|PACid:17643405	4
ppa015174m|PACid:17663536	4
ppa026985m|PACid:17659352	4
ppb016096m|PACid:17641630	4
ppa015968m|PACid:17649513	4
ppa003374m|PACid:17666120	1
ppa024148m|PACid:17647412	4
ppa004279m|PACid:17662432	4
ppa015667m|PACid:17643225	4
ppa016494m|PACid:17645420	1
ppa019349m|PACid:17654349	4
ppa020373m|PACid:17652090	2
ppa022217m|PACid:17661830	4
ppa014865m|PACid:17650735	4
ppa002628m|PACid:17668985	0
ppa001742m|PACid:17650653	4
ppa001747m|PACid:17650654	0
ppa017523m|PACid:17664880	4
ppa009842m|PACid:17660452	4
ppa019315m|PACid:17666868	4
ppb010449m|PACid:17645951	0
ppa025585m|PACid:17655586	4
ppa016856m|PACid:17664274	4
ppa026325m|PACid:17643809	4
ppa020774m|PACid:17665309	1
ppa025902m|PACid:17657201	4
ppa024394m|PACid:17662554	0
ppa003399m|PACid:17665801	4
ppa024322m|PACid:17668637	4
ppa011148m|PACid:17668153	4
ppa013391m|PACid:17661183	4
ppa020744m|PACid:17660981	4
ppa020517m|PACid:17643763	4
ppa000288m|PACid:17664468	4
ppa014240m|PACid:17649325	0
ppa003543m|PACid:17657733	4
ppa001274m|PACid:17650732	4
ppa014603m|PACid:17641684	4
ppa023036m|PACid:17666009	4
ppa022715m|PACid:17668800	4
ppa016862m|PACid:17658424	4
ppa015972m|PACid:17641875	2
ppa020599m|PACid:17649334	4
ppa023480m|PACid:17653951	4
ppa008800m|PACid:17666840	0
ppb024553m|PACid:17652587	4
ppa003457m|PACid:17664615	1
ppa014266m|PACid:17655095	0
ppa009736m|PACid:17644496	4
ppb019006m|PACid:17645112	0
ppa026879m|PACid:17656750	4
ppa026346m|PACid:17640764	4
ppb019250m|PACid:17643893	4
ppa022753m|PACid:17647843	4
ppa011980m|PACid:17646483	1
ppa023055m|PACid:17659390	0
ppa003015m|PACid:17645696	4
ppa010306m|PACid:17665231	1
ppa000429m|PACid:17662711	1
ppb020139m|PACid:17652576	0
ppa022898m|PACid:17649102	4
ppa008144m|PACid:17656989	4
ppa008145m|PACid:17667827	3
ppa024588m|PACid:17667798	3
ppa008163m|PACid:17649144	3
ppa010985m|PACid:17658231	4
ppa025504m|PACid:17649216	4
ppb020424m|PACid:17644722	4
ppa020199m|PACid:17667802	0
ppa015718m|PACid:17642094	1
ppa022866m|PACid:17664226	1
ppb021270m|PACid:17664095	4
ppa016350m|PACid:17666521	4
ppa023799m|PACid:17652901	4
ppb022629m|PACid:17651431	4
ppb013312m|PACid:17666500	4
ppa016453m|PACid:17663963	2
ppa014384m|PACid:17644412	0
ppa017701m|PACid:17645920	4
ppa001589m|PACid:17645124	0
ppa025266m|PACid:17664838	4
ppa005865m|PACid:17650244	1
ppa000838m|PACid:17646951	4
ppa008325m|PACid:17668152	0
ppa016615m|PACid:17667366	4
ppa014213m|PACid:17657825	1
ppa006494m|PACid:17668704	4
ppa020796m|PACid:17659120	4
ppa011073m|PACid:17657218	4
ppa006995m|PACid:17660124	0
ppa026576m|PACid:17663065	4
ppa013358m|PACid:17654051	1
ppa000574m|PACid:17654405	4
ppa018511m|PACid:17641075	4
ppa024428m|PACid:17667789	4
ppa002852m|PACid:17641861	0
ppa003088m|PACid:17667473	4
ppa019750m|PACid:17642101	4
ppa022735m|PACid:17668819	4
ppb020328m|PACid:17663855	4
ppa003433m|PACid:17657208	4
ppa012353m|PACid:17642946	1
ppa018985m|PACid:17662661	4
ppa002485m|PACid:17646289	4
ppa014948m|PACid:17640688	4
ppa025778m|PACid:17641152	4
ppa022989m|PACid:17656190	4
ppa015074m|PACid:17662974	4
ppa026753m|PACid:17660866	4
ppa026036m|PACid:17663593	4
ppa015515m|PACid:17653027	4
ppa021821m|PACid:17644477	2
ppa020542m|PACid:17666897	4
ppa021483m|PACid:17655547	4
ppa014679m|PACid:17645606	4
ppa004601m|PACid:17657055	2
ppa023222m|PACid:17661740	4
ppa023690m|PACid:17653890	4
ppa024624m|PACid:17659058	4
ppb023554m|PACid:17647510	4
ppa008743m|PACid:17642737	4
ppa013722m|PACid:17647538	1
ppa016658m|PACid:17659490	4
ppa003955m|PACid:17659554	4
ppa010789m|PACid:17658324	1
ppa016473m|PACid:17654706	4
ppa008962m|PACid:17648866	1
ppa021344m|PACid:17662239	4
ppb018005m|PACid:17668043	4
ppa000694m|PACid:17653102	1
ppa009444m|PACid:17641477	0
ppa005778m|PACid:17664109	0
ppa022301m|PACid:17642039	4
ppa021787m|PACid:17650483	4
ppa019809m|PACid:17640715	4
ppa023949m|PACid:17648459	4
ppa015575m|PACid:17659458	4
ppa015738m|PACid:17661725	2
ppa008532m|PACid:17659420	1
ppa011186m|PACid:17653798	4
ppa023568m|PACid:17667291	4
ppa024916m|PACid:17642816	4
ppa025178m|PACid:17649166	4
ppa025289m|PACid:17652709	4
ppa016436m|PACid:17641873	4
ppa014790m|PACid:17642541	4
ppa001794m|PACid:17667152	1
ppa1027228m|PACid:17657045	0
ppb022482m|PACid:17657046	0
ppa013420m|PACid:17666492	1
ppb015435m|PACid:17665681	0
ppa010135m|PACid:17658726	2
ppa024112m|PACid:17640695	1
ppa015011m|PACid:17647542	2
ppa000949m|PACid:17655412	1
ppa004779m|PACid:17668138	0
ppa004861m|PACid:17668139	0
ppa018888m|PACid:17662286	1
ppb010744m|PACid:17668314	2
ppa026422m|PACid:17661693	4
ppa013341m|PACid:17644739	0
ppa014005m|PACid:17646714	4
ppa013101m|PACid:17657111	2
ppa014851m|PACid:17657881	4
ppa018730m|PACid:17654267	4
ppa019912m|PACid:17663681	3
ppa022277m|PACid:17664077	4
ppa023022m|PACid:17646230	4
ppa020582m|PACid:17658130	4
ppb022412m|PACid:17655974	4
ppa016065m|PACid:17656528	4
ppa016465m|PACid:17645487	4
ppa017067m|PACid:17641608	4
ppa020414m|PACid:17659146	4
ppa025398m|PACid:17658573	4
ppa015256m|PACid:17652681	4
ppb017844m|PACid:17643762	4
ppb019955m|PACid:17644671	4
ppb022661m|PACid:17645317	4
ppa021070m|PACid:17655976	4
ppa023492m|PACid:17640970	4
ppa013095m|PACid:17653334	1
ppa015686m|PACid:17654719	1
ppa016437m|PACid:17643087	4
ppa023948m|PACid:17665014	1
ppa018141m|PACid:17661951	4
ppa020768m|PACid:17660028	4
ppb012704m|PACid:17662366	4
ppa019244m|PACid:17643206	4
ppb014374m|PACid:17657709	4
ppa026056m|PACid:17660841	4
ppb016359m|PACid:17665654	4
ppa006119m|PACid:17646451	4
ppa021422m|PACid:17656494	4
ppa012819m|PACid:17665960	0
ppa005374m|PACid:17665302	1
ppa014190m|PACid:17665494	0
ppa007405m|PACid:17654019	1
ppa011754m|PACid:17663330	1
ppb019840m|PACid:17645338	4
ppa024538m|PACid:17651584	4
ppb014935m|PACid:17658614	4
ppa020198m|PACid:17658643	4
ppa023471m|PACid:17654134	4
ppa019240m|PACid:17665480	4
ppa011682m|PACid:17667830	1
ppa011681m|PACid:17667831	0
ppa016231m|PACid:17666381	4
ppa020097m|PACid:17654221	4
ppa000442m|PACid:17640538	4
ppa000540m|PACid:17640539	0
ppb015974m|PACid:17656354	4
ppa018619m|PACid:17659021	4
ppa015794m|PACid:17648129	4
ppa007144m|PACid:17641473	0
ppa009694m|PACid:17642430	0
ppa015597m|PACid:17662912	2
ppa020576m|PACid:17668667	4
ppa017928m|PACid:17647719	4
ppa004350m|PACid:17647858	4
ppa022412m|PACid:17647163	4
ppa020833m|PACid:17660104	4
ppa025578m|PACid:17644357	4
ppa013606m|PACid:17643487	4
ppa017504m|PACid:17641252	4
ppa021075m|PACid:17664423	4
ppa024524m|PACid:17665541	4
ppa006613m|PACid:17643027	1
ppa018099m|PACid:17649351	0
ppa013103m|PACid:17667358	1
ppa025149m|PACid:17653905	4
ppa018335m|PACid:17667997	4
ppa013700m|PACid:17658126	0
ppa014914m|PACid:17663662	4
ppa025845m|PACid:17655064	4
ppb023474m|PACid:17663064	4
ppa013914m|PACid:17667182	4
ppa022030m|PACid:17658025	4
ppa017884m|PACid:17661545	4
ppa017066m|PACid:17665880	4
ppa025776m|PACid:17661380	4
ppa014612m|PACid:17662199	4
ppa022077m|PACid:17643283	4
ppa022257m|PACid:17649142	4
ppa016896m|PACid:17648594	2
ppa006382m|PACid:17666341	0
ppa025989m|PACid:17655273	4
ppa025366m|PACid:17667317	4
ppa007573m|PACid:17649350	4
ppa024089m|PACid:17650259	1
ppa016275m|PACid:17662869	2
ppa026951m|PACid:17649472	4
ppa003931m|PACid:17666326	0
ppa018763m|PACid:17652564	4
ppa025476m|PACid:17650041	4
ppa022809m|PACid:17646417	4
ppa017579m|PACid:17642356	4
ppa016115m|PACid:17640423	4
ppa011892m|PACid:17667828	4
ppa011866m|PACid:17667829	0
ppa004647m|PACid:17656610	4
ppa010875m|PACid:17662102	4
ppa010923m|PACid:17663700	4
ppa018208m|PACid:17647222	4
ppa010446m|PACid:17647882	0
ppa014364m|PACid:17641787	0
ppa010155m|PACid:17658379	1
ppa017001m|PACid:17668462	0
ppa021005m|PACid:17661813	4
ppa023977m|PACid:17657407	4
ppa025465m|PACid:17646593	4
ppa017181m|PACid:17651486	4
ppa017686m|PACid:17648657	1
ppa023187m|PACid:17646388	2
ppa027196m|PACid:17668421	4
ppa007265m|PACid:17647989	3
ppa013977m|PACid:17668016	0
ppa003287m|PACid:17650817	4
ppa009900m|PACid:17668131	0
ppa017697m|PACid:17669318	0
ppa000349m|PACid:17654191	4
ppa023125m|PACid:17656062	4
ppa000810m|PACid:17654969	1
ppb015598m|PACid:17650760	4
ppa026857m|PACid:17668982	4
ppa011282m|PACid:17660887	0
ppa006506m|PACid:17643726	4
ppa025610m|PACid:17668319	4
ppa024120m|PACid:17644701	4
ppa018781m|PACid:17666636	3
ppa020496m|PACid:17663866	4
ppa019162m|PACid:17654688	4
ppa026429m|PACid:17657549	4
ppb025071m|PACid:17650157	4
ppa013369m|PACid:17644363	4
ppb023436m|PACid:17651617	4
ppa023864m|PACid:17642394	4
ppa026233m|PACid:17665551	4
ppa1027157m|PACid:17641247	4
ppb021890m|PACid:17642906	4
ppb018523m|PACid:17662694	4
ppa023732m|PACid:17660496	1
ppa009857m|PACid:17665033	1
ppa026485m|PACid:17643835	4
ppa024953m|PACid:17643122	0
ppa020026m|PACid:17668933	4
ppb018989m|PACid:17669178	4
ppa014740m|PACid:17665140	4
ppa025899m|PACid:17647296	4
ppb024107m|PACid:17646893	4
ppa020693m|PACid:17651858	1
ppa019382m|PACid:17665233	4
ppa023627m|PACid:17664440	4
ppa017056m|PACid:17650415	4
ppa017825m|PACid:17661695	4
ppa015615m|PACid:17660613	4
ppb020255m|PACid:17640798	0
ppa015060m|PACid:17642333	1
ppa026029m|PACid:17650513	4
ppa026520m|PACid:17659924	1
ppa025512m|PACid:17649487	4
ppa024208m|PACid:17666504	4
ppa022587m|PACid:17663589	4
ppa018450m|PACid:17647333	4
ppb012232m|PACid:17654452	4
ppb012200m|PACid:17652790	4
ppa024753m|PACid:17648885	4
ppa021700m|PACid:17643045	4
ppa009919m|PACid:17641467	0
ppb018709m|PACid:17647168	4
ppa022122m|PACid:17661052	4
ppa014800m|PACid:17667876	4
ppa020137m|PACid:17655233	4
ppa007842m|PACid:17650080	4
ppa011029m|PACid:17648504	4
ppa018463m|PACid:17661194	4
ppa001560m|PACid:17648784	4
[truncated: 26,086 more rows]

## Sheet: pt
POPTR_0001s00200	1
POPTR_0001s00210	1
POPTR_0001s00220	4
POPTR_0001s00230	4
POPTR_0001s00240	4
POPTR_0001s00250	4
POPTR_0001s00260	4
POPTR_0001s00270	4
POPTR_0001s00280	0
POPTR_0001s00290	0
POPTR_0001s00300	4
POPTR_0001s00310	4
POPTR_0001s00320	4
POPTR_0001s00330	3
POPTR_0001s00340	4
POPTR_0001s00350	4
POPTR_0001s00360	1
POPTR_0001s00370	1
POPTR_0001s00380	4
POPTR_0001s00390	4
POPTR_0001s00400	3
POPTR_0001s00410	3
POPTR_0001s00420	4
POPTR_0001s00430	0
POPTR_0001s00440	4
POPTR_0001s00450	4
POPTR_0001s00460	1
POPTR_0001s00470	4
POPTR_0001s00480	4
POPTR_0001s00490	1
POPTR_0001s00500	1
POPTR_0001s00510	4
POPTR_0001s00520	3
POPTR_0001s00530	0
POPTR_0001s00540	4
POPTR_0001s00550	4
POPTR_0001s00560	4
POPTR_0001s00570	4
POPTR_0001s00580	4
POPTR_0001s00590	3
POPTR_0001s00600	4
POPTR_0001s00610	4
POPTR_0001s00620	1
POPTR_0001s00630	4
POPTR_0001s00640	4
POPTR_0001s00650	4
POPTR_0001s00660	4
POPTR_0001s00670	1
POPTR_0001s00680	4
POPTR_0001s00690	4
POPTR_0001s00700	1
POPTR_0001s00710	4
POPTR_0001s00720	0
POPTR_0001s00730	1
POPTR_0001s00740	4
POPTR_0001s00750	4
POPTR_0001s00760	4
POPTR_0001s00770	1
POPTR_0001s00780	4
POPTR_0001s00790	4
POPTR_0001s00800	4
POPTR_0001s00810	1
POPTR_0001s00820	4
POPTR_0001s00830	4
POPTR_0001s00840	4
POPTR_0001s00850	4
POPTR_0001s00860	4
POPTR_0001s00870	4
POPTR_0001s00880	1
POPTR_0001s00890	4
POPTR_0001s00900	0
POPTR_0001s00910	0
POPTR_0001s00920	4
POPTR_0001s00930	0
POPTR_0001s00940	4
POPTR_0001s00950	4
POPTR_0001s00960	1
POPTR_0001s00970	2
POPTR_0001s00980	2
POPTR_0001s00990	4
POPTR_0001s01000	0
POPTR_0001s01010	1
POPTR_0001s01020	2
POPTR_0001s01030	4
POPTR_0001s01040	4
POPTR_0001s01050	4
POPTR_0001s01060	4
POPTR_0001s01070	4
POPTR_0001s01080	0
POPTR_0001s01090	4
POPTR_0001s01100	4
POPTR_0001s01110	4
POPTR_0001s01120	4
POPTR_0001s01130	4
POPTR_0001s01140	4
POPTR_0001s01150	1
POPTR_0001s01160	4
POPTR_0001s01170	1
POPTR_0001s01180	4
POPTR_0001s01190	2
POPTR_0001s01200	1
POPTR_0001s01210	1
POPTR_0001s01220	1
POPTR_0001s01230	4
POPTR_0001s01240	4
POPTR_0001s01250	4
POPTR_0001s01260	0
POPTR_0001s01270	4
POPTR_0001s01280	4
POPTR_0001s01290	0
POPTR_0001s01300	4
POPTR_0001s01310	4
POPTR_0001s01320	4
POPTR_0001s01330	1
POPTR_0001s01340	0
POPTR_0001s01350	4
POPTR_0001s01360	4
POPTR_0001s01370	1
POPTR_0001s01380	4
POPTR_0001s01390	4
POPTR_0001s01400	4
POPTR_0001s01410	4
POPTR_0001s01420	4
POPTR_0001s01430	4
POPTR_0001s01440	0
POPTR_0001s01450	4
POPTR_0001s01460	0
POPTR_0001s01470	4
POPTR_0001s01480	4
POPTR_0001s01490	1
POPTR_0001s01500	4
POPTR_0001s01510	4
POPTR_0001s01520	4
POPTR_0001s01530	3
POPTR_0001s01540	4
POPTR_0001s01550	3
POPTR_0001s01560	4
POPTR_0001s01570	1
POPTR_0001s01580	1
POPTR_0001s01590	4
POPTR_0001s01600	0
POPTR_0001s01610	4
POPTR_0001s01620	4
POPTR_0001s01630	4
POPTR_0001s01640	4
POPTR_0001s01650	2
POPTR_0001s01660	4
POPTR_0001s01670	3
POPTR_0001s01680	2
POPTR_0001s01690	4
POPTR_0001s01700	2
POPTR_0001s01710	2
POPTR_0001s01720	1
POPTR_0001s01730	4
POPTR_0001s01740	4
POPTR_0001s01750	4
POPTR_0001s01760	4
POPTR_0001s01770	4
POPTR_0001s01780	4
POPTR_0001s01790	4
POPTR_0001s01800	0
POPTR_0001s01810	0
POPTR_0001s01820	4
POPTR_0001s01830	4
POPTR_0001s01840	4
POPTR_0001s01850	0
POPTR_0001s01860	4
POPTR_0001s01870	4
POPTR_0001s01880	4
POPTR_0001s01890	4
POPTR_0001s01900	0
POPTR_0001s01910	4
POPTR_0001s01920	4
POPTR_0001s01930	0
POPTR_0001s01940	1
POPTR_0001s01950	4
POPTR_0001s01960	1
POPTR_0001s01970	0
POPTR_0001s01980	4
POPTR_0001s01990	0
POPTR_0001s02000	1
POPTR_0001s02010	4
POPTR_0001s02020	4
POPTR_0001s02030	4
POPTR_0001s02040	4
POPTR_0001s02050	4
POPTR_0001s02060	0
POPTR_0001s02070	4
POPTR_0001s02080	4
POPTR_0001s02090	4
POPTR_0001s02100	4
POPTR_0001s02110	4
POPTR_0001s02120	4
POPTR_0001s02130	4
POPTR_0001s02140	4
POPTR_0001s02150	0
POPTR_0001s02160	4
POPTR_0001s02170	3
POPTR_0001s02180	1
POPTR_0001s02190	4
POPTR_0001s02200	4
POPTR_0001s02210	3
POPTR_0001s02220	2
POPTR_0001s02230	4
POPTR_0001s02240	4
POPTR_0001s02250	4
POPTR_0001s02260	4
POPTR_0001s02270	4
POPTR_0001s02280	0
POPTR_0001s02290	1
POPTR_0001s02300	1
POPTR_0001s02310	4
POPTR_0001s02320	1
POPTR_0001s02330	4
POPTR_0001s02340	4
POPTR_0001s02350	4
POPTR_0001s02360	2
POPTR_0001s02370	1
POPTR_0001s02380	4
POPTR_0001s02390	4
POPTR_0001s02400	4
POPTR_0001s02410	4
POPTR_0001s02420	4
POPTR_0001s02430	4
POPTR_0001s02440	0
POPTR_0001s02450	4
POPTR_0001s02460	4
POPTR_0001s02470	4
POPTR_0001s02480	4
POPTR_0001s02490	4
POPTR_0001s02500	4
POPTR_0001s02510	4
POPTR_0001s02520	4
POPTR_0001s02530	4
POPTR_0001s02540	1
POPTR_0001s02550	1
POPTR_0001s02560	4
POPTR_0001s02580	0
POPTR_0001s02570	0
POPTR_0001s02590	4
POPTR_0001s02600	4
POPTR_0001s02610	4
POPTR_0001s02620	4
POPTR_0001s02630	0
POPTR_0001s02640	4
POPTR_0001s02650	4
POPTR_0001s02660	4
POPTR_0001s02670	4
POPTR_0001s02680	4
POPTR_0001s02690	4
POPTR_0001s02700	1
POPTR_0001s02710	4
POPTR_0001s02720	4
POPTR_0001s02730	4
POPTR_0001s02740	4
POPTR_0001s02750	4
POPTR_0001s02760	1
POPTR_0001s02770	4
POPTR_0001s02780	1
POPTR_0001s02790	4
POPTR_0001s02800	0
POPTR_0001s02810	4
POPTR_0001s02820	4
POPTR_0001s02830	4
POPTR_0001s02840	0
POPTR_0001s02850	0
POPTR_0001s02860	4
POPTR_0001s02870	4
POPTR_0001s02880	4
POPTR_0001s02890	1
POPTR_0001s02900	4
POPTR_0001s02910	4
POPTR_0001s02920	0
POPTR_0001s02930	4
POPTR_0001s02940	0
POPTR_0001s02950	4
POPTR_0001s02960	0
POPTR_0001s02970	1
POPTR_0001s02980	0
POPTR_0001s02990	4
POPTR_0001s03000	4
POPTR_0001s03010	4
POPTR_0001s03020	4
POPTR_0001s03030	4
POPTR_0001s03040	4
POPTR_0001s03050	1
POPTR_0001s03060	4
POPTR_0001s03070	0
POPTR_0001s03080	4
POPTR_0001s03090	4
POPTR_0001s03100	0
POPTR_0001s03110	4
POPTR_0001s03120	1
POPTR_0001s03130	4
POPTR_0001s03140	4
POPTR_0001s03150	1
POPTR_0001s03160	4
POPTR_0001s03170	4
POPTR_0001s03180	4
POPTR_0001s03190	4
POPTR_0001s03200	4
POPTR_0001s03210	4
POPTR_0001s03220	4
POPTR_0001s03230	4
POPTR_0001s03240	4
POPTR_0001s03250	4
POPTR_0001s03260	4
POPTR_0001s03270	4
POPTR_0001s03280	0
POPTR_0001s03290	1
POPTR_0001s03300	4
POPTR_0001s03310	4
POPTR_0001s03320	4
POPTR_0001s03330	4
POPTR_0001s03340	4
POPTR_0001s03350	0
POPTR_0001s03360	4
POPTR_0001s03370	3
POPTR_0001s03380	4
POPTR_0001s03390	4
POPTR_0001s03400	4
POPTR_0001s03410	4
POPTR_0001s03420	3
POPTR_0001s03430	0
POPTR_0001s03440	4
POPTR_0001s03450	0
POPTR_0001s03460	4
POPTR_0001s03470	4
POPTR_0001s03480	4
POPTR_0001s03490	4
POPTR_0001s03500	4
POPTR_0001s03510	4
POPTR_0001s03520	4
POPTR_0001s03530	4
POPTR_0001s03540	4
POPTR_0001s03550	4
POPTR_0001s03560	0
POPTR_0001s03570	4
POPTR_0001s03580	4
POPTR_0001s03590	1
POPTR_0001s03600	0
POPTR_0001s03610	4
POPTR_0001s03620	4
POPTR_0001s03630	0
POPTR_0001s03640	4
POPTR_0001s03650	1
POPTR_0001s03660	4
POPTR_0001s03670	3
POPTR_0001s03680	1
POPTR_0001s03690	4
POPTR_0001s03700	1
POPTR_0001s03710	4
POPTR_0001s03720	1
POPTR_0001s03730	4
POPTR_0001s03740	4
POPTR_0001s03750	0
POPTR_0001s03760	4
POPTR_0001s03770	3
POPTR_0001s03780	4
POPTR_0001s03790	4
POPTR_0001s03800	4
POPTR_0001s03810	4
POPTR_0001s03820	0
POPTR_0001s03830	4
POPTR_0001s03840	4
POPTR_0001s03850	0
POPTR_0001s03860	1
POPTR_0001s03870	4
POPTR_0001s03880	4
POPTR_0001s03890	4
POPTR_0001s03900	4
POPTR_0001s03910	0
POPTR_0001s03920	0
POPTR_0001s03930	0
POPTR_0001s03940	4
POPTR_0001s03950	4
POPTR_0001s03960	4
POPTR_0001s03970	4
POPTR_0001s03980	4
POPTR_0001s03990	4
POPTR_0001s04000	4
POPTR_0001s04010	4
POPTR_0001s04020	4
POPTR_0001s04030	3
POPTR_0001s04040	4
POPTR_0001s04050	4
POPTR_0001s04060	1
POPTR_0001s04070	4
POPTR_0001s04080	4
POPTR_0001s04090	1
POPTR_0001s04100	4
POPTR_0001s04110	4
POPTR_0001s04120	4
POPTR_0001s04130	4
POPTR_0001s04140	4
POPTR_0001s04150	1
POPTR_0001s04160	0
POPTR_0001s04170	4
POPTR_0001s04180	4
POPTR_0001s04190	4
POPTR_0001s04200	4
POPTR_0001s04210	4
POPTR_0001s04220	0
POPTR_0001s04230	1
POPTR_0001s04240	4
POPTR_0001s04250	0
POPTR_0001s04260	4
POPTR_0001s04270	4
POPTR_0001s04280	4
POPTR_0001s04290	2
POPTR_0001s04300	0
POPTR_0001s04310	2
POPTR_0001s04320	1
POPTR_0001s04330	2
POPTR_0001s04340	4
POPTR_0001s04350	4
POPTR_0001s04360	4
POPTR_0001s04370	3
POPTR_0001s04380	3
POPTR_0001s04390	2
POPTR_0001s04400	1
POPTR_0001s04410	2
POPTR_0001s04420	4
POPTR_0001s04430	2
POPTR_0001s04440	3
POPTR_0001s04450	3
POPTR_0001s04460	4
POPTR_0001s04470	1
POPTR_0001s04480	0
POPTR_0001s04490	4
POPTR_0001s04500	4
POPTR_0001s04510	4
POPTR_0001s04520	0
POPTR_0001s04530	4
POPTR_0001s04540	4
POPTR_0001s04550	3
POPTR_0001s04560	4
POPTR_0001s04570	3
POPTR_0001s04580	3
POPTR_0001s04590	4
POPTR_0001s04600	4
POPTR_0001s04610	4
POPTR_0001s04620	1
POPTR_0001s04630	4
POPTR_0001s04640	3
POPTR_0001s04650	4
POPTR_0001s04660	4
POPTR_0001s04670	3
POPTR_0001s04680	4
POPTR_0001s04690	0
POPTR_0001s04700	4
POPTR_0001s04710	4
POPTR_0001s04720	0
POPTR_0001s04730	4
POPTR_0001s04740	3
POPTR_0001s04750	3
POPTR_0001s04760	4
POPTR_0001s04770	4
POPTR_0001s04780	4
POPTR_0001s04790	4
POPTR_0001s04800	4
POPTR_0001s04810	4
POPTR_0001s04820	4
POPTR_0001s04830	0
POPTR_0001s04840	3
POPTR_0001s04850	3
POPTR_0001s04860	3
POPTR_0001s04870	3
POPTR_0001s04880	4
POPTR_0001s04890	4
POPTR_0001s04900	0
POPTR_0001s04910	0
POPTR_0001s04920	4
POPTR_0001s04930	4
POPTR_0001s04940	2
POPTR_0001s04950	2
POPTR_0001s04960	0
POPTR_0001s04970	2
POPTR_0001s04980	4
POPTR_0001s04990	4
POPTR_0001s05000	3
POPTR_0001s05010	0
POPTR_0001s05020	2
POPTR_0001s05030	4
POPTR_0001s05040	0
POPTR_0001s05050	4
POPTR_0001s05060	3
POPTR_0001s05070	4
POPTR_0001s05080	4
POPTR_0001s05090	4
POPTR_0001s05100	4
POPTR_0001s05110	4
POPTR_0001s05120	4
POPTR_0001s05130	0
POPTR_0001s05140	4
POPTR_0001s05150	4
POPTR_0001s05160	0
POPTR_0001s05170	4
POPTR_0001s05180	0
POPTR_0001s05190	4
POPTR_0001s05200	3
POPTR_0001s05210	4
POPTR_0001s05220	2
POPTR_0001s05230	3
POPTR_0001s05240	4
POPTR_0001s05250	4
POPTR_0001s05260	4
POPTR_0001s05270	4
POPTR_0001s05280	4
POPTR_0001s05290	0
POPTR_0001s05300	4
POPTR_0001s05310	4
POPTR_0001s05320	3
POPTR_0001s05330	3
POPTR_0001s05340	4
POPTR_0001s05350	1
POPTR_0001s05360	4
POPTR_0001s05370	3
POPTR_0001s05380	0
POPTR_0001s05390	1
POPTR_0001s05400	4
POPTR_0001s05410	0
POPTR_0001s05420	2
POPTR_0001s05430	1
POPTR_0001s05440	4
POPTR_0001s05450	4
POPTR_0001s05460	0
POPTR_0001s05470	2
POPTR_0001s05480	4
POPTR_0001s05490	4
POPTR_0001s05500	4
POPTR_0001s05510	4
POPTR_0001s05520	4
POPTR_0001s05530	4
POPTR_0001s05540	3
POPTR_0001s05550	0
POPTR_0001s05560	4
POPTR_0001s05570	4
POPTR_0001s05580	4
POPTR_0001s05590	0
POPTR_0001s05600	4
POPTR_0001s05610	4
POPTR_0001s05620	4
POPTR_0001s05630	4
POPTR_0001s05640	4
POPTR_0001s05650	4
POPTR_0001s05660	3
POPTR_0001s05670	4
POPTR_0001s05680	0
POPTR_0001s05690	4
POPTR_0001s05700	4
POPTR_0001s05710	4
POPTR_0001s05720	0
POPTR_0001s05730	0
POPTR_0001s05740	4
POPTR_0001s05750	4
POPTR_0001s05760	4
POPTR_0001s05770	4
POPTR_0001s05780	4
POPTR_0001s05790	4
POPTR_0001s05800	4
POPTR_0001s05810	4
POPTR_0001s05820	4
POPTR_0001s05830	4
POPTR_0001s05840	4
POPTR_0001s05850	4
POPTR_0001s05860	0
POPTR_0001s05870	3
POPTR_0001s05880	3
POPTR_0001s05890	1
POPTR_0001s05900	2
POPTR_0001s05910	1
POPTR_0001s05920	4
POPTR_0001s05930	3
POPTR_0001s05940	3
POPTR_0001s05950	3
POPTR_0001s05960	3
POPTR_0001s05970	3
POPTR_0001s05980	4
POPTR_0001s05990	2
POPTR_0001s06000	4
POPTR_0001s06010	4
POPTR_0001s06020	4
POPTR_0001s06030	1
POPTR_0001s06040	4
POPTR_0001s06050	3
POPTR_0001s06060	3
POPTR_0001s06070	4
POPTR_0001s06080	1
POPTR_0001s06090	4
POPTR_0001s06100	3
POPTR_0001s06110	3
POPTR_0001s06120	3
POPTR_0001s06130	4
POPTR_0001s06140	4
POPTR_0001s06150	4
POPTR_0001s06160	0
POPTR_0001s06170	1
POPTR_0001s06180	4
POPTR_0001s06190	4
POPTR_0001s06200	4
POPTR_0001s06210	4
POPTR_0001s06220	3
POPTR_0001s06230	1
POPTR_0001s06240	4
POPTR_0001s06250	4
POPTR_0001s06260	4
POPTR_0001s06270	4
POPTR_0001s06280	1
POPTR_0001s06290	1
POPTR_0001s06300	3
POPTR_0001s06310	3
POPTR_0001s06320	0
POPTR_0001s06330	4
POPTR_0001s06340	4
POPTR_0001s06350	4
POPTR_0001s06360	4
POPTR_0001s06370	4
POPTR_0001s06380	4
POPTR_0001s06390	4
POPTR_0001s06400	4
POPTR_0001s06410	4
POPTR_0001s06420	4
POPTR_0001s06430	4
POPTR_0001s06440	4
POPTR_0001s06450	4
POPTR_0001s06460	1
POPTR_0001s06470	4
POPTR_0001s06480	4
POPTR_0001s06490	4
POPTR_0001s06500	4
POPTR_0001s06510	0
POPTR_0001s06520	4
POPTR_0001s06530	4
POPTR_0001s06540	0
POPTR_0001s06550	4
POPTR_0001s06560	4
POPTR_0001s06570	4
POPTR_0001s06580	4
POPTR_0001s06590	1
POPTR_0001s06600	4
POPTR_0001s06610	4
POPTR_0001s06620	4
POPTR_0001s06630	0
POPTR_0001s06640	0
POPTR_0001s06650	4
POPTR_0001s06660	1
POPTR_0001s06670	4
POPTR_0001s06680	4
POPTR_0001s06690	4
POPTR_0001s06700	4
POPTR_0001s06710	0
POPTR_0001s06730	0
POPTR_0001s06720	4
POPTR_0001s06740	1
POPTR_0001s06750	1
POPTR_0001s06760	1
POPTR_0001s06770	3
POPTR_0001s06780	3
POPTR_0001s06790	4
POPTR_0001s06800	1
POPTR_0001s06810	1
POPTR_0001s06820	0
POPTR_0001s06830	0
POPTR_0001s06840	4
POPTR_0001s06850	0
POPTR_0001s06860	1
POPTR_0001s06870	0
POPTR_0001s06880	0
POPTR_0001s06890	1
POPTR_0001s06900	4
POPTR_0001s06910	4
POPTR_0001s06920	4
POPTR_0001s06930	4
POPTR_0001s06940	2
POPTR_0001s06950	4
POPTR_0001s06960	1
POPTR_0001s06970	4
POPTR_0001s06980	2
POPTR_0001s06990	4
POPTR_0001s07000	1
POPTR_0001s07010	4
POPTR_0001s07020	4
POPTR_0001s07030	4
POPTR_0001s07040	4
POPTR_0001s07050	4
POPTR_0001s07060	1
POPTR_0001s07070	0
POPTR_0001s07080	4
POPTR_0001s07090	4
POPTR_0001s07100	4
POPTR_0001s07110	0
POPTR_0001s07120	3
POPTR_0001s07130	3
POPTR_0001s07140	4
POPTR_0001s07150	1
POPTR_0001s07160	4
POPTR_0001s07170	4
POPTR_0001s07180	3
POPTR_0001s07190	0
POPTR_0001s07200	3
POPTR_0001s07210	3
POPTR_0001s07220	3
POPTR_0001s07230	3
POPTR_0001s07240	3
POPTR_0001s07250	3
POPTR_0001s07260	3
POPTR_0001s07270	4
POPTR_0001s07280	1
POPTR_0001s07290	2
POPTR_0001s07300	1
POPTR_0001s07310	4
POPTR_0001s07320	4
POPTR_0001s07330	4
POPTR_0001s07340	4
POPTR_0001s07350	4
POPTR_0001s07360	4
POPTR_0001s07370	3
POPTR_0001s07380	3
POPTR_0001s07390	4
POPTR_0001s07400	4
POPTR_0001s07410	4
POPTR_0001s07420	3
POPTR_0001s07430	4
POPTR_0001s07440	1
POPTR_0001s07450	0
POPTR_0001s07460	4
POPTR_0001s07470	0
POPTR_0001s07480	4
POPTR_0001s07490	4
POPTR_0001s07500	4
POPTR_0001s07510	4
POPTR_0001s07520	4
POPTR_0001s07530	4
POPTR_0001s07540	4
POPTR_0001s07550	4
POPTR_0001s07560	3
POPTR_0001s07570	2
POPTR_0001s07580	4
POPTR_0001s07590	2
POPTR_0001s07600	1
POPTR_0001s07610	4
POPTR_0001s07620	4
POPTR_0001s07630	4
POPTR_0001s07640	3
POPTR_0001s07650	3
POPTR_0001s07660	4
POPTR_0001s07670	4
POPTR_0001s07680	1
POPTR_0001s07690	4
POPTR_0001s07700	4
POPTR_0001s07710	4
POPTR_0001s07720	1
POPTR_0001s07730	0
POPTR_0001s07740	1
POPTR_0001s07750	4
POPTR_0001s07760	3
POPTR_0001s07770	4
POPTR_0001s07780	4
POPTR_0001s07790	3
POPTR_0001s07800	0
POPTR_0001s07810	4
POPTR_0001s07820	4
POPTR_0001s07830	4
POPTR_0001s07840	4
POPTR_0001s07850	4
POPTR_0001s07860	4
POPTR_0001s07870	4
POPTR_0001s07880	3
POPTR_0001s07890	4
POPTR_0001s07910	0
POPTR_0001s07900	4
POPTR_0001s07920	4
POPTR_0001s07930	4
POPTR_0001s07940	1
POPTR_0001s07950	4
POPTR_0001s07960	4
POPTR_0001s07970	4
POPTR_0001s07980	4
POPTR_0001s07990	4
POPTR_0001s08000	4
POPTR_0001s08010	4
POPTR_0001s08020	4
POPTR_0001s08030	0
POPTR_0001s08040	4
POPTR_0001s08050	4
POPTR_0001s08060	4
POPTR_0001s08070	4
POPTR_0001s08080	4
POPTR_0001s08090	1
POPTR_0001s08100	4
POPTR_0001s08110	4
POPTR_0001s08120	4
POPTR_0001s08130	4
POPTR_0001s08140	4
POPTR_0001s08150	0
POPTR_0001s08160	4
POPTR_0001s08170	0
POPTR_0001s08180	0
POPTR_0001s08190	4
POPTR_0001s08200	4
POPTR_0001s08210	4
POPTR_0001s08220	4
POPTR_0001s08230	1
POPTR_0001s08240	4
POPTR_0001s08250	4
POPTR_0001s08260	4
POPTR_0001s08270	4
POPTR_0001s08280	1
POPTR_0001s08290	4
POPTR_0001s08300	4
POPTR_0001s08310	4
POPTR_0001s08320	4
POPTR_0001s08330	4
POPTR_0001s08340	4
POPTR_0001s08350	4
POPTR_0001s08360	0
POPTR_0001s08370	1
POPTR_0001s08380	4
POPTR_0001s08390	4
POPTR_0001s08400	4
POPTR_0001s08410	4
POPTR_0001s08420	4
POPTR_0001s08430	1
POPTR_0001s08440	4
POPTR_0001s08450	4
POPTR_0001s08460	1
POPTR_0001s08470	4
POPTR_0001s08480	3
POPTR_0001s08490	1
POPTR_0001s08500	4
POPTR_0001s08510	4
POPTR_0001s08520	4
POPTR_0001s08530	4
POPTR_0001s08540	1
POPTR_0001s08550	1
POPTR_0001s08560	4
POPTR_0001s08570	4
POPTR_0001s08580	4
POPTR_0001s08590	4
POPTR_0001s08600	4
POPTR_0001s08610	4
POPTR_0001s08620	4
POPTR_0001s08630	4
POPTR_0001s08640	1
POPTR_0001s08650	1
POPTR_0001s08660	4
POPTR_0001s08670	4
POPTR_0001s08680	1
POPTR_0001s08690	4
POPTR_0001s08700	4
POPTR_0001s08710	4
POPTR_0001s08720	3
POPTR_0001s08730	0
POPTR_0001s08740	2
POPTR_0001s08750	4
POPTR_0001s08760	4
POPTR_0001s08770	4
POPTR_0001s08780	4
POPTR_0001s08790	0
POPTR_0001s08800	0
POPTR_0001s08810	4
POPTR_0001s08820	4
POPTR_0001s08830	4
POPTR_0001s08840	4
POPTR_0001s08850	4
POPTR_0001s08860	4
POPTR_0001s08870	0
POPTR_0001s08880	4
POPTR_0001s08890	4
POPTR_0001s08900	4
POPTR_0001s08910	4
POPTR_0001s08920	4
POPTR_0001s08930	1
POPTR_0001s08940	4
POPTR_0001s08950	1
POPTR_0001s08960	0
POPTR_0001s08970	4
POPTR_0001s08980	4
POPTR_0001s08990	4
POPTR_0001s09000	4
POPTR_0001s09010	1
POPTR_0001s09020	4
POPTR_0001s09030	2
POPTR_0001s09040	4
POPTR_0001s09050	4
POPTR_0001s09060	1
POPTR_0001s09070	1
POPTR_0001s09080	4
POPTR_0001s09090	4
POPTR_0001s09100	4
POPTR_0001s09110	1
POPTR_0001s09120	4
POPTR_0001s09130	4
POPTR_0001s09140	4
POPTR_0001s09150	4
POPTR_0001s09160	3
POPTR_0001s09170	4
POPTR_0001s09180	4
POPTR_0001s09190	4
POPTR_0001s09200	4
POPTR_0001s09210	4
POPTR_0001s09220	3
POPTR_0001s09230	4
POPTR_0001s09240	1
POPTR_0001s09250	4
POPTR_0001s09260	4
POPTR_0001s09270	4
POPTR_0001s09280	3
POPTR_0001s09290	4
POPTR_0001s09300	4
POPTR_0001s09310	0
POPTR_0001s09320	4
POPTR_0001s09330	4
POPTR_0001s09340	4
POPTR_0001s09350	4
POPTR_0001s09360	4
POPTR_0001s09370	0
POPTR_0001s09380	4
POPTR_0001s09390	4
POPTR_0001s09400	1
POPTR_0001s09410	4
POPTR_0001s09420	4
POPTR_0001s09430	4
POPTR_0001s09440	0
POPTR_0001s09450	4
POPTR_0001s09460	4
POPTR_0001s09470	4
POPTR_0001s09480	0
POPTR_0001s09490	4
POPTR_0001s09500	4
POPTR_0001s09510	4
POPTR_0001s09520	4
POPTR_0001s09530	0
POPTR_0001s09540	1
POPTR_0001s09550	1
POPTR_0001s09560	4
POPTR_0001s09570	4
POPTR_0001s09580	4
POPTR_0001s09590	4
POPTR_0001s09600	4
POPTR_0001s09610	4
POPTR_0001s09620	4
POPTR_0001s09630	4
POPTR_0001s09640	4
POPTR_0001s09650	4
POPTR_0001s09660	4
POPTR_0001s09670	0
POPTR_0001s09680	4
POPTR_0001s09690	4
POPTR_0001s09700	4
POPTR_0001s09710	4
POPTR_0001s09720	4
POPTR_0001s09730	4
POPTR_0001s09740	4
POPTR_0001s09750	4
POPTR_0001s09760	0
POPTR_0001s09770	1
POPTR_0001s09780	4
POPTR_0001s09790	4
POPTR_0001s09800	4
POPTR_0001s09810	4
POPTR_0001s09820	4
POPTR_0001s09830	4
POPTR_0001s09840	4
POPTR_0001s09850	4
POPTR_0001s09860	4
POPTR_0001s09870	0
POPTR_0001s09880	0
POPTR_0001s09890	1
POPTR_0001s09900	4
POPTR_0001s09910	1
POPTR_0001s09920	4
POPTR_0001s09930	4
POPTR_0001s09940	1
POPTR_0001s09950	4
POPTR_0001s09960	4
POPTR_0001s09970	4
POPTR_0001s09980	4
POPTR_0001s09990	4
POPTR_0001s10000	4
POPTR_0001s10010	1
POPTR_0001s10020	1
POPTR_0001s10030	1
POPTR_0001s10040	4
POPTR_0001s10050	4
POPTR_0001s10060	4
POPTR_0001s10070	4
POPTR_0001s10080	4
POPTR_0001s10090	4
POPTR_0001s10100	4
POPTR_0001s10110	0
POPTR_0001s10120	4
POPTR_0001s10130	3
POPTR_0001s10140	0
POPTR_0001s10150	3
POPTR_0001s10160	3
POPTR_0001s10170	4
POPTR_0001s10180	4
POPTR_0001s10190	4
POPTR_0001s10200	4
POPTR_0001s10210	4
POPTR_0001s10220	4
POPTR_0001s10230	4
POPTR_0001s10240	4
POPTR_0001s10250	4
POPTR_0001s10260	4
POPTR_0001s10270	4
POPTR_0001s10280	4
POPTR_0001s10290	4
POPTR_0001s10300	4
POPTR_0001s10310	4
POPTR_0001s10320	4
POPTR_0001s10330	4
POPTR_0001s10340	4
POPTR_0001s10350	4
POPTR_0001s10360	3
POPTR_0001s10370	4
POPTR_0001s10380	4
POPTR_0001s10390	4
POPTR_0001s10400	4
POPTR_0001s10410	4
POPTR_0001s10420	4
POPTR_0001s10430	1
POPTR_0001s10440	0
POPTR_0001s10450	4
POPTR_0001s10460	4
POPTR_0001s10470	1
POPTR_0001s10480	4
POPTR_0001s10490	4
POPTR_0001s10500	0
POPTR_0001s10510	4
POPTR_0001s10520	4
POPTR_0001s10530	4
POPTR_0001s10540	4
POPTR_0001s10550	4
POPTR_0001s10560	4
POPTR_0001s10570	4
POPTR_0001s10580	1
POPTR_0001s10590	4
POPTR_0001s10600	4
POPTR_0001s10610	4
POPTR_0001s10620	4
POPTR_0001s10630	4
POPTR_0001s10640	4
POPTR_0001s10650	4
POPTR_0001s10660	4
POPTR_0001s10670	4
POPTR_0001s10680	4
POPTR_0001s10690	4
POPTR_0001s10700	4
POPTR_0001s10710	4
POPTR_0001s10720	4
POPTR_0001s10730	4
POPTR_0001s10740	4
POPTR_0001s10750	4
POPTR_0001s10760	1
POPTR_0001s10770	0
POPTR_0001s10780	1
POPTR_0001s10790	4
POPTR_0001s10800	4
POPTR_0001s10810	4
POPTR_0001s10820	1
POPTR_0001s10830	4
POPTR_0001s10840	1
POPTR_0001s10850	1
POPTR_0001s10860	1
POPTR_0001s10870	4
POPTR_0001s10880	4
POPTR_0001s10890	4
POPTR_0001s10900	4
POPTR_0001s10910	4
POPTR_0001s10920	4
POPTR_0001s10930	0
POPTR_0001s10940	4
POPTR_0001s10950	4
POPTR_0001s10960	4
POPTR_0001s10970	4
POPTR_0001s10980	4
POPTR_0001s10990	4
POPTR_0001s11000	4
POPTR_0001s11010	4
POPTR_0001s11020	4
POPTR_0001s11030	1
POPTR_0001s11040	4
POPTR_0001s11050	4
POPTR_0001s11060	1
POPTR_0001s11070	4
POPTR_0001s11080	0
POPTR_0001s11090	0
POPTR_0001s11100	4
POPTR_0001s11110	4
POPTR_0001s11120	1
POPTR_0001s11130	4
POPTR_0001s11140	4
POPTR_0001s11150	1
POPTR_0001s11160	4
POPTR_0001s11170	4
POPTR_0001s11180	4
POPTR_0001s11190	4
POPTR_0001s11200	4
POPTR_0001s11210	4
POPTR_0001s11220	4
POPTR_0001s11230	1
POPTR_0001s11240	4
POPTR_0001s11250	4
POPTR_0001s11260	4
POPTR_0001s11270	4
POPTR_0001s11280	4
POPTR_0001s11290	4
POPTR_0001s11300	0
POPTR_0001s11310	4
POPTR_0001s11320	4
POPTR_0001s11330	4
POPTR_0001s11340	0
POPTR_0001s11350	4
POPTR_0001s11360	4
POPTR_0001s11370	4
POPTR_0001s11380	4
POPTR_0001s11390	1
POPTR_0001s11400	4
POPTR_0001s11410	4
POPTR_0001s11420	4
POPTR_0001s11430	4
POPTR_0001s11440	4
POPTR_0001s11450	0
POPTR_0001s11460	4
POPTR_0001s11470	0
POPTR_0001s11480	4
POPTR_0001s11490	4
POPTR_0001s11500	1
POPTR_0001s11510	1
POPTR_0001s11520	4
POPTR_0001s11530	4
POPTR_0001s11540	4
POPTR_0001s11550	0
POPTR_0001s11560	0
POPTR_0001s11570	4
POPTR_0001s11580	0
POPTR_0001s11590	4
POPTR_0001s11600	4
POPTR_0001s11610	4
POPTR_0001s11620	4
POPTR_0001s11630	4
POPTR_0001s11640	4
POPTR_0001s11650	4
POPTR_0001s11660	4
POPTR_0001s11670	1
POPTR_0001s11680	4
POPTR_0001s11690	4
POPTR_0001s11700	1
POPTR_0001s11710	4
POPTR_0001s11720	1
POPTR_0001s11730	4
POPTR_0001s11740	4
POPTR_0001s11750	1
POPTR_0001s11760	4
POPTR_0001s11770	4
POPTR_0001s11780	3
POPTR_0001s11790	1
POPTR_0001s11800	2
POPTR_0001s11810	4
POPTR_0001s11820	4
POPTR_0001s11830	1
POPTR_0001s11840	1
POPTR_0001s11850	4
POPTR_0001s11860	1
POPTR_0001s11870	4
POPTR_0001s11880	4
POPTR_0001s11890	4
POPTR_0001s11900	0
POPTR_0001s11910	0
POPTR_0001s11920	4
POPTR_0001s11930	1
POPTR_0001s11940	3
POPTR_0001s11950	3
POPTR_0001s11960	2
POPTR_0001s11970	0
POPTR_0001s11980	0
POPTR_0001s11990	2
POPTR_0001s12000	0
POPTR_0001s12010	4
POPTR_0001s12020	3
POPTR_0001s12030	3
POPTR_0001s12040	3
POPTR_0001s12050	3
POPTR_0001s12060	2
POPTR_0001s12070	4
POPTR_0001s12080	0
POPTR_0001s12090	2
POPTR_0001s12100	2
POPTR_0001s12110	0
POPTR_0001s12120	2
POPTR_0001s12130	4
POPTR_0001s12140	3
POPTR_0001s12150	3
POPTR_0001s12160	1
POPTR_0001s12170	1
POPTR_0001s12180	4
POPTR_0001s12190	4
POPTR_0001s12200	4
POPTR_0001s12210	0
POPTR_0001s12220	4
POPTR_0001s12230	4
POPTR_0001s12240	4
POPTR_0001s12250	0
POPTR_0001s12260	4
POPTR_0001s12270	4
POPTR_0001s12280	4
POPTR_0001s12290	4
POPTR_0001s12300	4
POPTR_0001s12310	4
POPTR_0001s12320	4
POPTR_0001s12330	4
POPTR_0001s12340	1
POPTR_0001s12350	1
POPTR_0001s12360	4
POPTR_0001s12370	4
POPTR_0001s12380	4
POPTR_0001s12390	4
POPTR_0001s12400	1
POPTR_0001s12410	4
POPTR_0001s12420	4
POPTR_0001s12430	4
POPTR_0001s12440	4
POPTR_0001s12450	4
POPTR_0001s12460	4
POPTR_0001s12470	4
POPTR_0001s12480	1
POPTR_0001s12490	4
POPTR_0001s12500	4
POPTR_0001s12510	4
POPTR_0001s12520	4
POPTR_0001s12530	4
POPTR_0001s12540	4
POPTR_0001s12550	4
POPTR_0001s12560	4
POPTR_0001s12570	0
POPTR_0001s12580	4
POPTR_0001s12590	4
POPTR_0001s12600	1
POPTR_0001s12610	4
POPTR_0001s12620	4
POPTR_0001s12630	4
POPTR_0001s12640	4
POPTR_0001s12650	4
POPTR_0001s12660	4
POPTR_0001s12670	1
POPTR_0001s12680	4
POPTR_0001s12690	4
POPTR_0001s12700	1
POPTR_0001s12710	4
POPTR_0001s12720	4
POPTR_0001s12730	1
POPTR_0001s12740	1
POPTR_0001s12750	4
POPTR_0001s12760	1
POPTR_0001s12770	4
POPTR_0001s12780	4
POPTR_0001s12790	3
POPTR_0001s12800	4
POPTR_0001s12810	0
POPTR_0001s12820	4
POPTR_0001s12830	4
POPTR_0001s12840	4
POPTR_0001s12850	4
POPTR_0001s12860	4
POPTR_0001s12870	4
POPTR_0001s12880	4
POPTR_0001s12890	4
POPTR_0001s12900	0
POPTR_0001s12910	4
POPTR_0001s12920	1
POPTR_0001s12930	4
POPTR_0001s12940	4
POPTR_0001s12950	4
POPTR_0001s12960	4
POPTR_0001s12970	4
POPTR_0001s12980	4
POPTR_0001s12990	4
POPTR_0001s13000	1
POPTR_0001s13010	0
POPTR_0001s13020	4
POPTR_0001s13030	4
POPTR_0001s13040	0
POPTR_0001s13050	4
POPTR_0001s13060	4
POPTR_0001s13070	4
POPTR_0001s13080	4
POPTR_0001s13090	1
POPTR_0001s13100	4
POPTR_0001s13110	4
POPTR_0001s13120	4
POPTR_0001s13130	4
POPTR_0001s13140	4
POPTR_0001s13150	4
POPTR_0001s13160	1
POPTR_0001s13170	4
POPTR_0001s13180	4
POPTR_0001s13190	4
POPTR_0001s13200	4
POPTR_0001s13210	4
POPTR_0001s13220	4
POPTR_0001s13230	4
POPTR_0001s13240	4
POPTR_0001s13250	1
POPTR_0001s13260	1
POPTR_0001s13270	4
POPTR_0001s13280	0
POPTR_0001s13290	4
POPTR_0001s13300	4
POPTR_0001s13310	4
POPTR_0001s13320	4
POPTR_0001s13330	4
POPTR_0001s13340	4
POPTR_0001s13350	4
POPTR_0001s13360	0
POPTR_0001s13370	1
POPTR_0001s13380	4
POPTR_0001s13390	4
POPTR_0001s13400	4
POPTR_0001s13410	4
POPTR_0001s13420	4
POPTR_0001s13430	4
POPTR_0001s13440	4
POPTR_0001s13450	4
POPTR_0001s13460	4
POPTR_0001s13470	0
POPTR_0001s13480	4
POPTR_0001s13490	4
POPTR_0001s13500	4
POPTR_0001s13510	4
POPTR_0001s13520	4
POPTR_0001s13530	4
POPTR_0001s13540	1
POPTR_0001s13550	4
POPTR_0001s13560	4
POPTR_0001s13570	4
POPTR_0001s13580	4
POPTR_0001s13590	4
POPTR_0001s13600	4
POPTR_0001s13610	1
POPTR_0001s13620	4
POPTR_0001s13630	4
POPTR_0001s13640	4
POPTR_0001s13650	4
POPTR_0001s13660	4
POPTR_0001s13670	4
POPTR_0001s13680	4
POPTR_0001s13690	3
POPTR_0001s13700	4
POPTR_0001s13710	4
POPTR_0001s13720	0
POPTR_0001s13730	4
POPTR_0001s13740	4
POPTR_0001s13750	4
POPTR_0001s13760	4
POPTR_0001s13770	4
POPTR_0001s13780	0
POPTR_0001s13790	4
POPTR_0001s13800	4
POPTR_0001s13810	4
POPTR_0001s13820	4
POPTR_0001s13830	4
POPTR_0001s13840	4
POPTR_0001s13850	4
POPTR_0001s13860	4
POPTR_0001s13870	4
POPTR_0001s13880	4
POPTR_0001s13890	4
POPTR_0001s13900	4
POPTR_0001s13910	3
POPTR_0001s13920	3
POPTR_0001s13930	0
POPTR_0001s13940	4
POPTR_0001s13950	4
POPTR_0001s13960	4
POPTR_0001s13970	0
POPTR_0001s13980	4
POPTR_0001s13990	4
POPTR_0001s14000	4
POPTR_0001s14010	4
POPTR_0001s14020	4
POPTR_0001s14030	4
POPTR_0001s14040	4
POPTR_0001s14050	0
POPTR_0001s14060	0
POPTR_0001s14070	4
POPTR_0001s14080	3
POPTR_0001s14090	4
POPTR_0001s14100	1
POPTR_0001s14110	0
POPTR_0001s14120	4
POPTR_0001s14130	4
POPTR_0001s14140	4
POPTR_0001s14150	4
POPTR_0001s14160	3
POPTR_0001s14170	4
POPTR_0001s14180	4
POPTR_0001s14190	0
POPTR_0001s14200	4
POPTR_0001s14210	4
POPTR_0001s14220	4
POPTR_0001s14230	4
POPTR_0001s14240	4
POPTR_0001s14250	4
POPTR_0001s14260	4
POPTR_0001s14270	4
POPTR_0001s14280	3
POPTR_0001s14290	3
POPTR_0001s14300	4
POPTR_0001s14310	4
POPTR_0001s14320	3
POPTR_0001s14330	4
POPTR_0001s14340	1
POPTR_0001s14350	4
POPTR_0001s14360	0
POPTR_0001s14370	0
POPTR_0001s14380	4
POPTR_0001s14390	3
POPTR_0001s14400	3
POPTR_0001s14410	4
POPTR_0001s14420	4
POPTR_0001s14440	0
POPTR_0001s14430	4
POPTR_0001s14450	1
POPTR_0001s14460	4
POPTR_0001s14470	1
POPTR_0001s14480	4
POPTR_0001s14490	0
POPTR_0001s14500	4
POPTR_0001s14510	4
POPTR_0001s14520	0
POPTR_0001s14530	4
POPTR_0001s14540	1
POPTR_0001s14550	1
POPTR_0001s14560	4
POPTR_0001s14570	0
POPTR_0001s14580	1
POPTR_0001s14590	4
POPTR_0001s14600	3
POPTR_0001s14610	3
POPTR_0001s14620	4
POPTR_0001s14630	3
POPTR_0001s14640	3
POPTR_0001s14650	3
POPTR_0001s14660	3
POPTR_0001s14670	0
POPTR_0001s14680	4
POPTR_0001s14690	4
POPTR_0001s14700	4
POPTR_0001s14710	1
POPTR_0001s14720	4
POPTR_0001s14730	4
POPTR_0001s14740	4
POPTR_0001s14750	4
POPTR_0001s14760	4
POPTR_0001s14770	4
POPTR_0001s14780	4
POPTR_0001s14790	4
POPTR_0001s14800	0
POPTR_0001s14810	1
POPTR_0001s14820	4
POPTR_0001s14830	0
POPTR_0001s14840	0
POPTR_0001s14850	4
POPTR_0001s14860	4
POPTR_0001s14870	4
POPTR_0001s14880	4
POPTR_0001s14890	4
POPTR_0001s14900	2
POPTR_0001s14910	2
POPTR_0001s14920	4
POPTR_0001s14930	2
POPTR_0001s14940	3
POPTR_0001s14950	3
POPTR_0001s14960	4
POPTR_0001s14970	3
POPTR_0001s14980	3
POPTR_0001s14990	2
POPTR_0001s15000	1
POPTR_0001s15010	1
POPTR_0001s15020	0
POPTR_0001s15030	1
POPTR_0001s15040	1
POPTR_0001s15050	1
POPTR_0001s15060	4
POPTR_0001s15070	4
POPTR_0001s15080	4
POPTR_0001s15090	4
POPTR_0001s15100	0
POPTR_0001s15110	0
POPTR_0001s15120	1
POPTR_0001s15130	1
POPTR_0001s15140	4
POPTR_0001s15150	4
POPTR_0001s15160	4
POPTR_0001s15170	4
POPTR_0001s15180	4
POPTR_0001s15190	4
POPTR_0001s15200	4
POPTR_0001s15210	1
POPTR_0001s15220	2
POPTR_0001s15230	1
POPTR_0001s15240	4
POPTR_0001s15250	4
POPTR_0001s15260	4
POPTR_0001s15270	4
POPTR_0001s15280	4
POPTR_0001s15290	4
POPTR_0001s15300	4
POPTR_0001s15310	4
POPTR_0001s15320	1
POPTR_0001s15330	4
POPTR_0001s15340	0
POPTR_0001s15350	1
POPTR_0001s15360	4
POPTR_0001s15370	4
POPTR_0001s15380	0
POPTR_0001s15390	4
POPTR_0001s15400	3
POPTR_0001s15410	4
POPTR_0001s15420	4
POPTR_0001s15430	4
POPTR_0001s15440	4
POPTR_0001s15450	4
POPTR_0001s15460	4
POPTR_0001s15470	4
POPTR_0001s15480	4
POPTR_0001s15490	4
POPTR_0001s15500	4
POPTR_0001s15510	4
POPTR_0001s15520	4
POPTR_0001s15530	4
POPTR_0001s15540	4
POPTR_0001s15550	4
POPTR_0001s15560	0
POPTR_0001s15570	4
POPTR_0001s15580	4
POPTR_0001s15590	4
POPTR_0001s15600	1
POPTR_0001s15610	1
POPTR_0001s15620	4
POPTR_0001s15630	1
POPTR_0001s15640	4
POPTR_0001s15650	4
POPTR_0001s15660	4
POPTR_0001s15670	4
POPTR_0001s15680	1
POPTR_0001s15690	1
POPTR_0001s15700	4
POPTR_0001s15710	4
POPTR_0001s15720	1
POPTR_0001s15730	1
POPTR_0001s15740	4
POPTR_0001s15750	4
POPTR_0001s15760	4
POPTR_0001s15770	0
POPTR_0001s15780	4
POPTR_0001s15790	4
POPTR_0001s15800	4
POPTR_0001s15810	4
POPTR_0001s15820	4
POPTR_0001s15830	4
POPTR_0001s15840	4
POPTR_0001s15850	4
POPTR_0001s15860	4
POPTR_0001s15870	4
POPTR_0001s15880	4
POPTR_0001s15890	4
POPTR_0001s15900	4
POPTR_0001s15910	1
POPTR_0001s15920	4
POPTR_0001s15930	4
POPTR_0001s15940	4
POPTR_0001s15950	1
POPTR_0001s15960	4
POPTR_0001s15970	0
POPTR_0001s15980	4
POPTR_0001s15990	4
POPTR_0001s16000	0
POPTR_0001s16010	1
POPTR_0001s16020	0
POPTR_0001s16030	4
POPTR_0001s16040	1
POPTR_0001s16050	1
POPTR_0001s16060	0
POPTR_0001s16070	4
POPTR_0001s16080	4
POPTR_0001s16090	1
POPTR_0001s16100	4
POPTR_0001s16110	4
POPTR_0001s16120	0
POPTR_0001s16130	4
POPTR_0001s16140	0
POPTR_0001s16150	4
POPTR_0001s16160	4
POPTR_0001s16170	4
POPTR_0001s16180	4
POPTR_0001s16190	0
POPTR_0001s16200	4
POPTR_0001s16210	4
POPTR_0001s16220	4
POPTR_0001s16230	4
POPTR_0001s16240	0
POPTR_0001s16250	4
POPTR_0001s16260	4
POPTR_0001s16270	3
POPTR_0001s16280	3
POPTR_0001s16290	0
POPTR_0001s16300	4
POPTR_0001s16310	4
POPTR_0001s16320	1
POPTR_0001s16330	4
POPTR_0001s16340	0
POPTR_0001s16350	4
POPTR_0001s16360	4
POPTR_0001s16370	4
POPTR_0001s16380	1
POPTR_0001s16390	4
POPTR_0001s16400	4
POPTR_0001s16410	1
POPTR_0001s16420	4
POPTR_0001s16430	4
POPTR_0001s16440	0
POPTR_0001s16450	4
POPTR_0001s16460	4
POPTR_0001s16470	0
POPTR_0001s16480	1
POPTR_0001s16490	1
POPTR_0001s16500	4
POPTR_0001s16510	1
POPTR_0001s16520	4
POPTR_0001s16530	4
POPTR_0001s16540	0
POPTR_0001s16550	4
POPTR_0001s16560	4
POPTR_0001s16570	4
POPTR_0001s16580	1
POPTR_0001s16590	4
POPTR_0001s16600	4
POPTR_0001s16610	0
POPTR_0001s16620	0
POPTR_0001s16630	4
POPTR_0001s16640	4
POPTR_0001s16650	4
POPTR_0001s16660	4
POPTR_0001s16670	4
POPTR_0001s16680	4
POPTR_0001s16690	4
POPTR_0001s16700	4
POPTR_0001s16710	4
POPTR_0001s16720	1
POPTR_0001s16730	4
POPTR_0001s16740	1
POPTR_0001s16750	4
POPTR_0001s16760	4
POPTR_0001s16770	1
POPTR_0001s16780	1
POPTR_0001s16790	4
POPTR_0001s16800	4
POPTR_0001s16810	4
POPTR_0001s16820	4
POPTR_0001s16830	4
POPTR_0001s16840	0
POPTR_0001s16850	4
POPTR_0001s16860	1
POPTR_0001s16870	4
POPTR_0001s16880	4
POPTR_0001s16890	4
POPTR_0001s16900	0
POPTR_0001s16910	4
POPTR_0001s16920	4
POPTR_0001s16930	0
POPTR_0001s16940	1
POPTR_0001s16950	0
POPTR_0001s16960	4
POPTR_0001s16970	4
POPTR_0001s16980	0
POPTR_0001s16990	0
POPTR_0001s17000	4
POPTR_0001s17010	4
POPTR_0001s17020	4
POPTR_0001s17030	4
POPTR_0001s17040	4
POPTR_0001s17050	4
POPTR_0001s17060	1
POPTR_0001s17070	4
POPTR_0001s17080	4
POPTR_0001s17090	4
POPTR_0001s17100	4
POPTR_0001s17110	4
POPTR_0001s17120	4
POPTR_0001s17130	4
POPTR_0001s17140	0
POPTR_0001s17150	4
POPTR_0001s17160	4
POPTR_0001s17170	1
POPTR_0001s17180	4
POPTR_0001s17190	4
POPTR_0001s17200	0
POPTR_0001s17210	4
POPTR_0001s17220	4
POPTR_0001s17230	1
POPTR_0001s17240	0
POPTR_0001s17250	1
POPTR_0001s17260	0
POPTR_0001s17270	4
POPTR_0001s17280	4
POPTR_0001s17290	0
POPTR_0001s17300	0
POPTR_0001s17310	0
POPTR_0001s17320	4
POPTR_0001s17330	4
POPTR_0001s17340	4
POPTR_0001s17350	4
POPTR_0001s17360	4
POPTR_0001s17370	4
POPTR_0001s17380	4
POPTR_0001s17390	0
POPTR_0001s17400	1
POPTR_0001s17410	0
POPTR_0001s17420	4
POPTR_0001s17430	4
POPTR_0001s17440	4
POPTR_0001s17450	4
POPTR_0001s17460	1
POPTR_0001s17470	1
POPTR_0001s17480	4
POPTR_0001s17490	0
POPTR_0001s17500	4
POPTR_0001s17510	1
POPTR_0001s17520	4
POPTR_0001s17530	1
POPTR_0001s17540	4
POPTR_0001s17550	4
POPTR_0001s17560	1
POPTR_0001s17570	4
POPTR_0001s17580	4
POPTR_0001s17590	4
POPTR_0001s17600	1
POPTR_0001s17610	3
POPTR_0001s17620	4
POPTR_0001s17630	3
POPTR_0001s17640	4
POPTR_0001s17650	1
POPTR_0001s17660	0
POPTR_0001s17670	3
POPTR_0001s17680	3
POPTR_0001s17690	1
POPTR_0001s17700	4
POPTR_0001s17710	4
POPTR_0001s17720	4
POPTR_0001s17730	4
POPTR_0001s17740	1
POPTR_0001s17750	4
POPTR_0001s17760	0
POPTR_0001s17770	4
POPTR_0001s17780	3
POPTR_0001s17790	4
POPTR_0001s17800	4
POPTR_0001s17810	2
POPTR_0001s17820	0
POPTR_0001s17830	2
POPTR_0001s17840	0
POPTR_0001s17850	4
POPTR_0001s17860	2
POPTR_0001s17870	0
POPTR_0001s17880	2
POPTR_0001s17890	0
POPTR_0001s17900	0
POPTR_0001s17910	4
POPTR_0001s17920	4
POPTR_0001s17930	4
POPTR_0001s17940	4
POPTR_0001s17950	4
POPTR_0001s17960	4
POPTR_0001s17970	4
POPTR_0001s17980	1
POPTR_0001s17990	4
POPTR_0001s18000	4
POPTR_0001s18010	1
POPTR_0001s18020	0
POPTR_0001s18030	4
POPTR_0001s18040	4
POPTR_0001s18050	4
POPTR_0001s18060	0
POPTR_0001s18070	4
POPTR_0001s18080	4
POPTR_0001s18090	4
POPTR_0001s18100	4
POPTR_0001s18110	1
POPTR_0001s18120	1
POPTR_0001s18130	4
POPTR_0001s18140	1
POPTR_0001s18150	0
POPTR_0001s18160	4
POPTR_0001s18170	0
POPTR_0001s18180	4
POPTR_0001s18190	1
POPTR_0001s18200	4
POPTR_0001s18210	0
POPTR_0001s18220	0
POPTR_0001s18230	4
POPTR_0001s18240	1
POPTR_0001s18250	1
POPTR_0001s18260	4
POPTR_0001s18270	4
POPTR_0001s18280	4
POPTR_0001s18290	1
POPTR_0001s18300	4
POPTR_0001s18310	1
POPTR_0001s18320	0
POPTR_0001s18330	4
POPTR_0001s18340	4
POPTR_0001s18350	4
POPTR_0001s18360	4
POPTR_0001s18370	4
POPTR_0001s18380	4
POPTR_0001s18390	3
POPTR_0001s18400	1
POPTR_0001s18410	4
POPTR_0001s18420	4
POPTR_0001s18430	4
POPTR_0001s18440	1
POPTR_0001s18450	4
POPTR_0001s18460	0
POPTR_0001s18470	4
POPTR_0001s18480	4
POPTR_0001s18490	1
POPTR_0001s18500	4
POPTR_0001s18510	1
POPTR_0001s18520	1
POPTR_0001s18530	1
POPTR_0001s18540	4
POPTR_0001s18550	4
POPTR_0001s18560	4
POPTR_0001s18570	1
POPTR_0001s18580	1
POPTR_0001s18590	4
POPTR_0001s18600	1
POPTR_0001s18610	0
POPTR_0001s18620	1
POPTR_0001s18630	1
POPTR_0001s18640	4
POPTR_0001s18650	4
POPTR_0001s18660	4
POPTR_0001s18670	4
POPTR_0001s18680	4
POPTR_0001s18690	4
POPTR_0001s18700	4
POPTR_0001s18710	4
POPTR_0001s18720	4
POPTR_0001s18730	4
POPTR_0001s18740	1
POPTR_0001s18750	1
POPTR_0001s18760	0
POPTR_0001s18770	1
POPTR_0001s18780	0
POPTR_0001s18790	0
POPTR_0001s18800	4
POPTR_0001s18810	4
POPTR_0001s18820	4
POPTR_0001s18830	1
POPTR_0001s18840	1
POPTR_0001s18850	4
POPTR_0001s18860	1
POPTR_0001s18870	1
POPTR_0001s18880	0
POPTR_0001s18890	0
POPTR_0001s18900	4
POPTR_0001s18910	1
POPTR_0001s18920	4
POPTR_0001s18930	4
POPTR_0001s18940	0
POPTR_0001s18950	4
POPTR_0001s18960	4
POPTR_0001s18970	1
POPTR_0001s18980	4
POPTR_0001s18990	4
POPTR_0001s19010	0
POPTR_0001s19000	4
POPTR_0001s19020	1
POPTR_0001s19030	4
POPTR_0001s19040	1
POPTR_0001s19050	4
POPTR_0001s19060	4
POPTR_0001s19070	4
POPTR_0001s19080	4
POPTR_0001s19090	4
POPTR_0001s19100	1
POPTR_0001s19110	4
POPTR_0001s19120	4
POPTR_0001s19130	4
POPTR_0001s19140	4
POPTR_0001s19150	0
POPTR_0001s19160	0
POPTR_0001s19170	4
POPTR_0001s19180	1
POPTR_0001s19190	1
POPTR_0001s19200	0
POPTR_0001s19210	1
POPTR_0001s19220	4
POPTR_0001s19230	1
POPTR_0001s19240	4
POPTR_0001s19250	1
POPTR_0001s19260	4
POPTR_0001s19270	4
POPTR_0001s19280	4
POPTR_0001s19290	4
POPTR_0001s19300	4
POPTR_0001s19310	0
POPTR_0001s19320	1
POPTR_0001s19330	4
POPTR_0001s19340	4
POPTR_0001s19350	1
POPTR_0001s19360	4
POPTR_0001s19370	0
POPTR_0001s19380	4
POPTR_0001s19390	1
POPTR_0001s19400	1
POPTR_0001s19410	4
POPTR_0001s19420	4
POPTR_0001s19430	1
POPTR_0001s19440	1
POPTR_0001s19450	1
POPTR_0001s19460	4
POPTR_0001s19470	4
POPTR_0001s19480	1
POPTR_0001s19490	1
POPTR_0001s19500	0
POPTR_0001s19510	0
POPTR_0001s19520	0
POPTR_0001s19530	1
POPTR_0001s19730	1
POPTR_0001s19740	4
POPTR_0001s19940	2
POPTR_0001s19950	4
POPTR_0001s19960	3
POPTR_0001s19970	1
POPTR_0001s19980	1
POPTR_0001s20000	0
POPTR_0001s19990	2
POPTR_0001s20010	4
POPTR_0001s20020	4
POPTR_0001s20030	1
POPTR_0001s20040	0
POPTR_0001s20050	1
POPTR_0001s20060	1
POPTR_0001s20070	4
POPTR_0001s20080	4
POPTR_0001s20090	4
POPTR_0001s20100	1
POPTR_0001s20110	4
POPTR_0001s20310	4
POPTR_0001s20320	1
POPTR_0001s20330	0
POPTR_0001s20340	4
POPTR_0001s20350	4
POPTR_0001s20360	1
POPTR_0001s20370	4
POPTR_0001s20380	4
POPTR_0001s20390	4
POPTR_0001s20400	1
POPTR_0001s20410	4
POPTR_0001s20420	1
POPTR_0001s20430	4
POPTR_0001s20440	4
POPTR_0001s20450	4
POPTR_0001s20460	4
POPTR_0001s20470	1
POPTR_0001s20480	4
POPTR_0001s20490	1
POPTR_0001s20500	2
POPTR_0001s20510	4
POPTR_0001s20520	4
POPTR_0001s20530	2
POPTR_0001s20540	4
POPTR_0001s20550	2
POPTR_0001s20560	4
POPTR_0001s20570	4
POPTR_0001s20580	0
POPTR_0001s20590	4
POPTR_0001s20600	0
POPTR_0001s20610	4
POPTR_0001s20620	4
POPTR_0001s20630	4
POPTR_0001s20640	4
POPTR_0001s20650	4
POPTR_0001s20660	1
POPTR_0001s20670	1
POPTR_0001s20680	1
POPTR_0001s20690	4
POPTR_0001s20700	0
POPTR_0001s20710	4
POPTR_0001s20720	4
POPTR_0001s20730	1
POPTR_0001s20740	0
POPTR_0001s20750	4
POPTR_0001s20760	4
[truncated: 37,009 more rows]

## Sheet: st
PGSC0003DMC400052665	3
PGSC0003DMC400052669	3
PGSC0003DMC400052667	3
PGSC0003DMC400061046	1
PGSC0003DMC400056218	1
PGSC0003DMC400034665	1
PGSC0003DMC400034664	1
PGSC0003DMC400034663	3
PGSC0003DMC400034662	3
PGSC0003DMC400034661	3
PGSC0003DMC400034659	3
PGSC0003DMC400034660	3
PGSC0003DMC400034658	1
PGSC0003DMC400034657	3
PGSC0003DMC400039504	3
PGSC0003DMC400039503	2
PGSC0003DMC400039502	2
PGSC0003DMC400039501	2
PGSC0003DMC400039526	3
PGSC0003DMC400039529	3
PGSC0003DMC400039530	3
PGSC0003DMC400039533	3
PGSC0003DMC400039535	3
PGSC0003DMC400039537	3
PGSC0003DMC400039527	3
PGSC0003DMC400039531	3
PGSC0003DMC400039532	3
PGSC0003DMC400039538	3
PGSC0003DMC400039528	3
PGSC0003DMC400039536	3
PGSC0003DMC400039534	3
PGSC0003DMC400039539	3
PGSC0003DMC400039500	3
PGSC0003DMC400039525	0
PGSC0003DMC400039498	3
PGSC0003DMC400039499	3
PGSC0003DMC400039497	3
PGSC0003DMC400039524	3
PGSC0003DMC400039496	0
PGSC0003DMC400039495	3
PGSC0003DMC400039494	3
PGSC0003DMC400039493	2
PGSC0003DMC400039492	1
PGSC0003DMC400039489	3
PGSC0003DMC400039490	3
PGSC0003DMC400039491	3
PGSC0003DMC400039488	3
PGSC0003DMC400039487	3
PGSC0003DMC400039523	0
PGSC0003DMC400064103	1
PGSC0003DMC400039486	4
PGSC0003DMC400039541	0
PGSC0003DMC400039522	3
PGSC0003DMC400039520	3
PGSC0003DMC400039521	3
PGSC0003DMC400039485	3
PGSC0003DMC400039483	3
PGSC0003DMC400039484	3
PGSC0003DMC400039481	3
PGSC0003DMC400039482	3
PGSC0003DMC400039479	4
PGSC0003DMC400039480	3
PGSC0003DMC400039518	4
PGSC0003DMC400039519	3
PGSC0003DMC400039476	3
PGSC0003DMC400039477	3
PGSC0003DMC400039478	0
PGSC0003DMC400039516	3
PGSC0003DMC400039517	3
PGSC0003DMC400039513	3
PGSC0003DMC400039514	3
PGSC0003DMC400039515	3
PGSC0003DMC400039512	1
PGSC0003DMC400039509	4
PGSC0003DMC400039510	3
PGSC0003DMC400039511	3
PGSC0003DMC400039475	4
PGSC0003DMC400039507	4
PGSC0003DMC400039508	4
PGSC0003DMC400039474	1
PGSC0003DMC400039473	1
PGSC0003DMC400039472	3
PGSC0003DMC400039468	3
PGSC0003DMC400039471	3
PGSC0003DMC400039469	3
PGSC0003DMC400039470	3
PGSC0003DMC400039506	1
PGSC0003DMC400039540	0
PGSC0003DMC400039465	1
PGSC0003DMC400055223	1
PGSC0003DMC400055224	3
PGSC0003DMC400055225	3
PGSC0003DMC400055226	3
PGSC0003DMC400055329	0
PGSC0003DMC400055330	3
PGSC0003DMC400055331	3
PGSC0003DMC400055332	1
PGSC0003DMC400055334	3
PGSC0003DMC400055333	3
PGSC0003DMC400055335	3
PGSC0003DMC400055336	3
PGSC0003DMC400055227	3
PGSC0003DMC400055228	3
PGSC0003DMC400055229	3
PGSC0003DMC400055341	3
PGSC0003DMC400055343	3
PGSC0003DMC400055337	3
PGSC0003DMC400055338	3
PGSC0003DMC400055340	3
PGSC0003DMC400055339	3
PGSC0003DMC400055342	3
PGSC0003DMC400055344	3
PGSC0003DMC400055345	3
PGSC0003DMC400055346	3
PGSC0003DMC400055347	4
PGSC0003DMC400055348	3
PGSC0003DMC400055349	3
PGSC0003DMC400055350	3
PGSC0003DMC400055230	3
PGSC0003DMC400055422	4
PGSC0003DMC400055231	3
PGSC0003DMC400055232	3
PGSC0003DMC400055351	0
PGSC0003DMC400055352	0
PGSC0003DMC400055353	3
PGSC0003DMC400055355	3
PGSC0003DMC400055233	3
PGSC0003DMC400055234	3
PGSC0003DMC400055235	1
PGSC0003DMC400055356	3
PGSC0003DMC400055357	3
PGSC0003DMC400055358	3
PGSC0003DMC400055359	3
PGSC0003DMC400055360	3
PGSC0003DMC400055361	3
PGSC0003DMC400055423	0
PGSC0003DMC400055362	3
PGSC0003DMC400055364	3
PGSC0003DMC400055365	3
PGSC0003DMC400055363	3
PGSC0003DMC400055366	1
PGSC0003DMC400055257	2
PGSC0003DMC400055258	0
PGSC0003DMC400055259	2
PGSC0003DMC400055374	4
PGSC0003DMC400055375	3
PGSC0003DMC400055376	1
PGSC0003DMC400055424	1
PGSC0003DMC400055260	3
PGSC0003DMC400055261	3
PGSC0003DMC400055262	3
PGSC0003DMC400055263	3
PGSC0003DMC400055425	1
PGSC0003DMC400055426	1
PGSC0003DMC400055264	1
PGSC0003DMC400055378	1
PGSC0003DMC400055265	3
PGSC0003DMC400055266	3
PGSC0003DMC400055269	4
PGSC0003DMC400055268	3
PGSC0003DMC400055267	0
PGSC0003DMC400055270	3
PGSC0003DMC400055271	3
PGSC0003DMC400055272	3
PGSC0003DMC400055427	3
PGSC0003DMC400055428	3
PGSC0003DMC400055429	2
PGSC0003DMC400055273	3
PGSC0003DMC400055274	3
PGSC0003DMC400055275	3
PGSC0003DMC400055430	2
PGSC0003DMC400055277	3
PGSC0003DMC400055276	3
PGSC0003DMC400055379	1
PGSC0003DMC400055278	4
PGSC0003DMC400055279	3
PGSC0003DMC400055280	1
PGSC0003DMC400055380	1
PGSC0003DMC400055381	1
PGSC0003DMC400055281	3
PGSC0003DMC400055282	3
PGSC0003DMC400055283	3
PGSC0003DMC400055284	3
PGSC0003DMC400055285	3
PGSC0003DMC400055287	3
PGSC0003DMC400055288	3
PGSC0003DMC400055290	3
PGSC0003DMC400055286	3
PGSC0003DMC400055289	3
PGSC0003DMC400055382	0
PGSC0003DMC400055431	1
PGSC0003DMC400055432	1
PGSC0003DMC400055291	3
PGSC0003DMC400055292	3
PGSC0003DMC400055386	4
PGSC0003DMC400055293	4
PGSC0003DMC400055295	3
PGSC0003DMC400055296	3
PGSC0003DMC400055297	0
PGSC0003DMC400055387	4
PGSC0003DMC400055388	3
PGSC0003DMC400055389	1
PGSC0003DMC400055390	1
PGSC0003DMC400055391	3
PGSC0003DMC400055392	3
PGSC0003DMC400055393	1
PGSC0003DMC400055394	4
PGSC0003DMC400055397	3
PGSC0003DMC400055395	3
PGSC0003DMC400055396	3
PGSC0003DMC400055398	3
PGSC0003DMC400055399	0
PGSC0003DMC400055299	3
PGSC0003DMC400055300	3
PGSC0003DMC400055301	3
PGSC0003DMC400055298	3
PGSC0003DMC400055400	4
PGSC0003DMC400055401	3
PGSC0003DMC400055402	3
PGSC0003DMC400055403	3
PGSC0003DMC400055302	0
PGSC0003DMC400055303	3
PGSC0003DMC400055304	3
PGSC0003DMC400055305	3
PGSC0003DMC400055404	3
PGSC0003DMC400055307	2
PGSC0003DMC400055306	3
PGSC0003DMC400055433	3
PGSC0003DMC400055308	3
PGSC0003DMC400055309	3
PGSC0003DMC400055310	3
PGSC0003DMC400055311	3
PGSC0003DMC400055312	3
PGSC0003DMC400055313	3
PGSC0003DMC400055314	3
PGSC0003DMC400055315	3
PGSC0003DMC400055405	3
PGSC0003DMC400055406	3
PGSC0003DMC400055434	1
PGSC0003DMC400055316	3
PGSC0003DMC400055317	3
PGSC0003DMC400055318	3
PGSC0003DMC400055319	3
PGSC0003DMC400055408	3
PGSC0003DMC400055407	3
PGSC0003DMC400055409	3
PGSC0003DMC400055435	0
PGSC0003DMC400055411	2
PGSC0003DMC400055412	1
PGSC0003DMC400055320	1
PGSC0003DMC400055436	1
PGSC0003DMC400055321	3
PGSC0003DMC400055322	3
PGSC0003DMC400055413	3
PGSC0003DMC400055414	3
PGSC0003DMC400055415	3
PGSC0003DMC400055416	3
PGSC0003DMC400055417	3
PGSC0003DMC400055323	1
PGSC0003DMC400055325	3
PGSC0003DMC400055326	3
PGSC0003DMC400055418	3
PGSC0003DMC400055327	3
PGSC0003DMC400055420	3
PGSC0003DMC400055421	2
PGSC0003DMC400055328	2
PGSC0003DMC400006179	2
PGSC0003DMC400006180	0
PGSC0003DMC400006181	3
PGSC0003DMC400006182	3
PGSC0003DMC400037071	3
PGSC0003DMC400037009	1
PGSC0003DMC400037070	1
PGSC0003DMC400037068	3
PGSC0003DMC400037069	3
PGSC0003DMC400037067	3
PGSC0003DMC400037007	3
PGSC0003DMC400037006	3
PGSC0003DMC400037004	3
PGSC0003DMC400037005	3
PGSC0003DMC400037062	0
PGSC0003DMC400037003	1
PGSC0003DMC400037002	2
PGSC0003DMC400036997	3
PGSC0003DMC400036998	3
PGSC0003DMC400036999	3
PGSC0003DMC400037000	3
PGSC0003DMC400037001	3
PGSC0003DMC400036996	3
PGSC0003DMC400036995	3
PGSC0003DMC400036993	3
PGSC0003DMC400036994	3
PGSC0003DMC400037059	3
PGSC0003DMC400037060	3
PGSC0003DMC400036992	3
PGSC0003DMC400036990	3
PGSC0003DMC400036989	3
PGSC0003DMC400036991	3
PGSC0003DMC400036988	4
PGSC0003DMC400037058	2
PGSC0003DMC400036987	4
PGSC0003DMC400036985	3
PGSC0003DMC400036986	3
PGSC0003DMC400037072	2
PGSC0003DMC400036984	1
PGSC0003DMC400065701	1
PGSC0003DMC400037054	3
PGSC0003DMC400037056	3
PGSC0003DMC400037055	3
PGSC0003DMC400037057	3
PGSC0003DMC400037053	4
PGSC0003DMC400037050	3
PGSC0003DMC400037051	3
PGSC0003DMC400037052	3
PGSC0003DMC400037048	4
PGSC0003DMC400037049	3
PGSC0003DMC400037046	4
PGSC0003DMC400037047	3
PGSC0003DMC400036983	2
PGSC0003DMC400036981	4
PGSC0003DMC400036982	3
PGSC0003DMC400036980	4
PGSC0003DMC400037045	1
PGSC0003DMC400036978	3
PGSC0003DMC400036979	3
PGSC0003DMC400036977	4
PGSC0003DMC400036976	3
PGSC0003DMC400036973	3
PGSC0003DMC400037039	0
PGSC0003DMC400037038	1
PGSC0003DMC400036970	1
PGSC0003DMC400036969	4
PGSC0003DMC400037037	0
PGSC0003DMC400036968	1
PGSC0003DMC400036967	0
PGSC0003DMC400037035	3
PGSC0003DMC400037036	3
PGSC0003DMC400037034	4
PGSC0003DMC400037033	1
PGSC0003DMC400036965	4
PGSC0003DMC400036966	3
PGSC0003DMC400036964	0
PGSC0003DMC400037032	3
PGSC0003DMC400037031	3
PGSC0003DMC400037030	0
PGSC0003DMC400036962	0
PGSC0003DMC400036961	3
PGSC0003DMC400037029	3
PGSC0003DMC400037028	4
PGSC0003DMC400037027	3
PGSC0003DMC400061695	1
PGSC0003DMC400037026	3
PGSC0003DMC400037024	3
PGSC0003DMC400037023	3
PGSC0003DMC400036960	3
PGSC0003DMC400036959	3
PGSC0003DMC400036958	3
PGSC0003DMC400036957	3
PGSC0003DMC400037020	3
PGSC0003DMC400037021	3
PGSC0003DMC400037022	3
PGSC0003DMC400037019	3
PGSC0003DMC400036956	4
PGSC0003DMC400061502	4
PGSC0003DMC400058674	3
PGSC0003DMC400057295	3
PGSC0003DMC400059642	3
PGSC0003DMC400036955	4
PGSC0003DMC400036954	3
PGSC0003DMC400037018	3
PGSC0003DMC400037017	3
PGSC0003DMC400036953	3
PGSC0003DMC400036952	3
PGSC0003DMC400037016	4
PGSC0003DMC400037015	3
PGSC0003DMC400036949	4
PGSC0003DMC400036948	3
PGSC0003DMC400036950	3
PGSC0003DMC400036951	3
PGSC0003DMC400066611	1
PGSC0003DMC400037010	1
PGSC0003DMC400036947	1
PGSC0003DMC400036946	3
PGSC0003DMC400036945	3
PGSC0003DMC400028734	4
PGSC0003DMC400028733	0
PGSC0003DMC400028732	4
PGSC0003DMC400028731	3
PGSC0003DMC400028740	4
PGSC0003DMC400028730	4
PGSC0003DMC400028634	3
PGSC0003DMC400061698	3
PGSC0003DMC400028632	3
PGSC0003DMC400028633	3
PGSC0003DMC400028630	4
PGSC0003DMC400028631	3
PGSC0003DMC400028729	4
PGSC0003DMC400056658	1
PGSC0003DMC400028629	4
PGSC0003DMC400057578	1
PGSC0003DMC400028726	4
PGSC0003DMC400028727	3
PGSC0003DMC400028728	3
PGSC0003DMC400028724	3
PGSC0003DMC400028725	3
PGSC0003DMC400028723	2
PGSC0003DMC400028721	3
PGSC0003DMC400028722	3
PGSC0003DMC400028627	4
PGSC0003DMC400028628	3
PGSC0003DMC400028718	3
PGSC0003DMC400028717	3
PGSC0003DMC400028720	3
PGSC0003DMC400028716	4
PGSC0003DMC400028626	4
PGSC0003DMC400028625	1
PGSC0003DMC400028623	3
PGSC0003DMC400028624	3
PGSC0003DMC400028739	1
PGSC0003DMC400028622	4
PGSC0003DMC400028714	3
PGSC0003DMC400028715	3
PGSC0003DMC400028713	0
PGSC0003DMC400028621	4
PGSC0003DMC400028620	4
PGSC0003DMC400028617	1
PGSC0003DMC400028616	0
PGSC0003DMC400028615	1
PGSC0003DMC400028738	3
PGSC0003DMC400028712	3
PGSC0003DMC400028711	1
PGSC0003DMC400028710	1
PGSC0003DMC400028614	1
PGSC0003DMC400028613	4
PGSC0003DMC400028612	4
PGSC0003DMC400028707	3
PGSC0003DMC400028708	3
PGSC0003DMC400028709	3
PGSC0003DMC400028611	1
PGSC0003DMC400028610	4
PGSC0003DMC400028609	0
PGSC0003DMC400028608	4
PGSC0003DMC400028607	4
PGSC0003DMC400028737	1
PGSC0003DMC400028706	4
PGSC0003DMC400028677	1
PGSC0003DMC400028675	3
PGSC0003DMC400028673	3
PGSC0003DMC400028676	3
PGSC0003DMC400028674	3
PGSC0003DMC400028606	1
PGSC0003DMC400028672	0
PGSC0003DMC400028605	1
PGSC0003DMC400028671	4
PGSC0003DMC400028670	3
PGSC0003DMC400028665	3
PGSC0003DMC400028666	3
PGSC0003DMC400028667	3
PGSC0003DMC400028668	3
PGSC0003DMC400028663	3
PGSC0003DMC400028664	3
PGSC0003DMC400028669	3
PGSC0003DMC400028662	1
PGSC0003DMC400028604	3
PGSC0003DMC400028601	3
PGSC0003DMC400028602	3
PGSC0003DMC400028603	3
PGSC0003DMC400028660	1
PGSC0003DMC400028658	3
PGSC0003DMC400028659	3
PGSC0003DMC400028657	3
PGSC0003DMC400028656	3
PGSC0003DMC400028596	4
PGSC0003DMC400058581	1
PGSC0003DMC400028655	2
PGSC0003DMC400028736	0
PGSC0003DMC400028654	2
PGSC0003DMC400028651	3
PGSC0003DMC400028653	3
PGSC0003DMC400028652	3
PGSC0003DMC400057632	0
PGSC0003DMC400028587	3
PGSC0003DMC400028588	3
PGSC0003DMC400028584	3
PGSC0003DMC400028585	3
PGSC0003DMC400028586	3
PGSC0003DMC400028583	1
PGSC0003DMC400028582	1
PGSC0003DMC400028650	0
PGSC0003DMC400028649	0
PGSC0003DMC400028648	0
PGSC0003DMC400028647	0
PGSC0003DMC400028646	0
PGSC0003DMC400028581	1
PGSC0003DMC400028641	1
PGSC0003DMC400028640	3
PGSC0003DMC400028637	3
PGSC0003DMC400028639	3
PGSC0003DMC400028638	0
PGSC0003DMC400028636	0
PGSC0003DMC400028578	1
PGSC0003DMC400028635	4
PGSC0003DMC400028576	4
PGSC0003DMC400028577	3
PGSC0003DMC400028735	2
PGSC0003DMC400058939	2
PGSC0003DMC400018927	2
PGSC0003DMC400018926	4
PGSC0003DMC400018937	3
PGSC0003DMC400018936	3
PGSC0003DMC400067948	2
PGSC0003DMC400018935	4
PGSC0003DMC400018934	4
PGSC0003DMC400018925	3
PGSC0003DMC400060674	3
PGSC0003DMC400018924	0
PGSC0003DMC400018933	1
PGSC0003DMC400018923	1
PGSC0003DMC400060955	4
PGSC0003DMC400018929	3
PGSC0003DMC400018922	4
PGSC0003DMC400018928	4
PGSC0003DMC400054802	4
PGSC0003DMC400054803	3
PGSC0003DMC400054804	3
PGSC0003DMC400054806	4
PGSC0003DMC400054808	4
PGSC0003DMC400054807	4
PGSC0003DMC400052725	4
PGSC0003DMC400052726	3
PGSC0003DMC400052724	4
PGSC0003DMC400018585	0
PGSC0003DMC400018573	3
PGSC0003DMC400018574	3
PGSC0003DMC400018575	3
PGSC0003DMC400018576	3
PGSC0003DMC400018561	4
PGSC0003DMC400018560	4
PGSC0003DMC400018584	4
PGSC0003DMC400018583	1
PGSC0003DMC400018579	1
PGSC0003DMC400018582	2
PGSC0003DMC400018581	4
PGSC0003DMC400018578	1
PGSC0003DMC400018577	4
PGSC0003DMC400018546	3
PGSC0003DMC400018543	3
PGSC0003DMC400018544	3
PGSC0003DMC400018545	3
PGSC0003DMC400018540	4
PGSC0003DMC400018541	4
PGSC0003DMC400018542	3
PGSC0003DMC400018572	4
PGSC0003DMC400057557	4
PGSC0003DMC400018571	1
PGSC0003DMC400058248	2
PGSC0003DMC400018568	3
PGSC0003DMC400018569	3
PGSC0003DMC400018570	3
PGSC0003DMC400065179	2
PGSC0003DMC400018539	4
PGSC0003DMC400018538	3
PGSC0003DMC400060940	1
PGSC0003DMC400018566	3
PGSC0003DMC400018564	3
PGSC0003DMC400018567	3
PGSC0003DMC400018565	3
PGSC0003DMC400018563	3
PGSC0003DMC400018580	0
PGSC0003DMC400018562	2
PGSC0003DMC400007871	1
PGSC0003DMC400007872	1
PGSC0003DMC400007873	3
PGSC0003DMC400007874	3
PGSC0003DMC400007875	3
PGSC0003DMC400061923	3
PGSC0003DMC400066771	3
PGSC0003DMC400007880	1
PGSC0003DMC400007870	4
PGSC0003DMC400039400	3
PGSC0003DMC400039401	3
PGSC0003DMC400039391	3
PGSC0003DMC400039392	3
PGSC0003DMC400039393	3
PGSC0003DMC400039394	3
PGSC0003DMC400039390	1
PGSC0003DMC400039354	4
PGSC0003DMC400039353	4
PGSC0003DMC400039389	4
PGSC0003DMC400039387	4
PGSC0003DMC400039386	3
PGSC0003DMC400039384	4
PGSC0003DMC400039385	3
PGSC0003DMC400039380	4
PGSC0003DMC400039381	3
PGSC0003DMC400039382	3
PGSC0003DMC400039383	3
PGSC0003DMC400067585	4
PGSC0003DMC400039352	3
PGSC0003DMC400069253	3
PGSC0003DMC400061053	3
PGSC0003DMC400062960	3
PGSC0003DMC400056687	3
PGSC0003DMC400058665	3
PGSC0003DMC400039349	3
PGSC0003DMC400039350	3
PGSC0003DMC400039351	3
PGSC0003DMC400039379	3
PGSC0003DMC400039378	3
PGSC0003DMC400039377	1
PGSC0003DMC400039373	0
PGSC0003DMC400039374	1
PGSC0003DMC400039346	2
PGSC0003DMC400039348	0
PGSC0003DMC400039347	3
PGSC0003DMC400039344	3
PGSC0003DMC400039345	3
PGSC0003DMC400068830	1
PGSC0003DMC400039343	1
PGSC0003DMC400039372	3
PGSC0003DMC400039371	3
PGSC0003DMC400039338	3
PGSC0003DMC400039339	3
PGSC0003DMC400039340	3
PGSC0003DMC400039341	3
PGSC0003DMC400039342	3
PGSC0003DMC400039369	3
PGSC0003DMC400039370	3
PGSC0003DMC400039368	1
PGSC0003DMC400039366	3
PGSC0003DMC400039367	3
PGSC0003DMC400039363	3
PGSC0003DMC400039365	3
PGSC0003DMC400039364	2
PGSC0003DMC400039403	0
PGSC0003DMC400039337	4
PGSC0003DMC400039361	0
PGSC0003DMC400039360	0
PGSC0003DMC400039359	4
PGSC0003DMC400039358	3
PGSC0003DMC400039357	3
PGSC0003DMC400039335	4
PGSC0003DMC400039333	3
PGSC0003DMC400039334	3
PGSC0003DMC400039355	3
PGSC0003DMC400039356	3
PGSC0003DMC400062968	1
PGSC0003DMC400067615	3
PGSC0003DMC400066137	3
PGSC0003DMC400009748	3
PGSC0003DMC400009749	3
PGSC0003DMC400009750	3
PGSC0003DMC400009751	1
PGSC0003DMC400009758	0
PGSC0003DMC400063109	2
PGSC0003DMC400015308	1
PGSC0003DMC400015313	1
PGSC0003DMC400015314	4
PGSC0003DMC400015315	3
PGSC0003DMC400015316	3
PGSC0003DMC400015309	3
PGSC0003DMC400015310	3
PGSC0003DMC400015311	1
PGSC0003DMC400015317	3
PGSC0003DMC400015318	3
PGSC0003DMC400015319	3
PGSC0003DMC400015320	3
PGSC0003DMC400015312	1
PGSC0003DMC400023245	1
PGSC0003DMC400023246	3
PGSC0003DMC400023251	3
PGSC0003DMC400023247	4
PGSC0003DMC400023248	0
PGSC0003DMC400023252	4
PGSC0003DMC400023253	3
PGSC0003DMC400023249	1
PGSC0003DMC400023250	1
PGSC0003DMC400023255	1
PGSC0003DMC400062825	1
PGSC0003DMC400052713	4
PGSC0003DMC400052714	3
PGSC0003DMC400052715	3
PGSC0003DMC400025948	1
PGSC0003DMC400025949	4
PGSC0003DMC400057297	4
PGSC0003DMC400068931	1
PGSC0003DMC400025940	4
PGSC0003DMC400025950	1
PGSC0003DMC400025951	4
PGSC0003DMC400025952	3
PGSC0003DMC400025941	1
PGSC0003DMC400061663	3
PGSC0003DMC400066536	3
PGSC0003DMC400057806	3
PGSC0003DMC400068505	3
PGSC0003DMC400025968	0
PGSC0003DMC400025953	4
PGSC0003DMC400025956	3
PGSC0003DMC400025969	4
PGSC0003DMC400025957	4
PGSC0003DMC400025944	3
PGSC0003DMC400025945	3
PGSC0003DMC400025959	3
PGSC0003DMC400025958	4
PGSC0003DMC400025960	3
PGSC0003DMC400025961	3
PGSC0003DMC400025946	2
PGSC0003DMC400056868	4
PGSC0003DMC400025962	2
PGSC0003DMC400025947	2
PGSC0003DMC400025963	4
PGSC0003DMC400025964	3
PGSC0003DMC400025965	0
PGSC0003DMC400065914	4
PGSC0003DMC400025966	2
PGSC0003DMC400025970	4
PGSC0003DMC400025971	3
PGSC0003DMC400033152	3
PGSC0003DMC400033153	0
PGSC0003DMC400033154	4
PGSC0003DMC400033151	2
PGSC0003DMC400050634	4
PGSC0003DMC400060559	4
PGSC0003DMC400050635	4
PGSC0003DMC400063739	4
PGSC0003DMC400068189	1
PGSC0003DMC400050633	4
PGSC0003DMC400050631	4
PGSC0003DMC400050632	3
PGSC0003DMC400050630	3
PGSC0003DMC400050629	3
PGSC0003DMC400068733	4
PGSC0003DMC400060108	4
PGSC0003DMC400066892	4
PGSC0003DMC400034711	4
PGSC0003DMC400064325	4
PGSC0003DMC400057330	4
PGSC0003DMC400044405	4
PGSC0003DMC400044409	3
PGSC0003DMC400044410	3
PGSC0003DMC400067690	4
PGSC0003DMC400068419	4
PGSC0003DMC400044406	4
PGSC0003DMC400044407	3
PGSC0003DMC400044411	3
PGSC0003DMC400044408	0
PGSC0003DMC400064806	4
PGSC0003DMC400068890	4
PGSC0003DMC400057384	4
PGSC0003DMC400062884	4
PGSC0003DMC400061006	4
PGSC0003DMC400004169	1
PGSC0003DMC400004165	3
PGSC0003DMC400004166	3
PGSC0003DMC400004167	3
PGSC0003DMC400004168	4
PGSC0003DMC400061647	4
PGSC0003DMC400065472	0
PGSC0003DMC400016698	4
PGSC0003DMC400060720	4
PGSC0003DMC400056589	0
PGSC0003DMC400057829	4
PGSC0003DMC400058243	4
PGSC0003DMC400068235	4
PGSC0003DMC400068426	4
PGSC0003DMC400059844	4
PGSC0003DMC400065004	4
PGSC0003DMC400057041	0
PGSC0003DMC400058962	4
PGSC0003DMC400057942	0
PGSC0003DMC400059744	4
PGSC0003DMC400067389	4
PGSC0003DMC400069262	4
PGSC0003DMC400016699	4
PGSC0003DMC400066181	4
PGSC0003DMC400059422	4
PGSC0003DMC400057531	4
PGSC0003DMC400065234	4
PGSC0003DMC400066997	4
PGSC0003DMC400056904	4
PGSC0003DMC400048573	4
PGSC0003DMC400060781	4
PGSC0003DMC400068043	4
PGSC0003DMC400063665	4
PGSC0003DMC400064399	4
PGSC0003DMC400068834	4
PGSC0003DMC400069412	4
PGSC0003DMC400061991	4
PGSC0003DMC400058968	4
PGSC0003DMC400066177	4
PGSC0003DMC400058660	4
PGSC0003DMC400063532	4
PGSC0003DMC400016954	4
PGSC0003DMC400016953	4
PGSC0003DMC400016952	4
PGSC0003DMC400062723	1
PGSC0003DMC400059562	4
PGSC0003DMC400060636	4
PGSC0003DMC400064185	4
PGSC0003DMC400069024	4
PGSC0003DMC400056800	4
PGSC0003DMC400068816	4
PGSC0003DMC400060832	4
PGSC0003DMC400058649	4
PGSC0003DMC400059701	4
PGSC0003DMC400065870	4
PGSC0003DMC400058303	4
PGSC0003DMC400066563	4
PGSC0003DMC400058687	4
PGSC0003DMC400064900	4
PGSC0003DMC400024769	4
PGSC0003DMC400056997	4
PGSC0003DMC400062435	4
PGSC0003DMC400066473	4
PGSC0003DMC400066969	4
PGSC0003DMC400068142	4
PGSC0003DMC400061372	4
PGSC0003DMC400046230	0
PGSC0003DMC400066045	4
PGSC0003DMC400059174	4
PGSC0003DMC400046222	3
PGSC0003DMC400046221	3
PGSC0003DMC400063624	0
PGSC0003DMC400046220	4
PGSC0003DMC400046229	0
PGSC0003DMC400046228	0
PGSC0003DMC400060926	4
PGSC0003DMC400069357	4
PGSC0003DMC400056450	4
PGSC0003DMC400068074	4
PGSC0003DMC400061014	4
PGSC0003DMC400056693	4
PGSC0003DMC400068129	4
PGSC0003DMC400059967	4
PGSC0003DMC400064829	4
PGSC0003DMC400011540	4
PGSC0003DMC400011542	4
PGSC0003DMC400011541	4
PGSC0003DMC400011538	4
PGSC0003DMC400062474	4
PGSC0003DMC400060979	0
PGSC0003DMC400011537	4
PGSC0003DMC400064449	4
PGSC0003DMC400063088	4
PGSC0003DMC400063860	4
PGSC0003DMC400054768	4
PGSC0003DMC400054767	1
PGSC0003DMC400054765	4
PGSC0003DMC400054766	0
PGSC0003DMC400016980	4
PGSC0003DMC400016983	3
PGSC0003DMC400016984	3
PGSC0003DMC400016979	3
PGSC0003DMC400016981	3
PGSC0003DMC400016982	3
PGSC0003DMC400063883	4
PGSC0003DMC400066112	4
PGSC0003DMC400063380	4
PGSC0003DMC400059926	4
PGSC0003DMC400066282	4
PGSC0003DMC400068137	4
PGSC0003DMC400016986	4
PGSC0003DMC400016987	4
PGSC0003DMC400016978	3
PGSC0003DMC400016977	3
PGSC0003DMC400065523	4
PGSC0003DMC400016988	1
PGSC0003DMC400067303	4
PGSC0003DMC400062168	4
PGSC0003DMC400001918	3
PGSC0003DMC400001919	3
PGSC0003DMC400001920	3
PGSC0003DMC400001916	3
PGSC0003DMC400001915	0
PGSC0003DMC400001914	4
PGSC0003DMC400061681	4
PGSC0003DMC400001921	1
PGSC0003DMC400001923	3
PGSC0003DMC400001922	3
PGSC0003DMC400056869	1
PGSC0003DMC400068321	4
PGSC0003DMC400064153	4
PGSC0003DMC400066659	4
PGSC0003DMC400001925	4
PGSC0003DMC400001924	4
PGSC0003DMC400001926	0
PGSC0003DMC400001930	0
PGSC0003DMC400065289	0
PGSC0003DMC400001927	4
PGSC0003DMC400062672	4
PGSC0003DMC400036264	4
PGSC0003DMC400036263	3
PGSC0003DMC400036265	3
PGSC0003DMC400036267	4
PGSC0003DMC400036280	0
PGSC0003DMC400036270	4
PGSC0003DMC400036269	2
PGSC0003DMC400036271	1
PGSC0003DMC400036273	2
PGSC0003DMC400036276	4
PGSC0003DMC400036274	3
PGSC0003DMC400036275	3
PGSC0003DMC400036277	1
PGSC0003DMC400036279	0
PGSC0003DMC400036278	4
PGSC0003DMC400036266	1
PGSC0003DMC400057891	4
PGSC0003DMC400024724	1
PGSC0003DMC400024722	1
PGSC0003DMC400024723	1
PGSC0003DMC400024725	1
PGSC0003DMC400024726	1
PGSC0003DMC400024727	4
PGSC0003DMC400024728	3
PGSC0003DMC400034466	4
PGSC0003DMC400068007	1
PGSC0003DMC400034465	0
PGSC0003DMC400034467	1
PGSC0003DMC400057174	1
PGSC0003DMC400056540	1
PGSC0003DMC400063106	1
PGSC0003DMC400034464	4
PGSC0003DMC400060032	4
PGSC0003DMC400034459	1
PGSC0003DMC400034460	3
PGSC0003DMC400034461	3
PGSC0003DMC400034462	3
PGSC0003DMC400034463	3
PGSC0003DMC400067065	0
PGSC0003DMC400060643	4
PGSC0003DMC400031377	4
PGSC0003DMC400059241	1
PGSC0003DMC400063239	4
PGSC0003DMC400067171	4
PGSC0003DMC400031376	1
PGSC0003DMC400066509	0
PGSC0003DMC400065743	4
PGSC0003DMC400067715	3
PGSC0003DMC400056431	3
PGSC0003DMC400064679	3
PGSC0003DMC400009593	0
PGSC0003DMC400009594	0
PGSC0003DMC400009595	1
PGSC0003DMC400009596	1
PGSC0003DMC400068801	1
PGSC0003DMC400057511	1
PGSC0003DMC400009597	1
PGSC0003DMC400066862	4
PGSC0003DMC400062270	1
PGSC0003DMC400063200	4
PGSC0003DMC400019274	1
PGSC0003DMC400019275	1
PGSC0003DMC400060679	4
PGSC0003DMC400062590	3
PGSC0003DMC400066159	4
PGSC0003DMC400036247	2
PGSC0003DMC400036251	4
PGSC0003DMC400036246	1
PGSC0003DMC400036252	2
PGSC0003DMC400036249	1
PGSC0003DMC400036250	1
PGSC0003DMC400036248	4
PGSC0003DMC400058700	4
PGSC0003DMC400062056	1
PGSC0003DMC400064882	4
PGSC0003DMC400015378	1
PGSC0003DMC400056568	1
PGSC0003DMC400015379	0
PGSC0003DMC400056275	1
PGSC0003DMC400056276	0
PGSC0003DMC400061871	1
PGSC0003DMC400034705	4
PGSC0003DMC400034706	3
PGSC0003DMC400034707	1
PGSC0003DMC400034701	1
PGSC0003DMC400034702	1
PGSC0003DMC400065197	4
PGSC0003DMC400068969	4
PGSC0003DMC400067568	0
PGSC0003DMC400057611	4
PGSC0003DMC400065151	4
PGSC0003DMC400015357	4
PGSC0003DMC400015354	3
PGSC0003DMC400015355	3
PGSC0003DMC400015356	4
PGSC0003DMC400023143	4
PGSC0003DMC400023137	1
PGSC0003DMC400057180	1
PGSC0003DMC400062291	0
PGSC0003DMC400057476	4
PGSC0003DMC400023133	4
PGSC0003DMC400023134	1
PGSC0003DMC400023138	4
PGSC0003DMC400023139	3
PGSC0003DMC400023142	3
PGSC0003DMC400023140	3
PGSC0003DMC400023141	3
PGSC0003DMC400068661	4
PGSC0003DMC400057575	4
PGSC0003DMC400060279	3
PGSC0003DMC400065780	4
PGSC0003DMC400066508	4
PGSC0003DMC400066982	4
PGSC0003DMC400062382	4
PGSC0003DMC400062563	4
PGSC0003DMC400064028	3
PGSC0003DMC400058972	4
PGSC0003DMC400067182	4
PGSC0003DMC400069415	4
PGSC0003DMC400066993	4
PGSC0003DMC400015132	1
PGSC0003DMC400060745	4
PGSC0003DMC400015133	4
PGSC0003DMC400015130	3
PGSC0003DMC400015131	3
PGSC0003DMC400061954	0
PGSC0003DMC400062429	4
PGSC0003DMC400057728	4
PGSC0003DMC400061576	4
PGSC0003DMC400063424	4
PGSC0003DMC400056913	4
PGSC0003DMC400065232	2
PGSC0003DMC400067167	4
PGSC0003DMC400046405	0
PGSC0003DMC400046404	0
PGSC0003DMC400026343	4
PGSC0003DMC400026345	4
PGSC0003DMC400026344	3
PGSC0003DMC400026346	4
PGSC0003DMC400065671	4
PGSC0003DMC400026350	1
PGSC0003DMC400026351	4
PGSC0003DMC400026349	4
PGSC0003DMC400026348	4
PGSC0003DMC400063351	4
PGSC0003DMC400060769	1
PGSC0003DMC400061760	4
PGSC0003DMC400057302	4
PGSC0003DMC400059916	4
PGSC0003DMC400067999	4
PGSC0003DMC400058403	4
PGSC0003DMC400063580	4
PGSC0003DMC400062947	4
PGSC0003DMC400013188	4
PGSC0003DMC400013187	4
PGSC0003DMC400067362	1
PGSC0003DMC400057323	4
PGSC0003DMC400069394	4
PGSC0003DMC400057970	4
PGSC0003DMC400058003	4
PGSC0003DMC400065015	4
PGSC0003DMC400061304	4
PGSC0003DMC400061126	4
PGSC0003DMC400023145	4
PGSC0003DMC400023146	4
PGSC0003DMC400064777	4
PGSC0003DMC400066751	4
PGSC0003DMC400067623	4
PGSC0003DMC400062903	4
PGSC0003DMC400056550	4
PGSC0003DMC400023144	3
PGSC0003DMC400059392	4
PGSC0003DMC400021286	0
PGSC0003DMC400064477	4
PGSC0003DMC400021287	4
PGSC0003DMC400064025	4
PGSC0003DMC400058239	4
PGSC0003DMC400060020	4
PGSC0003DMC400062187	1
PGSC0003DMC400061078	4
PGSC0003DMC400066542	4
PGSC0003DMC400064683	0
PGSC0003DMC400063710	4
PGSC0003DMC400068867	4
PGSC0003DMC400028110	1
PGSC0003DMC400068647	4
PGSC0003DMC400066320	4
PGSC0003DMC400058273	4
PGSC0003DMC400002297	4
PGSC0003DMC400063855	4
PGSC0003DMC400034716	4
PGSC0003DMC400054503	1
PGSC0003DMC400065691	4
PGSC0003DMC400060556	2
PGSC0003DMC400067631	1
PGSC0003DMC400054506	4
PGSC0003DMC400064995	1
PGSC0003DMC400068102	4
PGSC0003DMC400063014	1
PGSC0003DMC400069363	2
PGSC0003DMC400064288	0
PGSC0003DMC400065177	4
PGSC0003DMC400054505	4
PGSC0003DMC400057200	4
PGSC0003DMC400060057	2
PGSC0003DMC400054504	4
PGSC0003DMC400031236	3
PGSC0003DMC400031237	3
PGSC0003DMC400031235	0
PGSC0003DMC400063949	4
PGSC0003DMC400057750	0
PGSC0003DMC400056841	1
PGSC0003DMC400061974	4
PGSC0003DMC400069400	4
PGSC0003DMC400031238	3
PGSC0003DMC400019320	3
PGSC0003DMC400019318	4
PGSC0003DMC400019317	3
PGSC0003DMC400019316	3
PGSC0003DMC400019315	3
PGSC0003DMC400019314	3
PGSC0003DMC400019313	3
PGSC0003DMC400064557	4
PGSC0003DMC400057040	4
PGSC0003DMC400006157	3
PGSC0003DMC400006158	4
PGSC0003DMC400066483	4
PGSC0003DMC400002234	1
PGSC0003DMC400002237	0
PGSC0003DMC400002236	0
PGSC0003DMC400002235	1
PGSC0003DMC400002240	1
PGSC0003DMC400057541	4
PGSC0003DMC400034708	4
PGSC0003DMC400061689	4
PGSC0003DMC400056801	4
PGSC0003DMC400064770	4
PGSC0003DMC400069370	1
PGSC0003DMC400059594	4
PGSC0003DMC400064569	4
PGSC0003DMC400058904	1
PGSC0003DMC400067307	1
PGSC0003DMC400068181	4
PGSC0003DMC400015396	3
PGSC0003DMC400015397	4
PGSC0003DMC400062586	4
PGSC0003DMC400060142	4
PGSC0003DMC400065989	4
PGSC0003DMC400063830	4
PGSC0003DMC400058892	1
PGSC0003DMC400060403	4
PGSC0003DMC400068363	4
PGSC0003DMC400060789	0
PGSC0003DMC400059099	1
PGSC0003DMC400061444	4
PGSC0003DMC400023174	4
PGSC0003DMC400023173	3
PGSC0003DMC400023169	3
PGSC0003DMC400023170	3
PGSC0003DMC400023171	3
PGSC0003DMC400023172	3
PGSC0003DMC400068835	4
PGSC0003DMC400068026	4
PGSC0003DMC400023166	0
PGSC0003DMC400013694	4
PGSC0003DMC400057214	1
PGSC0003DMC400058932	4
PGSC0003DMC400062738	1
PGSC0003DMC400027977	0
PGSC0003DMC400027973	4
PGSC0003DMC400027971	3
PGSC0003DMC400027970	4
PGSC0003DMC400027975	3
PGSC0003DMC400027969	1
PGSC0003DMC400027966	3
PGSC0003DMC400027967	3
PGSC0003DMC400027968	3
PGSC0003DMC400027965	3
PGSC0003DMC400027962	3
PGSC0003DMC400027963	3
PGSC0003DMC400027964	3
PGSC0003DMC400027961	0
PGSC0003DMC400027958	4
PGSC0003DMC400027959	3
PGSC0003DMC400062631	0
PGSC0003DMC400050617	3
PGSC0003DMC400050618	3
PGSC0003DMC400050619	3
PGSC0003DMC400050620	1
PGSC0003DMC400050624	2
PGSC0003DMC400050625	3
PGSC0003DMC400050626	3
PGSC0003DMC400050621	3
PGSC0003DMC400050622	3
PGSC0003DMC400066194	4
PGSC0003DMC400059997	4
PGSC0003DMC400050623	4
PGSC0003DMC400050627	1
PGSC0003DMC400061994	4
PGSC0003DMC400057095	4
PGSC0003DMC400050628	4
PGSC0003DMC400059319	4
PGSC0003DMC400057408	3
PGSC0003DMC400056629	4
PGSC0003DMC400061632	4
PGSC0003DMC400059076	4
PGSC0003DMC400009779	1
PGSC0003DMC400060689	4
PGSC0003DMC400009778	1
PGSC0003DMC400058045	4
PGSC0003DMC400062893	4
PGSC0003DMC400044457	4
PGSC0003DMC400006197	3
PGSC0003DMC400006198	3
PGSC0003DMC400006199	3
PGSC0003DMC400063468	4
PGSC0003DMC400068246	4
PGSC0003DMC400029879	0
PGSC0003DMC400059834	4
PGSC0003DMC400013687	1
PGSC0003DMC400056928	4
PGSC0003DMC400065032	4
PGSC0003DMC400061408	4
PGSC0003DMC400062409	4
PGSC0003DMC400052480	1
PGSC0003DMC400059441	4
PGSC0003DMC400061244	4
PGSC0003DMC400056857	4
PGSC0003DMC400061531	4
PGSC0003DMC400065265	4
PGSC0003DMC400066642	4
PGSC0003DMC400067806	4
PGSC0003DMC400068532	4
PGSC0003DMC400067804	4
PGSC0003DMC400013697	4
PGSC0003DMC400067975	4
PGSC0003DMC400067755	4
PGSC0003DMC400059302	4
PGSC0003DMC400059875	0
PGSC0003DMC400056714	4
PGSC0003DMC400069385	4
PGSC0003DMC400069026	4
PGSC0003DMC400065296	0
PGSC0003DMC400060141	4
PGSC0003DMC400060961	4
PGSC0003DMC400059992	4
PGSC0003DMC400057536	4
PGSC0003DMC400046508	4
PGSC0003DMC400065796	4
PGSC0003DMC400041611	4
PGSC0003DMC400067696	4
PGSC0003DMC400068819	1
PGSC0003DMC400068523	4
PGSC0003DMC400041612	4
PGSC0003DMC400041619	3
PGSC0003DMC400041620	3
PGSC0003DMC400041621	3
PGSC0003DMC400061521	4
PGSC0003DMC400059000	0
PGSC0003DMC400065585	4
PGSC0003DMC400064352	4
PGSC0003DMC400068601	4
PGSC0003DMC400060846	3
PGSC0003DMC400065533	4
PGSC0003DMC400063641	4
PGSC0003DMC400067113	4
PGSC0003DMC400041615	1
PGSC0003DMC400041616	4
PGSC0003DMC400041617	3
PGSC0003DMC400041618	1
PGSC0003DMC400041622	0
PGSC0003DMC400028004	1
PGSC0003DMC400028003	4
PGSC0003DMC400028001	4
PGSC0003DMC400057526	4
PGSC0003DMC400059326	4
PGSC0003DMC400028002	1
PGSC0003DMC400061308	1
PGSC0003DMC400060029	4
PGSC0003DMC400069416	0
PGSC0003DMC400061500	4
PGSC0003DMC400059581	4
PGSC0003DMC400004280	4
PGSC0003DMC400067151	4
PGSC0003DMC400066893	4
PGSC0003DMC400057991	4
PGSC0003DMC400058572	4
PGSC0003DMC400058125	0
PGSC0003DMC400065642	4
PGSC0003DMC400062730	4
PGSC0003DMC400057290	0
PGSC0003DMC400065006	4
PGSC0003DMC400066525	4
PGSC0003DMC400064532	4
PGSC0003DMC400066295	1
PGSC0003DMC400058825	1
PGSC0003DMC400067233	4
PGSC0003DMC400063502	4
PGSC0003DMC400058834	4
PGSC0003DMC400013548	0
PGSC0003DMC400066463	4
PGSC0003DMC400060535	4
PGSC0003DMC400068919	4
PGSC0003DMC400060604	4
PGSC0003DMC400068993	4
PGSC0003DMC400063393	4
PGSC0003DMC400067864	4
PGSC0003DMC400063642	4
PGSC0003DMC400058499	4
PGSC0003DMC400062609	4
PGSC0003DMC400004286	1
PGSC0003DMC400056534	4
PGSC0003DMC400068119	4
PGSC0003DMC400068685	4
PGSC0003DMC400062259	4
PGSC0003DMC400061241	4
PGSC0003DMC400065890	4
PGSC0003DMC400059452	0
PGSC0003DMC400009589	1
PGSC0003DMC400066480	4
PGSC0003DMC400066385	4
PGSC0003DMC400064621	4
PGSC0003DMC400063603	4
PGSC0003DMC400009590	1
PGSC0003DMC400009591	0
PGSC0003DMC400059963	4
PGSC0003DMC400031326	4
PGSC0003DMC400031327	3
PGSC0003DMC400031325	4
PGSC0003DMC400031324	0
PGSC0003DMC400061381	0
PGSC0003DMC400033156	4
PGSC0003DMC400065939	4
PGSC0003DMC400057321	4
PGSC0003DMC400056670	4
PGSC0003DMC400034654	4
PGSC0003DMC400067273	4
PGSC0003DMC400058509	0
PGSC0003DMC400037250	4
PGSC0003DMC400063119	4
PGSC0003DMC400063627	4
PGSC0003DMC400066885	4
PGSC0003DMC400064150	1
PGSC0003DMC400037261	4
PGSC0003DMC400065790	1
PGSC0003DMC400068509	4
PGSC0003DMC400066414	4
PGSC0003DMC400063370	4
PGSC0003DMC400059716	4
PGSC0003DMC400058348	4
PGSC0003DMC400066272	4
PGSC0003DMC400037262	4
PGSC0003DMC400056998	0
PGSC0003DMC400067003	4
PGSC0003DMC400037252	1
PGSC0003DMC400037255	1
PGSC0003DMC400037274	4
PGSC0003DMC400037256	0
PGSC0003DMC400037257	0
PGSC0003DMC400037259	4
PGSC0003DMC400037260	3
PGSC0003DMC400058252	4
PGSC0003DMC400037266	1
PGSC0003DMC400067621	4
PGSC0003DMC400037269	3
PGSC0003DMC400037270	3
PGSC0003DMC400037271	3
PGSC0003DMC400037272	3
PGSC0003DMC400068534	4
PGSC0003DMC400069101	4
PGSC0003DMC400068177	2
PGSC0003DMC400062941	4
PGSC0003DMC400061627	1
PGSC0003DMC400059178	4
PGSC0003DMC400063054	4
PGSC0003DMC400067293	4
PGSC0003DMC400050586	4
PGSC0003DMC400062544	0
PGSC0003DMC400050587	4
PGSC0003DMC400060294	4
PGSC0003DMC400058491	4
PGSC0003DMC400066798	4
PGSC0003DMC400058415	0
PGSC0003DMC400050591	4
PGSC0003DMC400063257	4
PGSC0003DMC400050592	0
PGSC0003DMC400057488	4
PGSC0003DMC400066765	4
PGSC0003DMC400062178	4
PGSC0003DMC400058296	4
PGSC0003DMC400068394	4
PGSC0003DMC400066425	4
PGSC0003DMC400062305	4
PGSC0003DMC400060053	4
PGSC0003DMC400068476	4
PGSC0003DMC400057862	4
PGSC0003DMC400063902	4
PGSC0003DMC400068963	4
PGSC0003DMC400055952	4
PGSC0003DMC400055953	4
PGSC0003DMC400055954	4
PGSC0003DMC400055955	3
PGSC0003DMC400056334	0
PGSC0003DMC400056335	4
PGSC0003DMC400031241	4
PGSC0003DMC400031239	4
PGSC0003DMC400031243	4
PGSC0003DMC400031242	3
PGSC0003DMC400031244	3
PGSC0003DMC400031245	3
PGSC0003DMC400065190	4
PGSC0003DMC400031246	4
PGSC0003DMC400031248	4
PGSC0003DMC400031247	4
PGSC0003DMC400067154	1
PGSC0003DMC400056577	4
PGSC0003DMC400067419	3
PGSC0003DMC400011589	4
PGSC0003DMC400011586	1
PGSC0003DMC400011587	1
PGSC0003DMC400011594	4
PGSC0003DMC400011595	3
PGSC0003DMC400011596	0
PGSC0003DMC400011597	3
PGSC0003DMC400011598	3
PGSC0003DMC400011588	1
PGSC0003DMC400069225	4
PGSC0003DMC400068983	4
PGSC0003DMC400046396	4
PGSC0003DMC400046386	1
PGSC0003DMC400062456	4
PGSC0003DMC400060969	0
PGSC0003DMC400046377	1
PGSC0003DMC400046393	3
PGSC0003DMC400046394	3
PGSC0003DMC400046392	1
PGSC0003DMC400013368	3
PGSC0003DMC400013369	3
PGSC0003DMC400065785	4
PGSC0003DMC400068109	0
PGSC0003DMC400060034	4
PGSC0003DMC400013360	3
PGSC0003DMC400013359	3
PGSC0003DMC400013362	4
PGSC0003DMC400013363	0
PGSC0003DMC400013364	0
PGSC0003DMC400013365	4
PGSC0003DMC400013366	3
PGSC0003DMC400013367	3
PGSC0003DMC400058625	1
PGSC0003DMC400057543	1
PGSC0003DMC400068333	1
PGSC0003DMC400065009	4
PGSC0003DMC400058691	4
PGSC0003DMC400026353	0
PGSC0003DMC400026354	1
PGSC0003DMC400026358	4
PGSC0003DMC400026359	4
PGSC0003DMC400026355	0
PGSC0003DMC400026360	4
PGSC0003DMC400026356	4
PGSC0003DMC400026357	3
PGSC0003DMC400026362	3
PGSC0003DMC400026361	4
PGSC0003DMC400064529	4
PGSC0003DMC400068840	1
PGSC0003DMC400034710	4
PGSC0003DMC400061089	4
PGSC0003DMC400064297	3
PGSC0003DMC400063723	3
PGSC0003DMC400060289	4
PGSC0003DMC400061436	2
PGSC0003DMC400060892	4
PGSC0003DMC400060888	4
PGSC0003DMC400059635	3
PGSC0003DMC400058570	4
PGSC0003DMC400027995	4
PGSC0003DMC400068778	1
PGSC0003DMC400057883	4
PGSC0003DMC400060853	4
PGSC0003DMC400066603	4
PGSC0003DMC400059426	4
PGSC0003DMC400057629	4
PGSC0003DMC400062208	1
PGSC0003DMC400063759	4
PGSC0003DMC400058119	4
PGSC0003DMC400033024	4
PGSC0003DMC400033023	4
PGSC0003DMC400061334	4
PGSC0003DMC400052613	4
PGSC0003DMC400059567	4
PGSC0003DMC400059808	4
PGSC0003DMC400052612	4
PGSC0003DMC400059854	4
PGSC0003DMC400052611	4
PGSC0003DMC400065488	4
PGSC0003DMC400032963	1
PGSC0003DMC400032964	4
PGSC0003DMC400032965	3
PGSC0003DMC400068302	1
PGSC0003DMC400062679	4
PGSC0003DMC400064439	4
PGSC0003DMC400067226	4
PGSC0003DMC400062727	4
PGSC0003DMC400032966	3
PGSC0003DMC400032968	0
PGSC0003DMC400032967	0
PGSC0003DMC400068989	2
PGSC0003DMC400041523	4
PGSC0003DMC400041524	3
PGSC0003DMC400041525	3
PGSC0003DMC400041526	3
PGSC0003DMC400041520	4
PGSC0003DMC400041521	3
PGSC0003DMC400041522	3
PGSC0003DMC400059267	4
PGSC0003DMC400060893	4
PGSC0003DMC400058002	4
PGSC0003DMC400063299	4
PGSC0003DMC400061292	4
PGSC0003DMC400066975	4
PGSC0003DMC400069238	4
PGSC0003DMC400041519	4
PGSC0003DMC400041518	3
PGSC0003DMC400066741	0
PGSC0003DMC400066531	4
PGSC0003DMC400058288	4
PGSC0003DMC400057115	4
PGSC0003DMC400061322	4
PGSC0003DMC400061223	4
PGSC0003DMC400059387	4
PGSC0003DMC400057535	4
PGSC0003DMC400041512	3
PGSC0003DMC400041513	3
PGSC0003DMC400063568	4
PGSC0003DMC400042241	4
PGSC0003DMC400064848	4
PGSC0003DMC400057763	4
PGSC0003DMC400063873	4
PGSC0003DMC400026302	0
PGSC0003DMC400026305	4
PGSC0003DMC400026303	4
PGSC0003DMC400065406	4
PGSC0003DMC400063253	4
PGSC0003DMC400026304	4
PGSC0003DMC400066948	4
PGSC0003DMC400068422	4
PGSC0003DMC400026306	4
PGSC0003DMC400058183	0
PGSC0003DMC400059615	4
PGSC0003DMC400067412	4
PGSC0003DMC400058644	4
PGSC0003DMC400062793	4
PGSC0003DMC400057822	4
PGSC0003DMC400004318	1
PGSC0003DMC400067133	4
PGSC0003DMC400062588	4
PGSC0003DMC400059203	0
PGSC0003DMC400064344	4
PGSC0003DMC400058647	4
PGSC0003DMC400059331	4
PGSC0003DMC400033037	1
PGSC0003DMC400062119	4
PGSC0003DMC400060255	4
PGSC0003DMC400061684	4
PGSC0003DMC400056694	4
PGSC0003DMC400060887	4
PGSC0003DMC400020293	2
PGSC0003DMC400020290	3
PGSC0003DMC400020291	3
PGSC0003DMC400020292	2
PGSC0003DMC400020289	4
PGSC0003DMC400020298	4
PGSC0003DMC400065776	4
PGSC0003DMC400064356	4
PGSC0003DMC400066208	4
PGSC0003DMC400057331	4
PGSC0003DMC400067325	4
PGSC0003DMC400067911	4
PGSC0003DMC400056734	4
PGSC0003DMC400060823	4
PGSC0003DMC400020285	3
PGSC0003DMC400020286	3
PGSC0003DMC400058174	4
PGSC0003DMC400066472	4
PGSC0003DMC400020300	4
PGSC0003DMC400020295	4
PGSC0003DMC400020294	4
PGSC0003DMC400068972	4
PGSC0003DMC400067625	4
PGSC0003DMC400020284	4
PGSC0003DMC400063021	4
PGSC0003DMC400058340	4
PGSC0003DMC400038030	0
PGSC0003DMC400064591	4
PGSC0003DMC400068510	4
PGSC0003DMC400065380	4
PGSC0003DMC400058635	4
PGSC0003DMC400057481	4
PGSC0003DMC400059937	3
PGSC0003DMC400057668	4
PGSC0003DMC400067996	4
PGSC0003DMC400042275	1
PGSC0003DMC400062743	4
PGSC0003DMC400057604	1
PGSC0003DMC400046510	1
PGSC0003DMC400046512	4
PGSC0003DMC400046511	4
PGSC0003DMC400046513	3
PGSC0003DMC400046514	3
PGSC0003DMC400046515	3
PGSC0003DMC400046516	3
PGSC0003DMC400046521	2
PGSC0003DMC400046518	3
PGSC0003DMC400046519	3
PGSC0003DMC400046520	3
PGSC0003DMC400046522	3
PGSC0003DMC400006208	0
PGSC0003DMC400069080	4
PGSC0003DMC400061125	2
PGSC0003DMC400064021	4
PGSC0003DMC400060304	1
PGSC0003DMC400058171	2
PGSC0003DMC400007480	0
PGSC0003DMC400057522	4
PGSC0003DMC400062524	4
PGSC0003DMC400007481	4
PGSC0003DMC400063918	4
PGSC0003DMC400007487	1
PGSC0003DMC400058913	1
PGSC0003DMC400007495	0
PGSC0003DMC400007496	0
PGSC0003DMC400069138	4
PGSC0003DMC400007489	1
PGSC0003DMC400007490	3
PGSC0003DMC400007491	3
PGSC0003DMC400007497	3
PGSC0003DMC400007492	4
PGSC0003DMC400007493	3
PGSC0003DMC400007486	3
PGSC0003DMC400007485	3
PGSC0003DMC400007494	1
PGSC0003DMC400060322	1
PGSC0003DMC400067552	0
PGSC0003DMC400046584	1
PGSC0003DMC400046585	1
PGSC0003DMC400046586	1
PGSC0003DMC400068779	1
PGSC0003DMC400059005	4
PGSC0003DMC400020753	4
PGSC0003DMC400020754	1
PGSC0003DMC400020738	1
PGSC0003DMC400020755	2
PGSC0003DMC400020756	3
PGSC0003DMC400020757	3
PGSC0003DMC400020758	3
PGSC0003DMC400020759	2
PGSC0003DMC400020760	3
PGSC0003DMC400020761	3
PGSC0003DMC400020763	3
PGSC0003DMC400020762	3
PGSC0003DMC400020765	3
PGSC0003DMC400020764	3
PGSC0003DMC400020766	3
PGSC0003DMC400020772	1
PGSC0003DMC400020768	3
PGSC0003DMC400020769	3
PGSC0003DMC400020770	3
PGSC0003DMC400020743	1
PGSC0003DMC400020745	3
PGSC0003DMC400020744	3
PGSC0003DMC400020746	3
PGSC0003DMC400020747	3
PGSC0003DMC400020748	3
PGSC0003DMC400020749	3
PGSC0003DMC400020751	3
PGSC0003DMC400020752	3
PGSC0003DMC400020750	3
PGSC0003DMC400060470	1
PGSC0003DMC400067799	1
PGSC0003DMC400029377	1
PGSC0003DMC400029376	1
PGSC0003DMC400029375	1
PGSC0003DMC400029374	1
PGSC0003DMC400029369	0
PGSC0003DMC400029368	0
PGSC0003DMC400029367	4
PGSC0003DMC400029365	3
PGSC0003DMC400029366	3
PGSC0003DMC400029373	4
PGSC0003DMC400029372	3
PGSC0003DMC400029371	3
PGSC0003DMC400059866	4
PGSC0003DMC400066060	3
PGSC0003DMC400060469	3
PGSC0003DMC400029370	0
PGSC0003DMC400067010	2
PGSC0003DMC400062347	4
PGSC0003DMC400065864	4
PGSC0003DMC400066340	0
PGSC0003DMC400058809	0
PGSC0003DMC400061556	1
PGSC0003DMC400011046	2
PGSC0003DMC400011066	2
PGSC0003DMC400059094	2
PGSC0003DMC400057635	1
PGSC0003DMC400059577	2
PGSC0003DMC400062720	2
PGSC0003DMC400062071	4
PGSC0003DMC400011048	2
PGSC0003DMC400011067	2
PGSC0003DMC400059136	2
PGSC0003DMC400011051	3
PGSC0003DMC400011050	3
PGSC0003DMC400011052	3
PGSC0003DMC400059468	2
PGSC0003DMC400060131	1
PGSC0003DMC400011084	0
PGSC0003DMC400011054	4
PGSC0003DMC400011055	3
PGSC0003DMC400011053	3
PGSC0003DMC400061807	4
PGSC0003DMC400064593	1
PGSC0003DMC400011075	3
PGSC0003DMC400011076	3
PGSC0003DMC400011077	3
PGSC0003DMC400011078	3
PGSC0003DMC400011079	3
PGSC0003DMC400011080	1
PGSC0003DMC400011081	0
PGSC0003DMC400011058	0
PGSC0003DMC400011059	3
PGSC0003DMC400011060	4
PGSC0003DMC400011061	3
PGSC0003DMC400011062	3
PGSC0003DMC400011063	3
PGSC0003DMC400011064	3
PGSC0003DMC400011065	3
PGSC0003DMC400011082	3
PGSC0003DMC400011083	3
PGSC0003DMC400057367	4
PGSC0003DMC400057870	4
PGSC0003DMC400061296	4
PGSC0003DMC400066780	4
PGSC0003DMC400058957	1
PGSC0003DMC400068605	2
PGSC0003DMC400062442	4
PGSC0003DMC400002175	1
PGSC0003DMC400002174	0
PGSC0003DMC400002173	1
PGSC0003DMC400061934	1
PGSC0003DMC400063108	4
PGSC0003DMC400031467	1
PGSC0003DMC400054773	0
PGSC0003DMC400054774	4
PGSC0003DMC400066504	4
PGSC0003DMC400066604	1
PGSC0003DMC400057086	1
PGSC0003DMC400069042	1
PGSC0003DMC400019172	3
PGSC0003DMC400019173	3
PGSC0003DMC400019174	3
PGSC0003DMC400066638	4
PGSC0003DMC400057495	4
PGSC0003DMC400063297	0
PGSC0003DMC400067073	0
PGSC0003DMC400015430	4
PGSC0003DMC400015431	0
PGSC0003DMC400015432	4
PGSC0003DMC400015433	1
PGSC0003DMC400056935	0
PGSC0003DMC400044516	3
PGSC0003DMC400044517	3
PGSC0003DMC400044518	3
PGSC0003DMC400044519	3
PGSC0003DMC400068946	0
PGSC0003DMC400004368	1
PGSC0003DMC400004369	1
PGSC0003DMC400068407	1
PGSC0003DMC400009398	1
PGSC0003DMC400067558	1
PGSC0003DMC400009416	0
PGSC0003DMC400064964	0
PGSC0003DMC400009417	1
PGSC0003DMC400009404	3
PGSC0003DMC400009405	3
PGSC0003DMC400009406	4
PGSC0003DMC400062971	4
PGSC0003DMC400060056	4
PGSC0003DMC400057364	4
PGSC0003DMC400009400	3
PGSC0003DMC400009401	3
PGSC0003DMC400009402	2
PGSC0003DMC400009407	3
PGSC0003DMC400009408	3
PGSC0003DMC400009403	0
PGSC0003DMC400009411	3
PGSC0003DMC400009412	4
PGSC0003DMC400009410	1
PGSC0003DMC400009413	3
PGSC0003DMC400009414	3
PGSC0003DMC400056603	1
PGSC0003DMC400009415	1
PGSC0003DMC400056878	0
PGSC0003DMC400021380	1
PGSC0003DMC400058067	1
PGSC0003DMC400063321	4
PGSC0003DMC400058345	4
PGSC0003DMC400069241	1
PGSC0003DMC400023288	4
PGSC0003DMC400023289	3
PGSC0003DMC400065723	4
PGSC0003DMC400067126	1
PGSC0003DMC400069223	4
PGSC0003DMC400061253	1
PGSC0003DMC400019387	4
PGSC0003DMC400023299	4
PGSC0003DMC400023298	1
PGSC0003DMC400023297	1
PGSC0003DMC400023296	2
PGSC0003DMC400065033	1
PGSC0003DMC400062963	1
PGSC0003DMC400034695	3
PGSC0003DMC400034693	3
PGSC0003DMC400063819	4
PGSC0003DMC400060275	4
PGSC0003DMC400056548	1
PGSC0003DMC400031349	1
PGSC0003DMC400069001	3
PGSC0003DMC400067775	3
PGSC0003DMC400067554	4
PGSC0003DMC400031352	1
PGSC0003DMC400031351	0
PGSC0003DMC400057827	4
PGSC0003DMC400059721	4
PGSC0003DMC400059210	3
PGSC0003DMC400001623	4
PGSC0003DMC400001624	4
PGSC0003DMC400001625	4
PGSC0003DMC400001626	1
PGSC0003DMC400001650	1
PGSC0003DMC400001651	1
PGSC0003DMC400001652	1
PGSC0003DMC400001632	0
PGSC0003DMC400001633	4
PGSC0003DMC400001653	4
PGSC0003DMC400001641	4
PGSC0003DMC400001634	3
PGSC0003DMC400001638	3
PGSC0003DMC400001640	3
PGSC0003DMC400001643	3
PGSC0003DMC400001637	3
PGSC0003DMC400001644	1
PGSC0003DMC400001655	3
PGSC0003DMC400001656	3
PGSC0003DMC400001657	4
PGSC0003DMC400001658	4
PGSC0003DMC400001645	3
PGSC0003DMC400001646	3
PGSC0003DMC400001647	3
PGSC0003DMC400001659	4
PGSC0003DMC400001660	0
PGSC0003DMC400001648	4
PGSC0003DMC400001649	3
PGSC0003DMC400001661	3
PGSC0003DMC400001662	3
PGSC0003DMC400001663	0
PGSC0003DMC400038181	4
PGSC0003DMC400062875	4
PGSC0003DMC400038183	4
PGSC0003DMC400054837	4
PGSC0003DMC400057680	4
PGSC0003DMC400059088	4
PGSC0003DMC400065823	4
PGSC0003DMC400057379	4
PGSC0003DMC400034721	4
PGSC0003DMC400034720	4
PGSC0003DMC400034722	3
PGSC0003DMC400037849	3
PGSC0003DMC400037850	4
PGSC0003DMC400062364	2
PGSC0003DMC400037848	3
PGSC0003DMC400037847	3
PGSC0003DMC400037845	3
PGSC0003DMC400037846	3
PGSC0003DMC400037844	1
PGSC0003DMC400037843	3
PGSC0003DMC400037842	3
PGSC0003DMC400066131	4
PGSC0003DMC400037841	4
PGSC0003DMC400059565	4
PGSC0003DMC400063422	2
PGSC0003DMC400062451	4
PGSC0003DMC400037840	1
PGSC0003DMC400037839	4
PGSC0003DMC400037832	3
PGSC0003DMC400037831	3
PGSC0003DMC400037830	4
PGSC0003DMC400059756	4
PGSC0003DMC400056768	4
PGSC0003DMC400058631	2
PGSC0003DMC400060432	4
PGSC0003DMC400062086	4
PGSC0003DMC400063976	4
PGSC0003DMC400041536	3
PGSC0003DMC400041537	4
PGSC0003DMC400058122	2
PGSC0003DMC400041538	2
PGSC0003DMC400067092	4
PGSC0003DMC400041539	3
PGSC0003DMC400041540	3
PGSC0003DMC400069197	3
PGSC0003DMC400066438	4
PGSC0003DMC400041529	3
PGSC0003DMC400041530	3
PGSC0003DMC400041531	4
PGSC0003DMC400058106	4
PGSC0003DMC400041532	4
PGSC0003DMC400041533	4
PGSC0003DMC400041534	3
PGSC0003DMC400063937	4
PGSC0003DMC400069002	4
PGSC0003DMC400058738	4
PGSC0003DMC400069254	4
PGSC0003DMC400056683	0
PGSC0003DMC400041541	1
PGSC0003DMC400068232	0
PGSC0003DMC400066670	4
PGSC0003DMC400058773	4
PGSC0003DMC400041542	1
PGSC0003DMC400041535	4
PGSC0003DMC400057229	0
PGSC0003DMC400041544	0
PGSC0003DMC400058764	4
PGSC0003DMC400062164	4
PGSC0003DMC400054727	4
PGSC0003DMC400062546	4
PGSC0003DMC400061749	4
PGSC0003DMC400069218	4
PGSC0003DMC400060941	4
PGSC0003DMC400064561	4
PGSC0003DMC400058256	4
PGSC0003DMC400062984	4
PGSC0003DMC400024460	4
PGSC0003DMC400024458	4
PGSC0003DMC400059432	4
PGSC0003DMC400068712	4
PGSC0003DMC400066767	4
PGSC0003DMC400064978	4
PGSC0003DMC400024462	1
PGSC0003DMC400024463	4
PGSC0003DMC400048727	4
PGSC0003DMC400048726	4
PGSC0003DMC400059640	4
PGSC0003DMC400067972	4
PGSC0003DMC400066004	4
PGSC0003DMC400023349	4
PGSC0003DMC400023350	0
PGSC0003DMC400023352	0
PGSC0003DMC400023351	0
PGSC0003DMC400069058	4
PGSC0003DMC400065183	4
PGSC0003DMC400060614	4
PGSC0003DMC400019355	1
PGSC0003DMC400029579	4
PGSC0003DMC400058622	4
PGSC0003DMC400067965	4
PGSC0003DMC400059307	4
PGSC0003DMC400064464	4
PGSC0003DMC400062808	4
PGSC0003DMC400056995	4
PGSC0003DMC400029572	0
PGSC0003DMC400029578	0
PGSC0003DMC400029573	0
PGSC0003DMC400065637	4
PGSC0003DMC400036540	0
PGSC0003DMC400063378	4
PGSC0003DMC400061184	0
PGSC0003DMC400065908	4
PGSC0003DMC400068398	0
PGSC0003DMC400031144	3
PGSC0003DMC400031143	3
PGSC0003DMC400031142	0
PGSC0003DMC400031140	4
PGSC0003DMC400031141	3
PGSC0003DMC400061242	4
PGSC0003DMC400063285	4
PGSC0003DMC400061002	4
PGSC0003DMC400063342	4
PGSC0003DMC400059110	4
PGSC0003DMC400031139	4
PGSC0003DMC400066608	4
PGSC0003DMC400063775	4
PGSC0003DMC400057359	4
PGSC0003DMC400059065	4
PGSC0003DMC400064921	4
PGSC0003DMC400060060	4
PGSC0003DMC400068472	4
PGSC0003DMC400011706	4
PGSC0003DMC400028133	4
PGSC0003DMC400061919	4
PGSC0003DMC400042039	1
PGSC0003DMC400042038	1
PGSC0003DMC400042037	4
PGSC0003DMC400060220	0
PGSC0003DMC400023233	1
PGSC0003DMC400023231	4
PGSC0003DMC400023232	4
PGSC0003DMC400023237	1
PGSC0003DMC400063610	4
[truncated: 49,472 more rows]

## Sheet: tc
Tc01_g000010	4
Tc01_g000020	3
Tc01_g000030	0
Tc01_g000040	1
Tc01_g000050	1
Tc01_g000060	1
Tc01_g000070	3
Tc01_g000080	4
Tc01_g000090	1
Tc01_g000100	4
Tc01_g000110	4
Tc01_g000120	4
Tc01_g000130	4
Tc01_g000140	1
Tc01_g000150	4
Tc01_g000160	4
Tc01_g000170	1
Tc01_g000180	0
Tc01_g000190	1
Tc01_g000200	4
Tc01_g000210	1
Tc01_g000220	0
Tc01_g000230	0
Tc01_g000240	4
Tc01_g000250	1
Tc01_g000260	4
Tc01_g000270	0
Tc01_g000280	4
Tc01_g000290	4
Tc01_g000300	4
Tc01_g000310	4
Tc01_g000320	4
Tc01_g000330	1
Tc01_g000340	4
Tc01_g000350	4
Tc01_g000360	3
Tc01_g000370	4
Tc01_g000380	1
Tc01_g000390	4
Tc01_g000400	4
Tc01_g000410	4
Tc01_g000420	1
Tc01_g000430	0
Tc01_g000440	1
Tc01_g000450	0
Tc01_g000460	4
Tc01_g000470	1
Tc01_g000480	1
Tc01_g000490	0
Tc01_g000500	4
Tc01_g000510	0
Tc01_g000520	1
Tc01_g000530	1
Tc01_g000540	4
Tc01_g000550	1
Tc01_g000560	4
Tc01_g000570	0
Tc01_g000580	4
Tc01_g000590	1
Tc01_g000600	4
Tc01_g000610	0
Tc01_g000620	0
Tc01_g000630	1
Tc01_g000640	4
Tc01_g000650	4
Tc01_g000660	4
Tc01_g000670	3
Tc01_g000680	3
Tc01_g000690	4
Tc01_g000700	1
Tc01_g000710	4
Tc01_g000720	4
Tc01_g000730	4
Tc01_g000740	4
Tc01_g000750	4
Tc01_g000760	1
Tc01_g000770	4
Tc01_g000780	1
Tc01_g000790	4
Tc01_g000800	2
Tc01_g000810	4
Tc01_g000820	4
Tc01_g000830	4
Tc01_g000840	3
Tc01_g000850	3
Tc01_g000860	3
Tc01_g000870	3
Tc01_g000880	3
Tc01_g000890	3
Tc01_g000900	4
Tc01_g000910	1
Tc01_g000920	4
Tc01_g000930	0
Tc01_g000940	4
Tc01_g000950	4
Tc01_g000960	0
Tc01_g000970	4
Tc01_g000980	4
Tc01_g000990	4
Tc01_g001000	1
Tc01_g001010	1
Tc01_g001020	4
Tc01_g001030	4
Tc01_g001040	4
Tc01_g001050	4
Tc01_g001060	1
Tc01_g001070	0
Tc01_g001080	0
Tc01_g001090	4
Tc01_g001100	1
Tc01_g001110	4
Tc01_g001120	4
Tc01_g001130	4
Tc01_g001140	4
Tc01_g001150	1
Tc01_g001160	4
Tc01_g001170	3
Tc01_g001180	1
Tc01_g001190	4
Tc01_g001200	0
Tc01_g001210	0
Tc01_g001220	4
Tc01_g001230	4
Tc01_g001240	4
Tc01_g001250	4
Tc01_g001260	0
Tc01_g001270	0
Tc01_g001280	4
Tc01_g001290	1
Tc01_g001300	1
Tc01_g001310	4
Tc01_g001320	4
Tc01_g001330	4
Tc01_g001340	4
Tc01_g001350	4
Tc01_g001360	0
Tc01_g001370	3
Tc01_g001380	3
Tc01_g001390	0
Tc01_g001400	1
Tc01_g001410	1
Tc01_g001420	4
Tc01_g001430	1
Tc01_g001440	4
Tc01_g001450	0
Tc01_g001460	4
Tc01_g001470	1
Tc01_g001480	4
Tc01_g001490	1
Tc01_g001500	4
Tc01_g001510	1
Tc01_g001520	1
Tc01_g001530	1
Tc01_g001540	0
Tc01_g001550	1
Tc01_g001560	4
Tc01_g001570	0
Tc01_g001580	4
Tc01_g001590	3
Tc01_g001600	4
Tc01_g001610	4
Tc01_g001620	4
Tc01_g001630	4
Tc01_g001640	1
Tc01_g001650	1
Tc01_g001660	1
Tc01_g001670	4
Tc01_g001680	2
Tc01_g001690	1
Tc01_g001700	2
Tc01_g001710	4
Tc01_g001720	0
Tc01_g001730	0
Tc01_g001740	1
Tc01_g001750	4
Tc01_g001760	0
Tc01_g001770	1
Tc01_g001780	4
Tc01_g001790	1
Tc01_g001800	0
Tc01_g001810	0
Tc01_g001820	3
Tc01_g001830	3
Tc01_g001840	0
Tc01_g001850	4
Tc01_g001860	4
Tc01_g001870	4
Tc01_g001880	4
Tc01_g001890	1
Tc01_g001900	4
Tc01_g001910	1
Tc01_g001920	4
Tc01_g001930	0
Tc01_g001940	0
Tc01_g001950	4
Tc01_g001960	1
Tc01_g001970	1
Tc01_g001980	1
Tc01_g001990	0
Tc01_g002000	4
Tc01_g002010	4
Tc01_g002020	4
Tc01_g002030	4
Tc01_g002040	4
Tc01_g002050	0
Tc01_g002060	1
Tc01_g002070	4
Tc01_g002080	1
Tc01_g002090	4
Tc01_g002100	1
Tc01_g002110	1
Tc01_g002120	0
Tc01_g002130	4
Tc01_g002140	4
Tc01_g002150	4
Tc01_g002160	4
Tc01_g002170	2
Tc01_g002180	4
Tc01_g002190	4
Tc01_g002200	0
Tc01_g002210	4
Tc01_g002220	4
Tc01_g002230	3
Tc01_g002240	4
Tc01_g002250	4
Tc01_g002260	1
Tc01_g002270	0
Tc01_g002280	4
Tc01_g002290	1
Tc01_g002300	1
Tc01_g002310	1
Tc01_g002320	4
Tc01_g002330	0
Tc01_g002340	0
Tc01_g002350	1
Tc01_g002360	4
Tc01_g002370	4
Tc01_g002380	4
Tc01_g002390	1
Tc01_g002400	0
Tc01_g002410	4
Tc01_g002420	1
Tc01_g002430	1
Tc01_g002440	0
Tc01_g002450	4
Tc01_g002460	4
Tc01_g002470	1
Tc01_g002480	4
Tc01_g002490	4
Tc01_g002500	0
Tc01_g002510	1
Tc01_g002520	4
Tc01_g002530	4
Tc01_g002540	0
Tc01_g002550	4
Tc01_g002560	3
Tc01_g002570	0
Tc01_g002580	4
Tc01_g002590	4
Tc01_g002600	4
Tc01_g002610	4
Tc01_g002620	4
Tc01_g002630	4
Tc01_g002640	3
Tc01_g002650	3
Tc01_g002660	3
Tc01_g002670	3
Tc01_g002680	3
Tc01_g002690	3
Tc01_g002700	4
Tc01_g002710	0
Tc01_g002720	0
Tc01_g002730	4
Tc01_g002740	4
Tc01_g002741	4
Tc01_g002750	2
Tc01_g002760	3
Tc01_g002770	3
Tc01_g002780	1
Tc01_g002790	4
Tc01_g002800	2
Tc01_g002810	0
Tc01_g002820	4
Tc01_g002830	1
Tc01_g002840	4
Tc01_g002841	4
Tc01_g002842	4
Tc01_g002850	2
Tc01_g002860	4
Tc01_g002870	1
Tc01_g002880	4
Tc01_g002890	1
Tc01_g002900	0
Tc01_g002910	0
Tc01_g002920	4
Tc01_g002930	4
Tc01_g002940	4
Tc01_g002950	1
Tc01_g002960	4
Tc01_g002970	1
Tc01_g002980	4
Tc01_g002990	1
Tc01_g003000	1
Tc01_g003010	1
Tc01_g003020	4
Tc01_g003030	1
Tc01_g003040	4
Tc01_g003050	4
Tc01_g003060	1
Tc01_g003070	4
Tc01_g003080	4
Tc01_g003090	4
Tc01_g003100	0
Tc01_g003110	4
Tc01_g003120	4
Tc01_g003130	4
Tc01_g003140	4
Tc01_g003150	4
Tc01_g003160	0
Tc01_g003170	4
Tc01_g003180	4
Tc01_g003190	0
Tc01_g003200	4
Tc01_g003210	3
Tc01_g003220	3
Tc01_g003230	1
Tc01_g003240	1
Tc01_g003250	1
Tc01_g003260	1
Tc01_g003270	4
Tc01_g003280	0
Tc01_g003290	4
Tc01_g003300	1
Tc01_g003310	4
Tc01_g003320	1
Tc01_g003330	4
Tc01_g003340	4
Tc01_g003350	1
Tc01_g003360	1
Tc01_g003370	4
Tc01_g003380	3
Tc01_g003390	3
Tc01_g003400	0
Tc01_g003410	0
Tc01_g003420	1
Tc01_g003430	4
Tc01_g003440	4
Tc01_g003450	4
Tc01_g003460	2
Tc01_g003470	4
Tc01_g003480	4
Tc01_g003490	4
Tc01_g003500	1
Tc01_g003510	0
Tc01_g003520	4
Tc01_g003530	4
Tc01_g003540	4
Tc01_g003550	1
Tc01_g003560	1
Tc01_g003570	4
Tc01_g003580	4
Tc01_g003590	4
Tc01_g003600	4
Tc01_g003610	4
Tc01_g003620	1
Tc01_g003630	4
Tc01_g003640	3
Tc01_g003650	4
Tc01_g003660	3
Tc01_g003670	3
Tc01_g003680	3
Tc01_g003690	3
Tc01_g003700	3
Tc01_g003710	1
Tc01_g003720	4
Tc01_g003730	4
Tc01_g003740	1
Tc01_g003750	4
Tc01_g003760	4
Tc01_g003770	4
Tc01_g003780	1
Tc01_g003790	4
Tc01_g003800	4
Tc01_g003810	4
Tc01_g003820	1
Tc01_g003830	4
Tc01_g003840	4
Tc01_g003850	4
Tc01_g003860	4
Tc01_g003870	4
Tc01_g003880	1
Tc01_g003890	1
Tc01_g003900	0
Tc01_g003910	4
Tc01_g003920	4
Tc01_g003930	4
Tc01_g003940	4
Tc01_g003950	4
Tc01_g003960	4
Tc01_g003970	4
Tc01_g003980	4
Tc01_g003990	0
Tc01_g004000	4
Tc01_g004010	4
Tc01_g004020	1
Tc01_g004030	0
Tc01_g004040	0
Tc01_g004050	4
Tc01_g004060	0
Tc01_g004070	4
Tc01_g004080	0
Tc01_g004090	4
Tc01_g004100	4
Tc01_g004110	1
Tc01_g004120	4
Tc01_g004130	4
Tc01_g004140	4
Tc01_g004150	4
Tc01_g004160	3
Tc01_g004170	3
Tc01_g004180	3
Tc01_g004190	2
Tc01_g004200	1
Tc01_g004210	4
Tc01_g004220	4
Tc01_g004230	4
Tc01_g004240	4
Tc01_g004250	0
Tc01_g004260	0
Tc01_g004270	4
Tc01_g004280	4
Tc01_g004290	3
Tc01_g004300	4
Tc01_g004310	4
Tc01_g004320	3
Tc01_g004330	3
Tc01_g004340	2
Tc01_g004341	4
Tc01_g004350	2
Tc01_g004360	4
Tc01_g004370	3
Tc01_g004380	3
Tc01_g004390	3
Tc01_g004400	3
Tc01_g004410	3
Tc01_g004420	0
Tc01_g004430	4
Tc01_g004440	4
Tc01_g004450	3
Tc01_g004460	4
Tc01_g004470	3
Tc01_g004480	4
Tc01_g004490	4
Tc01_g004500	2
Tc01_g004510	2
Tc01_g004520	4
Tc01_g004530	4
Tc01_g004540	4
Tc01_g004550	0
Tc01_g004560	4
Tc01_g004570	1
Tc01_g004580	4
Tc01_g004590	4
Tc01_g004600	4
Tc01_g004610	0
Tc01_g004620	4
Tc01_g004630	3
Tc01_g004640	3
Tc01_g004650	3
Tc01_g004660	4
Tc01_g004670	1
Tc01_g004680	0
Tc01_g004690	0
Tc01_g004700	0
Tc01_g004710	4
Tc01_g004720	0
Tc01_g004730	0
Tc01_g004740	0
Tc01_g004750	4
Tc01_g004760	0
Tc01_g004770	4
Tc01_g004780	4
Tc01_g004790	0
Tc01_g004800	4
Tc01_g004810	2
Tc01_g004820	4
Tc01_g004830	1
Tc01_g004840	1
Tc01_g004850	4
Tc01_g004860	0
Tc01_g004870	4
Tc01_g004880	4
Tc01_g004890	4
Tc01_g004900	1
Tc01_g004910	0
Tc01_g004920	0
Tc01_g004930	4
Tc01_g004940	4
Tc01_g004950	4
Tc01_g004960	0
Tc01_g004970	4
Tc01_g004980	4
Tc01_g004990	4
Tc01_g005000	3
Tc01_g005010	3
Tc01_g005020	3
Tc01_g005030	3
Tc01_g005040	0
Tc01_g005050	0
Tc01_g005060	1
Tc01_g005070	4
Tc01_g005080	4
Tc01_g005090	4
Tc01_g005100	0
Tc01_g005110	3
Tc01_g005120	3
Tc01_g005130	4
Tc01_g005140	0
Tc01_g005150	3
Tc01_g005160	3
Tc01_g005170	4
Tc01_g005180	4
Tc01_g005190	4
Tc01_g005200	4
Tc01_g005210	4
Tc01_g005220	3
Tc01_g005230	2
Tc01_g005240	4
Tc01_g005250	1
Tc01_g005260	0
Tc01_g005270	4
Tc01_g005280	4
Tc01_g005290	4
Tc01_g005300	1
Tc01_g005310	2
Tc01_g005320	4
Tc01_g005330	4
Tc01_g005340	4
Tc01_g005350	3
Tc01_g005360	4
Tc01_g005370	3
Tc01_g005380	4
Tc01_g005390	4
Tc01_g005400	4
Tc01_g005410	1
Tc01_g005420	4
Tc01_g005430	1
Tc01_g005440	4
Tc01_g005450	0
Tc01_g005460	4
Tc01_g005470	4
Tc01_g005480	4
Tc01_g005490	1
Tc01_g005500	4
Tc01_g005510	4
Tc01_g005520	4
Tc01_g005530	4
Tc01_g005540	4
Tc01_g005550	3
Tc01_g005560	4
Tc01_g005570	4
Tc01_g005580	4
Tc01_g005590	1
Tc01_g005600	4
Tc01_g005610	1
Tc01_g005620	1
Tc01_g005630	4
Tc01_g005640	4
Tc01_g005650	4
Tc01_g005660	4
Tc01_g005670	1
Tc01_g005680	4
Tc01_g005690	0
Tc01_g005700	4
Tc01_g005710	4
Tc01_g005720	4
Tc01_g005730	4
Tc01_g005740	3
Tc01_g005750	4
Tc01_g005760	0
Tc01_g005770	4
Tc01_g005780	4
Tc01_g005790	0
Tc01_g005800	4
Tc01_g005810	4
Tc01_g005820	4
Tc01_g005830	3
Tc01_g005840	3
Tc01_g005850	1
Tc01_g005860	3
Tc01_g005870	4
Tc01_g005880	3
Tc01_g005890	4
Tc01_g005900	1
Tc01_g005910	4
Tc01_g005920	0
Tc01_g005930	4
Tc01_g005940	4
Tc01_g005950	4
Tc01_g005960	4
Tc01_g005970	4
Tc01_g005980	4
Tc01_g005990	4
Tc01_g006000	4
Tc01_g006010	4
Tc01_g006020	4
Tc01_g006030	4
Tc01_g006040	4
Tc01_g006050	1
Tc01_g006060	1
Tc01_g006070	4
Tc01_g006080	4
Tc01_g006090	0
Tc01_g006100	4
Tc01_g006110	0
Tc01_g006120	4
Tc01_g006130	4
Tc01_g006140	4
Tc01_g006150	0
Tc01_g006160	4
Tc01_g006170	4
Tc01_g006180	1
Tc01_g006190	4
Tc01_g006200	3
Tc01_g006210	1
Tc01_g006220	4
Tc01_g006230	4
Tc01_g006240	4
Tc01_g006250	0
Tc01_g006260	4
Tc01_g006270	0
Tc01_g006280	4
Tc01_g006290	4
Tc01_g006300	4
Tc01_g006310	2
Tc01_g006320	3
Tc01_g006330	3
Tc01_g006340	0
Tc01_g006350	1
Tc01_g006360	4
Tc01_g006370	1
Tc01_g006380	4
Tc01_g006390	0
Tc01_g006400	4
Tc01_g006410	0
Tc01_g006420	4
Tc01_g006430	4
Tc01_g006440	1
Tc01_g006450	4
Tc01_g006460	0
Tc01_g006470	4
Tc01_g006480	4
Tc01_g006490	4
Tc01_g006500	1
Tc01_g006510	1
Tc01_g006520	0
Tc01_g006530	0
Tc01_g006540	4
Tc01_g006550	4
Tc01_g006560	0
Tc01_g006570	1
Tc01_g006580	4
Tc01_g006590	4
Tc01_g006600	1
Tc01_g006610	4
Tc01_g006620	4
Tc01_g006630	0
Tc01_g006640	4
Tc01_g006650	1
Tc01_g006660	0
Tc01_g006670	1
Tc01_g006680	4
Tc01_g006690	4
Tc01_g006700	1
Tc01_g006710	0
Tc01_g006720	0
Tc01_g006730	4
Tc01_g006740	4
Tc01_g006750	4
Tc01_g006760	0
Tc01_g006770	1
Tc01_g006780	4
Tc01_g006790	4
Tc01_g006800	4
Tc01_g006810	0
Tc01_g006820	4
Tc01_g006830	4
Tc01_g006840	4
Tc01_g006850	4
Tc01_g006860	4
Tc01_g006870	0
Tc01_g006880	3
Tc01_g006890	3
Tc01_g006900	4
Tc01_g006910	4
Tc01_g006920	4
Tc01_g006930	4
Tc01_g006940	4
Tc01_g006950	4
Tc01_g006960	4
Tc01_g006970	4
Tc01_g006980	4
Tc01_g006990	4
Tc01_g007000	1
Tc01_g007010	4
Tc01_g007020	4
Tc01_g007030	4
Tc01_g007040	4
Tc01_g007050	4
Tc01_g007060	1
Tc01_g007070	1
Tc01_g007080	4
Tc01_g007090	0
Tc01_g007100	4
Tc01_g007110	0
Tc01_g007120	4
Tc01_g007130	4
Tc01_g007140	4
Tc01_g007150	0
Tc01_g007160	4
Tc01_g007161	4
Tc01_g007162	4
Tc01_g007170	0
Tc01_g007180	4
Tc01_g007190	3
Tc01_g007200	4
Tc01_g007210	4
Tc01_g007220	4
Tc01_g007230	1
Tc01_g007240	4
Tc01_g007250	4
Tc01_g007260	4
Tc01_g007270	4
Tc01_g007280	4
Tc01_g007290	4
Tc01_g007300	1
Tc01_g007310	0
Tc01_g007320	0
Tc01_g007330	0
Tc01_g007340	4
Tc01_g007350	4
Tc01_g007360	4
Tc01_g007370	4
Tc01_g007380	4
Tc01_g007390	4
Tc01_g007400	0
Tc01_g007410	4
Tc01_g007420	4
Tc01_g007430	4
Tc01_g007440	0
Tc01_g007450	4
Tc01_g007460	4
Tc01_g007470	1
Tc01_g007480	4
Tc01_g007490	3
Tc01_g007500	4
Tc01_g007510	0
Tc01_g007520	4
Tc01_g007530	4
Tc01_g007540	0
Tc01_g007550	1
Tc01_g007560	4
Tc01_g007570	1
Tc01_g007580	4
Tc01_g007590	4
Tc01_g007600	4
Tc01_g007610	4
Tc01_g007620	4
Tc01_g007621	4
Tc01_g007630	4
Tc01_g007640	4
Tc01_g007650	3
Tc01_g007660	4
Tc01_g007670	4
Tc01_g007680	4
Tc01_g007690	4
Tc01_g007700	4
Tc01_g007710	4
Tc01_g007720	3
Tc01_g007730	4
Tc01_g007740	4
Tc01_g007750	4
Tc01_g007760	4
Tc01_g007770	4
Tc01_g007780	0
Tc01_g007790	4
Tc01_g007800	1
Tc01_g007810	4
Tc01_g007820	4
Tc01_g007830	0
Tc01_g007840	2
Tc01_g007850	4
Tc01_g007851	4
Tc01_g007860	4
Tc01_g007870	4
Tc01_g007880	0
Tc01_g007890	4
Tc01_g007900	0
Tc01_g007910	4
Tc01_g007920	4
Tc01_g007930	4
Tc01_g007940	4
Tc01_g007950	4
Tc01_g007960	0
Tc01_g007970	0
Tc01_g007980	4
Tc01_g007990	4
Tc01_g008000	4
Tc01_g008010	0
Tc01_g008020	4
Tc01_g008030	4
Tc01_g008040	4
Tc01_g008050	2
Tc01_g008060	4
Tc01_g008070	4
Tc01_g008080	4
Tc01_g008090	4
Tc01_g008100	1
Tc01_g008110	4
Tc01_g008120	4
Tc01_g008130	0
Tc01_g008140	4
Tc01_g008150	4
Tc01_g008160	4
Tc01_g008170	4
Tc01_g008180	4
Tc01_g008190	1
Tc01_g008191	4
Tc01_g008200	0
Tc01_g008201	1
Tc01_g008210	4
Tc01_g008220	4
Tc01_g008221	4
Tc01_g008230	4
Tc01_g008240	3
Tc01_g008250	4
Tc01_g008260	0
Tc01_g008270	4
Tc01_g008280	4
Tc01_g008290	4
Tc01_g008300	4
Tc01_g008310	4
Tc01_g008320	3
Tc01_g008330	1
Tc01_g008340	1
Tc01_g008350	4
Tc01_g008360	1
Tc01_g008370	4
Tc01_g008371	4
Tc01_g008380	4
Tc01_g008390	0
Tc01_g008400	4
Tc01_g008410	4
Tc01_g008420	0
Tc01_g008430	4
Tc01_g008440	4
Tc01_g008450	1
Tc01_g008460	0
Tc01_g008470	4
Tc01_g008480	4
Tc01_g008490	0
Tc01_g008500	4
Tc01_g008510	4
Tc01_g008520	4
Tc01_g008530	4
Tc01_g008540	1
Tc01_g008550	4
Tc01_g008560	4
Tc01_g008570	4
Tc01_g008571	4
Tc01_g008580	4
Tc01_g008590	4
Tc01_g008600	0
Tc01_g008610	2
Tc01_g008620	0
Tc01_g008630	0
Tc01_g008640	0
Tc01_g008650	4
Tc01_g008660	4
Tc01_g008670	0
Tc01_g008680	1
Tc01_g008690	4
Tc01_g008700	3
Tc01_g008710	3
Tc01_g008720	4
Tc01_g008730	4
Tc01_g008740	4
Tc01_g008750	1
Tc01_g008760	4
Tc01_g008770	4
Tc01_g008780	4
Tc01_g008790	1
Tc01_g008800	4
Tc01_g008810	0
Tc01_g008820	0
Tc01_g008830	4
Tc01_g008840	4
Tc01_g008841	4
Tc01_g008850	4
Tc01_g008860	0
Tc01_g008870	0
Tc01_g008880	4
Tc01_g008890	4
Tc01_g008900	4
Tc01_g008910	0
Tc01_g008920	4
Tc01_g008930	4
Tc01_g008940	0
Tc01_g008950	0
Tc01_g008960	0
Tc01_g008970	4
Tc01_g008980	1
Tc01_g008990	4
Tc01_g009000	1
Tc01_g009010	4
Tc01_g009020	4
Tc01_g009030	0
Tc01_g009040	4
Tc01_g009050	1
Tc01_g009060	0
Tc01_g009070	4
Tc01_g009080	3
Tc01_g009090	0
Tc01_g009100	4
Tc01_g009110	1
Tc01_g009120	1
Tc01_g009130	2
Tc01_g009140	1
Tc01_g009150	1
Tc01_g009160	3
Tc01_g009170	3
Tc01_g009180	4
Tc01_g009190	1
Tc01_g009200	4
Tc01_g009210	4
Tc01_g009220	4
Tc01_g009230	0
Tc01_g009240	1
Tc01_g009250	4
Tc01_g009260	0
Tc01_g009270	1
Tc01_g009280	4
Tc01_g009290	1
Tc01_g009300	1
Tc01_g009310	1
Tc01_g009320	4
Tc01_g009330	1
Tc01_g009331	4
Tc01_g009332	4
Tc01_g009340	4
Tc01_g009350	4
Tc01_g009360	0
Tc01_g009370	4
Tc01_g009380	0
Tc01_g009390	4
Tc01_g009400	4
Tc01_g009410	1
Tc01_g009420	4
Tc01_g009430	0
Tc01_g009440	1
Tc01_g009450	4
Tc01_g009460	0
Tc01_g009470	2
Tc01_g009480	0
Tc01_g009490	4
Tc01_g009500	3
Tc01_g009510	4
Tc01_g009520	4
Tc01_g009530	4
Tc01_g009540	1
Tc01_g009550	0
Tc01_g009560	0
Tc01_g009570	0
Tc01_g009580	0
Tc01_g009590	1
Tc01_g009600	0
Tc01_g009610	1
Tc01_g009620	1
Tc01_g009630	1
Tc01_g009640	1
Tc01_g009650	1
Tc01_g009660	1
Tc01_g009670	2
Tc01_g009680	4
Tc01_g009690	2
Tc01_g009700	1
Tc01_g009710	4
Tc01_g009720	4
Tc01_g009730	0
Tc01_g009740	1
Tc01_g009750	1
Tc01_g009760	0
Tc01_g009770	4
Tc01_g009780	4
Tc01_g009790	4
Tc01_g009800	1
Tc01_g009810	1
Tc01_g009820	0
Tc01_g009830	4
Tc01_g009840	2
Tc01_g009850	3
Tc01_g009860	4
Tc01_g009870	3
Tc01_g009880	3
Tc01_g009890	3
Tc01_g009900	4
Tc01_g009910	4
Tc01_g009920	4
Tc01_g009930	0
Tc01_g009940	0
Tc01_g009950	4
Tc01_g009960	0
Tc01_g009970	0
Tc01_g009980	4
Tc01_g009990	4
Tc01_g010000	0
Tc01_g010010	4
Tc01_g010020	0
Tc01_g010030	0
Tc01_g010040	1
Tc01_g010050	4
Tc01_g010060	1
Tc01_g010070	1
Tc01_g010080	0
Tc01_g010090	1
Tc01_g010100	4
Tc01_g010110	4
Tc01_g010120	1
Tc01_g010130	4
Tc01_g010140	4
Tc01_g010150	4
Tc01_g010160	0
Tc01_g010170	1
Tc01_g010180	4
Tc01_g010190	0
Tc01_g010200	1
Tc01_g010210	2
Tc01_g010220	4
Tc01_g010230	4
Tc01_g010240	1
Tc01_g010250	1
Tc01_g010260	1
Tc01_g010270	0
Tc01_g010280	0
Tc01_g010290	1
Tc01_g010300	0
Tc01_g010310	4
Tc01_g010320	3
Tc01_g010330	4
Tc01_g010340	0
Tc01_g010350	1
Tc01_g010351	4
Tc01_g010352	4
Tc01_g010360	4
Tc01_g010370	4
Tc01_g010380	4
Tc01_g010381	4
Tc01_g010382	4
Tc01_g010390	4
Tc01_g010400	4
Tc01_g010410	4
Tc01_g010420	3
Tc01_g010430	1
Tc01_g010440	4
Tc01_g010450	4
Tc01_g010460	0
Tc01_g010470	4
Tc01_g010480	0
Tc01_g010490	0
Tc01_g010500	4
Tc01_g010510	0
Tc01_g010520	1
Tc01_g010530	1
Tc01_g010540	4
Tc01_g010550	0
Tc01_g010560	1
Tc01_g010570	0
Tc01_g010580	4
Tc01_g010590	4
Tc01_g010600	4
Tc01_g010610	0
Tc01_g010620	4
Tc01_g010630	4
Tc01_g010640	4
Tc01_g010650	4
Tc01_g010651	4
Tc01_g010660	2
Tc01_g010670	4
Tc01_g010680	3
Tc01_g010690	3
Tc01_g010700	4
Tc01_g010710	4
Tc01_g010720	4
Tc01_g010730	0
Tc01_g010740	4
Tc01_g010750	4
Tc01_g010751	4
Tc01_g010760	4
Tc01_g010770	4
Tc01_g010771	4
Tc01_g010780	0
Tc01_g010790	4
Tc01_g010800	0
Tc01_g010810	1
Tc01_g010820	0
Tc01_g010830	1
Tc01_g010840	0
Tc01_g010850	1
Tc01_g010860	0
Tc01_g010870	0
Tc01_g010880	1
Tc01_g010890	4
Tc01_g010900	4
Tc01_g010910	4
Tc01_g010920	4
Tc01_g010930	4
Tc01_g010940	4
Tc01_g010950	4
Tc01_g010960	2
Tc01_g010970	2
Tc01_g010980	4
Tc01_g010990	4
Tc01_g011000	0
Tc01_g011010	0
Tc01_g011020	4
Tc01_g011030	4
Tc01_g011040	4
Tc01_g011050	1
Tc01_g011060	4
Tc01_g011070	3
Tc01_g011080	0
Tc01_g011090	4
Tc01_g011100	4
Tc01_g011110	4
Tc01_g011120	0
Tc01_g011130	4
Tc01_g011140	4
Tc01_g011150	2
Tc01_g011160	0
Tc01_g011170	4
Tc01_g011180	1
Tc01_g011190	2
Tc01_g011191	4
Tc01_g011200	2
Tc01_g011210	2
Tc01_g011220	4
Tc01_g011230	1
Tc01_g011240	4
Tc01_g011250	4
Tc01_g011260	4
Tc01_g011261	4
Tc01_g011270	4
Tc01_g011280	3
Tc01_g011281	4
Tc01_g011290	4
Tc01_g011300	4
Tc01_g011310	3
Tc01_g011320	3
Tc01_g011330	4
Tc01_g011331	4
Tc01_g011332	4
Tc01_g011340	2
Tc01_g011350	4
Tc01_g011360	0
Tc01_g011370	1
Tc01_g011380	1
Tc01_g011390	4
Tc01_g011400	4
Tc01_g011410	1
Tc01_g011420	1
Tc01_g011430	4
Tc01_g011440	1
Tc01_g011450	4
Tc01_g011460	4
Tc01_g011470	4
Tc01_g011480	4
Tc01_g011490	1
Tc01_g011500	2
Tc01_g011510	4
Tc01_g011520	4
Tc01_g011530	4
Tc01_g011540	4
Tc01_g011550	3
Tc01_g011560	4
Tc01_g011570	4
Tc01_g011580	2
Tc01_g011590	4
Tc01_g011591	4
Tc01_g011592	4
Tc01_g011600	0
Tc01_g011610	4
Tc01_g011620	4
Tc01_g011630	0
Tc01_g011640	2
Tc01_g011650	4
Tc01_g011660	4
Tc01_g011670	4
Tc01_g011680	3
Tc01_g011690	1
Tc01_g011700	4
Tc01_g011710	1
Tc01_g011711	4
Tc01_g011720	1
Tc01_g011730	1
Tc01_g011740	4
Tc01_g011750	1
Tc01_g011760	4
Tc01_g011770	4
Tc01_g011780	1
Tc01_g011790	4
Tc01_g011800	0
Tc01_g011810	0
Tc01_g011820	4
Tc01_g011830	1
Tc01_g011840	4
Tc01_g011850	3
Tc01_g011851	4
Tc01_g011860	3
Tc01_g011870	3
Tc01_g011880	1
Tc01_g011890	2
Tc01_g011900	1
Tc01_g011910	4
Tc01_g011920	4
Tc01_g011930	0
Tc01_g011940	4
Tc01_g011950	4
Tc01_g011960	1
Tc01_g011970	4
Tc01_g011980	4
Tc01_g011990	0
Tc01_g012000	4
Tc01_g012010	1
Tc01_g012020	1
Tc01_g012030	4
Tc01_g012040	1
Tc01_g012050	1
Tc01_g012060	4
Tc01_g012070	4
Tc01_g012080	1
Tc01_g012090	0
Tc01_g012100	4
Tc01_g012110	4
Tc01_g012120	1
Tc01_g012130	0
Tc01_g012140	4
Tc01_g012150	1
Tc01_g012160	3
Tc01_g012170	4
Tc01_g012180	3
Tc01_g012190	3
Tc01_g012200	4
Tc01_g012210	1
Tc01_g012220	4
Tc01_g012230	0
Tc01_g012231	4
Tc01_g012240	4
Tc01_g012250	0
Tc01_g012260	1
Tc01_g012270	4
Tc01_g012280	1
Tc01_g012290	0
Tc01_g012300	0
Tc01_g012310	4
Tc01_g012320	3
Tc01_g012330	4
Tc01_g012340	0
Tc01_g012350	1
Tc01_g012360	4
Tc01_g012370	4
Tc01_g012380	0
Tc01_g012390	0
Tc01_g012400	0
Tc01_g012410	1
Tc01_g012411	4
Tc01_g012420	1
Tc01_g012421	4
Tc01_g012430	0
Tc01_g012440	1
Tc01_g012450	4
Tc01_g012460	1
Tc01_g012470	4
Tc01_g012480	0
Tc01_g012490	4
Tc01_g012500	4
Tc01_g012510	0
Tc01_g012520	1
Tc01_g012530	2
Tc01_g012540	0
Tc01_g012541	4
Tc01_g012550	2
Tc01_g012560	4
Tc01_g012570	4
Tc01_g012580	4
Tc01_g012590	1
Tc01_g012600	1
Tc01_g012610	0
Tc01_g012620	1
Tc01_g012630	4
Tc01_g012640	4
Tc01_g012650	4
Tc01_g012660	4
Tc01_g012670	0
Tc01_g012671	4
Tc01_g012680	1
Tc01_g012690	4
Tc01_g012700	3
Tc01_g012710	4
Tc01_g012720	4
Tc01_g012730	0
Tc01_g012740	0
Tc01_g012750	4
Tc01_g012760	0
Tc01_g012770	0
Tc01_g012780	4
Tc01_g012781	4
Tc01_g012790	4
Tc01_g012800	4
Tc01_g012810	4
Tc01_g012820	1
Tc01_g012830	4
Tc01_g012840	4
Tc01_g012850	0
Tc01_g012860	1
Tc01_g012870	4
Tc01_g012880	4
Tc01_g012890	1
Tc01_g012900	1
Tc01_g012910	1
Tc01_g012920	1
Tc01_g012930	2
Tc01_g012940	1
Tc01_g012950	1
Tc01_g012960	2
Tc01_g012970	1
Tc01_g012980	0
Tc01_g012990	4
Tc01_g013000	4
Tc01_g013010	1
Tc01_g013020	1
Tc01_g013030	4
Tc01_g013040	4
Tc01_g013050	4
Tc01_g013060	1
Tc01_g013070	1
Tc01_g013080	1
Tc01_g013090	4
Tc01_g013100	4
Tc01_g013110	1
Tc01_g013111	4
Tc01_g013112	4
Tc01_g013113	4
Tc01_g013120	1
Tc01_g013130	1
Tc01_g013140	4
Tc01_g013150	1
Tc01_g013160	0
Tc01_g013170	1
Tc01_g013180	0
Tc01_g013181	1
Tc01_g013190	4
Tc01_g013200	4
Tc01_g013210	2
Tc01_g013211	4
Tc01_g013212	4
Tc01_g013220	0
Tc01_g013230	0
Tc01_g013240	4
Tc01_g013250	4
Tc01_g013260	0
Tc01_g013270	0
Tc01_g013280	1
Tc01_g013290	1
Tc01_g013300	4
Tc01_g013310	4
Tc01_g013320	1
Tc01_g013330	4
Tc01_g013340	1
Tc01_g013350	4
Tc01_g013360	1
Tc01_g013370	0
Tc01_g013380	4
Tc01_g013390	4
Tc01_g013400	4
Tc01_g013410	1
Tc01_g013420	3
Tc01_g013430	3
Tc01_g013440	4
Tc01_g013450	1
Tc01_g013460	4
Tc01_g013461	4
Tc01_g013470	4
Tc01_g013480	4
Tc01_g013490	4
Tc01_g013500	3
Tc01_g013510	4
Tc01_g013520	4
Tc01_g013530	0
Tc01_g013540	4
Tc01_g013550	4
Tc01_g013560	4
Tc01_g013570	3
Tc01_g013580	4
Tc01_g013590	3
Tc01_g013600	0
Tc01_g013610	4
Tc01_g013620	4
Tc01_g013630	0
Tc01_g013640	1
Tc01_g013650	4
Tc01_g013660	0
Tc01_g013670	4
Tc01_g013680	0
Tc01_g013690	0
Tc01_g013700	4
Tc01_g013701	4
Tc01_g013710	4
Tc01_g013711	4
Tc01_g013712	4
Tc01_g013720	4
Tc01_g013730	4
Tc01_g013731	4
Tc01_g013740	4
Tc01_g013750	4
Tc01_g013760	4
Tc01_g013761	4
Tc01_g013762	4
Tc01_g013770	3
Tc01_g013780	3
Tc01_g013790	3
Tc01_g013800	4
Tc01_g013810	4
Tc01_g013820	4
Tc01_g013830	0
Tc01_g013840	4
Tc01_g013841	4
Tc01_g013850	4
Tc01_g013860	4
Tc01_g013870	4
Tc01_g013880	4
Tc01_g013890	4
Tc01_g013900	2
Tc01_g013910	4
Tc01_g013920	4
Tc01_g013930	4
Tc01_g013940	4
Tc01_g013950	0
Tc01_g013960	4
Tc01_g013970	4
Tc01_g013980	1
Tc01_g013981	4
Tc01_g013990	4
Tc01_g014000	4
Tc01_g014010	4
Tc01_g014020	2
Tc01_g014030	4
Tc01_g014040	0
Tc01_g014050	3
Tc01_g014060	3
Tc01_g014070	4
Tc01_g014080	0
Tc01_g014081	4
Tc01_g014090	4
Tc01_g014091	4
Tc01_g014100	4
Tc01_g014101	4
Tc01_g014110	4
Tc01_g014120	4
Tc01_g014130	3
Tc01_g014140	1
Tc01_g014150	0
Tc01_g014160	1
Tc01_g014170	4
Tc01_g014180	0
Tc01_g014190	2
Tc01_g014200	0
Tc01_g014210	0
Tc01_g014220	4
Tc01_g014230	4
Tc01_g014240	4
Tc01_g014250	4
Tc01_g014260	4
Tc01_g014270	4
Tc01_g014280	4
Tc01_g014290	1
Tc01_g014300	4
Tc01_g014310	4
Tc01_g014320	1
Tc01_g014330	4
Tc01_g014331	0
Tc01_g014340	4
Tc01_g014350	0
Tc01_g014360	1
Tc01_g014370	0
Tc01_g014380	0
Tc01_g014390	4
Tc01_g014391	4
Tc01_g014400	1
Tc01_g014410	4
Tc01_g014420	4
Tc01_g014421	4
Tc01_g014430	4
Tc01_g014440	4
Tc01_g014450	4
Tc01_g014460	4
Tc01_g014470	0
Tc01_g014480	0
Tc01_g014490	4
Tc01_g014500	4
Tc01_g014510	0
Tc01_g014511	4
Tc01_g014520	4
Tc01_g014530	3
Tc01_g014540	0
Tc01_g014550	0
Tc01_g014560	0
Tc01_g014570	4
Tc01_g014580	4
Tc01_g014590	4
Tc01_g014600	4
Tc01_g014610	4
Tc01_g014620	1
Tc01_g014630	4
Tc01_g014640	4
Tc01_g014650	0
Tc01_g014660	4
Tc01_g014670	4
Tc01_g014680	4
Tc01_g014690	4
Tc01_g014700	4
Tc01_g014710	4
Tc01_g014720	4
Tc01_g014730	0
Tc01_g014740	0
Tc01_g014750	4
Tc01_g014760	0
Tc01_g014770	4
Tc01_g014780	0
Tc01_g014790	0
Tc01_g014800	4
Tc01_g014801	4
Tc01_g014810	3
Tc01_g014820	3
Tc01_g014830	4
Tc01_g014840	4
Tc01_g014850	1
Tc01_g014860	4
Tc01_g014870	1
Tc01_g014880	4
Tc01_g014890	4
Tc01_g014900	4
Tc01_g014910	4
Tc01_g014920	3
Tc01_g014930	4
Tc01_g014940	0
Tc01_g014950	4
Tc01_g014960	4
Tc01_g014970	4
Tc01_g014980	0
Tc01_g014990	4
Tc01_g014991	4
Tc01_g014992	4
Tc01_g015000	4
Tc01_g015001	4
Tc01_g015010	0
Tc01_g015020	4
Tc01_g015021	4
Tc01_g015030	2
Tc01_g015040	4
Tc01_g015050	1
Tc01_g015060	4
Tc01_g015061	4
Tc01_g015070	4
Tc01_g015080	4
Tc01_g015090	0
Tc01_g015091	4
Tc01_g015100	1
Tc01_g015101	4
Tc01_g015110	4
Tc01_g015120	4
Tc01_g015130	4
Tc01_g015131	4
Tc01_g015140	2
Tc01_g015150	4
Tc01_g015160	4
Tc01_g015161	4
Tc01_g015170	0
Tc01_g015180	4
Tc01_g015190	4
Tc01_g015200	0
Tc01_g015210	1
Tc01_g015211	4
Tc01_g015212	4
Tc01_g015220	4
Tc01_g015230	4
Tc01_g015231	4
Tc01_g015240	4
Tc01_g015250	4
Tc01_g015260	4
Tc01_g015261	4
Tc01_g015262	4
Tc01_g015270	4
Tc01_g015280	4
Tc01_g015281	4
Tc01_g015290	4
Tc01_g015291	4
Tc01_g015300	1
Tc01_g015310	4
Tc01_g015320	1
Tc01_g015330	4
Tc01_g015340	4
Tc01_g015341	4
Tc01_g015342	4
Tc01_g015343	4
Tc01_g015344	4
Tc01_g015350	1
Tc01_g015351	4
Tc01_g015360	4
Tc01_g015370	1
Tc01_g015380	4
Tc01_g015381	4
Tc01_g015390	4
Tc01_g015400	4
Tc01_g015410	4
Tc01_g015420	4
Tc01_g015421	4
Tc01_g015430	4
Tc01_g015440	4
Tc01_g015450	0
Tc01_g015451	4
Tc01_g015460	4
Tc01_g015470	4
Tc01_g015480	4
Tc01_g015490	0
Tc01_g015500	4
Tc01_g015510	0
Tc01_g015520	1
Tc01_g015530	4
Tc01_g015540	0
Tc01_g015550	0
Tc01_g015560	4
Tc01_g015570	4
Tc01_g015580	4
Tc01_g015590	4
Tc01_g015591	4
Tc01_g015592	4
Tc01_g015593	4
Tc01_g015600	4
Tc01_g015601	4
Tc01_g015602	4
Tc01_g015603	4
Tc01_g015604	4
Tc01_g015610	4
Tc01_g015620	4
Tc01_g015630	4
Tc01_g015640	4
Tc01_g015650	4
Tc01_g015651	4
Tc01_g015660	4
Tc01_g015670	4
Tc01_g015671	4
Tc01_g015672	4
Tc01_g015680	4
Tc01_g015681	4
Tc01_g015682	4
Tc01_g015690	4
Tc01_g015700	4
Tc01_g015701	4
Tc01_g015702	4
Tc01_g015710	4
Tc01_g015720	4
Tc01_g015730	4
Tc01_g015740	4
Tc01_g015750	4
Tc01_g015760	4
Tc01_g015770	3
Tc01_g015780	4
Tc01_g015790	4
Tc01_g015800	2
Tc01_g015810	3
Tc01_g015820	4
Tc01_g015830	4
Tc01_g015831	4
Tc01_g015832	4
Tc01_g015840	0
Tc01_g015841	4
Tc01_g015842	4
Tc01_g015843	4
Tc01_g015850	4
Tc01_g015860	4
Tc01_g015870	4
Tc01_g015880	4
Tc01_g015890	4
Tc01_g015891	4
Tc01_g015900	4
Tc01_g015910	4
Tc01_g015920	1
Tc01_g015930	4
Tc01_g015931	4
Tc01_g015932	4
Tc01_g015940	4
Tc01_g015950	4
Tc01_g015960	1
Tc01_g015970	0
Tc01_g015980	4
Tc01_g015990	1
Tc01_g016000	1
Tc01_g016010	4
Tc01_g016020	4
Tc01_g016030	4
Tc01_g016040	4
Tc01_g016050	4
Tc01_g016060	4
Tc01_g016070	4
Tc01_g016080	4
Tc01_g016090	4
Tc01_g016100	4
Tc01_g016110	4
Tc01_g016120	4
Tc01_g016130	4
Tc01_g016140	4
Tc01_g016150	4
Tc01_g016160	3
Tc01_g016170	4
Tc01_g016180	4
Tc01_g016190	1
Tc01_g016200	0
Tc01_g016210	0
Tc01_g016220	0
Tc01_g016230	0
Tc01_g016240	4
Tc01_g016250	4
Tc01_g016260	4
Tc01_g016270	4
Tc01_g016280	4
Tc01_g016290	4
Tc01_g016300	4
Tc01_g016310	0
Tc01_g016320	4
Tc01_g016330	4
Tc01_g016331	4
Tc01_g016332	4
Tc01_g016340	4
Tc01_g016350	4
Tc01_g016360	4
Tc01_g016370	4
Tc01_g016380	4
Tc01_g016390	0
Tc01_g016391	4
Tc01_g016392	4
Tc01_g016400	4
Tc01_g016401	4
Tc01_g016410	0
Tc01_g016420	4
Tc01_g016430	4
Tc01_g016431	4
Tc01_g016432	4
Tc01_g016433	4
Tc01_g016440	4
Tc01_g016450	4
Tc01_g016460	0
Tc01_g016461	4
Tc01_g016470	0
Tc01_g016480	4
Tc01_g016490	4
Tc01_g016500	4
Tc01_g016510	4
Tc01_g016511	4
Tc01_g016520	4
Tc01_g016530	1
Tc01_g016540	4
Tc01_g016550	4
Tc01_g016560	4
Tc01_g016570	4
Tc01_g016580	4
Tc01_g016581	4
Tc01_g016582	4
Tc01_g016590	4
Tc01_g016600	4
Tc01_g016610	4
Tc01_g016620	2
Tc01_g016621	4
Tc01_g016630	4
Tc01_g016640	4
Tc01_g016650	4
Tc01_g016660	2
Tc01_g016670	2
Tc01_g016680	0
Tc01_g016690	4
Tc01_g016700	0
Tc01_g016710	0
Tc01_g016720	4
Tc01_g016730	4
Tc01_g016740	1
Tc01_g016750	0
Tc01_g016760	0
Tc01_g016770	4
Tc01_g016780	1
Tc01_g016790	0
Tc01_g016800	1
Tc01_g016810	4
Tc01_g016811	4
Tc01_g016812	4
Tc01_g016813	4
Tc01_g016820	3
Tc01_g016830	0
Tc01_g016840	1
Tc01_g016850	1
Tc01_g016860	4
Tc01_g016870	4
Tc01_g016880	4
Tc01_g016881	4
Tc01_g016890	0
Tc01_g016900	4
Tc01_g016910	4
Tc01_g016920	4
Tc01_g016930	1
Tc01_g016940	4
Tc01_g016950	2
Tc01_g016960	2
Tc01_g016970	4
Tc01_g016980	3
Tc01_g016990	3
Tc01_g017000	1
Tc01_g017010	2
Tc01_g017020	2
Tc01_g017030	1
Tc01_g017040	1
Tc01_g017050	4
Tc01_g017051	4
Tc01_g017060	0
Tc01_g017070	4
Tc01_g017080	0
Tc01_g017090	4
Tc01_g017100	4
Tc01_g017110	1
Tc01_g017120	4
Tc01_g017130	3
Tc01_g017140	4
Tc01_g017150	4
Tc01_g017160	1
Tc01_g017170	0
Tc01_g017180	0
Tc01_g017190	4
Tc01_g017200	4
Tc01_g017210	4
Tc01_g017220	4
Tc01_g017230	4
Tc01_g017231	4
Tc01_g017240	4
Tc01_g017241	4
Tc01_g017242	4
Tc01_g017243	4
Tc01_g017250	4
Tc01_g017260	0
Tc01_g017270	4
Tc01_g017280	0
Tc01_g017290	4
Tc01_g017291	4
Tc01_g017292	4
Tc01_g017293	4
Tc01_g017300	4
Tc01_g017310	4
Tc01_g017320	4
Tc01_g017330	4
Tc01_g017331	4
Tc01_g017340	4
Tc01_g017350	1
Tc01_g017360	0
Tc01_g017370	1
Tc01_g017380	4
Tc01_g017381	4
Tc01_g017390	4
Tc01_g017391	4
Tc01_g017400	4
Tc01_g017410	1
Tc01_g017420	4
Tc01_g017421	4
Tc01_g017430	4
Tc01_g017440	4
Tc01_g017450	4
Tc01_g017460	0
Tc01_g017470	4
Tc01_g017471	4
Tc01_g017472	4
Tc01_g017480	4
Tc01_g017481	4
Tc01_g017490	4
Tc01_g017491	4
Tc01_g017492	4
Tc01_g017500	4
Tc01_g017501	4
Tc01_g017502	4
Tc01_g017510	2
Tc01_g017511	4
Tc01_g017512	4
Tc01_g017513	4
Tc01_g017520	4
Tc01_g017521	4
Tc01_g017530	4
Tc01_g017540	3
Tc01_g017550	4
Tc01_g017560	2
Tc01_g017570	4
Tc01_g017580	4
Tc01_g017590	4
Tc01_g017600	0
Tc01_g017610	4
Tc01_g017620	4
Tc01_g017630	1
Tc01_g017640	4
Tc01_g017650	4
Tc01_g017660	4
Tc01_g017670	4
Tc01_g017680	0
Tc01_g017690	4
Tc01_g017700	4
Tc01_g017701	4
Tc01_g017710	4
Tc01_g017711	4
Tc01_g017712	4
Tc01_g017720	4
Tc01_g017730	4
Tc01_g017740	4
Tc01_g017750	4
Tc01_g017751	4
Tc01_g017752	4
Tc01_g017760	4
Tc01_g017770	4
Tc01_g017780	0
Tc01_g017781	4
Tc01_g017790	3
Tc01_g017800	3
Tc01_g017810	0
Tc01_g017820	4
Tc01_g017830	4
Tc01_g017840	4
Tc01_g017850	0
Tc01_g017860	4
Tc01_g017870	4
Tc01_g017871	4
Tc01_g017880	4
Tc01_g017881	4
Tc01_g017890	4
Tc01_g017900	4
Tc01_g017910	4
Tc01_g017911	4
Tc01_g017920	4
Tc01_g017930	4
Tc01_g017940	4
Tc01_g017941	4
Tc01_g017950	0
Tc01_g017960	4
Tc01_g017970	4
Tc01_g017980	0
Tc01_g017990	4
Tc01_g018000	0
Tc01_g018010	4
Tc01_g018020	4
Tc01_g018021	4
Tc01_g018022	4
Tc01_g018030	4
Tc01_g018040	4
Tc01_g018050	3
Tc01_g018060	4
Tc01_g018070	4
Tc01_g018071	4
Tc01_g018080	0
Tc01_g018090	0
Tc01_g018100	4
Tc01_g018110	4
Tc01_g018120	4
Tc01_g018130	0
Tc01_g018140	1
Tc01_g018150	4
Tc01_g018160	4
Tc01_g018170	0
Tc01_g018180	4
Tc01_g018181	4
Tc01_g018182	4
Tc01_g018190	0
Tc01_g018200	4
Tc01_g018210	3
Tc01_g018220	3
Tc01_g018230	1
Tc01_g018240	4
Tc01_g018250	1
Tc01_g018260	1
Tc01_g018270	1
Tc01_g018280	1
Tc01_g018290	4
Tc01_g018300	4
Tc01_g018310	4
Tc01_g018320	4
Tc01_g018330	4
Tc01_g018340	4
Tc01_g018350	4
Tc01_g018360	4
Tc01_g018370	4
Tc01_g018371	4
[truncated: 30,862 more rows]

## Sheet: vv
GSVIVT01012261001	1
GSVIVT01012259001	1
GSVIVT01012258001	0
GSVIVT01012257001	0
GSVIVT01012255001	0
GSVIVT01012253001	4
GSVIVT01012252001	4
GSVIVT01012250001	4
GSVIVT01012249001	3
GSVIVT01012248001	0
GSVIVT01012247001	1
GSVIVT01012246001	1
GSVIVT01012245001	1
GSVIVT01012244001	4
GSVIVT01012243001	4
GSVIVT01012242001	0
GSVIVT01012241001	0
GSVIVT01012240001	4
GSVIVT01012239001	1
GSVIVT01012238001	0
GSVIVT01012237001	1
GSVIVT01012236001	1
GSVIVT01012235001	4
GSVIVT01012234001	1
GSVIVT01012233001	4
GSVIVT01012232001	1
GSVIVT01012231001	4
GSVIVT01012230001	4
GSVIVT01012229001	1
GSVIVT01012228001	0
GSVIVT01012227001	4
GSVIVT01012226001	0
GSVIVT01012225001	4
GSVIVT01012224001	4
GSVIVT01012223001	4
GSVIVT01012222001	1
GSVIVT01012221001	4
GSVIVT01012220001	4
GSVIVT01012219001	4
GSVIVT01012218001	1
GSVIVT01012217001	0
GSVIVT01012216001	4
GSVIVT01012215001	0
GSVIVT01012214001	0
GSVIVT01012213001	4
GSVIVT01012212001	4
GSVIVT01012211001	1
GSVIVT01012210001	3
GSVIVT01012209001	3
GSVIVT01012208001	0
GSVIVT01012207001	1
GSVIVT01012206001	4
GSVIVT01012205001	4
GSVIVT01012203001	1
GSVIVT01012201001	4
GSVIVT01012200001	1
GSVIVT01012199001	4
GSVIVT01012198001	4
GSVIVT01012197001	4
GSVIVT01012196001	4
GSVIVT01012194001	4
GSVIVT01012193001	1
GSVIVT01012192001	3
GSVIVT01012191001	3
GSVIVT01012190001	1
GSVIVT01012189001	4
GSVIVT01012188001	1
GSVIVT01012187001	1
GSVIVT01012185001	4
GSVIVT01012184001	4
GSVIVT01012183001	4
GSVIVT01012182001	0
GSVIVT01012181001	4
GSVIVT01012179001	0
GSVIVT01012178001	1
GSVIVT01012177001	0
GSVIVT01012176001	4
GSVIVT01012175001	4
GSVIVT01012174001	4
GSVIVT01012173001	4
GSVIVT01012172001	2
GSVIVT01012171001	1
GSVIVT01012170001	0
GSVIVT01012169001	4
GSVIVT01012168001	4
GSVIVT01012167001	3
GSVIVT01012166001	0
GSVIVT01012165001	4
GSVIVT01012164001	4
GSVIVT01012163001	1
GSVIVT01012161001	1
GSVIVT01012160001	0
GSVIVT01012159001	4
GSVIVT01012158001	1
GSVIVT01012157001	2
GSVIVT01012156001	4
GSVIVT01012155001	1
GSVIVT01012154001	0
GSVIVT01012153001	0
GSVIVT01012152001	0
GSVIVT01012151001	1
GSVIVT01012150001	4
GSVIVT01012149001	3
GSVIVT01012148001	0
GSVIVT01012147001	1
GSVIVT01012146001	1
GSVIVT01012145001	1
GSVIVT01012144001	0
GSVIVT01012143001	0
GSVIVT01012142001	0
GSVIVT01012141001	4
GSVIVT01012140001	1
GSVIVT01012139001	3
GSVIVT01012138001	3
GSVIVT01012136001	1
GSVIVT01012135001	4
GSVIVT01012134001	3
GSVIVT01012131001	4
GSVIVT01012130001	4
GSVIVT01012129001	3
GSVIVT01012128001	4
GSVIVT01012127001	0
GSVIVT01012126001	0
GSVIVT01012125001	1
GSVIVT01012124001	1
GSVIVT01012123001	0
GSVIVT01012122001	0
GSVIVT01012121001	0
GSVIVT01012120001	0
GSVIVT01012119001	1
GSVIVT01012117001	1
GSVIVT01012116001	4
GSVIVT01012115001	0
GSVIVT01012114001	1
GSVIVT01012113001	4
GSVIVT01012112001	0
GSVIVT01012111001	4
GSVIVT01012110001	1
GSVIVT01012108001	0
GSVIVT01012107001	1
GSVIVT01012106001	1
GSVIVT01012105001	1
GSVIVT01012104001	0
GSVIVT01012103001	0
GSVIVT01012102001	1
GSVIVT01012101001	1
GSVIVT01012100001	1
GSVIVT01012098001	1
GSVIVT01012097001	0
GSVIVT01012096001	0
GSVIVT01012095001	1
GSVIVT01012094001	0
GSVIVT01012092001	3
GSVIVT01012089001	3
GSVIVT01012087001	3
GSVIVT01012086001	0
GSVIVT01012085001	3
GSVIVT01012084001	3
GSVIVT01012083001	1
GSVIVT01012082001	0
GSVIVT01012080001	1
GSVIVT01012079001	1
GSVIVT01012076001	0
GSVIVT01012075001	0
GSVIVT01012074001	1
GSVIVT01012072001	3
GSVIVT01012071001	3
GSVIVT01012070001	0
GSVIVT01012069001	0
GSVIVT01012068001	1
GSVIVT01012066001	1
GSVIVT01012065001	4
GSVIVT01012063001	1
GSVIVT01012062001	2
GSVIVT01012061001	2
GSVIVT01012059001	2
GSVIVT01012058001	2
GSVIVT01012057001	0
GSVIVT01012056001	4
GSVIVT01012055001	0
GSVIVT01012054001	2
GSVIVT01012053001	0
GSVIVT01012052001	2
GSVIVT01012051001	1
GSVIVT01012050001	1
GSVIVT01012049001	1
GSVIVT01012047001	1
GSVIVT01012046001	0
GSVIVT01012045001	0
GSVIVT01012044001	1
GSVIVT01012043001	1
GSVIVT01012042001	1
GSVIVT01012041001	0
GSVIVT01012040001	1
GSVIVT01012039001	0
GSVIVT01012038001	4
GSVIVT01012037001	0
GSVIVT01012036001	3
GSVIVT01012035001	3
GSVIVT01012033001	3
GSVIVT01012031001	4
GSVIVT01012030001	1
GSVIVT01012028001	0
GSVIVT01012027001	0
GSVIVT01012026001	3
GSVIVT01012025001	3
GSVIVT01012023001	1
GSVIVT01012022001	3
GSVIVT01012020001	3
GSVIVT01012019001	3
GSVIVT01012018001	3
GSVIVT01012015001	3
GSVIVT01012012001	3
GSVIVT01012011001	3
GSVIVT01012010001	3
GSVIVT01012009001	0
GSVIVT01012008001	4
GSVIVT01012006001	4
GSVIVT01012005001	4
GSVIVT01012004001	1
GSVIVT01012003001	0
GSVIVT01012002001	1
GSVIVT01012001001	1
GSVIVT01012000001	1
GSVIVT01011999001	0
GSVIVT01011998001	0
GSVIVT01011997001	0
GSVIVT01011996001	0
GSVIVT01011994001	2
GSVIVT01011993001	0
GSVIVT01011991001	3
GSVIVT01011990001	3
GSVIVT01011989001	3
GSVIVT01011988001	3
GSVIVT01011987001	3
GSVIVT01011986001	0
GSVIVT01011985001	3
GSVIVT01011984001	3
GSVIVT01011982001	0
GSVIVT01011981001	4
GSVIVT01011979001	1
GSVIVT01011978001	0
GSVIVT01011977001	4
GSVIVT01011976001	4
GSVIVT01011974001	4
GSVIVT01011972001	1
GSVIVT01011971001	1
GSVIVT01011970001	1
GSVIVT01011969001	4
GSVIVT01011967001	1
GSVIVT01011966001	4
GSVIVT01011964001	1
GSVIVT01011963001	1
GSVIVT01011962001	4
GSVIVT01011960001	1
GSVIVT01011959001	4
GSVIVT01011958001	4
GSVIVT01011956001	0
GSVIVT01011955001	0
GSVIVT01011954001	1
GSVIVT01011952001	1
GSVIVT01011951001	1
GSVIVT01011950001	1
GSVIVT01011949001	1
GSVIVT01011948001	1
GSVIVT01011947001	4
GSVIVT01011946001	1
GSVIVT01011944001	4
GSVIVT01011943001	1
GSVIVT01011942001	1
GSVIVT01011941001	0
GSVIVT01011940001	0
GSVIVT01011939001	4
GSVIVT01011938001	1
GSVIVT01011936001	4
GSVIVT01011934001	1
GSVIVT01011932001	1
GSVIVT01011930001	1
GSVIVT01011929001	1
GSVIVT01011928001	4
GSVIVT01011927001	3
GSVIVT01011926001	3
GSVIVT01011925001	4
GSVIVT01011923001	4
GSVIVT01011922001	4
GSVIVT01011921001	4
GSVIVT01011920001	0
GSVIVT01011919001	0
GSVIVT01011918001	4
GSVIVT01011917001	0
GSVIVT01011916001	1
GSVIVT01011914001	4
GSVIVT01011913001	1
GSVIVT01011912001	1
GSVIVT01011911001	1
GSVIVT01011909001	1
GSVIVT01011908001	1
GSVIVT01011907001	4
GSVIVT01011906001	0
GSVIVT01011905001	0
GSVIVT01011904001	1
GSVIVT01011903001	0
GSVIVT01011902001	1
GSVIVT01011901001	1
GSVIVT01011900001	4
GSVIVT01011899001	1
GSVIVT01011898001	1
GSVIVT01011897001	1
GSVIVT01011896001	4
GSVIVT01011895001	3
GSVIVT01011894001	1
GSVIVT01011893001	0
GSVIVT01011892001	4
GSVIVT01011891001	1
GSVIVT01011890001	0
GSVIVT01011889001	4
GSVIVT01011888001	4
GSVIVT01011887001	4
GSVIVT01011886001	1
GSVIVT01011882001	0
GSVIVT01011881001	3
GSVIVT01011879001	3
GSVIVT01011878001	2
GSVIVT01011877001	2
GSVIVT01011876001	2
GSVIVT01011873001	4
GSVIVT01011872001	4
GSVIVT01011871001	1
GSVIVT01011870001	4
GSVIVT01011869001	4
GSVIVT01011868001	4
GSVIVT01011867001	1
GSVIVT01011866001	3
GSVIVT01011865001	3
GSVIVT01011864001	4
GSVIVT01011863001	1
GSVIVT01011862001	0
GSVIVT01011861001	4
GSVIVT01011859001	0
GSVIVT01011858001	2
GSVIVT01011857001	4
GSVIVT01011856001	4
GSVIVT01011855001	3
GSVIVT01011854001	4
GSVIVT01011853001	1
GSVIVT01011852001	1
GSVIVT01011850001	4
GSVIVT01011849001	4
GSVIVT01011848001	4
GSVIVT01011847001	4
GSVIVT01011846001	1
GSVIVT01011845001	4
GSVIVT01011843001	0
GSVIVT01011842001	4
GSVIVT01011841001	4
GSVIVT01011840001	4
GSVIVT01011838001	4
GSVIVT01011835001	0
GSVIVT01011834001	0
GSVIVT01011833001	0
GSVIVT01011832001	4
GSVIVT01011831001	0
GSVIVT01011829001	3
GSVIVT01011828001	3
GSVIVT01011825001	3
GSVIVT01011824001	3
GSVIVT01011823001	4
GSVIVT01011822001	1
GSVIVT01011821001	4
GSVIVT01011820001	1
GSVIVT01011819001	4
GSVIVT01011817001	0
GSVIVT01011816001	4
GSVIVT01011815001	0
GSVIVT01011814001	4
GSVIVT01011813001	0
GSVIVT01011812001	4
GSVIVT01011810001	1
GSVIVT01011809001	4
GSVIVT01011808001	4
GSVIVT01011807001	4
GSVIVT01011806001	0
GSVIVT01011805001	0
GSVIVT01011804001	0
GSVIVT01011803001	4
GSVIVT01011802001	0
GSVIVT01011801001	3
GSVIVT01011800001	3
GSVIVT01011798001	4
GSVIVT01011797001	4
GSVIVT01011796001	0
GSVIVT01011795001	0
GSVIVT01011794001	0
GSVIVT01011792001	0
GSVIVT01011791001	4
GSVIVT01011790001	4
GSVIVT01011789001	4
GSVIVT01011788001	1
GSVIVT01011786001	0
GSVIVT01011785001	1
GSVIVT01011783001	4
GSVIVT01011781001	4
GSVIVT01011780001	4
GSVIVT01011779001	4
GSVIVT01011778001	4
GSVIVT01011777001	4
GSVIVT01011776001	2
GSVIVT01011775001	2
GSVIVT01011773001	2
GSVIVT01011772001	2
GSVIVT01011768001	4
GSVIVT01011767001	1
GSVIVT01011766001	4
GSVIVT01011764001	4
GSVIVT01011763001	0
GSVIVT01011761001	1
GSVIVT01011760001	4
GSVIVT01011757001	1
GSVIVT01011756001	1
GSVIVT01011755001	1
GSVIVT01011754001	4
GSVIVT01011753001	1
GSVIVT01011752001	0
GSVIVT01011751001	3
GSVIVT01011750001	3
GSVIVT01011749001	4
GSVIVT01011748001	1
GSVIVT01011747001	1
GSVIVT01011746001	1
GSVIVT01011745001	1
GSVIVT01011744001	4
GSVIVT01011742001	1
GSVIVT01011740001	4
GSVIVT01011739001	1
GSVIVT01011738001	4
GSVIVT01011737001	1
GSVIVT01011735001	4
GSVIVT01011734001	4
GSVIVT01011733001	3
GSVIVT01011730001	3
GSVIVT01011729001	3
GSVIVT01011728001	3
GSVIVT01011726001	3
GSVIVT01011724001	3
GSVIVT01011719001	3
GSVIVT01011718001	3
GSVIVT01011717001	3
GSVIVT01011716001	3
GSVIVT01011715001	4
GSVIVT01011714001	1
GSVIVT01011713001	2
GSVIVT01011712001	4
GSVIVT01011711001	4
GSVIVT01011710001	1
GSVIVT01011709001	1
GSVIVT01011708001	4
GSVIVT01011707001	0
GSVIVT01011706001	1
GSVIVT01011705001	0
GSVIVT01011704001	1
GSVIVT01011703001	1
GSVIVT01011702001	4
GSVIVT01011701001	4
GSVIVT01011700001	1
GSVIVT01011699001	1
GSVIVT01011698001	2
GSVIVT01011697001	1
GSVIVT01011696001	2
GSVIVT01011694001	3
GSVIVT01011693001	3
GSVIVT01011692001	3
GSVIVT01011690001	3
GSVIVT01011689001	3
GSVIVT01011688001	0
GSVIVT01011687001	2
GSVIVT01011685001	1
GSVIVT01011683001	1
GSVIVT01011682001	4
GSVIVT01011680001	0
GSVIVT01011679001	1
GSVIVT01011678001	0
GSVIVT01011677001	4
GSVIVT01011676001	1
GSVIVT01011675001	1
GSVIVT01011674001	0
GSVIVT01011673001	1
GSVIVT01011671001	1
GSVIVT01011670001	1
GSVIVT01011669001	4
GSVIVT01011668001	4
GSVIVT01011666001	1
GSVIVT01011665001	1
GSVIVT01011664001	1
GSVIVT01011663001	0
GSVIVT01011662001	1
GSVIVT01011661001	0
GSVIVT01011660001	0
GSVIVT01011659001	1
GSVIVT01011657001	1
GSVIVT01011656001	1
GSVIVT01011654001	1
GSVIVT01011652001	1
GSVIVT01011651001	0
GSVIVT01011650001	4
GSVIVT01011647001	1
GSVIVT01011646001	0
GSVIVT01011645001	3
GSVIVT01011643001	3
GSVIVT01011642001	3
GSVIVT01011641001	3
GSVIVT01011639001	3
GSVIVT01011638001	3
GSVIVT01011637001	3
GSVIVT01011636001	3
GSVIVT01011635001	4
GSVIVT01011634001	1
GSVIVT01011632001	1
GSVIVT01011631001	0
GSVIVT01011630001	0
GSVIVT01011629001	3
GSVIVT01011628001	3
GSVIVT01011627001	1
GSVIVT01011626001	0
GSVIVT01011625001	1
GSVIVT01011624001	1
GSVIVT01011622001	1
GSVIVT01011621001	0
GSVIVT01011620001	4
GSVIVT01011619001	0
GSVIVT01011617001	1
GSVIVT01011616001	4
GSVIVT01011615001	2
GSVIVT01011613001	1
GSVIVT01011612001	1
GSVIVT01011610001	0
GSVIVT01011609001	0
GSVIVT01011608001	0
GSVIVT01011607001	3
GSVIVT01011606001	3
GSVIVT01011605001	3
GSVIVT01011603001	1
GSVIVT01011602001	1
GSVIVT01011601001	1
GSVIVT01011600001	0
GSVIVT01011599001	0
GSVIVT01011598001	1
GSVIVT01011597001	1
GSVIVT01011596001	0
GSVIVT01011595001	0
GSVIVT01011594001	1
GSVIVT01011593001	0
GSVIVT01011592001	1
GSVIVT01011590001	1
GSVIVT01011589001	1
GSVIVT01011588001	1
GSVIVT01011587001	1
GSVIVT01011586001	4
GSVIVT01011585001	3
GSVIVT01011584001	3
GSVIVT01011583001	3
GSVIVT01011582001	3
GSVIVT01011581001	3
GSVIVT01011579001	3
GSVIVT01011577001	3
GSVIVT01011576001	3
GSVIVT01011574001	1
GSVIVT01011573001	1
GSVIVT01011572001	1
GSVIVT01011570001	2
GSVIVT01011569001	1
GSVIVT01011567001	1
GSVIVT01011565001	3
GSVIVT01011564001	3
GSVIVT01011563001	1
GSVIVT01011562001	1
GSVIVT01011561001	3
GSVIVT01011560001	3
GSVIVT01011558001	0
GSVIVT01000609001	0
GSVIVT01000606001	4
GSVIVT01000604001	0
GSVIVT01000603001	2
GSVIVT01000602001	1
GSVIVT01000601001	0
GSVIVT01000600001	3
GSVIVT01000598001	3
GSVIVT01000597001	3
GSVIVT01000596001	1
GSVIVT01000594001	1
GSVIVT01000593001	1
GSVIVT01000592001	4
GSVIVT01000590001	1
GSVIVT01000588001	1
GSVIVT01000587001	1
GSVIVT01000586001	1
GSVIVT01000585001	0
GSVIVT01000584001	0
GSVIVT01000583001	4
GSVIVT01000582001	4
GSVIVT01000581001	0
GSVIVT01000580001	4
GSVIVT01000579001	4
GSVIVT01000578001	4
GSVIVT01000577001	3
GSVIVT01000576001	3
GSVIVT01000575001	1
GSVIVT01000574001	1
GSVIVT01000573001	1
GSVIVT01000572001	0
GSVIVT01000571001	0
GSVIVT01000570001	4
GSVIVT01000569001	1
GSVIVT01000568001	1
GSVIVT01000567001	4
GSVIVT01000566001	3
GSVIVT01000564001	3
GSVIVT01000563001	3
GSVIVT01000561001	4
GSVIVT01000560001	0
GSVIVT01000559001	4
GSVIVT01000558001	4
GSVIVT01000557001	0
GSVIVT01000555001	4
GSVIVT01000554001	4
GSVIVT01000553001	4
GSVIVT01000552001	0
GSVIVT01000550001	4
GSVIVT01000549001	1
GSVIVT01000548001	4
GSVIVT01000547001	3
GSVIVT01000546001	3
GSVIVT01000545001	3
GSVIVT01000544001	4
GSVIVT01000543001	4
GSVIVT01000542001	0
GSVIVT01000541001	0
GSVIVT01000540001	4
GSVIVT01000538001	1
GSVIVT01000536001	1
GSVIVT01000535001	4
GSVIVT01000534001	4
GSVIVT01013810001	4
GSVIVT01013808001	4
GSVIVT01013806001	1
GSVIVT01013805001	0
GSVIVT01013803001	1
GSVIVT01013802001	1
GSVIVT01013801001	0
GSVIVT01013800001	4
GSVIVT01013799001	4
GSVIVT01013798001	4
GSVIVT01013797001	2
GSVIVT01013796001	2
GSVIVT01013795001	2
GSVIVT01013794001	2
GSVIVT01013793001	4
GSVIVT01013792001	0
GSVIVT01013791001	2
GSVIVT01013790001	4
GSVIVT01013788001	4
GSVIVT01013787001	4
GSVIVT01013786001	1
GSVIVT01013785001	1
GSVIVT01013784001	4
GSVIVT01013783001	0
GSVIVT01013782001	4
GSVIVT01013781001	3
GSVIVT01013780001	3
GSVIVT01013778001	1
GSVIVT01013777001	4
GSVIVT01013776001	0
GSVIVT01013775001	4
GSVIVT01013774001	0
GSVIVT01013773001	1
GSVIVT01013772001	4
GSVIVT01013771001	3
GSVIVT01013770001	2
GSVIVT01013769001	1
GSVIVT01013767001	4
GSVIVT01013765001	4
GSVIVT01013764001	0
GSVIVT01013763001	4
GSVIVT01013762001	0
GSVIVT01013761001	4
GSVIVT01013760001	0
GSVIVT01013758001	3
GSVIVT01013757001	3
GSVIVT01013755001	3
GSVIVT01013754001	0
GSVIVT01013753001	0
GSVIVT01013752001	1
GSVIVT01013751001	1
GSVIVT01013750001	3
GSVIVT01013749001	3
GSVIVT01013748001	0
GSVIVT01013747001	0
GSVIVT01013745001	1
GSVIVT01013744001	1
GSVIVT01013742001	4
GSVIVT01013741001	4
GSVIVT01013740001	4
GSVIVT01013739001	4
GSVIVT01013738001	0
GSVIVT01013737001	1
GSVIVT01013736001	4
GSVIVT01013735001	4
GSVIVT01013734001	1
GSVIVT01013732001	2
GSVIVT01013731001	0
GSVIVT01013730001	3
GSVIVT01013729001	3
GSVIVT01013726001	3
GSVIVT01013725001	1
GSVIVT01013724001	4
GSVIVT01013722001	2
GSVIVT01013720001	1
GSVIVT01013718001	2
GSVIVT01013716001	1
GSVIVT01013714001	4
GSVIVT01013713001	0
GSVIVT01013712001	1
GSVIVT01020241001	1
GSVIVT01020240001	4
GSVIVT01020239001	1
GSVIVT01020238001	1
GSVIVT01020237001	1
GSVIVT01020236001	1
GSVIVT01020235001	1
GSVIVT01020234001	0
GSVIVT01020233001	0
GSVIVT01020232001	4
GSVIVT01020231001	1
GSVIVT01020230001	4
GSVIVT01020229001	4
GSVIVT01020228001	1
GSVIVT01020227001	4
GSVIVT01020226001	3
GSVIVT01020224001	3
GSVIVT01020223001	1
GSVIVT01020222001	4
GSVIVT01020220001	1
GSVIVT01020219001	4
GSVIVT01020217001	3
GSVIVT01020216001	0
GSVIVT01020215001	4
GSVIVT01020213001	0
GSVIVT01020210001	4
GSVIVT01020209001	1
GSVIVT01020208001	4
GSVIVT01020207001	3
GSVIVT01020206001	1
GSVIVT01020205001	4
GSVIVT01020204001	4
GSVIVT01020202001	4
GSVIVT01020198001	4
GSVIVT01020196001	1
GSVIVT01020195001	1
GSVIVT01020194001	1
GSVIVT01020193001	0
GSVIVT01020191001	3
GSVIVT01020190001	3
GSVIVT01020189001	3
GSVIVT01020187001	3
GSVIVT01020186001	0
GSVIVT01020185001	2
GSVIVT01020183001	1
GSVIVT01020182001	4
GSVIVT01020181001	0
GSVIVT01020179001	1
GSVIVT01020178001	4
GSVIVT01020177001	4
GSVIVT01020175001	4
GSVIVT01020174001	0
GSVIVT01020172001	2
GSVIVT01020171001	1
GSVIVT01020170001	4
GSVIVT01020169001	0
GSVIVT01020168001	0
GSVIVT01020167001	4
GSVIVT01020166001	2
GSVIVT01020165001	1
GSVIVT01020164001	4
GSVIVT01020163001	0
GSVIVT01020162001	0
GSVIVT01020160001	4
GSVIVT01020159001	1
GSVIVT01020157001	1
GSVIVT01020155001	1
GSVIVT01020154001	4
GSVIVT01020152001	0
GSVIVT01020151001	4
GSVIVT01020148001	1
GSVIVT01020147001	0
GSVIVT01020146001	4
GSVIVT01020145001	4
GSVIVT01020143001	1
GSVIVT01020142001	4
GSVIVT01020141001	4
GSVIVT01020140001	0
GSVIVT01020139001	1
GSVIVT01020137001	4
GSVIVT01020136001	4
GSVIVT01020135001	4
GSVIVT01020134001	1
GSVIVT01020133001	0
GSVIVT01020132001	4
GSVIVT01020131001	4
GSVIVT01020129001	0
GSVIVT01020128001	4
GSVIVT01020127001	0
GSVIVT01020126001	4
GSVIVT01020123001	4
GSVIVT01020122001	1
GSVIVT01020121001	4
GSVIVT01020120001	1
GSVIVT01020118001	0
GSVIVT01020116001	4
GSVIVT01020115001	4
GSVIVT01020114001	4
GSVIVT01020113001	1
GSVIVT01020112001	1
GSVIVT01020111001	4
GSVIVT01020110001	4
GSVIVT01020109001	0
GSVIVT01020108001	4
GSVIVT01020107001	0
GSVIVT01020106001	4
GSVIVT01020105001	4
GSVIVT01020104001	0
GSVIVT01020103001	4
GSVIVT01020100001	3
GSVIVT01020098001	4
GSVIVT01020097001	0
GSVIVT01020095001	4
GSVIVT01020093001	4
GSVIVT01020091001	4
GSVIVT01020090001	4
GSVIVT01020089001	4
GSVIVT01020088001	0
GSVIVT01020087001	1
GSVIVT01020084001	4
GSVIVT01020082001	1
GSVIVT01020081001	4
GSVIVT01020080001	0
GSVIVT01020079001	0
GSVIVT01020078001	4
GSVIVT01020076001	4
GSVIVT01020075001	1
GSVIVT01020074001	4
GSVIVT01020073001	4
GSVIVT01020072001	0
GSVIVT01020071001	4
GSVIVT01020070001	4
GSVIVT01020069001	4
GSVIVT01020068001	4
GSVIVT01020067001	3
GSVIVT01020066001	4
GSVIVT01020065001	4
GSVIVT01020063001	0
GSVIVT01020061001	1
GSVIVT01020060001	4
GSVIVT01020059001	1
GSVIVT01020058001	4
GSVIVT01020057001	0
GSVIVT01020056001	4
GSVIVT01020055001	4
GSVIVT01020054001	4
GSVIVT01020052001	1
GSVIVT01020051001	3
GSVIVT01020050001	4
GSVIVT01020048001	4
GSVIVT01020046001	3
GSVIVT01020043001	4
GSVIVT01020042001	4
GSVIVT01020041001	4
GSVIVT01020040001	1
GSVIVT01020039001	0
GSVIVT01020038001	4
GSVIVT01020033001	4
GSVIVT01020031001	1
GSVIVT01020030001	4
GSVIVT01020029001	0
GSVIVT01020027001	4
GSVIVT01020026001	0
GSVIVT01020024001	4
GSVIVT01020023001	4
GSVIVT01020020001	4
GSVIVT01020018001	1
GSVIVT01020016001	4
GSVIVT01020015001	4
GSVIVT01020014001	4
GSVIVT01020013001	1
GSVIVT01020012001	4
GSVIVT01020011001	4
GSVIVT01020010001	0
GSVIVT01020008001	4
GSVIVT01020006001	4
GSVIVT01020005001	1
GSVIVT01020003001	0
GSVIVT01020002001	0
GSVIVT01020001001	0
GSVIVT01020000001	1
GSVIVT01019999001	0
GSVIVT01019998001	4
GSVIVT01019997001	4
GSVIVT01019995001	1
GSVIVT01019993001	4
GSVIVT01019989001	0
GSVIVT01019988001	4
GSVIVT01019987001	4
GSVIVT01019985001	4
GSVIVT01019984001	4
GSVIVT01019982001	0
GSVIVT01019981001	4
GSVIVT01019980001	0
GSVIVT01019978001	4
GSVIVT01019977001	4
GSVIVT01019976001	4
GSVIVT01019975001	4
GSVIVT01019974001	1
GSVIVT01019973001	4
GSVIVT01019972001	1
GSVIVT01019971001	1
GSVIVT01019969001	4
GSVIVT01019967001	4
GSVIVT01019965001	4
GSVIVT01019962001	1
GSVIVT01019959001	0
GSVIVT01019958001	4
GSVIVT01019957001	1
GSVIVT01019956001	0
GSVIVT01019955001	0
GSVIVT01019954001	4
GSVIVT01019953001	4
GSVIVT01019952001	4
GSVIVT01019950001	1
GSVIVT01019948001	1
GSVIVT01019947001	4
GSVIVT01019946001	4
GSVIVT01019945001	4
GSVIVT01019943001	1
GSVIVT01012474001	0
GSVIVT01012475001	0
GSVIVT01012477001	1
GSVIVT01012479001	4
GSVIVT01012480001	1
GSVIVT01012484001	1
GSVIVT01012486001	1
GSVIVT01012487001	1
GSVIVT01012488001	1
GSVIVT01012489001	1
GSVIVT01012490001	4
GSVIVT01012491001	0
GSVIVT01012493001	0
GSVIVT01012494001	4
GSVIVT01012495001	0
GSVIVT01012496001	0
GSVIVT01003214001	4
GSVIVT01003215001	1
GSVIVT01003216001	4
GSVIVT01003217001	1
GSVIVT01003219001	4
GSVIVT01003220001	1
GSVIVT01003222001	3
GSVIVT01003225001	3
GSVIVT01003226001	3
GSVIVT01003228001	1
GSVIVT01003229001	0
GSVIVT01010058001	0
GSVIVT01010060001	1
GSVIVT01010061001	1
GSVIVT01010063001	0
GSVIVT01010064001	0
GSVIVT01010068001	1
GSVIVT01010071001	1
GSVIVT01010073001	4
GSVIVT01010075001	1
GSVIVT01010076001	1
GSVIVT01010078001	4
GSVIVT01010080001	4
GSVIVT01010083001	0
GSVIVT01010086001	4
GSVIVT01010088001	1
GSVIVT01010089001	1
GSVIVT01010090001	1
GSVIVT01010091001	4
GSVIVT01010095001	0
GSVIVT01010096001	1
GSVIVT01010097001	1
GSVIVT01010098001	4
GSVIVT01010100001	4
GSVIVT01010101001	4
GSVIVT01010102001	1
GSVIVT01010103001	0
GSVIVT01010104001	0
GSVIVT01010106001	4
GSVIVT01010108001	4
GSVIVT01010109001	1
GSVIVT01010110001	4
GSVIVT01010112001	4
GSVIVT01010114001	0
GSVIVT01010115001	4
GSVIVT01010116001	1
GSVIVT01010118001	4
GSVIVT01010120001	4
GSVIVT01010122001	4
GSVIVT01010123001	1
GSVIVT01010124001	0
GSVIVT01010125001	4
GSVIVT01010126001	4
GSVIVT01010127001	4
GSVIVT01010131001	2
GSVIVT01010134001	0
GSVIVT01010138001	2
GSVIVT01010139001	0
GSVIVT01010141001	3
GSVIVT01010142001	3
GSVIVT01010143001	1
GSVIVT01010145001	1
GSVIVT01010149001	1
GSVIVT01010152001	1
GSVIVT01010153001	0
GSVIVT01010154001	0
GSVIVT01010156001	4
GSVIVT01010157001	0
GSVIVT01010159001	4
GSVIVT01010160001	3
GSVIVT01010161001	3
GSVIVT01010162001	1
GSVIVT01010164001	2
GSVIVT01010166001	1
GSVIVT01010168001	4
GSVIVT01010169001	1
GSVIVT01010170001	0
GSVIVT01010171001	0
GSVIVT01010176001	0
GSVIVT01010179001	1
GSVIVT01010180001	0
GSVIVT01010181001	1
GSVIVT01010182001	4
GSVIVT01010184001	1
GSVIVT01010186001	0
GSVIVT01010187001	0
GSVIVT01010189001	1
GSVIVT01010193001	1
GSVIVT01010196001	0
GSVIVT01010197001	0
GSVIVT01010198001	0
GSVIVT01010202001	4
GSVIVT01010204001	3
GSVIVT01010205001	4
GSVIVT01010206001	0
GSVIVT01010208001	1
GSVIVT01010209001	1
GSVIVT01010210001	0
GSVIVT01010212001	4
GSVIVT01010213001	0
GSVIVT01010214001	1
GSVIVT01010215001	1
GSVIVT01010216001	1
GSVIVT01010217001	0
GSVIVT01010218001	3
GSVIVT01010221001	4
GSVIVT01010222001	1
GSVIVT01010223001	4
GSVIVT01010224001	0
GSVIVT01010225001	0
GSVIVT01010226001	4
GSVIVT01010227001	0
GSVIVT01010228001	1
GSVIVT01010230001	4
GSVIVT01010231001	0
GSVIVT01010232001	1
GSVIVT01010233001	0
GSVIVT01010238001	1
GSVIVT01010239001	0
GSVIVT01010240001	1
GSVIVT01010242001	4
GSVIVT01010243001	1
GSVIVT01010244001	4
GSVIVT01010248001	0
GSVIVT01010249001	0
GSVIVT01010251001	4
GSVIVT01010252001	1
GSVIVT01010254001	2
GSVIVT01010256001	1
GSVIVT01010257001	4
GSVIVT01010258001	4
GSVIVT01010259001	4
GSVIVT01010260001	2
GSVIVT01010261001	4
GSVIVT01010262001	1
GSVIVT01010264001	2
GSVIVT01010266001	3
GSVIVT01010267001	3
GSVIVT01010268001	3
GSVIVT01010269001	3
GSVIVT01010270001	3
GSVIVT01010271001	3
GSVIVT01010272001	3
GSVIVT01010274001	1
GSVIVT01010275001	0
GSVIVT01010276001	0
GSVIVT01010278001	1
GSVIVT01010280001	1
GSVIVT01010282001	1
GSVIVT01010283001	4
GSVIVT01010284001	3
GSVIVT01010289001	0
GSVIVT01010290001	1
GSVIVT01010291001	1
GSVIVT01010292001	0
GSVIVT01010294001	0
GSVIVT01010295001	1
GSVIVT01010296001	4
GSVIVT01010297001	4
GSVIVT01010298001	4
GSVIVT01010299001	2
GSVIVT01010300001	4
GSVIVT01010301001	4
GSVIVT01010302001	0
GSVIVT01010303001	4
GSVIVT01010304001	1
GSVIVT01010305001	4
GSVIVT01010306001	0
GSVIVT01010307001	4
GSVIVT01010308001	4
GSVIVT01010309001	2
GSVIVT01010311001	1
GSVIVT01010312001	3
GSVIVT01010314001	3
GSVIVT01010316001	3
GSVIVT01010318001	4
GSVIVT01010319001	1
GSVIVT01010320001	0
GSVIVT01010321001	4
GSVIVT01010322001	0
GSVIVT01010323001	1
GSVIVT01010324001	4
GSVIVT01010325001	0
GSVIVT01010326001	4
GSVIVT01010327001	1
GSVIVT01010328001	4
GSVIVT01010329001	4
GSVIVT01010330001	4
GSVIVT01010331001	3
GSVIVT01010333001	3
GSVIVT01010334001	0
GSVIVT01010335001	2
GSVIVT01010336001	1
GSVIVT01010337001	0
GSVIVT01010338001	1
GSVIVT01010339001	0
GSVIVT01010340001	0
GSVIVT01010341001	1
GSVIVT01010342001	1
GSVIVT01010343001	1
GSVIVT01010345001	1
GSVIVT01010346001	0
GSVIVT01010347001	4
GSVIVT01010349001	3
GSVIVT01010350001	0
GSVIVT01010351001	2
GSVIVT01010352001	4
GSVIVT01010353001	4
GSVIVT01010354001	0
GSVIVT01010355001	2
GSVIVT01010357001	1
GSVIVT01010358001	4
GSVIVT01010359001	1
GSVIVT01010360001	0
GSVIVT01010361001	4
GSVIVT01010362001	1
GSVIVT01010363001	4
GSVIVT01010364001	4
GSVIVT01010365001	1
GSVIVT01010366001	0
GSVIVT01010368001	2
GSVIVT01010369001	2
GSVIVT01010370001	3
GSVIVT01010371001	3
GSVIVT01010372001	3
GSVIVT01010373001	3
GSVIVT01010374001	1
GSVIVT01010375001	1
GSVIVT01010376001	4
GSVIVT01010378001	3
GSVIVT01010379001	3
GSVIVT01010380001	3
GSVIVT01010382001	3
GSVIVT01010383001	3
GSVIVT01010384001	3
GSVIVT01010385001	3
GSVIVT01010386001	0
GSVIVT01010387001	2
GSVIVT01010390001	4
GSVIVT01010391001	4
GSVIVT01010392001	2
GSVIVT01010394001	2
GSVIVT01010395001	1
GSVIVT01010396001	0
GSVIVT01010397001	2
GSVIVT01010403001	0
GSVIVT01010404001	2
GSVIVT01010408001	0
GSVIVT01010412001	0
GSVIVT01010414001	0
GSVIVT01010415001	0
GSVIVT01010416001	2
GSVIVT01010417001	2
GSVIVT01010426001	0
GSVIVT01010429001	2
GSVIVT01010431001	1
GSVIVT01010436001	1
GSVIVT01010437001	1
GSVIVT01010439001	2
GSVIVT01010441001	0
GSVIVT01010442001	0
GSVIVT01010443001	1
GSVIVT01010444001	0
GSVIVT01010446001	0
GSVIVT01010448001	0
GSVIVT01010449001	4
GSVIVT01010450001	3
GSVIVT01010451001	2
GSVIVT01010452001	1
GSVIVT01010454001	1
GSVIVT01010456001	4
GSVIVT01010457001	0
GSVIVT01010458001	0
GSVIVT01010459001	0
GSVIVT01010461001	1
GSVIVT01010463001	2
GSVIVT01010464001	0
GSVIVT01010466001	2
GSVIVT01010467001	2
GSVIVT01010468001	3
GSVIVT01010469001	3
GSVIVT01010470001	1
GSVIVT01010471001	1
GSVIVT01010473001	1
GSVIVT01010475001	1
GSVIVT01010476001	0
GSVIVT01010477001	1
GSVIVT01010478001	0
GSVIVT01010479001	0
GSVIVT01010480001	1
GSVIVT01010481001	0
GSVIVT01010482001	0
GSVIVT01010483001	1
GSVIVT01010486001	0
GSVIVT01010487001	0
GSVIVT01010488001	0
GSVIVT01010490001	4
GSVIVT01010491001	1
GSVIVT01010494001	1
GSVIVT01010495001	1
GSVIVT01010496001	4
GSVIVT01010497001	1
GSVIVT01010498001	1
GSVIVT01010499001	1
GSVIVT01010500001	4
GSVIVT01010501001	1
GSVIVT01010502001	1
GSVIVT01010505001	0
GSVIVT01010506001	2
GSVIVT01010507001	4
GSVIVT01010508001	1
GSVIVT01010509001	4
GSVIVT01010510001	2
GSVIVT01010513001	4
GSVIVT01010521001	4
GSVIVT01010522001	4
GSVIVT01010524001	4
GSVIVT01010525001	4
GSVIVT01010526001	1
GSVIVT01010528001	4
GSVIVT01010530001	1
GSVIVT01010531001	1
GSVIVT01010535001	1
GSVIVT01004930001	4
GSVIVT01004931001	1
GSVIVT01004932001	1
GSVIVT01004933001	1
GSVIVT01004935001	4
GSVIVT01004936001	0
GSVIVT01004937001	4
GSVIVT01004938001	0
GSVIVT01004939001	4
GSVIVT01004940001	4
GSVIVT01004941001	4
GSVIVT01004942001	4
GSVIVT01004943001	0
GSVIVT01004944001	1
GSVIVT01000904001	0
GSVIVT01000906001	1
GSVIVT01000907001	4
GSVIVT01000913001	1
GSVIVT01000914001	4
GSVIVT01000915001	3
GSVIVT01000917001	4
GSVIVT01000919001	1
GSVIVT01000920001	0
GSVIVT01000921001	4
GSVIVT01000922001	1
GSVIVT01000923001	0
GSVIVT01000924001	4
GSVIVT01000925001	0
GSVIVT01000927001	0
GSVIVT01000929001	1
GSVIVT01000930001	0
GSVIVT01000932001	1
GSVIVT01000935001	0
GSVIVT01000936001	4
GSVIVT01000937001	4
GSVIVT01000938001	4
GSVIVT01000939001	1
GSVIVT01000940001	4
GSVIVT01000942001	0
GSVIVT01000943001	1
GSVIVT01000944001	4
GSVIVT01000945001	0
GSVIVT01000947001	4
GSVIVT01000948001	4
GSVIVT01000949001	4
GSVIVT01000951001	4
GSVIVT01000954001	0
GSVIVT01000955001	0
GSVIVT01000957001	0
GSVIVT01000958001	4
GSVIVT01000959001	0
GSVIVT01000960001	0
GSVIVT01000961001	1
GSVIVT01000962001	4
GSVIVT01000965001	0
GSVIVT01000967001	1
GSVIVT01000968001	4
GSVIVT01000969001	0
GSVIVT01000970001	1
GSVIVT01000971001	0
GSVIVT01001078001	4
GSVIVT01001079001	4
GSVIVT01001080001	0
GSVIVT01001081001	4
GSVIVT01001082001	1
GSVIVT01001083001	4
GSVIVT01001085001	1
GSVIVT01001086001	4
GSVIVT01001087001	0
GSVIVT01001088001	4
GSVIVT01001089001	4
GSVIVT01001090001	0
GSVIVT01001091001	4
GSVIVT01001092001	4
GSVIVT01001093001	4
GSVIVT01001094001	4
GSVIVT01001097001	4
GSVIVT01001098001	0
GSVIVT01001099001	1
GSVIVT01001101001	1
GSVIVT01001102001	0
GSVIVT01001104001	1
GSVIVT01001105001	0
GSVIVT01001106001	1
GSVIVT01001107001	1
GSVIVT01001108001	3
GSVIVT01001109001	3
GSVIVT01001111001	0
GSVIVT01001112001	1
GSVIVT01001113001	4
GSVIVT01001114001	4
GSVIVT01001115001	1
GSVIVT01001116001	4
GSVIVT01001117001	1
GSVIVT01001118001	4
GSVIVT01001119001	1
GSVIVT01001120001	1
GSVIVT01001121001	0
GSVIVT01001122001	3
GSVIVT01001123001	3
GSVIVT01001124001	1
GSVIVT01001126001	0
GSVIVT01001127001	0
GSVIVT01001128001	4
GSVIVT01001129001	1
GSVIVT01001130001	1
GSVIVT01001131001	1
GSVIVT01001132001	1
GSVIVT01001133001	1
GSVIVT01001134001	0
GSVIVT01001135001	0
GSVIVT01001136001	1
GSVIVT01001137001	1
GSVIVT01001138001	0
GSVIVT01001139001	1
GSVIVT01001140001	1
GSVIVT01001142001	1
GSVIVT01001143001	1
GSVIVT01001144001	0
GSVIVT01012612001	0
GSVIVT01012613001	1
GSVIVT01012614001	1
GSVIVT01012615001	0
GSVIVT01012617001	4
GSVIVT01012618001	3
GSVIVT01012620001	4
GSVIVT01012621001	1
GSVIVT01012622001	1
GSVIVT01012624001	4
GSVIVT01012625001	0
GSVIVT01012626001	0
GSVIVT01012628001	4
GSVIVT01012629001	2
GSVIVT01012630001	0
GSVIVT01012631001	4
GSVIVT01012632001	1
GSVIVT01012633001	4
GSVIVT01012634001	0
GSVIVT01012635001	1
GSVIVT01012636001	4
GSVIVT01012637001	0
GSVIVT01012639001	1
GSVIVT01012640001	1
GSVIVT01012641001	4
GSVIVT01012643001	4
GSVIVT01012644001	1
GSVIVT01012646001	1
GSVIVT01012648001	4
GSVIVT01012649001	0
GSVIVT01012650001	1
GSVIVT01012651001	0
GSVIVT01012652001	4
GSVIVT01012654001	0
GSVIVT01012655001	0
GSVIVT01012656001	4
GSVIVT01012657001	4
GSVIVT01012658001	1
GSVIVT01012659001	0
GSVIVT01012660001	0
GSVIVT01012661001	0
GSVIVT01012662001	4
GSVIVT01012664001	3
GSVIVT01012665001	4
GSVIVT01012666001	4
GSVIVT01012667001	1
GSVIVT01012668001	1
GSVIVT01012669001	1
GSVIVT01012670001	4
GSVIVT01012671001	4
GSVIVT01012672001	4
GSVIVT01012679001	1
GSVIVT01012680001	1
GSVIVT01012682001	4
GSVIVT01012684001	4
GSVIVT01012686001	4
GSVIVT01012687001	4
GSVIVT01012688001	4
GSVIVT01012689001	2
GSVIVT01012690001	0
GSVIVT01012691001	2
GSVIVT01012694001	0
GSVIVT01012695001	1
GSVIVT01012696001	4
GSVIVT01012697001	4
GSVIVT01012698001	3
GSVIVT01012699001	2
GSVIVT01012700001	2
GSVIVT01012701001	2
GSVIVT01012702001	0
GSVIVT01012704001	0
GSVIVT01012705001	0
GSVIVT01012707001	0
GSVIVT01012708001	4
GSVIVT01012709001	4
GSVIVT01012710001	1
GSVIVT01012711001	4
GSVIVT01012712001	4
GSVIVT01012713001	4
GSVIVT01012714001	4
GSVIVT01012716001	4
GSVIVT01012718001	1
GSVIVT01012719001	4
GSVIVT01012721001	4
GSVIVT01012723001	1
GSVIVT01012724001	0
GSVIVT01012725001	4
GSVIVT01012726001	1
GSVIVT01012727001	4
GSVIVT01012729001	0
GSVIVT01012730001	4
GSVIVT01012731001	3
GSVIVT01012733001	3
GSVIVT01012735001	4
GSVIVT01012736001	1
GSVIVT01012737001	4
GSVIVT01012738001	3
GSVIVT01012739001	3
GSVIVT01012741001	3
GSVIVT01012742001	1
GSVIVT01007268001	0
GSVIVT01007270001	1
GSVIVT01007271001	4
GSVIVT01007272001	0
GSVIVT01007273001	1
GSVIVT01006717001	1
GSVIVT01006719001	1
GSVIVT01006720001	1
GSVIVT01006721001	1
GSVIVT01006723001	4
GSVIVT01006725001	0
GSVIVT01002062001	1
GSVIVT01002063001	1
GSVIVT01002064001	0
GSVIVT01002065001	1
GSVIVT01002066001	1
GSVIVT01021083001	0
GSVIVT01021084001	0
GSVIVT01021085001	3
GSVIVT01021086001	3
GSVIVT01021087001	4
GSVIVT01021089001	1
GSVIVT01021090001	0
GSVIVT01021091001	4
GSVIVT01021092001	0
GSVIVT01021093001	0
GSVIVT01021094001	1
GSVIVT01021096001	4
GSVIVT01021098001	4
GSVIVT01021099001	1
GSVIVT01021100001	4
GSVIVT01021101001	0
GSVIVT01021103001	4
GSVIVT01021104001	4
GSVIVT01021106001	4
GSVIVT01021107001	0
GSVIVT01021108001	0
GSVIVT01021110001	0
GSVIVT01021111001	1
GSVIVT01021112001	1
GSVIVT01021113001	4
GSVIVT01021114001	1
GSVIVT01021115001	0
GSVIVT01021117001	4
GSVIVT01021118001	4
GSVIVT01021119001	3
GSVIVT01021120001	4
GSVIVT01021121001	0
GSVIVT01021122001	1
GSVIVT01021124001	1
GSVIVT01021125001	0
GSVIVT01021126001	4
GSVIVT01021128001	4
GSVIVT01021129001	4
GSVIVT01021131001	0
GSVIVT01021134001	3
GSVIVT01021135001	4
GSVIVT01021136001	4
GSVIVT01021137001	4
GSVIVT01021139001	4
GSVIVT01021140001	1
GSVIVT01021141001	1
GSVIVT01021142001	0
GSVIVT01021143001	4
GSVIVT01021144001	4
GSVIVT01021145001	2
GSVIVT01021146001	4
GSVIVT01021147001	4
GSVIVT01021149001	3
GSVIVT01021150001	0
GSVIVT01021151001	0
GSVIVT01021152001	4
GSVIVT01021153001	0
GSVIVT01021154001	4
GSVIVT01021155001	4
GSVIVT01021157001	1
GSVIVT01021158001	2
GSVIVT01021159001	3
GSVIVT01021161001	3
GSVIVT01021163001	4
GSVIVT01021164001	4
GSVIVT01021165001	4
GSVIVT01021166001	4
GSVIVT01021167001	4
GSVIVT01021168001	1
GSVIVT01021169001	0
GSVIVT01021170001	4
GSVIVT01021171001	0
GSVIVT01021182001	4
GSVIVT01021183001	4
GSVIVT01021184001	4
GSVIVT01021185001	4
GSVIVT01021186001	4
GSVIVT01021187001	3
GSVIVT01021188001	4
GSVIVT01021189001	4
GSVIVT01021190001	0
GSVIVT01021192001	4
GSVIVT01021193001	0
GSVIVT01021194001	4
GSVIVT01021195001	3
GSVIVT01021196001	0
GSVIVT01021197001	0
GSVIVT01021200001	4
GSVIVT01021202001	0
GSVIVT01021204001	4
GSVIVT01021205001	4
GSVIVT01021206001	1
GSVIVT01021207001	4
GSVIVT01021208001	4
GSVIVT01021209001	4
GSVIVT01021210001	4
GSVIVT01021211001	1
GSVIVT01021212001	4
GSVIVT01021213001	1
GSVIVT01021215001	4
GSVIVT01021217001	0
GSVIVT01021218001	4
GSVIVT01021219001	0
GSVIVT01021220001	4
GSVIVT01021221001	1
GSVIVT01021223001	4
GSVIVT01021224001	4
GSVIVT01021225001	4
GSVIVT01021226001	4
GSVIVT01021228001	4
GSVIVT01021229001	1
GSVIVT01021231001	4
GSVIVT01021232001	4
GSVIVT01021233001	4
GSVIVT01021235001	0
GSVIVT01021236001	0
GSVIVT01021237001	1
GSVIVT01021238001	4
GSVIVT01021239001	4
GSVIVT01021240001	4
GSVIVT01021241001	1
GSVIVT01021243001	1
GSVIVT01021244001	4
GSVIVT01021245001	0
GSVIVT01021246001	4
GSVIVT01021248001	4
GSVIVT01021249001	0
GSVIVT01021250001	4
GSVIVT01021251001	4
GSVIVT01021252001	4
GSVIVT01021253001	4
GSVIVT01021255001	0
GSVIVT01021256001	1
GSVIVT01021259001	0
GSVIVT01021260001	4
GSVIVT01021261001	4
GSVIVT01021262001	1
GSVIVT01021263001	4
GSVIVT01021264001	1
GSVIVT01021265001	4
GSVIVT01021266001	1
GSVIVT01021267001	4
GSVIVT01021268001	4
GSVIVT01021269001	4
GSVIVT01021270001	0
GSVIVT01021271001	4
GSVIVT01021272001	0
GSVIVT01021273001	0
GSVIVT01021274001	4
GSVIVT01021275001	4
GSVIVT01021276001	4
GSVIVT01021277001	4
GSVIVT01021278001	4
GSVIVT01021280001	4
GSVIVT01021281001	4
GSVIVT01021282001	4
GSVIVT01021283001	4
GSVIVT01021285001	4
GSVIVT01021286001	4
GSVIVT01021289001	4
GSVIVT01021290001	0
GSVIVT01021291001	4
GSVIVT01021292001	4
GSVIVT01021293001	4
GSVIVT01021294001	4
GSVIVT01021295001	2
GSVIVT01021296001	4
GSVIVT01021297001	4
GSVIVT01021298001	4
GSVIVT01021299001	4
GSVIVT01021300001	0
GSVIVT01021301001	4
GSVIVT01021302001	0
GSVIVT01021303001	4
GSVIVT01021304001	4
GSVIVT01021305001	4
GSVIVT01021307001	3
GSVIVT01021308001	3
GSVIVT01021309001	3
GSVIVT01021310001	3
GSVIVT01021311001	3
GSVIVT01021312001	4
GSVIVT01021313001	1
GSVIVT01021314001	4
GSVIVT01021316001	1
GSVIVT01021317001	4
GSVIVT01021318001	4
GSVIVT01021319001	4
GSVIVT01021320001	2
GSVIVT01021322001	1
GSVIVT01021323001	1
GSVIVT01021326001	2
GSVIVT01021327001	0
GSVIVT01021328001	3
GSVIVT01021330001	3
GSVIVT01021331001	3
GSVIVT01021332001	3
GSVIVT01021333001	3
GSVIVT01021334001	3
GSVIVT01021335001	3
GSVIVT01021337001	3
GSVIVT01021339001	3
GSVIVT01021341001	1
GSVIVT01021344001	3
GSVIVT01021346001	3
GSVIVT01021349001	3
GSVIVT01021351001	3
GSVIVT01021352001	3
GSVIVT01021353001	3
GSVIVT01021354001	2
GSVIVT01021355001	3
GSVIVT01021357001	3
GSVIVT01021358001	2
GSVIVT01021359001	2
GSVIVT01021360001	2
GSVIVT01021361001	0
GSVIVT01021362001	2
GSVIVT01021365001	3
GSVIVT01021366001	3
GSVIVT01021367001	1
GSVIVT01021373001	1
GSVIVT01021374001	4
GSVIVT01021376001	0
GSVIVT01021377001	0
GSVIVT01021378001	0
GSVIVT01021379001	1
GSVIVT01021381001	4
GSVIVT01021382001	4
GSVIVT01021383001	1
GSVIVT01021385001	1
GSVIVT01021386001	4
GSVIVT01021388001	1
GSVIVT01021389001	1
GSVIVT01021390001	0
GSVIVT01021391001	1
GSVIVT01021392001	1
GSVIVT01021393001	0
GSVIVT01021394001	0
GSVIVT01021395001	0
GSVIVT01021396001	1
GSVIVT01021397001	1
GSVIVT01021398001	1
GSVIVT01021399001	3
GSVIVT01021400001	3
GSVIVT01021401001	3
GSVIVT01021402001	0
GSVIVT01021403001	4
GSVIVT01021404001	1
GSVIVT01021405001	4
GSVIVT01021406001	3
GSVIVT01021407001	4
GSVIVT01021408001	0
GSVIVT01021409001	2
GSVIVT01021410001	0
GSVIVT01021412001	1
GSVIVT01021413001	1
GSVIVT01021414001	1
GSVIVT01021415001	1
GSVIVT01021417001	0
GSVIVT01021418001	0
GSVIVT01021420001	1
GSVIVT01021422001	0
GSVIVT01021423001	0
GSVIVT01021424001	1
GSVIVT01021425001	1
GSVIVT01021426001	1
GSVIVT01021427001	1
GSVIVT01021428001	0
GSVIVT01021429001	1
GSVIVT01021430001	3
GSVIVT01021433001	3
GSVIVT01021434001	1
GSVIVT01021435001	0
GSVIVT01021436001	1
GSVIVT01021437001	1
GSVIVT01021438001	0
GSVIVT01021439001	1
GSVIVT01021440001	1
GSVIVT01021441001	1
GSVIVT01021442001	1
GSVIVT01021443001	1
GSVIVT01021444001	0
GSVIVT01021445001	1
GSVIVT01021446001	1
GSVIVT01021447001	0
GSVIVT01021449001	1
GSVIVT01021450001	1
GSVIVT01021451001	2
GSVIVT01021452001	1
GSVIVT01021453001	2
GSVIVT01021454001	1
GSVIVT01021456001	3
GSVIVT01021457001	3
GSVIVT01021458001	2
GSVIVT01021459001	3
GSVIVT01021460001	3
GSVIVT01021462001	3
GSVIVT01021463001	3
GSVIVT01021464001	2
GSVIVT01021466001	1
GSVIVT01021468001	4
GSVIVT01021470001	1
GSVIVT01021471001	0
GSVIVT01021473001	3
GSVIVT01021474001	3
GSVIVT01021476001	4
GSVIVT01021477001	4
GSVIVT01021478001	2
GSVIVT01021479001	0
GSVIVT01021482001	2
GSVIVT01021483001	2
GSVIVT01021484001	2
GSVIVT01021485001	3
GSVIVT01021486001	3
GSVIVT01021487001	0
GSVIVT01021488001	4
GSVIVT01021489001	2
GSVIVT01021490001	4
GSVIVT01021492001	4
GSVIVT01021494001	3
GSVIVT01021495001	3
GSVIVT01021497001	0
GSVIVT01021498001	0
GSVIVT01021499001	4
GSVIVT01021502001	1
GSVIVT01021504001	0
GSVIVT01021505001	4
GSVIVT01021507001	1
GSVIVT01021508001	0
GSVIVT01021510001	0
GSVIVT01021512001	1
GSVIVT01021513001	0
GSVIVT01021514001	3
GSVIVT01021516001	3
GSVIVT01021518001	3
GSVIVT01021519001	3
GSVIVT01021520001	1
GSVIVT01021521001	4
GSVIVT01021522001	1
GSVIVT01021523001	1
GSVIVT01021525001	4
GSVIVT01021526001	1
GSVIVT01021527001	0
GSVIVT01021528001	1
GSVIVT01021529001	0
GSVIVT01021530001	4
GSVIVT01021531001	1
GSVIVT01021532001	1
GSVIVT01021533001	0
GSVIVT01021534001	4
GSVIVT01021535001	1
GSVIVT01021537001	0
GSVIVT01021538001	4
GSVIVT01021541001	4
GSVIVT01021542001	1
GSVIVT01021543001	0
GSVIVT01021544001	1
GSVIVT01021545001	1
GSVIVT01021547001	4
GSVIVT01021548001	1
GSVIVT01021549001	0
GSVIVT01021550001	4
GSVIVT01021552001	1
GSVIVT01021553001	1
GSVIVT01021555001	0
GSVIVT01021556001	1
GSVIVT01021557001	1
GSVIVT01021559001	1
GSVIVT01021560001	0
GSVIVT01021561001	1
GSVIVT01021562001	4
GSVIVT01021563001	2
GSVIVT01021564001	2
GSVIVT01021565001	3
GSVIVT01021566001	3
GSVIVT01021567001	3
GSVIVT01021568001	2
GSVIVT01021569001	3
GSVIVT01021573001	3
GSVIVT01021574001	0
GSVIVT01021575001	1
GSVIVT01021576001	4
GSVIVT01021577001	0
GSVIVT01021579001	1
GSVIVT01021581001	0
GSVIVT01021582001	4
GSVIVT01021583001	4
GSVIVT01021584001	0
GSVIVT01021587001	1
GSVIVT01021588001	1
GSVIVT01021589001	4
GSVIVT01021590001	3
GSVIVT01021591001	2
GSVIVT01021592001	0
GSVIVT01021593001	2
GSVIVT01021594001	4
GSVIVT01021595001	3
GSVIVT01021596001	4
GSVIVT01021598001	4
GSVIVT01021600001	0
GSVIVT01021602001	4
GSVIVT01021606001	0
GSVIVT01021607001	0
GSVIVT01021609001	3
GSVIVT01021611001	3
GSVIVT01021613001	0
GSVIVT01021615001	1
GSVIVT01021617001	1
GSVIVT01021618001	1
GSVIVT01021619001	0
GSVIVT01021620001	1
GSVIVT01021622001	4
GSVIVT01021625001	1
GSVIVT01021626001	0
GSVIVT01021627001	1
GSVIVT01021628001	0
GSVIVT01021629001	4
GSVIVT01021633001	4
GSVIVT01021635001	4
GSVIVT01021636001	3
GSVIVT01021637001	0
GSVIVT01021638001	1
GSVIVT01021639001	1
GSVIVT01021644001	1
GSVIVT01021645001	3
GSVIVT01021646001	4
GSVIVT01021647001	4
GSVIVT01021648001	4
GSVIVT01021650001	1
GSVIVT01021651001	1
GSVIVT01021653001	4
GSVIVT01021654001	4
GSVIVT01021656001	1
GSVIVT01021657001	1
GSVIVT01021658001	1
GSVIVT01021660001	0
GSVIVT01021661001	1
GSVIVT01021662001	4
GSVIVT01021663001	1
GSVIVT01021664001	0
GSVIVT01021666001	1
GSVIVT01021667001	4
GSVIVT01021668001	1
GSVIVT01021669001	1
GSVIVT01021670001	0
GSVIVT01021671001	4
GSVIVT01021673001	3
GSVIVT01021675001	4
GSVIVT01021676001	1
GSVIVT01021677001	1
GSVIVT01021678001	0
GSVIVT01021681001	0
GSVIVT01021682001	4
GSVIVT01021684001	0
GSVIVT01021685001	4
GSVIVT01021686001	3
GSVIVT01021687001	3
GSVIVT01021688001	2
GSVIVT01021689001	0
GSVIVT01021694001	2
GSVIVT01021695001	1
GSVIVT01021697001	1
GSVIVT01021698001	1
GSVIVT01021699001	3
GSVIVT01021700001	3
GSVIVT01021702001	1
GSVIVT01021703001	1
GSVIVT01021705001	2
GSVIVT01021707001	4
GSVIVT01021709001	0
GSVIVT01021712001	3
GSVIVT01021714001	3
GSVIVT01021715001	4
GSVIVT01021718001	0
GSVIVT01021719001	0
GSVIVT01021720001	2
GSVIVT01021722001	0
GSVIVT01021723001	2
GSVIVT01021724001	0
GSVIVT01021725001	1
GSVIVT01021726001	2
GSVIVT01021727001	4
GSVIVT01021728001	2
GSVIVT01021729001	1
GSVIVT01021731001	1
[truncated: 22,283 more rows]
