# Supplementary material for: New insights into the evolutionary history of plant sorbitol dehydrogenase
Source: BMC Plant Biol. 2015 Apr 12;15:101. doi: 10.1186/s12870-015-0478-5 (PMC4404067; doi:10.1186/s12870-015-0478-5)
Supplement: Additional file 7: — Contains input and output data for natural selection modelling analyses. “-output” files are codeml outputs and are recommended to be viewed using Microsoft WordPad. “.phy” is phylogenetic tree file and can be viewed using Treeview software. “.ctl” is a control file and can be viewed using any text viewer. “sdh-pep2.fas” sequence file was produced from Additional file 3 by manually removing the significant gaps, insertions; sequences with no CDS sequence available were also removed. “sdh-cds2.fas” is the corresponding CDS sequences for “sdh-pep2.fas”. “sdh-pep2.nwk” is the phylogenetic tree produced from “sdh-cds2.fas” and can be viewed using any phylogenetic tree viewer software. Sequence IDs are represented by numbers for software input convenience (see Additional file 2: Table S3 for sequence ID renaming information). Amino acid site numbering is according to LIDH (Uniprot No: Q1PSI9) without the first 20 amino acids. [file 12870_2015_478_MOESM7_ESM.zip]

Archive with 1 entries (1 files):
- 12870_2015_478_MOESM7_ESM.rar
