# Supplementary material for: New insights into the evolutionary history of plant sorbitol dehydrogenase
Source: BMC Plant Biol. 2015 Apr 12;15:101. doi: 10.1186/s12870-015-0478-5 (PMC4404067; doi:10.1186/s12870-015-0478-5)
Supplement: Additional file 8: — Contains input and output data for the reconstruction of ancestral SDH sequences. “sdh-pep.fas” contains amino acid sequences for the plant SDH sub-branch. The “ancestral-sequence-construction_output” file is codeml output and can be viewed using any text viewer. Ancestral sequences for corresponding branches were extracted and put in the “interpreted-ancestral-sequence.fas” file for readers’ convenience. [file 12870_2015_478_MOESM8_ESM.zip]

Archive with 1 entries (1 files):
- 12870_2015_478_MOESM8_ESM.rar
