# Supplementary material for: New insights into the evolutionary history of plant sorbitol dehydrogenase
Source: BMC Plant Biol. 2015 Apr 12;15:101. doi: 10.1186/s12870-015-0478-5 (PMC4404067; doi:10.1186/s12870-015-0478-5)
Supplement: Additional file 10: — Contains the modelled structures files of Vv_LIDH and Vv_SDH and additional illustration figures. “Asp195_NAD.png” displays the interaction of Asp195 with the hydroxyl groups at C1 and C2 of L-idonate. “LIDH-hydrophobicity.png” and “SDH-hydrophobicity.png” display the overall hydrophobicity profiles of Vv_LIDH and Vv_SDH respectively. Amino acid site numbering is according to LIDH (Uniprot No: Q1PSI9) without the first 20 amino acids. [file 12870_2015_478_MOESM10_ESM.zip]

Archive with 1 entries (1 files):
- 12870_2015_478_MOESM10_ESM.rar
