# Supplementary material for: New insights into the evolutionary history of plant sorbitol dehydrogenase
Source: BMC Plant Biol. 2015 Apr 12;15:101. doi: 10.1186/s12870-015-0478-5 (PMC4404067; doi:10.1186/s12870-015-0478-5)
Supplement: Additional file 11: — Contains a Microsoft Excel spread sheet with detailed results of transcript and gene co-expression analysis of Class I and Class II SDH in plants. Table S1 contains gene expression profile of Class I and Class II SDH profile in various tissues of (A) grapevine and (B) sweet oranges. Table S2 – S9 contains lists of all significantly co-expressed genes and respective rank, function description, and co-expression metric with class I and II SDH in A. thaliana (Table S2), grapevine (Table S3 and S4), rice (Table S5), sweet orange (Table S6 and S7) and poplar (Table S8 and S9). [file 12870_2015_478_MOESM11_ESM.xlsx]

## Sheet: Table S1
A		VIT_16s0100g00300	VIT_16s0100g00290		B		Cs9g16680.2 (Cit.9778.1.S1_s_at)	Cs9g16660.1 (Cit.9780.1.S1_s_at)
		class I	class II				class I	class II
	BerryPericarp-FS	12.8503	14.9873			Stem	13.715	3.795
	BerryPericarp-PFS	13.0263	14.5693			Roots	12.25	8.72
	BerryPericarp-V	13.2037	13.6727			Leaves (young)	13.52	3.765
	BerryPericarp-MR	13.6547	13.4967			Leaves (old)	13.785	3.54
	BerryPericarp-R	13.5983	13.2503			Epithelial cells (28mm)	12.1	4.16667
	BerryFlesh-PFS	12.6607	14.966			Epithelial cells (41mm)	11.9833	4.29
	BerryFlesh-V	13.3357	13.2857			Parenchyma cells (28mm)	12.7933	4.08667
	BerryFlesh-MR	13.3143	13.3067			Parenchyma cells (41mm)	12.64	4.12
	BerryFlesh-R	13.7397	12.5277			Pre Anthesis (ovules, Vaniglia Sanguigno)	11.3933	3.52
	BerrySkin-PFS	12.5143	14.8213			Post Anthesis (ovules, Vaniglia Sanguigno)	12.8767	3.4
	BerrySkin-V	13.614	12.053			Fruit Set (ovules, Vaniglia Sanguigno)	12.4833	3.74
	BerrySkin-MR	13.7103	12.011			Pre Anthesis (ovules, Temple)	11.6033	3.40667
	BerrySkin-R	13.7757	11.5063			Post Anthesis (ovules, Temple)	12.2767	3.84667
	Seed-FS	12.4683	14.644			Fruit Set (ovules, Temple)	12.2367	3.32
	Seed-PFS	12.4133	13.371			Albedo (Navel)	12.68	3.61
	Seed-V	13.8873	13.921			Flavedo (Navel)	12.7333	3.51333
	Seed-MR	13.868	13.4983			Juice Sacs (Navel)	12.57	3.75667
	Bud-S	13.1613	12.1743			Albedo (Valencia)	12.1167	3.92
	Bud-B	10.8957	14.2753			Flavedo (Valencia)	12.06	3.76
	Bud-AB	10.5363	14.109			Juice Sacs (Valencia)	11.98	3.63667
	Bud-L	12.3543	13.6923
	Bud-W	14.6827	10.059				13.7052
	Inflorescence-Y	11.6347	14.31
	Inflorescence-WD	12.8133	14.4963
	Flower-FB	12.2767	14.4693
	Flower-F	12.4183	14.485
	Stamen	12.3517	14.237
	Carpel	12.1647	14.9393
	Petal	13.4983	14.5963
	Pollen	11.2623	13.3797
	Root	13.026	13.463
	Leaf-Y	12.51	13.7407
	Leaf-FS	13.8253	12.7603
	Leaf-S	13.6583	11.537
	Rachis-FS	11.818	13.885
	Rachis-PFS	11.8447	13.7507
	Rachis-V	13.1987	13.584
	Rachis-MR	13.2067	12.4623
	Rachis-R	13.1087	12.3943
	Seedling	13.284	14.5597
	Stem-G	10.9653	14.4717
	Stem-W	13.831	11.338
	Tendril-Y	11.5363	14.4947
	Tendril-WD	12.451	14.437
	Tendril-FS	13.1533	12.8537

## Sheet: Table S2
Rank	Locus	Symbol	Function	MR
0	At5g51970	dehydrogenase	GroES-like zinc-binding alcohol dehydrogenase family protein	0
1	At1g63800	UBC5	ubiquitin-conjugating enzyme 5	1.4
2	At1g08460	HDA8	histone deacetylase 8	2.6
3	At1g56220	Dormancy/auxin associated	Dormancy/auxin associated family protein	4.9
4	At4g19860	alpha/beta-Hydrolases	alpha/beta-Hydrolases superfamily protein	6.7
5	At2g46220	DUF2358	Uncharacterized conserved protein (DUF2358)	7.4
6	At5g14780	FDH	formate dehydrogenase	7.8
7	At2g21240	BPC4	basic pentacysteine 4	9.5
8	At1g19660	Wound-responsive	Wound-responsive family protein	9.6
9	At2g25280			9.9
10	At5g58800	reductase	Quinone reductase family protein	10.7
11	At1g48430	kinase	Dihydroxyacetone kinase	10.9
12	At1g27150	Tetratricopeptide repeat (TPR)-like	Tetratricopeptide repeat (TPR)-like superfamily protein	13.4
13	At4g05070	Wound-responsive	Wound-responsive family protein	17.2
14	At1g55000	LysM	peptidoglycan-binding LysM domain-containing protein	17.6
15	At4g15545			18.7
16	At5g05480	Peptide-N4-(N-acetyl-beta-glucosaminyl)asparagine amidase A	Peptide-N4-(N-acetyl-beta-glucosaminyl)asparagine amidase A protein	19.2
17	At1g08570	ACHT4	atypical CYS HIS rich thioredoxin 4	19.2
18	At4g36400	D2HGDH	FAD-linked oxidases family protein	20.4
19	At5g16660			20.5
20	At1g80440	Galactose oxidase/kelch repeat	Galactose oxidase/kelch repeat superfamily protein	26.5
21	At2g39000	NAT	Acyl-CoA N-acyltransferases (NAT) superfamily protein	28.6
22	At3g51840	SCX	acyl-CoA oxidase 4	28.7
23	At1g11530	CXXS1	C-terminal cysteine residue is changed to a serine 1	31.2
24	At3g56950	SIP2;1	small and basic intrinsic protein 2;1	33.2
25	At1g03090	MCCA	methylcrotonyl-CoA carboxylase alpha chain, mitochondrial / 3-methylcrotonyl-CoA carboxylase 1 (MCCA)	33.9
26	At5g63190	MA3	MA3 domain-containing protein	35.1
27	At3g07350	DUF506	Protein of unknown function (DUF506)	36.1
28	At4g29890	CMO-like	choline monooxygenase, putative (CMO-like)	38.9
29	At5g24735	RNA	other RNA	40.4
30	At1g72820	Mitochondrial substrate carrier	Mitochondrial substrate carrier family protein	41.2
31	At2g43400	ETFQO	electron-transfer flavoprotein:ubiquinone oxidoreductase	41.9
32	At1g65930	cICDH	cytosolic NADP+-dependent isocitrate dehydrogenase	42.2
33	At4g34030	MCCB	3-methylcrotonyl-CoA carboxylase	42.3
34	At5g59830			43.4
35	At5g16150	PGLCT	plastidic GLC translocator	43.4
36	At5g21170	AKINBETA1	5'-AMP-activated protein kinase beta-2 subunit protein	43.8
37	At1g37130	NR2	nitrate reductase 2	43.9
38	At1g64720	CP5	Polyketide cyclase/dehydrase and lipid transport superfamily protein	46.5
39	At5g18170	GDH1	glutamate dehydrogenase 1	46.7
40	At1g35460	DNA-binding	basic helix-loop-helix (bHLH) DNA-binding superfamily protein	51.2
41	At3g07690	dehydrogenase	6-phosphogluconate dehydrogenase family protein	52
42	At1g20560	AAE1	acyl activating enzyme 1	52.9
43	At4g22750	zinc finger	DHHC-type zinc finger family protein	53
44	At1g80920	Toc12	Chaperone DnaJ-domain superfamily protein	54.4
45	At3g06380	TLP9	tubby-like protein 9	54.5
46	At3g19030			54.9
47	At5g28770	BZO2H3	bZIP transcription factor family protein	55.1
48	At4g15990			57.8
49	At3g29240	DUF179	Protein of unknown function (DUF179)	59.3
50	At2g43750	OASB	O-acetylserine (thiol) lyase B	59.8
51	At2g39570	ACR9	ACT domain-containing protein	59.9
52	At5g24520	URM23	Transducin/WD40 repeat-like superfamily protein	60.4
53	At3g17650	YSL5	YELLOW STRIPE like 5	61.9
54	At3g13062	Polyketide cyclase/dehydrase and lipid transport	Polyketide cyclase/dehydrase and lipid transport superfamily protein	61.9
55	At2g26980	SnRK3.17	CBL-interacting protein kinase 3	62.5
56	At3g45300	IVDH	isovaleryl-CoA-dehydrogenase	62.6
57	At2g47700	RING	RING/U-box superfamily protein	64.9
58	At3g49790	Carbohydrate-binding	Carbohydrate-binding protein	65.3
59	At4g38460	GGR	geranylgeranyl reductase	65.9
60	At1g73380			69.6
61	At1g49500			69.6
62	At4g36850	transmembrane	PQ-loop repeat family protein / transmembrane family protein	70.5
63	At3g22460	OASA2	O-acetylserine (thiol) lyase (OAS-TL) isoform A2	70.7
64	At5g60620	GPAT9	glycerol-3-phosphate acyltransferase 9	71.5
66	At5g63470	NF-YC4	nuclear factor Y, subunit C4	72.4
65	At5g57655	isomerase	xylose isomerase family protein	72.4
68	At5g43940	PAR2	GroES-like zinc-binding dehydrogenase family protein	75.9
69	At5g40890	CLCA	chloride channel A	77.4
70	At1g49170	DUF167	Protein of unknown function (DUF167)	77.6
71	At2g21950	SKIP6	SKP1 interacting partner 6	78.2
72	At5g18630	alpha/beta-Hydrolases	alpha/beta-Hydrolases superfamily protein	78.5
73	At1g49200	RING	RING/U-box superfamily protein	78.6
74	At1g02305	Cysteineases	Cysteine proteinases superfamily protein	83.2
75	At5g56100	oleosin	glycine-rich protein / oleosin	84.3
77	At3g23640	HGL1	heteroglycan glucosidase 1	84.8
76	At3g18773	RING	RING/U-box superfamily protein	84.8
78	At1g53170	ERF8	ethylene response factor 8	85.2
79	At1g53280	DJ1B	Class I glutamine amidotransferase-like superfamily protein	85.3
80	At1g23310	GGT1	glutamate:glyoxylate aminotransferase	87.1
81	At1g23870	TPS9	trehalose-phosphatase/synthase 9	87.2
82	At5g03230	DUF584	Protein of unknown function, DUF584	88.4
83	At3g09470	Major facilitator	Major facilitator superfamily protein	88.9
84	At3g16190	Isochorismatase	Isochorismatase family protein	89
85	At1g09430	ACLA-3	ATP-citrate lyase A-3	89.4
86	At5g63195	RNA	other RNA	91.5
87	At1g09570	PHYA	phytochrome A	92
88	At3g14130	Aldolase-type TIM barrel	Aldolase-type TIM barrel family protein	92.2
89	At5g24490	ribosome	30S ribosomal protein, putative	92.5
90	At2g06025	NAT	Acyl-CoA N-acyltransferases (NAT) superfamily protein	93.2
91	At4g14880	OLD3	O-acetylserine (thiol) lyase (OAS-TL) isoform A1	94.6
92	At3g60130	BGLU16	beta glucosidase 16	95.1
93	At4g29905			98.6
94	At3g54360	zinc ion binding	zinc ion binding	100.2
95	At5g47040	LON2	lon protease 2	101.5
96	At2g43330	INT1	inositol transporter 1	102.9
97	At5g16370	AAE5	acyl activating enzyme 5	104.8
98	At5g19860	DUF538	Protein of unknown function, DUF538	105
99	At3g48530	KING1	SNF1-related protein kinase regulatory subunit gamma 1	105.4
100	At1g15740	Leucine-rich repeat	Leucine-rich repeat family protein	105.6
101	At1g60140	TPS10	trehalose phosphate synthase	105.8
102	At1g26670	VTI1B	Vesicle transport v-SNARE family protein	105.9
103	At2g14878			112.4
104	At1g64230	UBC28	ubiquitin-conjugating enzyme 28	114.2
105	At1g17120	CAT8	cationic amino acid transporter 8	114.4
106	At2g42590	GRF9	general regulatory factor 9	114.8
107	At1g29040			115.5
108	At5g63160	BT1	BTB and TAZ domain protein 1	120
109	At5g59960			120
110	At2g14910			121.1
111	At3g48590	NF-YC1	nuclear factor Y, subunit C1	121.5
112	At2g20230	Tetraspanin	Tetraspanin family protein	123.1
113	At5g59800	MBD7	methyl-CPG-binding domain 7	123.6
114	At3g14990	DJ1A	Class I glutamine amidotransferase-like superfamily protein	124
115	At5g48160	OBE2	Protein of unknown function (DUF1423)	124.5
116	At4g29220	PFK1	phosphofructokinase 1	126.6
117	At3g13450	DIN4	Transketolase family protein	127.6
118	At2g37478	CPuORF52	conserved peptide upstream open reading frame 52	128.1
119	At2g04690	oxidase	Pyridoxamine 5'-phosphate oxidase family protein	132.5
120	At4g24800	ECIP1	MA3 domain-containing protein	133.7
121	At3g01690	alpha/beta-Hydrolases	alpha/beta-Hydrolases superfamily protein	134.2
122	At1g58180	BCA6	beta carbonic anhydrase 6	138
123	At3g15780			138.4
124	At1g75380	BBD1	bifunctional nuclease in basal defense response 1	139.3
127	At4g27450	Aluminium induced with YGL and LRDR motifs	Aluminium induced protein with YGL and LRDR motifs	140.6
128	At5g02840	LHY	LHY/CCA1-like 1	141.2
129	At1g06110	SKP1	SKP1/ASK-interacting protein 16	144.9
130	At1g23390	F-box	Kelch repeat-containing F-box family protein	145
131	At3g03150			145.1
132	At2g03890	UBDK GAMMA 7	phosphoinositide 4-kinase gamma 7	145.9
133	At5g44572			146.2
134	At5g14390	alpha/beta-Hydrolases	alpha/beta-Hydrolases superfamily protein	147.7
135	At5g65430	GRF8	general regulatory factor 8	149
136	At3g03180	Got1	Got1/Sft2-like vescicle transport protein family	149.2
137	At5g19120	protease	Eukaryotic aspartyl protease family protein	149.4
138	At1g23050	glycoprotein	hydroxyproline-rich glycoprotein family protein	149.4
139	At1g34630			149.8
140	At5g05965			151.1
141	At3g61440	CYSC1	cysteine synthase C1	153.4
142	At5g65010	ASN2	asparagine synthetase 2	153.7
143	At4g00752	UBX	UBX domain-containing protein	156.5
144	At5g12200	PYD2	pyrimidine 2	157.3
145	At5g58950	kinase	Protein kinase superfamily protein	158.2
146	At3g18215	DUF599	Protein of unknown function, DUF599	159.2
147	At2g33740	CUTA	Nitrogen regulatory PII-like, alpha/beta	159.2
148	At1g12230	Aldolase	Aldolase superfamily protein	159.3
149	At5g10860	CBSX3	Cystathionine beta-synthase (CBS) family protein	159.6
150	At3g15450	Aluminium induced with YGL and LRDR motifs	Aluminium induced protein with YGL and LRDR motifs	160.3
151	At1g04400	PHH1	cryptochrome 2	160.5
152	At5g66180	transferase	S-adenosyl-L-methionine-dependent methyltransferases superfamily protein	162.2
153	At3g06850	LTA1	2-oxoacid dehydrogenases acyltransferase family protein	163.9
154	At1g64660	MGL	methionine gamma-lyase	164.1
155	At2g25090	SnRK3.18	CBL-interacting protein kinase 16	164.3
156	At5g20670	DUF1677	Protein of unknown function (DUF1677)	167.9
157	At2g16930	L27	Ribosomal protein L27 family protein	169
158	At1g01240			169.7
160	At4g02970	7SL-1	7SL RNA1	169.8
159	At2g41560	ACA4	autoinhibited Ca(2+)-ATPase, isoform 4	169.8
161	At4g20070	AAH	allantoate amidohydrolase	171.2
162	At1g73920	alpha/beta-Hydrolases	alpha/beta-Hydrolases superfamily protein	172.1
163	At5g26200	Mitochondrial substrate carrier	Mitochondrial substrate carrier family protein	172.7
165	At1g21770	NAT	Acyl-CoA N-acyltransferases (NAT) superfamily protein	174.5
166	At5g47720	Thiolase	Thiolase family protein	175.2
167	At3g02770	transferase	Ribonuclease E inhibitor RraA/Dimethylmenaquinone methyltransferase	176.3
168	At5g08100	ASPGA1	N-terminal nucleophile aminohydrolases (Ntn hydrolases) superfamily protein	176.7
170	At3g56050	kinase	Protein kinase family protein	178.2
171	At2g26210	Ankyrin repeat	Ankyrin repeat family protein	178.5
172	At2g17450	RHA3A	RING-H2 finger A3A	179
173	At2g02040	PTR2-B	peptide transporter 2	182.2
174	At1g44770			182.3
175	At5g59340	WOX2	WUSCHEL related homeobox 2	182.5
176	At5g23050	AAE17	acyl-activating enzyme 17	183.5
177	At4g10610	RBP37	CTC-interacting domain 12	184.3
178	At1g64500	Glutaredoxin	Glutaredoxin family protein	185.8
179	At1g45976	SBP1	S-ribonuclease binding protein 1	188.3
180	At4g11300	DUF793	Protein of unknown function (DUF793)	189.7
181	At2g04795			189.8
183	At5g35330	MBD2	methyl-CPG-binding domain protein 02	190.8
182	At4g28030	NAT	Acyl-CoA N-acyltransferases (NAT) superfamily protein	190.8
184	At1g71090	Auxin efflux carrier	Auxin efflux carrier family protein	194.2
185	At1g75130	CYP721A1	cytochrome P450, family 721, subfamily A, polypeptide 1	194.8
186	At5g28050	deaminase	Cytidine/deoxycytidylate deaminase family protein	194.9
187	At5g15830	bZIP3	basic leucine-zipper 3	196.8
188	At3g06780	glycine-rich	glycine-rich protein	199.6
189	At3g55260	HEXO1	beta-hexosaminidase 1	200.9
190	At2g37480			203.7
191	At4g23880			204.2
192	At1g07200	hydrolase	Double Clp-N motif-containing P-loop nucleoside triphosphate hydrolases superfamily protein	206.4
193	At1g25230	phosphoesterase	Calcineurin-like metallo-phosphoesterase superfamily protein	207.2
194	At4g31510			208.4
195	At1g52565			208.5
196	At5g49360	BXL1	beta-xylosidase 1	209.6
197	At3g57030	phosphotriesterase	Calcium-dependent phosphotriesterase superfamily protein	211.8
198	At5g64500	Major facilitator	Major facilitator superfamily protein	213.3
199	At1g56280	DI19	drought-induced 19	214.2
200	At5g51450	RIN3	RPM1 interacting protein 3	214.3
201	At1g12440	A20	A20/AN1-like zinc finger family protein	214.8
202	At3g11100	transcription	sequence-specific DNA binding transcription factors	216
203	At5g17300	RVE1	Homeodomain-like superfamily protein	216.7
204	At4g38800	MTN1	methylthioadenosine nucleosidase 1	216.9
205	At5g47640	NF-YB2	nuclear factor Y, subunit B2	218.5
206	At5g03555	permease	permease, cytosine/purines, uracil, thiamine, allantoin family protein	221
207	At4g34770	SAUR-like auxin-responsive	SAUR-like auxin-responsive protein family	222.4
208	At4g25170	UCP012943	Uncharacterised conserved protein (UCP012943)	223.6
209	At1g01070	transporter	nodulin MtN21 /EamA-like transporter family protein	223.9
210	At5g01740	NTF2	Nuclear transport factor 2 (NTF2) family protein	224.3
211	At5g16410	transferase	HXXXD-type acyl-transferase family protein	226.4
212	At3g52060	transferase	Core-2/I-branching beta-1,6-N-acetylglucosaminyltransferase family protein	228.1
213	At5g33355	DEFL	Defensin-like (DEFL) family protein	229.6
214	At4g38090	Ribosomal S5 domain 2-like	Ribosomal protein S5 domain 2-like superfamily protein	229.8
215	At1g25275			231.3
216	At3g60080	RING	RING/U-box superfamily protein	232
217	At2g46735			232.1
218	At5g63620	dehydrogenase	GroES-like zinc-binding alcohol dehydrogenase family protein	234.3
219	At1g23052			235.4
220	At4g19700	RING	SBP (S-ribonuclease binding protein) family protein	237
221	At3g04880	DRT102	DNA-damage-repair/toleration protein (DRT102)	238.5
222	At3g10740	ASD1	alpha-L-arabinofuranosidase 1	239
224	At4g10100	SIR5	co-factor for nitrate, reductase and xanthine dehydrogenase 7	241.6
223	At1g63110	PIG-U	GPI transamidase subunit PIG-U	241.6
225	At5g64930	HYS1	CPR5 protein, putative	243.4
226	At5g22920	CHY-type/CTCHY-type/RING-type Zinc finger	CHY-type/CTCHY-type/RING-type Zinc finger protein	246.1
227	At4g03030	Galactose oxidase/kelch repeat	Galactose oxidase/kelch repeat superfamily protein	247.1
228	At5g18670	BMY3	beta-amylase 3	247.3
229	At2g05540	Glycine-rich	Glycine-rich protein family	248
230	At5g03490	transferase	UDP-Glycosyltransferase superfamily protein	248.3
231	At4g17030	EXPR	expansin-like B1	248.4
232	At2g45170	G8E	AUTOPHAGY 8E	248.7
233	At2g44140	C54	Peptidase family C54 protein	251
234	At2g41250	HAD	Haloacid dehalogenase-like hydrolase (HAD) superfamily protein	252
235	At4g02520	GSTF2	glutathione S-transferase PHI 2	253.2
236	At5g20350	TIP1	Ankyrin repeat family protein with DHHC zinc finger domain	253.3
237	At2g47270	UPB1	sequence-specific DNA binding transcription factors;transcription regulators	254
238	At4g37553			254.2
239	At2g03620	MRS2-5	magnesium transporter 3	254.9
240	At4g37610	BT5	BTB and TAZ domain protein 5	255.2
241	At5g58375	transferase	Methyltransferase-related protein	255.5
242	At5g50630	Major facilitator	Major facilitator superfamily protein	257.4
243	At5g59780	MYB59	myb domain protein 59	257.8
245	At1g01180	transferase	S-adenosyl-L-methionine-dependent methyltransferases superfamily protein	258.4
246	At5g66250	kinectin	kinectin-related	259.5
247	At1g48300			259.6
248	At3g10030	kinase	aspartate/glutamate/uridylate kinase family protein	260.1
249	At3g15770			260.2
250	At3g23490	CYN	cyanase	261.3
251	At4g37620	transposable	transposable element gene	261.8
252	At1g75220	ERDL6	Major facilitator superfamily protein	262
253	At2g43760	MoaE	molybdopterin biosynthesis MoaE family protein	262.9
254	At1g68238			263.8
255	At4g17730	SYP23	syntaxin of plants 23	264.3
256	At3g21260	GLTP3	Glycolipid transfer protein (GLTP) family protein	266.1
257	At3g60190	EDR3	DYNAMIN-like 1E	266.2
258	At1g23440	I-like	Peptidase C15, pyroglutamyl peptidase I-like	267
259	At3g13750	BGAL1	beta galactosidase 1	268.7
260	At1g29400	ML5	MEI2-like protein 5	269.2
261	At3g59930			269.7
262	At4g33666			272.9
263	At3g03330	Rossmann-fold	NAD(P)-binding Rossmann-fold superfamily protein	275.4
264	At4g00560	Rossmann-fold	NAD(P)-binding Rossmann-fold superfamily protein	275.9
265	At1g48745			278.2
266	At2g22420	Peroxidase	Peroxidase superfamily protein	278.5
267	At5g28020	CYSD2	cysteine synthase D2	279.5
268	At1g62040	G8C	Ubiquitin-like superfamily protein	282
270	At2g24100	ASG1		283.2
271	At4g28040	transporter	nodulin MtN21 /EamA-like transporter family protein	283.6
272	At3g15630			284.8
273	At5g58787	RING	RING/U-box superfamily protein	284.9
274	At2g17880	DnaJ-domain	Chaperone DnaJ-domain superfamily protein	286.7
275	At1g02850	BGLU11	beta glucosidase 11	287.8
276	At1g15380	GLYI4	Lactoylglutathione lyase / glyoxalase I family protein	287.9
277	At3g26510	Octicosapeptide/Phox/Bem1p	Octicosapeptide/Phox/Bem1p family protein	288.4
278	At1g51200	A20	A20/AN1-like zinc finger family protein	289.8
279	At3g14430			290.4
280	At4g25440	ZFWD1	zinc finger WD40 repeat protein 1	292.4
281	At3g26890			293.2
282	At5g39660	CDF2	cycling DOF factor 2	294.8
283	At3g18140	Transducin/WD40 repeat-like	Transducin/WD40 repeat-like superfamily protein	295
284	At3g04350	DUF946	Plant protein of unknown function (DUF946)	295.8
285	At3g49590	ATG13	Autophagy-related protein 13	295.9
286	At4g09000	GRF1	general regulatory factor 1	298.4
287	At1g21410	SKP2A	F-box/RNI-like superfamily protein	298.7
288	At1g76490	HMGR1	hydroxy methylglutaryl CoA reductase 1	298.8
289	At4g19160			299.5
290	At3g27340			299.7
291	At5g15845	RNA	other RNA	300.5
292	At3g61060	PP2-A13	phloem protein 2-A13	301.9
293	At4g10310	HKT1	high-affinity K+ transporter 1	302.5
294	At5g42190	SKP1B	E3 ubiquitin ligase SCF complex subunit SKP1/ASK1 family protein	303.3
295	At1g50480	THFS	10-formyltetrahydrofolate synthetase	303.4
296	At1g68190	zinc finger	B-box zinc finger family protein	303.8
297	At1g04280	hydrolase	P-loop containing nucleoside triphosphate hydrolases superfamily protein	304.5
299	At3g25530	GR1	glyoxylate reductase 1	304.8
298	At2g41710	DNA-binding	Integrase-type DNA-binding superfamily protein	304.8
300	At4g30310	kinase	FGGY family of carbohydrate kinase	305.3

## Sheet: Table S3
Target	Symbol	PCC	All	Berry	Stress	Functional<br />annotation	Psort	Vitisnet<br />molecular network	Arabidopsis match
VIT_11s0065g00370	senescence-associated	0.93927	2	40	2806	Senescence-associated protein	N C M CY/N	ND
VIT_19s0015g02890	GSTU25	0.92021	5	310	95	Glutathione S-transferase 25 GSTU25	CY	vv10480Glutathione metabolism	AT5G20700
VIT_18s0076g00330	VIP1	0.91328	23	231	7203	VirE2-interacting protein (VIP1)	N	vv60012BZIP	AT1G17180
VIT_08s0058g00200	TRIHELIXDOM_2	0.89283	27	79	3091	Transcription factor	N M	vv60062Trihelix	AT1G43700
VIT_00s2037g00010	Unknown	0.89206	28	26	14352	Unknown	N CY/N M CY M/PM CY/M C/M EX	ND	AT5G05550
VIT_14s0068g02020	yrdC	0.89517	28	3233	854	YrdC	M CY/P P CY	ND	ND
VIT_19s0093g00190	GSTU25	0.88763	34	804	1009	Glutathione S-transferase 25 GSTU25	CY	vv10480Glutathione metabolism	AT3G01920
VIT_04s0008g00470	Early nodulin Enod93 protein	0.89693	41	186	1074	Early nodulin Enod93 protein	CY CY/ER PM	ND	AT1G17180
VIT_15s0046g01820	RHB1A	0.88301	41	64	3554	Ring-H2 finger B1A	N CYS/N M CY	vv60078Other zf-C3HC4	ND
VIT_10s0116g01210	protease	0.88971	42	309	747	Aspartyl protease	ER ER/PM CY N C CY/P PM	ND	AT4G00335
VIT_17s0000g08830	SOUL heme-binding	0.88182	47	364	1626	SOUL heme-binding	CY	ND	AT1G11910
VIT_05s0020g02540	hydrolase	0.8998	49	540	334	Endo-1,3;1,4-beta-D-glucanase precursor	CY	ND	AT1G17100
VIT_09s0002g08270	LRR	0.88108	50	1318	9640	Leucine-rich repeat	N	ND	AT3G23600
VIT_19s0014g02860	hydrolase	0.87993	53	1500	13611	Cellulase	C VM PM ER/VM	vv40006Cell wall	AT1G15740
VIT_01s0113g00560	Unknown protein	0.87979	54	326	1386	Unknown protein	C	ND	AT1G13130
VIT_00s0225g00010	Unknown protein	0.87887	56	5	2296	Unknown protein	M ER/PM N ER PM CY/M CY/P C/M CY	ND	AT1G13990
VIT_08s0040g00770	CYSB	0.89099	56	813	683	Cysteine protease inhibitor	CY	ND	AT3G26580
VIT_18s0001g02680	BTBDOM_2	0.87659	67	386	2577	BTB/POZ domain-containing protein	CY	vv60093TRAF	AT3G12490
VIT_16s0050g02620	RCAR3	0.87559	69	347	17924	Abscisic acid receptor PYL8 RCAR3	CY EX	vv30001ABA signaling	AT1G21780
VIT_15s0046g02300	CYSC1	0.87418	76	2478	1224	Beta-cyanoalanine synthase	C	vv10272Cysteine metabolism vv10450Selenoamino acid metabolism vv10920Sulfur metabolism	AT5G53160
VIT_11s0016g01750	Unknown protein	0.89194	77	619	886	Unknown protein	C N	ND	AT3G61440
VIT_03s0038g04750	RD2	0.89383	78	836	2499	Universal stress protein (USP) family protein	CY	ND	AT4G26060
VIT_05s0077g00550	SFR2	0.8757	79	671	7141	SFR2 (sensitive TO FREEZING 2)	C	ND	AT2G21620
VIT_16s0013g00620	peptide methionine sulfoxide reductase	0.87348	80	141	547	Methionine sulfoxide reductase A	N CY	vv10271Methionine metabolism	AT3G06510
VIT_19s0015g02730	GSTU25	0.87294	82	777	3389	Glutathione S-transferase 25 GSTU25	CY N	vv10480Glutathione metabolism	AT4G25130
VIT_18s0001g15010	SKP2B	0.89577	87	94	5206	F-box and leucine-rich repeat protein 1	C	vv24120Ubiquitin mediated proteolysis	AT1G17180
VIT_04s0023g03100	steroid 5-alpha-reductase	0.8749	92	1037	7689	3-oxo-5-alpha-steroid 4-dehydrogenase, C-terminal	CY PM ER/VM	vv10905Brassinosteroid biosynthesis	AT1G77000
VIT_14s0066g01080	ARFA1B	0.89206	92	320	959	ADP-ribosylation factor A1B	M CY/M CY/N	vv50110Protein coat	AT2G16530
VIT_13s0047g00170	protein binding	0.89575	93	117	1775	Ring finger protein	C	ND	AT5G14670
VIT_02s0012g02240	Unknown protein	0.87066	93	5804	2543	Unknown protein	C GA PM C/M	ND	AT3G54360
VIT_19s0014g04730	Unknown protein	0.86949	97	481	3280	Unknown protein	C	ND	AT1G32160
VIT_18s0001g09990	protease	0.87811	101	877	6399	Cysteine protease CP1	EX C	ND	AT5G54540
VIT_14s0171g00080	FLS2	0.86681	109	4093	2567	Hcr2-0B	C EX CY VM CY/PM	ND	AT5G43060
VIT_01s0011g04310	ZFC3HC4_165	0.88674	111	2485	11363	Zinc finger (C3HC4-type ring finger)	N CY/N CY CY/P PM CYS/PM CYS	vv60078Other zf-C3HC4	AT5G46330
VIT_13s0067g02640	hydrolase	0.91712	116	359	6827	Alpha-galactosidase precursor	C VM	vv10052Galactose metabolism vv10561Glycerolipid metabolism	AT1G15100
VIT_15s0046g01660	Unknown protein	0.86498	118	3683	12634	Unknown protein	N CY	ND	AT3G56310
VIT_16s0050g02450	Proline-rich cell wall protein	0.90625	119	741	1427	Proline-rich cell wall protein	N	ND	AT2G46220
VIT_10s0003g03160	Ribosomal protein L18A 60S	0.87453	120	1245	449	Ribosomal protein L18A 60S	PM	vv23010Ribosome	AT5G53330
VIT_14s0030g01440	EDR1	0.89791	120	3761	3428	EDR1 (Enhanced disease resistance 1)	N	ND	AT1G17080
VIT_06s0004g04650	Metallothionein	0.86922	122	1310	11457	Metallothionein	C	ND	AT1G08720
VIT_08s0007g07120	F-box	0.86336	124	6279	11315	Kelch-like protein 18	C	vv44110Cell cycle	ND
VIT_06s0004g03140	IVD	0.88244	128	1204	2113	Isovaleryl-CoA-dehydrogenase (IVD)	M	vv10280Valine leucine and isoleucine degradation	AT2G44130
VIT_03s0038g00020	VPS45	0.86317	128	685	1305	Vacuolar protein sorting 45	CY	vv24130SNARE interactions in vesicular transport	AT3G45300
VIT_07s0005g01250	Unknown protein	0.88194	131	202	4467	Unknown protein	PM GA/PM C	ND	ND
VIT_10s0116g01700	G8C	0.86173	133	572	217	Autophagy 8c (APG8c)	N	vv44140Regulation of autophagy vv50101Channels and pores	AT3G62580
VIT_14s0171g00160	kinase	0.88146	133	899	7471	Adenylate kinase	M CY/M	vv10230Purine metabolism	AT1G62040
VIT_18s0001g00360	No hit	0.8609	138	2917	3290	No hit	N CY/N CY	ND	AT3G01820
VIT_12s0059g01100	PRLIINTK	0.87494	143	574	5576	PRLI-interacting factor K	N	vv60017C2H2	ND
VIT_08s0007g04460	nucleobase:cation symporter	0.86553	143	543	105	Unknown protein	N C CY/N	ND	AT4G15420
VIT_18s0001g10080	Unknown protein	0.8586	145	735	2025	Unknown protein	N N/PM C	ND	AT5G03560
VIT_05s0062g01010	AGD2	0.85835	149	1678	5978	Aldo/keto reductase AKR	CYS	vv10040Pentose glucuronate interconversion vv10051Fructose and mannose metabolism vv10052Galactose metabolism vv10561Glycerolipid metabolism vv10620Pyruvate metabolism	AT5G47830
VIT_03s0038g01440	MTN1	0.90769	151	627	2481	Adenosylhomocysteine nucleosidase.	PM	vv10271Methionine metabolism	AT1G60680
VIT_18s0001g00490	maoC-like dehydratase	0.85763	156	625	17290	MaoC-like dehydratase domain-containing protein	C C/M ER CY/ER ER/PM ER/VM N	ND	AT4G38800
VIT_10s0003g03510	SGS	0.85603	169	841	4725	HSP20 chaperone	CY	ND	AT1G76150
VIT_16s0100g01270	F-box	0.90633	170	1191	1265	F-box family protein	CY	ND	AT1G30070
VIT_15s0048g01160	PLDB1	0.87746	173	316	4199	Phospholipase D beta 1	N C CYS/N VM C/M EX	vv10564Glycerophospholipid metabolism vv10565Ether lipid metabolism vv34020Calcium signaling pathway vv50110Protein coat	AT3G48880
VIT_16s0098g01780	SSI1	0.85536	173	2717	1188	Soluble starch synthase 1, chloroplast precursor	C	vv10500Starch and sucrose metabolism	AT2G42010
VIT_18s0001g08890	HHP4	0.89403	178	379	7120	Haemolysin-III related	N	ND	AT5G24300
VIT_01s0011g05650	2-oxoglutarate-dependent dioxygenase	0.85501	178	475	2008	1-aminocyclopropane-1-carboxylate oxidase	C	vv10640Propanoate metabolism vv30008Ethylene signaling	AT4G37680
VIT_10s0071g00740	No hit	0.8789	178	1559	2684	No hit	M	ND	AT2G30840
VIT_01s0011g06250	XTH27	0.86306	180	3050	17263	Xyloglucan endotransglycosylase	CY	vv40006Cell wall	ND
VIT_02s0025g05080	SAP1_3	0.85274	188	407	2776	Zf A20 and AN1 domain-containing stress-associated protein 1	CY C CY/ER CY/P CY/PM N	vv60077Other zf-AN1	AT2G01850
VIT_01s0011g05700	ankyrin repeat	0.85272	189	1394	8556	Ankyrin repeat	PM	vv50108Accessory factors involved in transport	AT1G12440
VIT_17s0000g06380	YGL010w	0.85245	191	747	3984	YGL010w	CY CY/ER	ND	AT2G01680
VIT_18s0001g03580	Ubiquitin-fold modifier 1 precursor	0.8728	195	1168	881	Ubiquitin-fold modifier 1 precursor	C C/M CY	ND	AT1G18720
VIT_18s0001g12240	ERF1-3	0.86887	201	501	5894	Peptide chain release factor eRF subunit 1	C/M C M	vv23015mRNA surveillance pathway	AT1G77710
VIT_15s0046g03780	No hit	0.86155	202	913	2684	No hit	ND	ND	AT3G26618
VIT_14s0108g00970	ribosome	0.84996	206	498	3312	Pentatricopeptide (PPR) repeat	PM ER/PM ER M/PM GA/PM VM CYS/PM	ND	ND
VIT_09s0054g01590	CP5	0.88745	207	1417	2434	Membrane related protein CP5	C N CY CYS/N EX M PM M/PM	ND	AT3G01170
VIT_15s0046g02370	Unknown protein	0.89332	207	1520	3415	Unknown protein	N M N/PM C	ND	AT3G13062
VIT_11s0016g00920	COPT5	0.8499	207	1912	6120	Copper transporter 5	EX	vv50101Channels and pores	AT4G00355
VIT_19s0177g00100	eukaryotic translation initiation factor SUI1	0.90005	215	149	6564	Translation initiation factor eIF-1	N	vv23013RNA transport	ND
VIT_04s0023g02050	PPa4	0.84874	218	4143	2219	Inorganic pyrophosphatase	CYS	vv10190Oxidative phosphorylation vv50133Primary active transporter cat A9 to A18	AT4G27130
VIT_18s0001g13900	Unknown protein	0.85849	224	1970	8010	Unknown protein	N	ND	AT3G53620
VIT_12s0035g00770	NFU2	0.84674	230	795	3195	Nitrogen fixation NifU	C	ND	AT5G39590
VIT_11s0037g00430	SKIP1	0.84646	231	3429	7241	F-box protein (FBL19)	CY N	ND	AT5G49940
VIT_14s0006g01870	SINA	0.84622	232	5052	1286	E3 ubiquitin-protein ligase SIAH2	CY CY/PM N	vv24120Ubiquitin mediated proteolysis	AT5G57900
VIT_05s0077g02140	MFP2	0.89903	235	378	3717	fatty acid multifunctional protein (MFP2)	CY C	vv10062Fatty acid elongation in mitochondria vv10071Fatty acid metabolism vv10280Valine leucine and isoleucine degradation vv10380Tryptophan metabolism vv10410Beta-alanine metabolism vv10640Propanoate metabolism vv10650Butanoate metabolism	AT5G37930
VIT_14s0036g00630	RBM42	0.86695	237	43	2462	RNA binding motif protein 42	N	ND	AT3G06860
VIT_09s0002g02750	SNF7_1	0.84538	237	378	748	SNF7.1	C M	vv50111Tethering factors	AT3G04500
VIT_07s0129g01060	oxidoreductase	0.84465	241	7913	10051	D-amino acid oxidase	C	vv10260Glycine serine and threonine metabolism	AT4G29160
VIT_13s0019g04370	phosphoglucosamine mutase	0.8617	241	896	5290	Phosphoglucomutase/phosphomannomutase	C	vv10010Glycolysis vv10030Pentose phosphate vv10052Galactose metabolism vv10500Starch and sucrose metabolism	AT5G67290
VIT_11s0016g00400	ZFFYVE_2	0.84401	246	697	6586	Zinc finger (FYVE type)	N N/PM C CY	vv60080Other zf	AT5G17530
VIT_18s0122g00500	BZIP60	0.89774	249	484	1456	BZIP transcription factor BZIP60	N C CYS/N	vv60012BZIP	AT3G43230
VIT_07s0104g00970	H2AXb	0.87651	249	262	2960	Histone H2AXb HTA3	N	ND	AT1G42990
VIT_11s0037g00810	Unknown protein	0.89449	249	329	10271	Unknown protein	N	ND	AT1G54690
VIT_08s0040g00870	BZIP28	0.86328	251	2034	9733	BZIP transcription factor BZIP28	N	vv60012BZIP	AT4G30780
VIT_11s0118g00200	SPS1F	0.85704	255	5371	11649	Sucrose-phosphate synthase	N C	vv10500Starch and sucrose metabolism	AT3G10800
VIT_09s0002g07160	CHY1	0.84192	258	2356	6244	5-hydroxyisobutyryl-coenzyme A hydrolase	C C/M	vv10280Valine leucine and isoleucine degradation vv10410Beta-alanine metabolism vv10640Propanoate metabolism	AT5G20280
VIT_10s0003g02610	Unknown protein	0.84135	262	455	4850	Unknown protein	N CY	ND	AT5G65940
VIT_07s0104g00900	transducin	0.84113	265	410	4399	Transducin LEC14B	N	ND	ND
VIT_17s0000g07550	ZFC3HC4_161	0.90254	267	142	118	Zinc finger (C3HC4-type ring finger)	N CY	vv60078Other zf-C3HC4	AT4G03020
VIT_01s0011g02910	cell cycle control	0.90704	268	442	1307	Coiled-coil domain containing 130	N	ND	AT3G48070
VIT_08s0007g07620	ACHT4	0.8408	270	677	10282	Thioredoxin 2	C	ND	AT1G25682
VIT_16s0050g02560	CNGC1	0.8402	272	3772	12473	Cyclic nucleotide-regulated ion channel 1	PM	vv34626Plant-pathogen interaction vv50101Channels and pores	AT1G08570
VIT_15s0046g02280	UBC5	0.87433	273	458	2036	Ubiquitin-conjugating enzyme E2 H	N CY	vv24120Ubiquitin mediated proteolysis	AT5G53130
VIT_19s0014g02370	3-hydroxybutyryl-CoA dehydrogenase	0.83978	275	1027	5434	3-hydroxybutyryl-CoA dehydrogenase	CY N	vv10650Butanoate metabolism	AT1G63800
VIT_14s0036g01020	UBQ4	0.86025	276	798	16123	Polyubiquitin (UBQ4)	CY CY/N	ND	AT3G15290
VIT_01s0011g04950	NUDX25	0.8737	276	1764	2671	Diadenosine 5',5'''-P1,P4-tetraphosphate hydrolase	C	vv10230Purine metabolism vv10240Pyrimidine metabolism	ND
VIT_17s0000g04050	lipase	0.83947	277	3312	3001	Lipase family	PM	ND	AT1G30110
VIT_18s0166g00320	ABCF6	0.88677	277	406	5028	ABC transporter F member 6	M CY	vv52010ABC transporters	AT1G73920
VIT_03s0063g00650	Unknown protein	0.85142	280	1021	14150	Unknown protein	CY CY/P C M N	ND	AT3G54540
VIT_11s0016g01070	cysteinease	0.83882	285	1276	15647	Cathepsin H	EX VM	ND	AT2G15695
VIT_12s0178g00200	ACT7	0.84685	288	231	7979	Actin beta/gamma 1	CYS	vv44810Regulation of actin cytoskeleton	AT3G45310
VIT_10s0003g03870	delta-OAT	0.8384	288	563	8568	Ornithine aminotransferase	C/M M C	vv10330Arginine and proline metabolism	AT5G09810
VIT_14s0060g01280	AVP1	0.84465	291	1845	11063	Pyrophosphate-energized vacuolar membrane proton pump	VM	vv10190Oxidative phosphorylation vv50133Primary active transporter cat A9 to A18	AT5G46180
VIT_14s0060g00280	RCI2B	0.85523	293	3454	3026	RARE-cold-inducible 2B	VM	vv50109Incompletely characterized transport systems	AT1G15690
VIT_03s0017g00420	Magnesium-dependent phosphatase-1 family protein	0.84186	293	528	446	Magnesium-dependent phosphatase-1 family protein	C	ND	ND
VIT_11s0052g01480	kinase	0.85397	294	2238	10943	Salt-inducible protein kinase	N C	ND	AT2G14110
VIT_09s0018g00740	zinc ion binding	0.84677	295	838	1158	CTV.12	N	ND	AT5G57610
VIT_03s0017g00460	Magnesium-dependent phosphatase 1	0.87541	295	1241	135	Magnesium-dependent phosphatase 1	N CY CY/ER CY/PM EX	ND	AT3G02860
VIT_07s0104g00930	GID1B	0.83744	296	3586	17100	Gibberellin receptor GID1L2	CY	vv30010Gibberellin signaling	AT2G14110
VIT_14s0108g00490	CUL3A	0.86978	298	5588	6379	Cullin 3a	CY	vv24120Ubiquitin mediated proteolysis	AT3G63010
VIT_01s0127g00460	ISU1	0.89526	298	1324	1006	Iron sulfur cluster assembly protein 1	CY M CY/N	ND	AT1G26830
VIT_01s0127g00490	PANK2	0.83693	300	856	2612	Pantothenate kinase 2	CY	vv10770Pantothenate and CoA biosynthesis	AT4G22220
VIT_01s0146g00410	GRAM	0.83692	301	853	7351	GEM-like protein 5	N	ND	AT4G32180
VIT_11s0118g00760	ZFC3HC4_84	0.84462	302	400	6680	Zinc finger (C3HC4-type ring finger)	M	vv60078Other zf-C3HC4	AT5G13200
VIT_13s0019g00550	ADF4	0.87376	303	1311	771	Cofilin	C	vv44810Regulation of actin cytoskeleton	AT5G45290
VIT_08s0056g01620	FIP2	0.84487	309	3956	12059	FH protein interacting protein FIP2	C	vv50101Channels and pores	AT5G59890
VIT_13s0019g03920	EF-1-alpha	0.88019	310	2538	11083	Elongation factor 1-alpha 1	CY	vv23013RNA transport	AT5G55000
VIT_02s0025g00070	UBC4	0.86771	311	1461	2687	Ubiquitin-conjugating enzyme E2 H	N CY/N CY	vv24120Ubiquitin mediated proteolysis	AT5G60390
VIT_14s0066g01350	No hit	0.85698	311	2994	1335	No hit	C/M M C	ND	AT5G41340
VIT_00s0265g00130	Unknown protein	0.83579	311	8773	3474	Unknown protein	PM	ND	ND
VIT_14s0108g00950	AAR3	0.86254	315	905	4684	Unknown protein	N	ND	AT1G53035
VIT_18s0089g00620	glycerophosphoryl diester phosphodiesterase	0.84911	316	4535	2349	Glycerophosphoryl diester phosphodiesterase	C	vv10564Glycerophospholipid metabolism	AT3G28970
VIT_18s0001g11060	hydrolase	0.86697	317	5959	6430	Calcineurin phosphoesterase	PM	ND	AT1G71340
VIT_05s0020g02900	PNC1	0.84559	322	142	5512	Substrate carrier, Mitochondrial	C PM C/M ER/PM N CY/N CY	vv44146Peroxisome vv50123Porters cat 18 to 29	AT4G11800
VIT_12s0028g03310	PP2C	0.83369	323	1136	8837	Protein phosphatase 2C	N	ND	AT3G05290
VIT_12s0035g02110	GST18	0.83343	324	239	123	Glutathione S-transferase Z1 GSTZ1	CY CY/ER N C	vv10480Glutathione metabolism	AT4G28400
VIT_01s0010g01160	ZFDHHC_4	0.83295	326	3912	8165	Zinc finger (DHHC type)	ER PM M/PM VM CYS/PM CY/PM	vv60079Other zf-DHHC	AT2G02390
VIT_07s0031g00840	Unknown protein	0.84083	328	1924	5370	Unknown protein	N	ND	AT3G18620
VIT_08s0007g02570	CNOT7_1	0.8317	334	4851	5641	CCR4-NOT transcription complex subunit 7	CY	vv23018RNA degradation vv60086OFP	AT5G66810
VIT_13s0067g03560	Unknown protein	0.85425	335	1149	421	Unknown protein	PM ER/PM CY VM C ER CY/N CY/P C/M	ND	AT3G52525
VIT_02s0025g03600	PHGPX	0.83166	336	1835	403	Phospholipid hydroperoxide glutathione peroxidase	EX N C	vv10480Glutathione metabolism	AT3G55070
VIT_04s0023g01530	PBRP	0.88234	338	1532	5599	Transcription initiation factor TFIIB	C N	vv23022Basal transcription factors	AT4G11600
VIT_19s0015g01190	UBC28	0.90949	339	1266	1123	Ubiquitin-conjugating enzyme E2 D/E	N	vv24120Ubiquitin mediated proteolysis vv24141Protein processing in endoplasmic reticulum	AT4G36650
VIT_07s0141g01080	Digalactosyldiacylglycerol synthase 2, chloroplastic	0.83123	341	401	739	Digalactosyldiacylglycerol synthase 2, chloroplastic	M	vv10561Glycerolipid metabolism	AT1G64230
VIT_08s0007g01430	USP	0.86426	345	1270	4190	Universal stress protein (USP) family protein	N CY	ND	ND
VIT_04s0023g01710	No hit	0.83107	346	2210	6155	No hit	CY/N CY N	ND	AT3G53990
VIT_11s0016g01440	VPS2_1	0.84114	349	1688	3370	VPS2.1 SNF7	CY N N/PM	vv50111Tethering factors	ND

## Sheet: Table S4
Target	Symbol	PCC	All	Berry	Stress	Functional<br />annotation	Psort	Vitisnet<br />molecular network
VIT_01s0150g00210	EMB1738	0.78174	36	112	1095	CYP51A	C N CY/ER CYS/N ER PM ER/PM C/M CY/PM CY	vv10100Biosynthesis of steroids
VIT_18s0001g07150	Serine/threonine-protein kinase	0.75437	42	410	2157	Serine/threonine-protein kinase	N	ND
VIT_08s0007g03110	Transposon protein, Mutator sub-class	0.82519	44	591	1249	Transposon protein, Mutator sub-class	CY	ND
VIT_11s0078g00420	kinase	0.76804	59	1143	2124	Galactokinase	CY P	vv10052Galactose metabolism
VIT_06s0009g03240	RHOGAP	0.78676	63	283	1018	Pleckstrin homology (PH) domain-containing	N CY/N	vv50109Incompletely characterized transport systems
VIT_14s0068g01070	SUVH4	0.75519	85	503	1526	SUVH4 (SU(VAR)3-9 homolog 4)	N CY/N CY	vv10300Lysine biosynthesis vv60056SET PCG
VIT_14s0066g02370	DEL1_2	0.72705	105	265	6207	Transcription factor E2Fe DEL1	N	vv44110Cell cycle vv60026E2F-DP
VIT_01s0011g03220	CHOLINETR	0.75338	119	221	3169	Choline transporter	CY CY/P PM	vv50125Porters cat 66 to 94
VIT_06s0004g05280	tropinone reductase	0.7521	127	702	6248	Tropinone reductase	N	vv10220Urea cycle and metabolism of amino groups
VIT_10s0003g04490	NPH3	0.78785	130	535	1902	Phototropic-responsive NPH3	N CY/N CY	ND
VIT_00s0187g00130	SDAT	0.72032	134	143	2	Tonoplast dicarboxylate transporter	CY CY/P PM ER/PM ER CY/N	vv50124Porters cat 30 to 64
VIT_17s0000g07280	HDA05	0.72001	139	1042	1896	Histone deacetylase HDA05	CY	vv44110Cell cycle
VIT_18s0001g14360	TUB1	0.71995	140	540	4362	Tubulin beta-1 chain	N CYS/N CY	vv44145Phagosome vv44810Regulation of actin cytoskeleton
VIT_17s0000g06680	Unknown protein	0.72996	144	804	1435	Unknown protein	N C CYS/N N/PM CY	ND
VIT_11s0078g00310	ISA1	0.76822	157	796	1549	Isoamylase-type starch-debranching enzyme 1	C CY PM CYS/PM P CYS CY/N	vv10500Starch and sucrose metabolism
VIT_07s0005g06220	RPS3	0.71609	157	519	3938	RPM1 (resistance to p. syringae pv maculicola 1)	N PM CYS/N CY/PM CY	vv34626Plant-pathogen interaction
VIT_18s0072g00240	ZFDHHC_3	0.71239	177	268	1562	Zinc finger (DHHC type)	PM CY/PM ER	vv60079Other zf-DHHC
VIT_11s0037g00860	HHP3	0.71217	178	751	7516	Haemolysin-III related	PM ER/PM ER	ND
VIT_15s0048g01300	LGT1	0.74256	183	1222	1287	Glycosyl transferase family 8 protein	C	ND
VIT_07s0031g01700	LIP1	0.74844	186	350	10836	RAB GTPase LIP1	N C CY	ND
VIT_18s0001g05270	ERGIC	0.77145	192	157	1944	ERGIC and golgi 3	ER CY/ER EX CY VM CYS/N M C M/PM CY/P PM C/M	vv50109Incompletely characterized transport systems
VIT_12s0055g00710	PSD2	0.79485	195	43	437	Phosphatidylserine decarboxylase	C CY/N C/M N CY	vv10260Glycine serine and threonine metabolism vv10564Glycerophospholipid metabolism
VIT_10s0003g02590	SH3P3	0.73384	196	2562	394	SH3 domain-containing protein 3 (SH3P3)	CY/N N CY N/PM	vv50110Protein coat
VIT_08s0007g06520	ACT7	0.72362	201	3414	5040	Actin beta/gamma 1	CYS	vv44810Regulation of actin cytoskeleton
VIT_08s0058g00810	D-alanine--D-alanine ligase	0.7072	203	1435	1511	D-alanine--D-alanine ligase	C	vv10252Alanine and aspartate metabolism
VIT_09s0002g00740	CIPREL	0.70582	211	869	95	COP1-interacting protein	N	vv24120Ubiquitin mediated proteolysis
VIT_09s0002g01650	acid phosphatase survival SurE	0.82011	214	653	1219	5'-nucleotidase surE	C	vv10230Purine metabolism vv10240Pyrimidine metabolism vv10760Nicotinate and nicotinamide metabolism
VIT_16s0050g00350	Tubulin beta-8	0.70265	232	2365	2424	Tubulin beta-8	C M CY EX N	vv44145Phagosome vv44810Regulation of actin cytoskeleton
VIT_09s0002g00150	SRF6	0.75075	244	1268	3486	Strubbelig receptor family 6	N C CY/N CYS/N EX M N/PM CY	ND
VIT_11s0078g00430	kinase	0.7574	245	4587	6699	L-fucokinase	CY	vv10511N-Glycan degradation
VIT_17s0000g07640	ADP-glucose pyrophosphorylase	0.71437	248	1291	2541	Mannose-1-phosphate guanyltransferase	CY	vv10530Aminosugars metabolism
VIT_04s0023g00730	protease	0.72134	248	372	7510	Aspartyl protease family	C VM	ND
VIT_14s0060g00460	kinase	0.71867	252	2600	3406	Receptor-like protein kinase	C ER C/M N CY/ER ER/PM CYS/N ER/VM	ND
VIT_16s0098g00560	SP1L2	0.7063	254	1201	9898	SP1L2 (SPIRAL2)	C	vv44810Regulation of actin cytoskeleton
VIT_14s0068g01090	SUVH4	0.77323	257	200	1085	SUVH4 (SU(VAR)3-9 homolog 4)	C CY N	vv10300Lysine biosynthesis vv60056SET PCG
VIT_18s0001g13570	calcium-binding EF hand	0.75669	269	1071	994	Calcium ion binding protein	C C/M N	ND
VIT_18s0001g12020	BZR1_2	0.73949	279	3634	2507	Brassinosteroid Signaling positive regulator (BZR1)	N	vv30005Brassinosteroids signaling vv60010BES1
VIT_18s0001g05040	SAH7	0.70855	283	879	7523	Pollen Ole e 1 allergen and extensin	C	ND
VIT_13s0067g03420	RabGAP	0.70928	288	1074	1281	RabGAP/TBC domain-containing protein	C	ND
VIT_18s0001g12500	Unknown protein	0.69304	288	3042	13849	Unknown protein	EX N N/PM C	ND
VIT_15s0046g03520	PMM	0.73041	289	5662	2390	Phosphomannomutase	CY	vv10051Fructose and mannose metabolism
VIT_18s0122g00610	HMGR1	0.70191	295	1781	1562	3-hydroxy-3-methylglutaryl-coenzyme A reductase 3	ER CY/ER C C/M CY	vv10100Biosynthesis of steroids vv50121Porters cat 1 to 6
VIT_06s0004g02160	CCCHFAM_28	0.6947	303	767	855	Zinc finger (CCCH-type) family protein	N	vv60018C3H
VIT_10s0042g00950	SCS-alpha	0.78164	305	2550	1133	Succinyl-CoA ligase alpha 1 subunit	C	vv10020Citrate cycle
VIT_11s0016g00470	SUS4	0.74949	316	292	580	Sucrose synthase	CY	vv10500Starch and sucrose metabolism
VIT_12s0059g00520	RabGAP	0.70422	317	3889	1775	RabGAP/TBC domain-containing protein	CY	ND
VIT_03s0017g00070	Glycosyl hydrolase family 17 protein	0.68824	323	198	1366	Glycosyl hydrolase family 17 protein	M M/PM C CY/N CY/M N CY	ND
VIT_16s0050g00380	TUB8	0.78663	330	2747	1562	Tubulin beta-1	N CYS/N CY	vv44145Phagosome vv44810Regulation of actin cytoskeleton
VIT_18s0001g02200	OGG1	0.72214	332	3864	1565	8-oxoguanine-DNA glycosylase (OGG1)	C	vv23410Base excision repair
VIT_15s0046g00120	NC	0.71477	342	3656	5368	Unknown protein	CY	ND
VIT_14s0006g02810	Unknown protein	0.68646	344	2056	1158	Unknown protein	N	ND
VIT_17s0000g09640	RGLG2	0.74534	345	279	887	RGLG2 (ring Domain LIGASE2)	C M	vv50004Auxin transport
VIT_13s0019g04280	PIP2B	0.70653	348	1777	4061	Aquaporin PIP2B	PM	vv50101Channels and pores

## Sheet: Table S5
Rank	Locus	Function	Entrez Gene ID	MR
0	Os08g0545200	Alcohol dehydrogenase superfamily, zinc-containing protein.	4346217	0
1	Os08g0357000	Protein of unknown function DUF151 domain containing protein.	4345362	1
2	Os10g0569000	Conserved hypothetical protein.	4349444	6.8
3	Os08g0379300	PDZ/DHR/GLGF domain containing protein.	4345438	7.1
4	Os05g0151400	Chloroplast protein import component Toc86/159 family protein.	4337834	7.1
5	Os12g0225200	PDZ/DHR/GLGF domain containing protein.	4351810	7.3
6	Os02g0613200	Conserved hypothetical protein.	4329969	8.5
7	Os01g0186200	Similar to Phototropin.	4325659	13.3
8	Os08g0480200	2OG-Fe(II) oxygenase domain containing protein.	4345848	13.9
9	Os07g0452500	ORMDL family protein.	4343133	14.5
10	Os12g0230100	Similar to ATP-dependent Clp protease ATP-binding subunit clpA homolog, chloroplast precursor (Fragment).	4351828	15.5
11	Os03g0411300	EF-Hand type domain containing protein.	4333095	16.2
12	Os06g0706400	Similar to Peptide transporter PTR2-B (Histidine transporting protein).	9268091	18.5
13	Os03g0726200	Similar to Hydroxyproline-rich glycoprotein DZ-HRGP precursor.	4333967	19.6
14	Os03g0586500	Conserved hypothetical protein.	4333342	20.1
15	Os03g0168200	Conserved hypothetical protein.	4331752	21.6
16	Os02g0203300	UDP-glucuronosyl/UDP-glucosyltransferase family protein.	4328664	21.6
17	Os01g0711100	Peptidase M16, C-terminal domain containing protein.	4325930	22.8
18	Os03g0137300	Conserved hypothetical protein.	4331549	22.9
19	Os05g0310600	NC domain containing protein.	4338374	23.2
20	Os02g0743700	Similar to RING-H2 finger protein ATL1Q.	4330702	24.5
21	Os03g0265800	Conserved hypothetical protein.	4332352	26.8
22	Os06g0625400	Similar to Metalloendopeptidase.	4341569	26.8
23	Os03g0300600	Similar to Chaperone protein dnaJ.	4332570	28.9
24	Os02g0799000	Similar to DNA-binding protein phosphatase 2C.	4331028	32
25	Os05g0129100	Aminotransferase class-III family protein.	4337697	33.8
26	Os03g0271300	Protein prenyltransferase domain containing protein.	4332390	34
27	Os06g0318200	BTB domain containing protein.	4340880	34.2
28	Os01g0618100	Similar to IN2-2 protein.	4326612	35.1
29	Os06g0270900	Similar to RF2 (EC 1.2.1.3) (T cytoplasm male sterility restorer factor 2).	4340725	36.1
30	Os08g0400300	Conserved hypothetical protein.	4345510	36.5
31	Os03g0279600	Conserved hypothetical protein.	4332435	39.1
32	Os01g0187900	Similar to Transcription factor MYBS2.	4326766	41.2
33	Os01g0185200	Glutamyl-tRNA synthetase, class Ic family protein.	4325653	42.2
34	Os09g0128400	Conserved hypothetical protein.	4346441	43
35	Os01g0803200	Cysteine proteinase inhibitor-I (Oryzacystatin-I).	4327535	43.1
36	Os10g0377800	Similar to Pyridoxamine 5-phosphate oxidase.	4348496	43.4
37	Os02g0715400	Conserved hypothetical protein.	4330521	44.2
38	Os04g0408700	Similar to DNA-binding protein S1FA1.	4335761	45.5
39	Os03g0428800	Tetratricopeptide-like helical domain containing protein.	4333169	48.3
40	Os03g0265900	Conserved hypothetical protein.	4332353	52.2
41	Os07g0530700	Conserved hypothetical protein.	4343451	53.2
42	Os01g0704300	Conserved hypothetical protein.	4324251	53.7
43	Os05g0298200	Ankyrin repeat containing protein.	4338335	53.7
44	Os02g0732900	Protein of unknown function DUF794, plant family protein.	4330635	56.7
45	Os02g0178600	Similar to E3 ubiquitin ligase EL5 (EC 6.3.2.-).	4328494	57.6
46	Os03g0340500	Similar to Sucrose synthase (EC 2.4.1.13).	4332788	59.2
47	Os03g0695500	Protein of unknown function DUF1517 family protein.	4333802	59.6
48	Os07g0170100	Similar to Branched chain alpha-keto acid dehydrogenase E1 beta subunit.	4342508	60
49	Os04g0431000	Hypothetical protein.	4335870	60.7
50	Os02g0574100	Sugar transporter family protein.	4329743	60.8
51	Os09g0458400	Conserved hypothetical protein.	4347271	61.8
52	Os01g0815700	Zinc finger, RanBP2-type domain containing protein.	4327482	62
53	Os12g0580700	Similar to RING-H2 finger protein ATL2N.	4352637	62.4
54	Os06g0708700	Similar to Nodulin-like protein.	4342024	63.5
55	Os05g0417200	Thioredoxin-like fold domain containing protein.	4338807	64.3
56	Os01g0645900	Conserved hypothetical protein.	4325919	65
57	Os01g0202500	Zinc finger, B-box domain containing protein.	4327073	66.7
58	Os04g0136700	CBS domain containing protein.	4335011	68
59	Os03g0792400	Peptidase M50 family protein.	4334387	68.6
60	Os04g0595100	Protein of unknown function DUF760 family protein.	4336846	70.2
61	Os12g0607000	Similar to Homocysteine S-methyltransferase 2 (EC 2.1.1.10) (S- methylmethionine:homocysteine methyltransferase 2) (SMM:Hcy S- methyltransferase 2) (ZmHMT-2).	4352747	70.4
62	Os02g0813300	Cyclin-like F-box domain containing protein.	4331110	70.7
63	Os04g0386500	Conserved hypothetical protein.	4335654	70.8
64	Os09g0380000	Similar to Acetyl-CoA synthetase-like protein.	9271425	71.8
65	Os07g0170200	HNH nuclease domain containing protein.	4342509	75
66	Os01g0853000	Conserved hypothetical protein.	4324817	75.1
67	Os05g0589200	Sigma-70 region 2 domain containing protein.	4339778	76.1
68	Os11g0533100	DEAD/DEAH box helicase, N-terminal domain containing protein.	4350646	76.8
69	Os07g0584900	Armadillo-like helical domain containing protein.	4343741	79.2
70	Os07g0608900	Similar to Peroxisome assembly protein 10 (Peroxin-10) (AthPEX10) (Pex10p) (PER8).	4343872	81.4
71	Os05g0432700	Proteinase inhibitor I9, subtilisin propeptide domain containing protein.	4338887	81.5
72	Os04g0653100	Protein of unknown function UPF0136, Transmembrane family protein.	4337241	82.3
73	Os08g0507400	Cytochrome P450 family protein.	4345986	82.7
74	Os01g0822800	Similar to RING-H2 finger protein ATL3C.	4327616	82.8
75	Os03g0758400	Ankyrin repeat containing protein.	4334173	85.5
76	Os02g0541300	Similar to Histidine decarboxylase (Serine decarboxylase).	4329593	86.1
77	Os08g0425200	Conserved hypothetical protein.	4345611	89.4
78	Os03g0634000	Similar to THA4.	4333514	89.6
79	Os10g0445400	Zinc finger, RING-type domain containing protein.	4348743	90.4
80	Os09g0548400	Adrenodoxin reductase family protein.	4347775	91
81	Os10g0502600	Cytochrome b5 domain containing protein.	4349046	92.3
82	Os02g0817700	Similar to 3-ketoacyl-CoA thiolase (Fragment).	4331150	94.3
83	Os01g0265200	Mitochondrial substrate carrier family protein.	4326209	94.6
84	Os01g0853800	C2 calcium/lipid-binding region, CaLB domain containing protein.	4324821	94.7
85	Os03g0286200	Similar to Prephenate dehydratase-like.	4332477	94.9
86	Os04g0561600	Protein of unknown function DUF1014 family protein.	4336658	101.8
87	Os07g0529600	Similar to Thiazole biosynthetic enzyme 1-1, chloroplast precursor.	4343443	102.2
88	Os11g0186200	Similar to Aldehyde dehydrogenase (EC 1.2.1.3).	4349966	104.2
89	Os09g0446800	Similar to Formate--tetrahydrofolate ligase (EC 6.3.4.3) (Formyltetrahydrofolate synthetase) (10-formyletrahydrofolate synthetase) (FHS) (FTHFS).	4347204	105
90	Os06g0486800	Similar to Formate dehydrogenase, mitochondrial precursor (EC 1.2.1.2) (NAD- dependent formate dehydrogenase) (FDH).	4341069	107.5
91	Os06g0652000	Similar to T3/T7-like RNA polymerase (Fragment).	4341695	107.6
92	Os09g0287000	Similar to Ethylene-responsive transcription factor 5 (Ethylene-responsive element binding factor 5) (EREBP-5) (AtERF5).	4346629	108
93	Os02g0799600	Conserved hypothetical protein.	4331032	108.1
94	Os07g0609000	Dimeric alpha-beta barrel domain containing protein.	4343873	108.2
95	Os05g0355400	Universal stress protein (Usp) family protein.	9268371	115.2
96	Os08g0536400	Conserved hypothetical protein.	4346163	115.2
97	Os01g0542000	Ribose/galactose isomerase family protein.	4326870	115.3
98	Os02g0741900	Conserved hypothetical protein.	4330690	115.8
99	Os07g0573800	Pyridoxamine 5'-phosphate oxidase-related, FMN-binding domain containing protein.	4343688	121.3
100	Os08g0483200	RNA-binding region RNP-1 (RNA recognition motif) domain containing protein.	4345863	121.9
101	Os05g0485300	Protein of unknown function DUF887, TLC-like family protein.	4339138	123.2
102	Os01g0221500	Conserved hypothetical protein.	4324652	124.5
103	Os06g0672700	Hypothetical protein.	4341812	124.8
104	Os05g0171900	Glyoxalase/bleomycin resistance protein/dioxygenase domain containing protein.	4337946	125.2
105	Os05g0596200	Conserved hypothetical protein.	4339819	126.3
106	Os01g0628900	Cytochrome P450 family protein.	4326664	127.6
107	Os01g0978400	NAD-dependent epimerase/dehydratase family protein.	4327820	128.9
108	Os08g0326900	Conserved hypothetical protein.	4345283	130.9
109	Os03g0136600	Complex 1 LYR protein family protein.	4331544	131.1
110	Os07g0290800	Tic22-like family protein.	4342948	131.2
111	Os07g0659700	Similar to SKP1 interacting partner 5.	4344171	131.8
112	Os09g0327300	Similar to Plastid 5,10-methylene-tetrahydrofolate dehydrogenase (Fragment).	4346746	132
113	Os03g0633900	Single-strand binding protein family protein.	4333513	132.1
114	Os10g0536000	Similar to SUMO E2 conjugating enzyme SCE1.	4349236	133.9
115	Os04g0687900	Similar to T24D18.17 protein (Tubby-like protein TULP8).	4337480	134.4
116	Os06g0594400	Cyclin-like F-box domain containing protein.	4341426	134.4
117	Os03g0168300	Conserved hypothetical protein.	4331753	134.5
118	Os08g0536100	Conserved hypothetical protein.	4346160	134.8
119	Os01g0925200	Similar to Enoyl CoA hydratase-like protein.	4327232	137.3
120	Os02g0123200	Conserved hypothetical protein.	4328136	138
121	Os09g0485800	Conserved hypothetical protein.	4347421	138.3
122	Os03g0836200	Similar to RNA-binding protein RZ-1.	4334703	139.1
123	Os01g0606900	Heat shock protein DnaJ, N-terminal domain containing protein.	4324218	141.5
124	Os10g0421800	Protein prenyltransferase domain containing protein.	4348654	142.2
125	Os03g0339900	Similar to Serine/threonine protein kinase.	4332786	142.4
126	Os10g0101200	Peptidase S10, serine carboxypeptidase family protein.	4347942	142.5
127	Os05g0157300	4Fe-4S ferredoxin, iron-sulfur binding domain containing protein.	4337868	144
128	Os01g0881900	Leucine-rich repeat, cysteine-containing containing protein.	4324993	144.1
129	Os01g0501700	Similar to TATC (CpTatC).	4324478	144.3
130	Os09g0474300	Similar to Heat-shock protein precursor.	4347356	144.8
131	Os04g0644800	Cl- channel, voltage gated family protein.	4337190	145.3
132	Os01g0102900	Light regulated Lir1 family protein.	4326442	146.3
133	Os07g0631900	RNA-binding region RNP-1 (RNA recognition motif) domain containing protein.	4344001	147.8
134	Os02g0293500	Similar to CLP protease regulatory subunit CLPX precursor.	4329067	148.8
135	Os05g0591900	Similar to Hypersensitive-induced response protein.	4339791	149.2
136	Os08g0191900	Protein prenyltransferase domain containing protein.	4344860	149.2
137	Os09g0465600	Similar to Glucose-6-phosphate isomerase-like protein (Fragment).	4347311	149.4
138	Os09g0565700	Prephenate dehydratase domain containing protein.	4347875	150.4
139	Os06g0367900	Similar to Mitogen-activated protein kinase homologue.	4341010	150.4
140	Os08g0484500	Similar to Phospho-2-dehydro-3-deoxyheptonate aldolase 1, chloroplast precursor (EC 2.5.1.54) (Phospho-2-keto-3-deoxyheptonate aldolase 1) (DAHP synthetase 1) (3-deoxy-D-arabino-heptulosonate 7-phosphate synthase 1).	4345872	150.9
141	Os04g0532700	Conserved hypothetical protein.	4336499	152.1
142	Os04g0528100	Conserved hypothetical protein.	4336466	152.5
143	Os03g0758100	Similar to Plastidic alpha 1,4-glucan phosphorylase 2 (EC 2.4.1.1) (Fragment).	4334171	153
144	Os03g0805200	Similar to RNA helicase (Fragment).	4334493	155.9
145	Os01g0872100	TGF-beta receptor, type I/II extracellular region family protein.	4324948	156
146	Os03g0240500	Similar to Toc34-2 protein.	4332203	157.2
147	Os06g0134800	Glycine cleavage T protein (aminomethyl transferase) family protein.	4340033	159.4
148	Os08g0191700	Similar to Lactoylglutathione lyase (EC 4.4.1.5) (Methylglyoxalase) (Aldoketomutase) (Glyoxalase I) (Glx I) (Ketone-aldehyde mutase) (S-D- lactoylglutathione methylglyoxal lyase).	4344858	160
149	Os09g0273950	Hypothetical protein.	9268123	160.6
150	Os03g0808900	Similar to Seed imbibition protein (Fragment).	9271916	160.7
151	Os03g0616400	Similar to Plasma membrane Ca2+-ATPase.	4333451	162.1
152	Os11g0547000	Similar to FKF1.	4350698	165.1
153	Os06g0476200	Similar to Phosphoglucomutase precursor (EC 5.4.2.2).	4341038	166
154	Os04g0623100	Bromodomain containing protein.	4337044	166.1
155	Os07g0586100	Similar to Esterase precursor (EC 3.1.1.-) (Early nodule-specific protein homolog) (Latex allergen Hev b 13).	4343748	167.4
156	Os02g0206100	UDP-glucuronosyl/UDP-glucosyltransferase family protein.	4328677	168.8
157	Os04g0676700	Similar to MCB1 protein.	4337399	169.3
158	Os06g0311300	Seven in absentia protein family protein.	4340862	169.5
159	Os09g0533100	Similar to Pantothenate kinase 4 (Fragment).	4347680	176.8
160	Os02g0612900	Similar to Temperature stress-induced lipocalin.	4329967	177
161	Os05g0536900	Similar to RAB7A.	4339450	177.5
162	Os08g0139100	Similar to DAG protein, chloroplast precursor.	4344632	179.5
163	Os01g0810100	Ribonuclease III domain containing protein.	4327567	180.6
164	Os03g0271200	Similar to Chloroplastic outer envelope membrane protein (OEP75) precursor (Outer membrane protein).	4332389	180.8
165	Os12g0577800	Protein of unknown function DUF863, plant family protein.	4352621	181
166	Os04g0589200	Conserved hypothetical protein.	4336811	183
167	Os05g0128100	Conserved hypothetical protein.	4337691	183.3
168	Os03g0412800	Similar to Glucose-6-phosphate dehydrogenase precursor.	4333103	183.3
169	Os03g0322600	Hypothetical protein.	4332686	184.6
170	Os07g0231400	Amino acid/polyamine transporter II family protein.	4342775	185.5
171	Os07g0168300	Similar to Glutathione S-transferase GST 40 (EC 2.5.1.18).	4342499	188.1
172	Os05g0187100	Similar to Hexokinase.	4338010	190.3
173	Os01g0782200	Diacylglycerol kinase, catalytic region domain containing protein.	4327845	192.4
174	Os03g0787600	Conserved hypothetical protein.	4334361	193.1
175	Os06g0601000	Homeodomain-like containing protein.	4341453	193.4
176	Os08g0338700	Similar to Chaperone GrpE type 2.	4345316	195.5
177	Os06g0301500	Conserved hypothetical protein.	4340830	197.4
178	Os11g0434800	Hypothetical protein.	4350409	200.6
179	Os06g0326000	HMG-I and HMG-Y, DNA-binding domain containing protein.	4340908	200.7
180	Os07g0604500	Similar to Mitochondrial import inner membrane translocase subunit Tim17.	4343846	200.8
181	Os02g0542400	Conserved hypothetical protein.	4329598	201
182	Os08g0447200	SGT1 family protein.	4345711	204.9
183	Os03g0371400	Cytochrome P450 family protein.	4332940	205.7
184	Os03g0377700	Cellulose synthase-like A5.	4332966	205.7
185	Os02g0654100	Similar to Enoyl-CoA hydratase.	4330184	206
186	Os01g0733200	Similar to Heat shock transcription factor 29 (Fragment).	4324158	206.2
187	Os12g0244100	Similar to Heat shock 70 protein.	4351875	206.9
188	Os02g0208100	Similar to Chloroplast ADP,ATP carrier protein 2, chloroplast precursor (ADP/ATP translocase 2) (Adenine nucleotide translocase 2).	4328685	207.1
189	Os08g0508500	Conserved hypothetical protein.	9269734	208.4
190	Os11g0648000	Similar to Na+/H+ antiporter.	4351027	210.3
191	Os04g0525900	Major facilitator superfamily protein.	4336451	210.9
192	Os06g0340600	Phosphatidylinositol 3- and 4-kinase, catalytic domain containing protein.	4340951	211
193	Os09g0532400	CheY-like domain containing protein.	4347674	212.4
194	Os01g0182600	GIGANTEA protein.	4325329	213.5
195	Os10g0500000	Zinc finger, RING-type domain containing protein.	9269562	214.2
196	Os02g0134300	Protein of unknown function DUF701, zinc-binding putative family protein.	4328219	215.6
197	Os09g0525300	Cyclin-like F-box domain containing protein.	4347628	215.7
198	Os04g0174800	Tetratricopeptide-like helical domain containing protein.	4335071	216.7
199	Os12g0138900	Similar to Plastid isopropylmalate synthase (Fragment).	4351460	217.1
200	Os02g0115700	Catalase isozyme A (EC 1.11.1.6) (CAT-A).	4328073	217.2
201	Os11g0157600	Similar to Timing of CAB expression 1.	4349831	218.6
202	Os01g0290000	Similar to Cyprosin precursor (EC 3.4.23.-) (Fragment).	4325154	218.6
203	Os05g0506000	Similar to MS5-like protein (Fragment).	4339251	223.2
204	Os05g0196400	Conserved hypothetical protein.	4338042	224.9
205	Os09g0560700	MOSC, N-terminal beta barrel domain containing protein.	4347853	225.3
206	Os04g0576500	Conserved hypothetical protein.	4336738	230.9
207	Os02g0618200	CheY-like domain containing protein.	4330000	237.3
208	Os01g0673800	Conserved hypothetical protein.	4325906	238.8
209	Os03g0159900	Conserved hypothetical protein.	4331694	241
210	Os06g0349800	Conserved hypothetical protein.	4340978	244.1
211	Os09g0440300	Similar to Aldehyde dehydrogenase family 7 member A1 (EC 1.2.1.3) (Antiquitin 1) (Matured fruit 60 kDa protein) (MF-60).	4347172	245
212	Os02g0636400	Leucine-rich repeat, cysteine-containing subtype containing protein.	4330084	245.8
213	Os10g0389200	Similar to Red chlorophyll catabolite reductase [Oryza sativa (japonica cultivar-group)].	4348519	246.1
214	Os03g0748300	Aldose 1-epimerase family protein.	4334106	246.8
215	Os08g0179900	Conserved hypothetical protein.	4344817	248.5
216	Os04g0566400	Zinc finger, C2H2-type domain containing protein.	4336689	248.6
217	Os01g0848900	Conserved hypothetical protein.	4324857	249
218	Os04g0665000	CHCH domain containing protein.	4337314	249.8
219	Os04g0463700	Similar to ADL064Wp.	4336078	250.2
220	Os03g0765400	Conserved hypothetical protein.	9267365	252.9
221	Os07g0628900	Similar to KI domain interacting kinase 1.	4343987	257.9
222	Os09g0363500	Conserved hypothetical protein.	4346860	257.9
223	Os03g0107800	Hypothetical protein.	4331333	258.5
224	Os08g0519700	Protein of unknown function DUF630 domain containing protein.	4346058	259.2
225	Os08g0538600	Stress up-regulated Nod 19 family protein.	4346175	259.5
226	Os01g0817700	Similar to 2,3-bisphosphoglycerate-independent phosphoglycerate mutase (EC 5.4.2.1) (Phosphoglyceromutase) (BPG-independent PGAM) (PGAM-I).	4327493	259.9
227	Os07g0172900	Similar to Integral membrane protein.	4342519	260.2
228	Os07g0631200	Zinc finger, RING-type domain containing protein.	4343997	262.6
229	Os01g0143800	Mitochondrial glycoprotein family protein.	4325462	263.3
230	Os02g0712000	Peptidase, trypsin-like serine and cysteine domain containing protein.	4330499	265.4
231	Os03g0576900	Amino acid/polyamine transporter I family protein.	4333307	266.5
232	Os02g0507400	Protein of unknown function DUF493 family protein.	4329441	267.4
233	Os04g0692200	Conserved hypothetical protein.	4337512	268.5
234	Os02g0515600	LPS-induced tumor necrosis factor alpha factor domain containing protein.	4329476	270.4
235	Os03g0123100	Similar to SUMO E2 conjugating enzyme SCE1.	4331446	271.4
236	Os01g0872500	TGF-beta receptor, type I/II extracellular region family protein.	9270493	274.7
237	Os04g0443200	Protein of unknown function DUF538 family protein.	4335943	275.6
238	Os05g0488500	Ribosomal protein L34e family protein.	4339150	275.9
239	Os02g0661900	Similar to Vesicle-associated membrane protein-associated protein B/C (VAMP- associated protein B/C) (VAMP-B/VAMP-C) (VAP-B/VAP-C). Splice isoform 2.	4330225	280.7
240	Os04g0623600	Similar to (S)-2-hydroxy-acid oxidase, peroxisomal (EC 1.1.3.15) (Glycolate oxidase) (GOX) (Short chain alpha-hydroxy acid oxidase).	9266366	281.3
241	Os05g0475300	VHS domain containing protein.	4339094	282.5
242	Os04g0381600	GTPase EngC family protein.	4335637	283.4
243	Os08g0478100	Protein of unknown function UPF0029 family protein.	4345838	283.5
244	Os03g0582000	Formiminotransferase, N-terminal domain containing protein.	4333329	284
245	Os11g0150100	Protein of unknown function DUF868, plant family protein.	4349782	285.1
246	Os08g0135900	Similar to Tryptophan synthase beta chain 1 (EC 4.2.1.20) (Orange pericarp 1) (Fragment).	4344612	287.8
247	Os09g0493600	Similar to IojAP protein-like (Expressed protein).	4347448	290.4
248	Os02g0762100	Similar to Regulator of ribonuclease-like protein 2.	4330813	292.9
249	Os02g0766600	Protein of unknown function DUF1685 family protein.	4330837	294.4
250	Os01g0303000	Similar to CP12 (Fragment).	4325791	295.3
251	Os05g0555600	Similar to NADH dependent Glutamate Synthase precursor (EC 1.4.1.14).	4339561	295.5
252	Os03g0679700	Similar to Thiamine biosynthesis protein thiC.	4333719	295.5
253	Os01g0237100	Phosphoglycerate mutase domain containing protein.	4327790	297.4
254	Os01g0681000	Protein of unknown function UPF0089 family protein.	4324391	298.5
255	Os08g0519800	Similar to Maternal pumilio protein. Splice isoform E.	4346059	302.9
256	Os06g0115300	Similar to Acyl-CoA-binding protein 2 (ACBP 2) (Fragment).	4339921	303.2
257	Os01g0971800	Similar to Two-component response regulator ARR11 (Receiver-like protein 3).	4326391	303.9
258	Os08g0430700	Similar to UVB-resistance protein-like.	4345636	305
259	Os02g0614200	Conserved hypothetical protein.	4329974	307.4
260	Os03g0826800	Conserved hypothetical protein.	4334643	308.8
261	Os03g0409100	Conserved hypothetical protein.	4333085	309.4
262	Os03g0151800	Similar to Cell division control protein 48 homolog A (AtCDC48a).	4331645	310.7
263	Os11g0199200	Similar to Protein disulfide isomerase (Fragment).	4350002	311.2
264	Os02g0324700	Conserved hypothetical protein.	4329181	313.3
265	Os05g0125600	Protein of unknown function DUF1677, Oryza sativa family protein.	4337677	315.3
266	Os07g0492000	Nucleoside diphosphate kinase I (EC 2.7.4.6) (NDK I) (NDP kinase I) (NDPK I).	4343275	316.7
267	Os06g0110100	OSEYA1.	4339886	319.1
268	Os02g0773500	Conserved hypothetical protein.	4330883	324.1
269	Os03g0429800	Similar to Xanthine dehydrogenase 1 (EC 1.1.1.204).	4333171	324.7
270	Os03g0295800	Gamma interferon inducible lysosomal thiol reductase GILT family protein.	4332535	326
271	Os01g0227100	Glucose/ribitol dehydrogenase family protein.	4327178	326.3
272	Os12g0560600	Conserved hypothetical protein.	4352513	327.2
273	Os05g0571100	Protein of unknown function DUF860, plant family protein.	4339664	327.7
274	Os01g0107900	Conserved hypothetical protein.	4326159	328.6
275	Os03g0654700	Protein of unknown function DUF1637 family protein.	4333605	330.3
276	Os06g0503400	Reticulon family protein.	4341121	331.8
277	Os03g0334100	Photosynthetic reaction centre, H-chain, cytoplasmic domain containing protein.	4332749	332
278	Os03g0719900	Similar to Peptide transporter 1.	4333931	334.4
279	Os06g0172800	Raffinose synthase family protein.	4340274	339.3
280	Os01g0945300	Amino acid/polyamine transporter I family protein.	4325823	339.4
281	Os03g0706900	Zinc finger, RING-type domain containing protein.	4333857	339.7
282	Os05g0215700	Conserved hypothetical protein.	4338115	342.6
283	Os01g0158900	Zinc finger, RING-type domain containing protein.	4324058	342.7
284	Os07g0110100	Conserved hypothetical protein.	4342224	343
285	Os01g0708400	Similar to Casein kinase I (Fragment).	9267711	345.3
286	Os07g0476900	Thioredoxin domain 2 containing protein.	4343219	346.3
287	Os02g0505400	Exo70 exocyst complex subunit family protein.	4329434	347
288	Os03g0115100	Mevalonate and galactokinase family protein.	4331392	347.9
289	Os03g0824100	Smr protein/MutS2 C-terminal domain containing protein.	4334623	348.1
290	Os04g0675400	Similar to Chaperone protein dnaJ.	4337388	348.4
291	Os12g0514000	Similar to Sorbitol transporter.	4352335	349.6
292	Os02g0170000	Protein prenyltransferase domain containing protein.	4328440	350.9
293	Os08g0424200	Similar to Methylcrotonoyl-CoA carboxylase beta chain, mitochondrial precursor (EC 6.4.1.4) (3-Methylcrotonyl-CoA carboxylase 2) (MCCase beta subunit) (3-methylcrotonyl-CoA:carbon dioxide ligase beta subunit).	4345605	351.4
294	Os10g0533000	D-isomer specific 2-hydroxyacid dehydrogenase, NAD-binding domain containing protein.	4349220	351.4
295	Os01g0832000	Phosphatidate cytidylyltransferase family protein.	4327435	354
296	Os11g0584100	Protein of unknown function DUF295 family protein.	4350794	354.1
297	Os02g0291500	Conserved hypothetical protein.	4329061	355.8
298	Os03g0269100		4332377	356
299	Os05g0209400	Similar to Nudix hydrolase 15, mitochondrial precursor (EC 3.6.1.-) (AtNUDT15).	4338090	356.5
300	Os07g0130100	Similar to Resistance protein candidate (Fragment).	4342322	358.4

## Sheet: Table S6
					Rank	Target	symbol	Function	PCC	Citrus	Citrus
					1	Cit.1268.1.S1_s_at	NA	unknown protein	0.8	1	Citrus
					1	Cit.25680.1.S1_x_at	OOP2	CRY1 (CRYPTOCHROME 1)	0.9	3	Leaf
					2	Cit.25680.1.S1_at	OOP2	CRY1 (CRYPTOCHROME 1)	0.9	4	Leaf
					2	Cit.28622.1.S1_s_at	NA	unknown protein	0.88	4	Leaf
					3	Cit.10322.1.S1_s_at	saposin B	saposin B domain-containing protein	0.88	7	Leaf
					4	Cit.2245.1.S1_s_at	ALDH6B2	ALDH6B2	0.87	9	Leaf
					4	Cit.6582.1.S1_at	NA	unknown protein	0.88	9	Leaf
					5	Cit.8286.1.S1_s_at	AILP1	AILP1	0.87	11	Leaf
					6	Cit.10236.1.S1_s_at	binding	binding / catalytic/ coenzyme binding	0.88	12	Leaf
					2	Cit.30179.1.S1_at	SRX	SRX (SULFIREDOXIN)	0.76	14	Citrus
					7	Cit.10065.1.S1_s_at	TPT	APE2 (ACCLIMATION OF PHOTOSYNTHESIS TO ENVIRONMENT 2)	0.88	17	Leaf
					8	Cit.8210.1.S1_x_at	dehydrin	dehydrin family protein	0.86	19	Leaf
					9	Cit.26949.1.S1_at	NA	NA	0.87	20	Leaf
					10	Cit.23948.1.S1_x_at	NA	NA	0.84	22	Leaf
					11	Cit.11218.1.S1_s_at	YUCCA5	YUCCA5	0.87	23	Leaf
					11	Cit.25465.1.S1_s_at	MCCA	MCCA	0.84	23	Leaf
					12	Cit.23152.1.S1_at	zinc finger	zinc finger (C3HC4-type RING finger) family protein	0.84	25	Leaf
					13	Cit.12097.1.S1_s_at	SnRK3.12	CIPK9 (CBL-INTERACTING PROTEIN KINASE 9)	0.84	26	Leaf
					14	Cit.14153.1.S1_at	RTFL15	NA	0.84	29	Leaf
					15	Cit.28627.1.S1_s_at	binding	binding	0.84	30	Leaf
					15	Cit.17244.1.S1_s_at	TPS6	ATTPS6	0.84	30	Leaf
					16	Cit.63.1.S1_s_at	TPX1	TPX1 (thioredoxin-dependent peroxidase 1)	0.83	35	Leaf
					17	Cit.39074.1.S1_at	NA	unknown protein	0.85	36	Leaf
					18	Cit.3056.1.S1_s_at	BPC6	ATBPC6	0.85	38	Leaf
					3	Cit.13271.1.S1_s_at	aldo/	aldo/keto reductase, putative	0.74	39	Citrus
					19	Cit.16690.1.S1_at	NA	unknown protein	0.82	41	Leaf
					20	Cit.37363.1.S1_at	transducin	transducin family protein / WD-40 repeat family protein	0.85	46	Leaf
					21	Cit.5304.1.S1_s_at	NA	unknown protein	0.82	47	Leaf
					22	Cit.18082.1.S1_at	TRFL6	TRFL6 (TRF-LIKE 6)	0.81	51	Leaf
					22	Cit.28493.1.S1_at	ABC	ABC transporter family protein	0.86	51	Leaf
					23	Cit.30179.1.S1_at	SRX	SRX (SULFIREDOXIN)	0.89	52	Leaf
					24	Cit.15486.1.S1_s_at	adenylate cyclase	adenylate cyclase	0.81	53	Leaf
					25	Cit.11577.1.S1_s_at	INT2	INT2 (INOSITOL TRANSPORTER 2)	0.86	55	Leaf
					4	Cit.5373.1.S1_at	peroxisomal membrane	peroxisomal membrane protein-related	0.69	56	Citrus
					26	Cit.4264.1.S1_s_at	GLUR2	GLUR2 (GLUTAMATE RECEPTOR 2)	0.81	56	Leaf
					5	Cit.4899.1.S1_s_at	PSD3	PSD3 (phosphatidylserine decarboxylase 3)	0.65	57	Citrus
					27	Cit.6015.1.S1_s_at	MTP11	MTP11	0.81	57	Leaf
					28	Cit.4264.1.S1_at	GLUR2	GLUR2 (GLUTAMATE RECEPTOR 2)	0.81	60	Leaf
					29	Cit.17868.1.S1_s_at	INT2	INT2 (INOSITOL TRANSPORTER 2)	0.85	61	Leaf
					30	Cit.14357.1.S1_s_at	NA	LOCATED IN: chloroplast	0.81	62	Leaf
					30	Cit.8210.1.S1_s_at	dehydrin	dehydrin family protein	0.82	62	Leaf
					6	Cit.14816.1.S1_s_at	SIS	sugar isomerase (SIS) domain-containing protein	0.65	65	Citrus
					31	Cit.6541.1.S1_s_at	kinase	protein kinase family protein	0.81	66	Leaf
					32	Cit.2830.1.S1_s_at	MAPR2	NA	0.86	67	Leaf
					32	Cit.175.1.S1_x_at	UBQ11	UBQ11 (UBIQUITIN 11)	0.81	67	Leaf
					33	Cit.7562.1.S1_at	kinase	leucine-rich repeat transmembrane protein kinase, putative	0.81	71	Leaf
					33	Cit.29593.1.S1_s_at	UBP24	UBP24 (UBIQUITIN-SPECIFIC PROTEASE 24)	0.82	71	Leaf
					33	Cit.8362.1.S1_s_at	calcium-binding EF hand	calcium-binding EF hand family protein	0.86	71	Leaf
					7	Cit.14755.1.S1_at	EGY3	EGY3 (ETHYLENE-DEPENDENT GRAVITROPISM-DEFICIENT AND YELLOW-GREEN-LIKE 3)	0.64	72	Citrus
					8	Cit.1268.1.S1_at	NA	unknown protein	0.64	73	Citrus
					8	Cit.6467.1.S1_s_at	NA	NA	0.67	73	Citrus
					34	Cit.28526.1.S1_s_at	IDD7	AtIDD7 (Arabidopsis thaliana Indeterminate(ID)-Domain 7)	0.8	73	Leaf
					9	Cit.14056.1.S1_at	NA	NA	0.64	74	Citrus
					35	Cit.31975.1.S1_s_at	2-oxoisovalerate dehydrogenase	2-oxoisovalerate dehydrogenase, putative / 3-methyl-2-oxobutanoate dehydrogenase, putative / branched-chain alpha-keto acid dehyd	0.81	79	Leaf
					36	Cit.11218.1.S1_x_at	YUC11	YUC11	0.8	81	Leaf
					37	Cit.22799.1.S1_at	UBP1B	UBP1B (oligouridylate binding protein 1B)	0.8	83	Leaf
					38	Cit.11681.1.S1_s_at	binding	binding	0.8	88	Leaf
					39	Cit.3561.1.S1_s_at	ATS1	ATS1	0.8	90	Leaf
					10	Cit.19711.1.S1_s_at	hydrolase	haloacid dehalogenase-like hydrolase family protein	0.63	94	Citrus
					40	Cit.24675.1.S1_at	NA	LOCATED IN: cellular_component unknown	0.8	102	Leaf
					41	Cit.31003.1.S1_at	MFP2	MFP2 (MULTIFUNCTIONAL PROTEIN 2)	0.79	105	Leaf
					42	Cit.28526.1.S1_at	IDD7	AtIDD7 (Arabidopsis thaliana Indeterminate(ID)-Domain 7)	0.79	107	Leaf
					43	Cit.2364.1.S1_s_at	hydrolase	epoxide hydrolase, putative	0.8	108	Leaf
					44	Cit.24252.1.S1_at	RCA	RCA (RUBISCO ACTIVASE)	0.79	109	Leaf
					45	Cit.9351.1.S1_s_at	nucleic acid binding	nucleic acid binding	0.79	113	Leaf
					45	Cit.30961.1.S1_at	NA	NA	0.79	113	Leaf
					46	Cit.13551.1.S1_s_at	transferase	transferase family protein	0.83	114	Leaf
					47	Cit.11524.1.S1_at	MBD10	MBD10	0.81	115	Leaf
					11	Cit.24237.1.S1_s_at	CDF3	CDF3 (CYCLING DOF FACTOR 3)	0.62	116	Citrus
					48	Cit.26140.1.S1_at	NA	NA	0.79	118	Leaf
					49	Cit.3254.1.S1_at	LIP1	LIP1 (LIPOIC ACID SYNTHASE 1)	0.82	120	Leaf
					49	Cit.20714.1.S1_at	NA	NA	0.78	120	Leaf
					12	Cit.6892.1.S1_at	5-formyltetrahydrofolate cyclo-ligase	5-formyltetrahydrofolate cyclo-ligase family protein	0.62	124	Citrus
					50	Cit.14358.1.S1_at	NA	LOCATED IN: chloroplast	0.78	125	Leaf
					13	Cit.7188.1.S1_at	PPDK	PPDK (pyruvate orthophosphate dikinase)	0.73	126	Citrus
					51	Cit.18734.1.S1_at	NA	NA	0.78	127	Leaf
					52	Cit.13680.1.S1_at	AHL	AHL (ARABIDOPSIS HAL2-LIKE)	0.8	129	Leaf
					53	Cit.1512.1.S1_s_at	DAR1	zinc ion binding	0.79	130	Leaf
					54	Cit.30486.1.S1_s_at	ALDH2B4	ALDH2B4 (ALDEHYDE DEHYDROGENASE 2B4)	0.84	131	Leaf
					14	Cit.3699.1.S1_at	RPL27	RPL27 (RIBOSOMAL PROTEIN LARGE SUBUNIT 27)	0.63	132	Citrus
					55	Cit.33036.1.S1_at	ASD1	ASD1 (ALPHA-L-ARABINOFURANOSIDASE 1)	0.78	133	Leaf
					56	Cit.22974.1.S1_at	saposin B	saposin B domain-containing protein	0.78	134	Leaf
					57	Cit.11716.1.S1_s_at	NA	unknown protein	0.84	136	Leaf
					58	Cit.8195.1.S1_s_at	serine-rich	serine-rich protein-related	0.82	137	Leaf
					58	Cit.29998.1.S1_at	scpl40	scpl40 (serine carboxypeptidase-like 40)	0.78	137	Leaf
					15	Cit.30130.1.S1_at	NA	NA	0.64	140	Citrus
					59	Cit.2378.1.S1_at	RRM	RNA recognition motif (RRM)-containing protein	0.78	141	Leaf
					60	Cit.27925.1.S1_s_at	NA	unknown protein	0.78	142	Leaf
					61	Cit.35651.1.S1_s_at	senescence-associated	senescence-associated protein-related	0.81	143	Leaf
					62	Cit.2207.1.S1_s_at	RHC1A	RHC1A	0.78	144	Leaf
					62	Cit.38391.1.S1_at	RWP-RK	RWP-RK domain-containing protein	0.8	144	Leaf
					16	Cit.11716.1.S1_s_at	NA	unknown protein	0.61	145	Citrus
					63	Cit.28061.1.S1_at	sorbitol dehydrogenase	sorbitol dehydrogenase, putative / L-iditol 2-dehydrogenase, putative	0.78	145	Leaf
					64	Cit.23440.1.S1_at	HCT	HCT (HYDROXYCINNAMOYL-COA SHIKIMATE/QUINATE HYDROXYCINNAMOYL TRANSFERASE)	0.78	146	Leaf
					65	Cit.10260.1.S1_s_at	USP	universal stress protein (USP) family protein	0.79	149	Leaf
					17	Cit.18782.1.S1_s_at	NF-YB2	NA	0.61	150	Citrus
					17	Cit.17195.1.S1_s_at	CCB3	CCB3 (COFACTOR ASSEMBLY, COMPLEX C (B6F),)	0.69	150	Citrus
					66	Cit.19884.1.S1_at	NLM4	NIP4	0.81	150	Leaf
					66	Cit.678.1.S1_x_at	UBQ14	UBQ14	0.8	150	Leaf
					67	Cit.1391.1.S1_at	subtilase	subtilase family protein	0.77	151	Leaf
					68	Cit.32697.1.S1_at	NA	unknown protein	0.78	153	Leaf
					68	Cit.22224.1.S1_s_at	IDD11	AtIDD11 (Arabidopsis thaliana Indeterminate(ID)-Domain 11)	0.77	153	Leaf
					18	Cit.39074.1.S1_at	NA	unknown protein	0.61	155	Citrus
					69	Cit.1414.1.S1_s_at	2-oxoisovalerate dehydrogenase	2-oxoisovalerate dehydrogenase, putative / 3-methyl-2-oxobutanoate dehydrogenase, putative / branched-chain alpha-keto acid dehyd	0.77	157	Leaf
					19	Cit.13681.1.S1_at	PB1	CBS domain-containing protein / octicosapeptide/Phox/Bemp1 (PB1) domain-containing protein	0.61	158	Citrus
					70	Cit.36139.1.S1_at	DNAJ	DNAJ heat shock N-terminal domain-containing protein	0.78	159	Leaf
					70	Cit.14876.1.S1_x_at	HB23	AtHB23 (ARABIDOPSIS THALIANA HOMEOBOX PROTEIN 23)	0.77	159	Leaf
					70	Cit.32638.1.S1_s_at	pectinesterase	pectinesterase family protein	0.79	159	Leaf
					20	Cit.20696.1.S1_s_at	hydrolase	fructose-1,6-bisphosphatase, putative / D-fructose-1,6-bisphosphate 1-phosphohydrolase, putative / FBPase, putative	0.61	161	Citrus
					71	Cit.15151.1.S1_at	sugar transporter	sugar transporter, putative	0.77	161	Leaf
					71	Cit.37326.1.S1_s_at	NA	FUNCTIONS IN: molecular_function unknown	0.8	161	Leaf
					21	Cit.8344.1.S1_s_at	CAT2	CAT2 (CATALASE 2)	0.61	162	Citrus
					72	Cit.11803.1.S1_s_at	NA	INVOLVED IN: biological_process unknown	0.82	163	Leaf
					72	Cit.4715.1.S1_s_at	hydrolase	formamidase, putative / formamide amidohydrolase, putative	0.79	163	Leaf
					73	Cit.25025.1.S1_at	SUS6	SUS6 (SUCROSE SYNTHASE 6)	0.77	164	Leaf
					74	Cit.25131.1.S1_at	RWP-RK	RWP-RK domain-containing protein	0.81	165	Leaf
					75	Cit.25614.1.S1_s_at	LACT	lecithin:cholesterol acyltransferase family protein / LACT family protein	0.77	166	Leaf
					75	Cit.5866.1.S1_at	LTP	protease inhibitor/seed storage/lipid transfer protein (LTP) family protein	0.77	166	Leaf
					76	Cit.2746.1.S1_s_at	NA	unknown protein	0.77	167	Leaf
					77	Cit.17905.1.S1_s_at	GPT2	GPT2	0.77	168	Leaf
					77	Cit.35329.1.S1_s_at	NA	NA	0.8	168	Leaf
					78	Cit.5009.1.S1_at	bsd2	bundle-sheath defective protein 2 family / bsd2 family	0.77	172	Leaf
					79	Cit.10897.1.S1_s_at	NA	NA	0.77	176	Leaf
					80	Cit.28665.1.S1_at	GAPA-2	NA	0.77	177	Leaf
					81	Cit.29357.1.S1_s_at	SIMIP	PIP3 (PLASMA MEMBRANE INTRINSIC PROTEIN 3)	0.76	183	Leaf
					82	Cit.9173.1.S1_s_at	CAD6	CAD6 (CINNAMYL ALCOHOL DEHYDROGENASE 6)	0.78	184	Leaf
					22	Cit.5674.1.S1_at	AGL42	AGL42 (AGAMOUS LIKE 42)	0.6	187	Citrus
					83	Cit.22077.1.S1_at	NA	NA	0.76	189	Leaf
					84	Cit.12856.1.S1_at	PDS3	PDS3 (PHYTOENE DESATURASE 3)	0.79	191	Leaf
					85	Cit.19451.1.S1_at	NA	NA	0.76	192	Leaf
					85	Cit.29466.1.S1_s_at	RHC1A	RHC1A	0.76	192	Leaf
					86	Cit.37451.1.S1_at	NA	NA	0.78	194	Leaf
					86	Cit.11118.1.S1_s_at	CUL1	ATCUL1 (ARABIDOPSIS THALIANA CULLIN 1)	0.76	194	Leaf
					87	Cit.5863.1.S1_at	CHR9	SWI2 (SWITCH 2)	0.79	195	Leaf
					88	Cit.21876.1.S1_s_at	serine-type endopeptidase/<br> serine-type peptidase	serine-type endopeptidase/ serine-type peptidase	0.76	196	Leaf
					23	Cit.28085.1.S1_at	UAH	UAH (UREIDOGLYCOLATE AMIDOHYDROLASE)	0.61	197	Citrus
					89	Cit.3350.1.S1_at	HIT	histidine triad family protein / HIT family protein	0.79	197	Leaf
					90	Cit.8061.1.S1_s_at	AKR2B	AKR2B (ANKYRIN REPEAT-CONTAINING 2B)	0.76	200	Leaf
					24	Cit.21505.1.S1_s_at	SRP54CP	CPSRP54 (CHLOROPLAST SIGNAL RECOGNITION PARTICLE 54 KDA SUBUNIT)	0.74	201	Citrus
					91	Cit.5714.1.S1_at	RALFL32	RALFL32 (ralf-like 32)	0.81	201	Leaf
					91	Cit.21505.1.S1_s_at	SRP54CP	CPSRP54 (CHLOROPLAST SIGNAL RECOGNITION PARTICLE 54 KDA SUBUNIT)	0.83	201	Leaf
					25	Cit.18050.1.S1_at	NA	FUNCTIONS IN: molecular_function unknown	0.64	203	Citrus
					92	Cit.26515.1.S1_at	agenet	agenet domain-containing protein	0.82	203	Leaf
					92	Cit.6194.1.S1_at	NA	unknown protein	0.76	203	Leaf
					92	Cit.14139.1.S1_s_at	peptidase M20/<br>M25/M40	peptidase M20/M25/M40 family protein	0.82	203	Leaf
					26	Cit.18718.1.S1_s_at	PPDK	PPDK (pyruvate orthophosphate dikinase)	0.7	204	Citrus
					93	Cit.22667.1.S1_at	DOGT1<br>UGT73C5	DOGT1 (DON-GLUCOSYLTRANSFERASE 1)	0.76	206	Leaf
					27	Cit.2827.1.S1_s_at	NA	FUNCTIONS IN: molecular_function unknown	0.6	207	Citrus
					94	Cit.18734.1.S1_x_at	NA	NA	0.76	208	Leaf
					94	Cit.6430.1.S1_at	NA	unknown protein	0.82	208	Leaf
					95	Cit.29982.1.S1_at	glucosyl transferase	UDP-glucoronosyl/UDP-glucosyl transferase family protein	0.82	209	Leaf
					28	Cit.28061.1.S1_at	sorbitol dehydrogenase	sorbitol dehydrogenase, putative / L-iditol 2-dehydrogenase, putative	0.63	210	Citrus
					96	Cit.26552.1.S1_at	ripening-responsive	ripening-responsive protein, putative	0.76	211	Leaf
					96	Cit.1843.1.S1_at	NA	NA	0.77	211	Leaf
					97	Cit.7201.1.S1_at	CYP94D2	CYP94D2	0.83	212	Leaf
					97	Cit.24169.1.S1_s_at	NA	FUNCTIONS IN: molecular_function unknown	0.76	212	Leaf
					98	Cit.26721.1.S1_at	KAN4	ATS (ABERRANT TESTA SHAPE)	0.76	213	Leaf
					99	Cit.14153.1.S1_s_at	RTFL15	NA	0.78	214	Leaf
					100	Cit.35939.1.S1_at	YT521-B-like	YT521-B-like family protein	0.79	215	Leaf
					29	Cit.11752.1.S1_s_at	IF-3	translation initiation factor 3 (IF-3) family protein	0.61	225	Citrus
					29	Cit.13271.1.S1_at	aldo/	aldo/keto reductase, putative	0.62	225	Citrus
					30	Cit.5232.1.S1_at	fringe	fringe-related protein	0.59	229	Citrus
					31	Cit.18430.1.S1_s_at	NA	NA	0.59	232	Citrus
					31	Cit.13529.1.S1_s_at	oxidoreductase	oxidoreductase, zinc-binding dehydrogenase family protein	0.69	232	Citrus
					32	Cit.25465.1.S1_s_at	MCCA	MCCA	0.65	234	Citrus
					32	Cit.17882.1.S1_s_at	COL2	COL2 (constans-like 2)	0.62	234	Citrus
					33	Cit.9786.1.S1_s_at	NA	unknown protein	0.59	236	Citrus
					33	Cit.20714.1.S1_s_at	peroxisomal membrane	NA	0.61	236	Citrus
					34	Cit.19788.1.S1_at	ZFP4	ZFP4 (ZINC FINGER PROTEIN 4)	0.59	245	Citrus
					34	Cit.29912.1.S1_at	glucosyl transferase	UDP-glucoronosyl/UDP-glucosyl transferase family protein	0.6	245	Citrus
					35	Cit.6582.1.S1_at	NA	unknown protein	0.62	249	Citrus
					36	Cit.18490.1.S1_at	NA	unknown protein	0.59	254	Citrus
					37	Cit.12476.1.S1_s_at	EOL1	EOL1 (ETO1-LIKE 1)	0.6	256	Citrus
					38	Cit.30955.1.S1_at	CRR31	unknown protein	0.66	258	Citrus
					39	Cit.23571.1.S1_s_at	NA	NA	0.58	261	Citrus
					40	Cit.6423.1.S1_at	ZFP4	ZFP4 (ZINC FINGER PROTEIN 4)	0.58	267	Citrus
					41	Cit.1476.1.S1_s_at	NCED1	CCD1 (CAROTENOID CLEAVAGE DIOXYGENASE 1)	0.63	269	Citrus
					42	Cit.12234.1.S1_at	CSLB04	ATCSLB04	0.61	270	Citrus
					43	Cit.20757.1.S1_at	NA	NA	0.63	273	Citrus
					44	Cit.27464.1.S1_s_at	bHLH	basic helix-loop-helix (bHLH) family protein	0.58	285	Citrus
					45	Cit.23748.1.S1_at	protein binding	protein binding / signal transducer	0.58	289	Citrus
					46	Cit.30405.1.S1_at	CCHC-type	zinc knuckle (CCHC-type) family protein	0.61	290	Citrus
					47	Cit.38580.1.S1_at	EMB2761	EMB2761 (EMBRYO DEFECTIVE 2761)	0.61	292	Citrus
					47	Cit.3700.1.S1_s_at	RPL27	RPL27 (RIBOSOMAL PROTEIN LARGE SUBUNIT 27)	0.66	292	Citrus
					48	Cit.7017.1.S1_at	kinase	ATP binding / protein kinase	0.67	296	Citrus
					49	Cit.7702.1.S1_at	MLP423	MLP423 (MLP-LIKE PROTEIN 423)	0.58	297	Citrus
					50	Cit.38494.1.S1_at	PPDK	PPDK (pyruvate orthophosphate dikinase)	0.62	300	Citrus
					50	Cit.6448.1.S1_at	helicase	ATP binding / ATP-dependent DNA helicase/ ATP-dependent helicase/ helicase/ nucleic acid binding	0.59	300	Citrus
					51	Cit.25713.1.S1_s_at	FUS2	DET1 (DE-ETIOLATED 1)	0.58	302	Citrus
					52	Cit.6679.1.S1_at	NA	unknown protein	0.6	309	Citrus
					53	Cit.5678.1.S1_s_at	ABC	ABC transporter family protein	0.65	318	Citrus
					54	Cit.37146.1.S1_at	NA	NA	0.65	321	Citrus
					55	Cit.15325.1.S1_s_at	NADK2	NADK2	0.57	322	Citrus
					56	Cit.18371.1.S1_s_at	CS13	30S ribosomal protein S13, chloroplast (CS13)	0.63	324	Citrus
					57	Cit.4480.1.S1_s_at	NA	unknown protein	0.57	325	Citrus
					57	Cit.14139.1.S1_s_at	peptidase M20/	peptidase M20/M25/M40 family protein	0.61	325	Citrus
					58	Cit.10906.1.S1_s_at	hydrolase	fructose-1,6-bisphosphatase, putative / D-fructose-1,6-bisphosphate 1-phosphohydrolase, putative / FBPase, putative	0.57	331	Citrus
					59	Cit.5009.1.S1_at	bsd2	bundle-sheath defective protein 2 family / bsd2 family	0.69	334	Citrus
					59	Cit.16128.1.S1_at	oxidoreductase	antioxidant/ oxidoreductase	0.65	334	Citrus
					60	Cit.7898.1.S1_at	PTAC13	PTAC13 (PLASTID TRANSCRIPTIONALLY ACTIVE13)	0.57	335	Citrus
					61	Cit.15998.1.S1_at	NA	unknown protein	0.57	337	Citrus
					62	Cit.25005.1.S1_at	kinase	protein kinase family protein	0.58	341	Citrus
					63	Cit.23571.1.S1_at	NA	NA	0.57	342	Citrus
					64	Cit.4977.1.S1_s_at	CYP82C4	CYP82C4	0.57	343	Citrus
					65	Cit.9171.1.S1_at	ELI3-1	ELI3-1 (ELICITOR-ACTIVATED GENE 3-1)	0.62	352	Citrus
					65	Cit.37325.1.S1_at	PTAC3	PTAC3 (PLASTID TRANSCRIPTIONALLY ACTIVE3)	0.57	352	Citrus
					66	Cit.28483.1.S1_at	SVP	SVP (SHORT VEGETATIVE PHASE)	0.6	353	Citrus
					67	Cit.11524.1.S1_at	MBD10	MBD10	0.62	361	Citrus
					68	Cit.32831.1.S1_at	WDL3	NA	0.56	362	Citrus
					69	Cit.31118.1.S1_at	transferase/	transferase/ transferase, transferring acyl groups other than amino-acyl groups	0.56	365	Citrus
					70	Cit.7457.1.S1_at	acylaminoacyl-peptidase	acylaminoacyl-peptidase-related	0.59	367	Citrus
					71	Cit.2746.1.S1_s_at	NA	unknown protein	0.56	369	Citrus
					72	Cit.13145.1.S1_s_at	kinase	phosphoribulokinase/uridine kinase-related	0.69	373	Citrus
					73	Cit.31286.1.S1_at	RSH1	RSH1 (RELA-SPOT HOMOLOG 1)	0.57	378	Citrus
					74	Cit.38132.1.S1_at	kinase	protein kinase, putative	0.56	379	Citrus
					75	Cit.31457.1.S1_at	DNAJ	DNAJ heat shock N-terminal domain-containing protein	0.57	381	Citrus
					76	Cit.30684.1.S1_at	tropinone reductase	tropinone reductase, putative / tropine dehydrogenase, putative	0.7	383	Citrus
					77	Cit.30800.1.S1_at	NA	FUNCTIONS IN: molecular_function unknown	0.56	387	Citrus
					78	Cit.27925.1.S1_s_at	NA	unknown protein	0.56	392	Citrus
					79	Cit.7775.1.S1_at	oxidoreductase	oxidoreductase, 2OG-Fe(II) oxygenase family protein	0.56	394	Citrus
					80	Cit.5907.1.S1_at	NA	unknown protein	0.59	398	Citrus
					81	Cit.6562.1.S1_at	ZFP4	ZFP4 (ZINC FINGER PROTEIN 4)	0.7	399	Citrus
					81	Cit.18387.1.S1_s_at	metal ion binding	metal ion binding	0.56	399	Citrus
					82	Cit.30828.1.S1_s_at	thylakoid lumenal 17.4 kDa, chloroplast	thylakoid lumenal 17.4 kDa protein, chloroplast	0.57	402	Citrus
					83	Cit.7608.1.S1_s_at	CCHC-type	NA	0.59	409	Citrus
					84	Cit.16403.1.S1_at	GLR5	GLR5 (GLUTAMATE RECEPTOR 5)	0.56	415	Citrus
					84	Cit.24044.1.S1_s_at	J20	J20 (DNAJ-LIKE 20)	0.59	415	Citrus
					85	Cit.1023.1.S1_s_at	HD-ZIP-1	ATHB-1 (ARABIDOPSIS THALIANA HOMEOBOX 1)	0.67	419	Citrus
					86	Cit.18782.1.S1_x_at	NA	NA	0.56	422	Citrus
					87	Cit.17490.1.S1_at	NA	NA	0.56	423	Citrus
					88	Cit.19788.1.S1_s_at	ZFP4	ZFP4 (ZINC FINGER PROTEIN 4)	0.69	433	Citrus
					89	Cit.10322.1.S1_s_at	saposin B	saposin B domain-containing protein	0.55	437	Citrus
					90	Cit.17157.1.S1_s_at	ACD1-LIKE	ACD1-LIKE (ACD1-LIKE)	0.71	441	Citrus
					91	Cit.27033.1.S1_at	hydrolase	glycosyl hydrolase family 3 protein	0.64	443	Citrus
					92	Cit.14346.1.S1_at	TZP	TZP	0.63	445	Citrus
					93	Cit.20929.1.S1_at	nucleobase:cation symporter	nucleobase:cation symporter	0.56	450	Citrus
					94	Cit.27290.1.S1_at	NA	NA	0.55	451	Citrus
					95	Cit.13146.1.S1_at	kinase	phosphoribulokinase/uridine kinase-related	0.67	454	Citrus
					96	Cit.5716.1.S1_at	oxidoreductase	nucleic acid binding / oxidoreductase	0.55	455	Citrus
					97	Cit.7449.1.S1_at	SDR	short-chain dehydrogenase/reductase (SDR) family protein	0.55	456	Citrus
					98	Cit.31542.1.S1_at	ACN1	AAE7 (ACYL-ACTIVATING ENZYME 7)	0.55	459	Citrus
					99	Cit.13346.1.S1_at	kinase	ankyrin protein kinase, putative	0.55	460	Citrus
					100	Cit.35499.1.S1_at	auxin-responsive	auxin-responsive family protein	0.55	461	Citrus

## Sheet: Table S7
Rank	Target	symbol	Function	PCC	Stress
1	Cit.28080.1.S1_at	ATS1	ATS1	0.44	114
2	Cit.13567.1.S1_at	NA	unknown protein	0.49	129
3	Cit.29311.1.S1_at	NDHD	NA	0.51	153
4	Cit.26626.1.S1_at	NA	NA	0.47	187
5	Cit.17295.1.S1_at	YCF4	Encodes a protein required for photosystem I assembly and stability. In cyanobacteria, loss of function mutation in this gene increas	0.5	212
6	Cit.37396.1.S1_at	NA	NA	0.44	214
7	Cit.33598.1.S1_at	NA	NA	0.37	222
7	Cit.39111.1.S1_at	NA	NA	0.35	222
8	Cit.18242.1.S1_s_at	CZSOD2	NA	0.42	225
9	Cit.6501.1.S1_at	NDHD	Represents a plastid-encoded subunit of a NAD(P)H dehydrogenase complex. Its mRNA is edited at four positions. Translation data is	0.47	244
10	Cit.29293.1.S1_at	NDHF	NA	0.43	255
11	Cit.24792.1.S1_at	YCF4	Encodes a protein required for photosystem I assembly and stability. In cyanobacteria, loss of function mutation in this gene increas	0.5	273
12	Cit.17936.1.S1_s_at	NA	NA	0.48	276
13	Cit.14656.1.S1_at	PETA	Encodes cytochrome f apoprotein	0.51	292
14	Cit.13515.1.S1_s_at	NA	NA	0.43	293
15	Cit.17143.1.S1_s_at	ATPH	NA	0.46	305
16	Cit.16820.1.S1_at	RPL22	NA	0.39	315
17	Cit.14805.1.S1_at	ATPI	NA	0.44	317
18	Cit.21253.1.S1_s_at	RPL2.2	NA	0.41	327
19	Cit.3949.1.S1_s_at	CZSOD2	CSD2 (COPPER/ZINC SUPEROXIDE DISMUTASE 2)	0.42	355
20	Cit.21864.1.S1_at	NA	NA	0.42	364
21	Cit.32234.1.S1_at	NA	NA	0.38	376
22	Cit.26548.1.S1_at	mTERF	mitochondrial transcription termination factor-related / mTERF-related	0.38	385
23	Cit.21549.1.S1_s_at	NA	NA	0.38	449
24	Cit.40284.1.S1_at	YCF10	NA	0.47	456
25	Cit.37080.1.S1_at	peptidyl-prolyl cis-trans isomerase cyclophilin-type	NA	0.31	458
26	Cit.17861.1.S1_at	RPL2.2	NA	0.41	473
27	Cit.26106.1.S1_s_at	proline-rich	proline-rich family protein	0.4	499
28	Cit.28359.1.S1_at	AOX2	AOX2	0.46	524
29	Cit.13813.1.S1_at	SIT4 phosphatase-associated	SIT4 phosphatase-associated family protein	0.36	539
30	Cit.40073.1.S1_at	RPL20	encodes a chloroplast ribosomal protein L20, a constituent of the large subunit of the ribosomal complex	0.41	553
31	Cit.27632.1.S1_at	NA	NA	0.37	569
32	Cit.17194.1.S1_at	RPS18	NA	0.35	586
33	Cit.38341.1.S1_at	NA	NA	0.45	597
34	Cit.18447.1.S1_at	NA	NA	0.31	599
35	Cit.17916.1.S1_at	NDHA	NA	0.43	612
36	Cit.2017.1.S1_at	ATHB-2<br>ATHB2HAT4/<br>nHB-2	ATHB-2 (ARABIDOPSIS THALIANA HOMEOBOX PROTEIN 2)	0.46	624
37	Cit.37629.1.S1_at	STR1	MST1 (MERCAPTOPYRUVATE SULFURTRANSFERASE 1)	0.44	637
38	Cit.16643.1.S1_at	NA	unknown protein	0.43	651
39	Cit.28868.1.S1_x_at	lipase	GDSL-motif lipase/hydrolase family protein	0.33	656
40	Cit.25751.1.S1_at	transmembrane	transmembrane protein, putative	0.43	658
41	Cit.31070.1.S1_at	YCF10	NA	0.41	661
42	Cit.28634.1.S1_at	exostosin	exostosin family protein	0.43	665
43	Cit.7691.1.S1_at	NA	NA	0.39	673
44	Cit.5782.1.S1_s_at	AVP1	AVP1	0.4	686
45	Cit.30993.1.S1_at	TIC214<br>YCF1.2	NA	0.38	701
46	Cit.37980.1.S1_at	PRA1.H	PRA1.H (PRENYLATED RAB ACCEPTOR 1.H)	0.43	705
47	Cit.30634.1.S1_at	RPL2.2	encodes a chloroplast ribosomal protein L2, a constituent of the large subunit of the ribosomal complex	0.38	750
48	Cit.7463.1.S1_at	binding	binding	0.28	767
49	Cit.29256.1.S1_at	PCLPP	NA	0.46	779
50	Cit.34377.1.S1_at	PCLPP	NA	0.44	780
51	Cit.20580.1.S1_at	G7	CER4 (ECERIFERUM 4)	0.3	818
52	Cit.6809.1.S1_at	NA	NA	0.44	821
53	Cit.17883.1.S1_at	RPOA	RNA polymerase alpha subunit	0.32	822
54	Cit.11053.1.S1_at	MATK	Encodes a maturase located in the trnK intron in the chloroplast genome.	0.45	825
55	Cit.27006.1.S1_at	NA	NA	0.28	831
56	Cit.2952.1.S1_s_at	EIF4G	EIF4G (EUKARYOTIC TRANSLATION INITIATION FACTOR 4G)	0.41	839
57	Cit.27856.1.S1_at	PNC2	PNC2 (PEROXISOMAL ADENINE NUCLEOTIDE CARRIER 2)	0.38	840
58	Cit.33143.1.S1_at	SYN4	SYN4 (SISTER CHROMATID COHESION 1 PROTEIN 4)	0.4	850
59	Cit.40475.1.S1_at	NA	NA	0.33	861
60	Cit.30500.1.S1_at	NA	NA	0.4	881
61	Cit.28989.1.S1_at	NA	NA	0.41	894
62	Cit.6056.1.S1_x_at	NA	NA	0.34	897
63	Cit.21519.1.S1_at	NA	NA	0.39	906
64	Cit.20521.1.S1_at	NA	NA	0.43	908
65	Cit.19425.1.S1_at	NA	unknown protein	0.41	916
66	Cit.23027.1.S1_at	TAF5	TAF5 (TBP-ASSOCIATED FACTOR 5)	0.44	919
67	Cit.18367.1.S1_at	PBA1	PBA1	0.36	930
68	Cit.18092.1.S1_at	NA	NA	0.43	934
69	Cit.24121.1.S1_at	TBL2	unknown protein	0.38	942
70	Cit.32472.1.S1_at	NA	NA	0.36	944
71	Cit.30328.1.S1_at	NA	NA	0.38	973
72	Cit.6119.1.S1_at	NA	NA	0.27	983
73	Cit.5705.1.S1_at	NA	NA	0.36	998
74	Cit.7109.1.S1_at	NA	NA	0.41	1014
74	Cit.6950.1.S1_at	NA	NA	0.31	1014
74	Cit.31990.1.S1_at	NA	NA	0.42	1014
75	Cit.38732.1.S1_at	protein binding	protein binding / zinc ion binding	0.47	1022
76	Cit.17489.1.S1_at	NA	NA	0.27	1043
77	Cit.38748.1.S1_at	peptide chain release factor	peptide chain release factor, putative	0.4	1046
78	Cit.27069.1.S1_at	LUC7 N_terminus	LUC7 N_terminus domain-containing protein	0.35	1058
79	Cit.12860.1.S1_s_at	RBP31	RBP31 (31-KDA RNA BINDING PROTEIN)	0.42	1060
80	Cit.21288.1.S1_at	NA	NA	0.31	1062
81	Cit.19249.1.S1_at	NA	NA	0.31	1064
82	Cit.4896.1.S1_at	NA	NA	0.42	1077
83	Cit.21389.1.S1_at	NA	NA	0.27	1091
84	Cit.5706.1.S1_s_at	LNK1	dentin sialophosphoprotein-related	0.39	1102
85	Cit.31405.1.S1_at	NA	NA	0.38	1107
86	Cit.24221.1.S1_at	NA	unknown protein	0.42	1117
87	Cit.2144.1.S1_s_at	SPla	NA	0.4	1120
88	Cit.18237.1.S1_at	NA	NA	0.26	1122
89	Cit.32674.1.S1_at	ORFX	NA	0.45	1124
90	Cit.27057.1.S1_at	NA	NA	0.26	1132
91	Cit.6599.1.S1_at	NA	NA	0.32	1137
91	Cit.32157.1.S1_at	UNE6	UNE6 (unfertilized embryo sac 6)	0.4	1137
91	Cit.27979.1.S1_at	ORFX	NA	0.35	1137
92	Cit.27000.1.S1_at	RNase H	RNase H domain-containing protein	0.4	1144
93	Cit.19844.1.S1_at	NA	NA	0.41	1169
94	Cit.21043.1.S1_at	NA	NA	0.34	1172
95	Cit.5591.1.S1_at	NA	NA	0.27	1186
96	Cit.25007.1.S1_at	NDHB.2	NA	0.36	1188
97	Cit.28396.1.S1_at	NA	NA	0.45	1209
98	Cit.23291.1.S1_at	UBQ3	UBQ3 (POLYUBIQUITIN 3)	0.35	1212
98	Cit.16122.1.S1_at	NA	NA	0.28	1212
99	Cit.21192.1.S1_at	NA	NA	0.37	1215
100	Cit.27686.1.S1_at	NA	NA	0.38	1218

## Sheet: Table S8
Rank	Locus	Alias	Function	Entrez Gene ID	MR
0	POPTRDRAFT_823499		L-iditol 2-dehydrogenase	7482148	0
1	POPTRDRAFT_890818		L-iditol 2-dehydrogenase	7481618	1
2	POPTRDRAFT_805055		potassium ion transporter family protein	7459054	2.8
3	POPTRDRAFT_831781		hypothetical protein	7479632	4.2
4	POPTRDRAFT_750656		hypothetical protein	7476845	7.8
5	ACLL4		acyl:coa ligase acetate-coa synthetase-like protein	7475854	10.2
6	POPTRDRAFT_819254		hypothetical protein	7484650	11.1
7	POPTRDRAFT_827863		hydroxyacylglutathione hydrolase	7475873	12.8
8	POPTRDRAFT_806787		hypothetical protein	7473280	13.8
9	POPTRDRAFT_1091463		hypothetical protein	7492942	15.3
10	POPTRDRAFT_571952		hypothetical protein	7465200	17.1
11	POPTRDRAFT_679498		beta-amylase	7464360	17.9
12	POPTRDRAFT_798903		hypothetical protein	7462898	18.5
13	POPTRDRAFT_825512		hypothetical protein	7496651	20.5
14	POPTRDRAFT_829331		ZIP transporter	7496035	23.1
15	POPTRDRAFT_797104		hypothetical protein	7496011	24.1
16	POPTRDRAFT_825329		histidine phosphotransfer protein	7466058	28.3
17	POPTRDRAFT_815733		hypothetical protein	7478703	31.7
18	POPTRDRAFT_574335		hypothetical protein	7494593	32
19	POPTRDRAFT_716449		hypothetical protein	7486577	32.1
20	POPTRDRAFT_595468		hypothetical protein	7482545	32.6
21	POPTRDRAFT_742950		hypothetical protein	7475885	34.3
22	PtrcCXXS1		thioredoxin-like protein	7494320	34.5
23	POPTRDRAFT_832397		hypothetical protein	7495512	35.1
24	PtrcGrx_C1.1		glutaredoxin C1	7457752	36.8
25	POPTRDRAFT_647948		hypothetical protein	7456781	38.5
26	POPTRDRAFT_680137		hypothetical protein	7461051	39.9
27	POPTRDRAFT_667560		hypothetical protein	7488059	40.6
28	POPTRDRAFT_817965		hypothetical protein	7494532	40.6
29	POPTRDRAFT_563924		hypothetical protein	7487970	41.3
30	POPTRDRAFT_720550		phosphatidylcholine-sterol O-acyltransferase	7472457	44.5
31	POPTRDRAFT_816402		phosphoenolpyruvate carboxykinase (ATP)	7467210	45.8
32	POPTRDRAFT_679941		hypothetical protein	7467754	48.1
33	POPTRDRAFT_261995		hypothetical protein	7458786	50.3
34	POPTRDRAFT_776599		hypothetical protein	7481832	51.3
35	POPTRDRAFT_835039		hypothetical protein	7464460	51.5
36	POPTRDRAFT_671073		hypothetical protein	7475857	54.2
37	POPTRDRAFT_846793		hypothetical protein	7487827	54.4
38	POPTRDRAFT_707348		hypothetical protein	7465034	56
39	POPTRDRAFT_561242		hypothetical protein	7455637	56.4
40	POPTRDRAFT_714789		hypothetical protein	7469241	58
41	POPTRDRAFT_648070		hypothetical protein	7477457	60.7
42	POPTRDRAFT_572511		hypothetical protein	7455383	60.7
43	POPTRDRAFT_816880		KUP3 (K+ uptake transporter 3)	7462448	61.6
44	POPTRDRAFT_660146		hypothetical protein	7469527	62.2
45	POPTRDRAFT_824910		DNA-directed RNA polymerase	7474023	63.6
46	POPTRDRAFT_1071364		hypothetical protein	7480714	63.9
47	POPTRDRAFT_593926		hypothetical protein	7457424	64.6
48	POPTRDRAFT_644040		hypothetical protein	7462847	64.7
49	POPTRDRAFT_842330		hypothetical protein	7495816	65
50	POPTRDRAFT_570155		hypothetical protein	7484424	65.2
51	HON905		histone H1	7480170	65.4
52	POPTRDRAFT_822437		hypothetical protein	7490361	65.6
53	POPTRDRAFT_745627		hypothetical protein	7470365	66.5
54	POPTRDRAFT_757260		hypothetical protein	7491899	69.7
55	POPTRDRAFT_768438		hypothetical protein	7491169	69.8
56	POPTRDRAFT_823846		hypothetical protein	7464755	70.9
57	POPTRDRAFT_744679		hypothetical protein	7471416	71
58	POPTRDRAFT_730777		hypothetical protein	7497328	74.9
59	POPTRDRAFT_550610		hypothetical protein	7471688	76.3
60	POPTRDRAFT_761599		1,4-alpha-glucan branching enzyme	7494695	77
61	POPTRDRAFT_816955		hypothetical protein	7459524	77.7
62	POPTRDRAFT_230673		hypothetical protein	7492397	79.2
63	POPTRDRAFT_814294		DNA-directed RNA polymerase	7484401	79.8
64	POPTRDRAFT_831919		histidine phosphotransfer protein	7487305	81.2
65	POPTRDRAFT_652517		hypothetical protein	7495674	83
66	POPTRDRAFT_822230		hypothetical protein	7485854	83
67	POPTRDRAFT_831426		hypothetical protein	7476389	86.8
68	POPTRDRAFT_566407		hypothetical protein	7459094	87.6
69	POPTRDRAFT_646882		hypothetical protein	7465364	88.2
70	POPTRDRAFT_864009		hypothetical protein	7486365	88.5
71	POPTRDRAFT_821897		pantothenate kinase 1	7460779	89.7
72	POPTRDRAFT_934054		hypothetical protein	7484932	90.2
73	POPTRDRAFT_420760		hypothetical protein	7487974	90.3
74	POPTRDRAFT_823674		hypothetical protein	7474610	90.5
75	POPTRDRAFT_656997		trehalose-phosphatase/synthase 6	7457812	90.9
76	EIN3B		ethylene-insensitive 3b	7475222	93
77	POPTRDRAFT_677784		hypothetical protein	7470483	93.3
78	POPTRDRAFT_816152		hypothetical protein	7468711	95.7
79	POPTRDRAFT_1072396		hypothetical protein	7497266	97.9
80	POPTRDRAFT_827350		hypothetical protein	7481106	101
81	POPTRDRAFT_652586		hypothetical protein	7479671	101.4
82	POPTRDRAFT_228737		hypothetical protein	7477168	104
83	POPTRDRAFT_816844		hypothetical protein	7466245	104.6
84	POPTRDRAFT_674730		hypothetical protein	7484967	105.3
85	POPTRDRAFT_297476		hypothetical protein	7482980	105.7
86	POPTRDRAFT_722099		hypothetical protein	7456392	106.5
87	POPTRDRAFT_662637		hypothetical protein	7481707	107
88	POPTRDRAFT_753607		hypothetical protein	7490728	108.3
89	POPTRDRAFT_821071		hypothetical protein	7474983	108.4
90	POPTRDRAFT_814902		hypothetical protein	7460557	108.8
91	POPTRDRAFT_594963		N-carbamolyputrescine amidohydrolase	7467739	109.3
92	POPTRDRAFT_574596		hypothetical protein	7458859	109.4
93	POPTRDRAFT_552528		hypothetical protein	7460457	111.5
94	POPTRDRAFT_560666		hypothetical protein	7474731	112.6
95	POPTRDRAFT_1099671		hypothetical protein	7462039	112.9
96	POPTRDRAFT_879339		hypothetical protein	7489285	117.2
97	POPTRDRAFT_1075374		hypothetical protein	7470240	117.2
98	POPTRDRAFT_557335		hypothetical protein	7490003	120.4
99	POPTRDRAFT_837239		hypothetical protein	7477270	121.4
100	POPTRDRAFT_796755		hypothetical protein	7464220	121.8
101	POPTRDRAFT_800180		transferase, transferring glycosyl groups	7478312	126
102	POPTRDRAFT_761671		hypothetical protein	7494735	126.1
103	POPTRDRAFT_925548		hypothetical protein	7462220	126.2
104	POPTRDRAFT_671703		hypothetical protein	7476105	126.3
105	POPTRDRAFT_813786		hypothetical protein	7493602	127.5
106	POPTRDRAFT_561499		hypothetical protein	7491941	128
107	POPTRDRAFT_833544		potassium ion transporter family protein	7474234	129.5
108	POPTRDRAFT_1103120		hypothetical protein	7483982	129.9
109	POPTRDRAFT_228910		hypothetical protein	7477196	132.5
110	POPTRDRAFT_740519		hypothetical protein	7466726	133.1
111	POPTRDRAFT_658735		hypothetical protein	7459763	133.7
112	POPTRDRAFT_831013		hypothetical protein	7463565	133.7
113	POPTRDRAFT_819325		f-box family protein	7455621	135.1
114	PtrAAP14		amino acid permease	7496269	135.4
115	POPTRDRAFT_666506		hypothetical protein	7457757	135.5
116	POPTRDRAFT_823348		disease resistance protein	7484771	135.9
117	POPTRDRAFT_1081612		hypothetical protein	7468639	140.1
118	POPTRDRAFT_246466		hypothetical protein	7462035	142.2
119	POPTRDRAFT_1104982		hypothetical protein	7496633	144.8
120	POPTRDRAFT_751593		hypothetical protein	7472989	146.1
121	POPTRDRAFT_558341		hypothetical protein	7463330	146.9
122	POPTRDRAFT_772280		hypothetical protein	7454025	147.5
123	POPTRDRAFT_648932		hypothetical protein	7481693	147.7
124	POPTRDRAFT_286586		hypothetical protein	7483357	148.4
125	POPTRDRAFT_768739		cytokinin biosynthetic isopentenyltransferase	7497975	148.4
126	POPTRDRAFT_1115997		hypothetical protein	7477686	148.6
127	POPTRDRAFT_593839		hypothetical protein	7484215	149.3
128	NTMC2T3.1		plant synaptotagmin	7493521	150.2
129	POPTRDRAFT_815777		hypothetical protein	7487554	150.7
130	POPTRDRAFT_233994		hypothetical protein	7485447	151
131	POPTRDRAFT_640369		hypothetical protein	7472711	151.6
132	POPTRDRAFT_572850		hypothetical protein	7458007	151.8
133	POPTRDRAFT_834438		hypothetical protein	7478872	152.5
134	POPTRDRAFT_818049		hypothetical protein	7472616	157.9
135	POPTRDRAFT_650211		hypothetical protein	7481514	158.8
136	POPTRDRAFT_815573		hypothetical protein	7456224	159
137	HON902		histone H1	7474614	159.8
138	POPTRDRAFT_830442		hypothetical protein	7478848	161
139	POPTRDRAFT_658876		hypothetical protein	7475582	161.5
140	POPTRDRAFT_825533		hypothetical protein	7482450	161.6
141	POPTRDRAFT_752918		hypothetical protein	7461697	161.9
142	POPTRDRAFT_830512		hypothetical protein	7458299	162.4
143	POPTRDRAFT_756210		hypothetical protein	7488606	162.9
144	POPTRDRAFT_756017		hypothetical protein	7466223	163.8
145	NAC139		NAC domain protein, IPR003441	7455811	163.9
146	POPTRDRAFT_1071246		hypothetical protein	7479984	164.9
147	POPTRDRAFT_1119034		hypothetical protein	7456433	165
148	POPTRDRAFT_787202		hypothetical protein	7469014	166.3
149	POPTRDRAFT_804521		hypothetical protein	7468583	168
150	POPTRDRAFT_656825		hypothetical protein	7488364	170
151	POPTRDRAFT_576648		hypothetical protein	7467605	173.6
152	POPTRDRAFT_414862		hypothetical protein	7460257	173.9
153	POPTRDRAFT_563699		hypothetical protein	7494935	174.2
154	POPTRDRAFT_593884		hypothetical protein	7484237	174.7
155	POPTRDRAFT_572520		hypothetical protein	7486840	175.3
156	POPTRDRAFT_550077		hypothetical protein	7470786	176.1
157	POPTRDRAFT_820533		hypothetical protein	7498227	177.5
158	POPTRDRAFT_560778		hypothetical protein	7487264	177.7
159	POPTRDRAFT_823594		hypothetical protein	7481722	178.3
160	POPTRDRAFT_817927		hypothetical protein	7487415	180.3
161	POPTRDRAFT_923519		hypothetical protein	7482971	181.1
162	POPTRDRAFT_834505		hypothetical protein	7473315	181.2
163	POPTRDRAFT_740814		hypothetical protein	7477919	182.1
164	POPTRDRAFT_553878		hypothetical protein	7461980	182.9
165	SDG927		SET domain protein	7492479	183.5
166	POPTRDRAFT_672939		hypothetical protein	7470356	184
167	POPTRDRAFT_664358		hypothetical protein	7491260	184.2
168	POPTRDRAFT_819241		hypothetical protein	7484633	184.4
169	POPTRDRAFT_826759		hypothetical protein	7478205	186.7
170	POPTRDRAFT_827120		hypothetical protein	7463279	189.6
171	POPTRDRAFT_822299		hypothetical protein	7481577	192.7
172	POPTRDRAFT_572873		KUP3 (K+ uptake transporter 3)	7466311	192.8
173	POPTRDRAFT_286633		hypothetical protein	7470454	192.9
174	POPTRDRAFT_250702		hypothetical protein	7464479	193.6
175	POPTRDRAFT_816422		hypothetical protein	7461852	193.6
176	POPTRDRAFT_209477		hypothetical protein	7468894	193.7
177	HMGB906		high mobility group family	7482452	195.4
178	POPTRDRAFT_744962		hypothetical protein	7477276	195.6
179	POPTRDRAFT_826609		hypothetical protein	7488248	195.7
180	POPTRDRAFT_572859		hypothetical protein	7458009	196.6
181	MYB126		hypothetical protein	7463575	197.9
182	POPTRDRAFT_718172		hypothetical protein	7469550	198.6
183	POPTRDRAFT_1070019		hypothetical protein	7487534	198.9
184	POPTRDRAFT_764421		hypothetical protein	7456332	199.3
185	POPTRDRAFT_826446		hypothetical protein	7474245	200
186	POPTRDRAFT_739948		glycerol-3-phosphate O-acyltransferase	7468237	200.5
187	CYP714A3		cytochrome P450	7475867	202.8
188	POPTRDRAFT_256625		hypothetical protein	7467585	202.9
189	POPTRDRAFT_1081797		hypothetical protein	7459934	205.3
190	POPTRDRAFT_755072		hypothetical protein	7453915	205.8
191	POPTRDRAFT_806094		hypothetical protein	7454433	206.3
192	POPTRDRAFT_784079		hypothetical protein	7462165	207
193	POPTRDRAFT_712950		hypothetical protein	7469987	207
194	POPTRDRAFT_890616		hypothetical protein	7462322	207.7
195	POPTRDRAFT_581805		hypothetical protein	7454085	208.4
196	POPTRDRAFT_171415		hypothetical protein	7473016	208.6
197	CYP71AP4		cytochrome P450	7457786	208.8
198	POPTRDRAFT_827503		hypothetical protein	7471203	209.6
199	POPTRDRAFT_1065718		hypothetical protein	7455804	214
200	POPTRDRAFT_828059		vacuolar H+-translocating inorganic pyrophosphatase	7487508	214.5
201	2OGox4		2-oxoglutarate-dependent dioxygenase	7490975	216.7
202	POPTRDRAFT_743868		hypothetical protein	7475497	217.7
203	POPTRDRAFT_569406		hypothetical protein	7454023	217.7
204	POPTRDRAFT_172264		hypothetical protein	7478524	218.1
205	POPTRDRAFT_554769		hypothetical protein	7496566	219.7
206	POPTRDRAFT_553215		hypothetical protein	7471170	219.9
207	POPTRDRAFT_710332		hypothetical protein	7471128	221.4
208	POPTRDRAFT_826935		hypothetical protein	7486126	221.5
209	POPTRDRAFT_583159		hypothetical protein	7482738	222.8
210	POPTRDRAFT_819468		hypothetical protein	7462234	223.4
211	POPTRDRAFT_576495		hypothetical protein	7488087	223.9
212	POPTRDRAFT_416019		hypothetical protein	7491953	224.1
213	POPTRDRAFT_552821		hypothetical protein	7489918	225
214	POPTRDRAFT_820632		hypothetical protein	7488359	225.8
215	POPTRDRAFT_833411		hypothetical protein	7459980	228.8
216	POPTRDRAFT_595610		f-box family protein	7484835	229.4
217	POPTRDRAFT_589275		hypothetical protein	7473553	229.6
218	POPTRDRAFT_558075		hypothetical protein	7488119	230.1
219	POPTRDRAFT_921305		hypothetical protein	7481150	230.6
220	COMTL4		beta-alanine n-methyltransferase related	7474267	230.6
221	POPTRDRAFT_765296		hypothetical protein	7457868	231
222	POPTRDRAFT_815022		hypothetical protein	7467063	231.9
223	POPTRDRAFT_572633		hypothetical protein	7495223	232.5
224	POPTRDRAFT_751452		hypothetical protein	7478108	232.9
225	POPTRDRAFT_664102		hypothetical protein	7492771	233.8
226	POPTRDRAFT_830210		hypothetical protein	7463191	235.1
227	POPTRDRAFT_759026		5-oxoprolinase	7493539	236.9
228	POPTRDRAFT_827940		hypothetical protein	7474483	239.4
229	POPTRDRAFT_587195		hypothetical protein	7480644	239.7
230	POPTRDRAFT_816118		hypothetical protein	7480663	240
231	POPTRDRAFT_721509		hypothetical protein	7474941	242.5
232	POPTRDRAFT_833648		hypothetical protein	7482242	242.9
233	POPTRDRAFT_551368		hypothetical protein	7466423	243.5
234	POPTRDRAFT_416643		hypothetical protein	7484654	244.3
235	FTHFS2		10-formyltetrahydrofolate synthetase	7463602	244.8
236	POPTRDRAFT_558106		hypothetical protein	7489275	245.9
237	POPTRDRAFT_551785		hypothetical protein	7472660	246.7
238	POPTRDRAFT_828267		hypothetical protein	7461007	248.6
239	POPTRDRAFT_814792		hypothetical protein	7476451	248.8
240	POPTRDRAFT_744584		hypothetical protein	7476119	251.1
241	HON906		histone H1	7464211	252.7
242	NAC143		NAC domain protein, IPR003441	7468380	254
243	ILL5		iaa-amino acid hydrolase 5	7464499	255.1
244	POPTRDRAFT_640545		hypothetical protein	7476079	255.6
245	POPTRDRAFT_766957		hypothetical protein	7463350	255.6
246	POPTRDRAFT_596936		hypothetical protein	7472437	257.8
247	POPTRDRAFT_275330		multidrug resistance protein ABC transporter family	7457009	259.2
248	ERF81		AP2/ERF domain-containing transcription factor	7494656	260.8
249	NAC035		NAC domain protein, IPR003441	7492503	261.2
250	POPTRDRAFT_657009		hypothetical protein	7457819	262.7
251	POPTRDRAFT_672599		hypothetical protein	7461005	262.9
252	POPTRDRAFT_832880		hypothetical protein	7473254	263
253	POPTRDRAFT_581960		hypothetical protein	7476133	265.9
254	POPTRDRAFT_722258		hypothetical protein	7490054	267.3
255	POPTRDRAFT_718118		hypothetical protein	7459922	271.7
256	POPTRDRAFT_568229		hypothetical protein	7485551	273.5
257	POPTRDRAFT_821854		hypothetical protein	7477059	274.3
258	POPTRDRAFT_810482		hypothetical protein	7472054	274.3
259	POPTRDRAFT_568665		hypothetical protein	7463811	275.1
260	POPTRDRAFT_830598		hypothetical protein	7459518	275.8
261	POPTRDRAFT_640254		hypothetical protein	7477810	276.7
262	POPTRDRAFT_761829		hypothetical protein	7463688	277
263	NFC906		nucleosome/chromatin assembly factor group	7476166	278.2
264	POPTRDRAFT_931605		hypothetical protein	7481902	278.4
265	POPTRDRAFT_755209		hypothetical protein	7494025	280
266	POPTRDRAFT_733232		hypothetical protein	7453751	283
267	POPTRDRAFT_593803		hypothetical protein	7484197	284.4
268	POPTRDRAFT_734690		hypothetical protein	7458900	284.5
269	GRAS20		GRAS family transcription factor	7481529	287.1
270	POPTRDRAFT_661656		hypothetical protein	7493480	288.3
271	POPTRDRAFT_797872		hypothetical protein	7487879	288.4
272	POPTRDRAFT_561699		hypothetical protein	7470720	288.8
273	POPTRDRAFT_753254		hypothetical protein	7485098	290.7
274	POPTRDRAFT_589458		hypothetical protein	7454635	290.8
275	POPTRDRAFT_1111823		hypothetical protein	7492182	292.4
276	POPTRDRAFT_817419		hypothetical protein	7497852	292.4
277	POPTRDRAFT_595905		hypothetical protein	7495011	292.9
278	POPTRDRAFT_560938		hypothetical protein	7487331	293.1
279	POPTRDRAFT_568895		hypothetical protein	7462330	294
280	PtrAAP5		amino acid permease	7466449	295
281	POPTRDRAFT_713477		lactoylglutathione lyase	7466825	295.2
282	POPTRDRAFT_831441		hypothetical protein	7476419	296.3
283	POPTRDRAFT_646762		UDP-glucose 4-epimerase	7497851	297.9
284	POPTRDRAFT_582716		hypothetical protein	7477279	299.1
285	POPTRDRAFT_730452		manganese superoxide dismutase	7477763	299.5
286	POPTRDRAFT_830012		hypothetical protein	7496892	299.9
287	POPTRDRAFT_815996		hypothetical protein	7496908	303
288	POPTRDRAFT_830690		hypothetical protein	7483531	304
289	POPTRDRAFT_855700		hypothetical protein	7476367	304.2
290	POPTRDRAFT_219406		hypothetical protein	7480143	305.2
291	POPTRDRAFT_202027		hypothetical protein	7478727	305.7
292	POPTRDRAFT_824199		hypothetical protein	7457965	305.8
293	POPTRDRAFT_1074434		f-box family protein	7481222	307.2
294	POPTRDRAFT_267247		hypothetical protein	7456728	308.1
295	POPTRDRAFT_297302		hypothetical protein	7482945	308.3
296	POPTRDRAFT_894520		hypothetical protein	7487666	308.5
297	POPTRDRAFT_253112		hypothetical protein	7456672	309.1
298	POPTRDRAFT_550670		hypothetical protein	7457673	309.8
299	POPTRDRAFT_568466		hypothetical protein	7471836	312.6
300	POPTRDRAFT_597692		hypothetical protein	7472404	313.9

## Sheet: Table S9
Rank	Locus	Alias	Function	Entrez Gene ID	MR
0	POPTRDRAFT_890818		L-iditol 2-dehydrogenase	7481618	0
1	POPTRDRAFT_823499		L-iditol 2-dehydrogenase	7482148	1
2	POPTRDRAFT_571952		hypothetical protein	7465200	2
3	POPTRDRAFT_832397		hypothetical protein	7495512	7.2
4	POPTRDRAFT_827863		hydroxyacylglutathione hydrolase	7475873	7.9
5	POPTRDRAFT_805055		potassium ion transporter family protein	7459054	8.8
6	POPTRDRAFT_233994		hypothetical protein	7485447	9.2
7	POPTRDRAFT_806787		hypothetical protein	7473280	9.4
8	POPTRDRAFT_550610		hypothetical protein	7471688	10.2
9	POPTRDRAFT_261995		hypothetical protein	7458786	10.9
10	POPTRDRAFT_1091463		hypothetical protein	7492942	11.4
11	POPTRDRAFT_798903		hypothetical protein	7462898	12.1
12	POPTRDRAFT_822230		hypothetical protein	7485854	14.3
13	POPTRDRAFT_415505		urea active transporter-like protein, solute:sodium symporter	7491912	17
14	POPTRDRAFT_819241		hypothetical protein	7484633	17.6
15	ACLL4		acyl:coa ligase acetate-coa synthetase-like protein	7475854	18
16	POPTRDRAFT_740519		hypothetical protein	7466726	21.6
17	POPTRDRAFT_671073		hypothetical protein	7475857	21.9
18	POPTRDRAFT_644040		hypothetical protein	7462847	22.8
19	POPTRDRAFT_715838		hypothetical protein	7479180	23
20	POPTRDRAFT_815996		hypothetical protein	7496908	23.3
21	POPTRDRAFT_815777		hypothetical protein	7487554	28.9
22	POPTRDRAFT_679941		hypothetical protein	7467754	31.1
23	POPTRDRAFT_720550		phosphatidylcholine-sterol O-acyltransferase	7472457	31.3
24	POPTRDRAFT_796627		hypothetical protein	7481371	35.2
25	POPTRDRAFT_827940		hypothetical protein	7474483	38.8
26	POPTRDRAFT_575753		hypothetical protein	7474013	39.1
27	POPTRDRAFT_829331		ZIP transporter	7496035	39.3
28	POPTRDRAFT_831781		hypothetical protein	7479632	40
29	POPTRDRAFT_814294		DNA-directed RNA polymerase	7484401	41.3
30	POPTRDRAFT_777731		hypothetical protein	7486540	42.7
31	POPTRDRAFT_680137		hypothetical protein	7461051	43.8
32	POPTRDRAFT_566407		hypothetical protein	7459094	46.2
33	POPTRDRAFT_593884		hypothetical protein	7484237	47.3
34	POPTRDRAFT_823674		hypothetical protein	7474610	47.3
35	POPTRDRAFT_278309		nramp transporter	7490598	48.1
36	POPTRDRAFT_667560		hypothetical protein	7488059	48.4
37	POPTRDRAFT_588275		hypothetical protein	7467024	51
38	POPTRDRAFT_831013		hypothetical protein	7463565	51.7
39	POPTRDRAFT_1076335		hypothetical protein	7463048	53.4
40	POPTRDRAFT_746227		hypothetical protein	7492543	54.9
41	POPTRDRAFT_734690		hypothetical protein	7458900	55.1
42	POPTRDRAFT_666506		hypothetical protein	7457757	58.3
43	POPTRDRAFT_1119034		hypothetical protein	7456433	58.6
44	HON905		histone H1	7480170	60.1
45	PtrAAP5		amino acid permease	7466449	61
46	HON902		histone H1	7474614	61.4
47	POPTRDRAFT_714789		hypothetical protein	7469241	62
48	POPTRDRAFT_416019		hypothetical protein	7491953	64.4
49	POPTRDRAFT_825533		hypothetical protein	7482450	68.1
50	POPTRDRAFT_652586		hypothetical protein	7479671	69.9
51	PtrcCXXS1		thioredoxin-like protein	7494320	72
52	POPTRDRAFT_671703		hypothetical protein	7476105	73.3
53	POPTRDRAFT_571209		glutamate dehydrogenase (NAD(P)+)	7482352	73.4
54	POPTRDRAFT_830012		hypothetical protein	7496892	73.9
55	POPTRDRAFT_648070		hypothetical protein	7477457	74.3
56	POPTRDRAFT_574335		hypothetical protein	7494593	74.5
57	POPTRDRAFT_658876		hypothetical protein	7475582	76
58	POPTRDRAFT_803418		hypothetical protein	7498193	79.2
59	POPTRDRAFT_656825		hypothetical protein	7488364	80
60	POPTRDRAFT_242678		hypothetical protein	7477709	80.1
61	POPTRDRAFT_587195		hypothetical protein	7480644	80.2
62	POPTRDRAFT_584525		hypothetical protein	7481862	80.6
63	POPTRDRAFT_219406		hypothetical protein	7480143	81.6
64	POPTRDRAFT_286586		hypothetical protein	7483357	82.2
65	POPTRDRAFT_816880		KUP3 (K+ uptake transporter 3)	7462448	83.2
66	POPTRDRAFT_800180		transferase, transferring glycosyl groups	7478312	84.8
67	POPTRDRAFT_737670		hypothetical protein	7461559	85.8
68	POPTRDRAFT_836588		hypothetical protein	7484222	86.1
69	POPTRDRAFT_765257		hypothetical protein	7494938	86.4
70	POPTRDRAFT_647716		hypothetical protein	7494343	87.2
71	POPTRDRAFT_645427		hypothetical protein	7471145	87.9
72	POPTRDRAFT_827350		hypothetical protein	7481106	88
73	POPTRDRAFT_744962		hypothetical protein	7477276	89
74	POPTRDRAFT_722702		dihydropyrimidinase	7454881	91.4
75	POPTRDRAFT_819254		hypothetical protein	7484650	94.1
76	POPTRDRAFT_1096679		hypothetical protein	7474632	94.7
77	POPTRDRAFT_424268		hypothetical protein	7481373	96.3
78	POPTRDRAFT_740814		hypothetical protein	7477919	96.6
79	POPTRDRAFT_554990		hypothetical protein	7462769	96.6
80	POPTRDRAFT_570155		hypothetical protein	7484424	98.2
81	POPTRDRAFT_706561		hypothetical protein	7463896	99
82	POPTRDRAFT_564061		hypothetical protein	7462084	99.8
83	POPTRDRAFT_677784		hypothetical protein	7470483	99.9
84	POPTRDRAFT_583281		hypothetical protein	7482704	100.9
85	POPTRDRAFT_595468		hypothetical protein	7482545	101.3
86	NAC139		NAC domain protein, IPR003441	7455811	102.2
87	POPTRDRAFT_275330		multidrug resistance protein ABC transporter family	7457009	107.4
88	POPTRDRAFT_410877		hypothetical protein	7468739	107.8
89	POPTRDRAFT_1115997		hypothetical protein	7477686	108.4
90	POPTRDRAFT_750526		hypothetical protein	7483280	109.4
91	POPTRDRAFT_657009		hypothetical protein	7457819	109.8
92	POPTRDRAFT_664102		hypothetical protein	7492771	110.8
93	POPTRDRAFT_569406		hypothetical protein	7454023	111
94	POPTRDRAFT_818049		hypothetical protein	7472616	111.5
95	POPTRDRAFT_759447		hypothetical protein	7463016	111.6
96	POPTRDRAFT_209477		hypothetical protein	7468894	112.8
97	POPTRDRAFT_562235		hypothetical protein	7491757	116.6
98	POPTRDRAFT_816402		phosphoenolpyruvate carboxykinase (ATP)	7467210	117.2
99	POPTRDRAFT_647948		hypothetical protein	7456781	117.8
100	ARP907		actin related protein	7457668	119.6
101	2OGox4		2-oxoglutarate-dependent dioxygenase	7490975	119.9
102	POPTRDRAFT_823348		disease resistance protein	7484771	120.5
103	POPTRDRAFT_574596		hypothetical protein	7458859	120.5
104	POPTRDRAFT_249759		hypothetical protein	7467436	122.2
105	POPTRDRAFT_558341		hypothetical protein	7463330	123.3
106	POPTRDRAFT_420760		hypothetical protein	7487974	124.2
107	CPE903		condensin complex components subunit	7460108	124.3
108	POPTRDRAFT_804521		hypothetical protein	7468583	124.7
109	POPTRDRAFT_725698		hypothetical protein	7475911	124.8
110	POPTRDRAFT_593893		hypothetical protein	7484244	126.5
111	POPTRDRAFT_661559		hypothetical protein	7464290	129.5
112	POPTRDRAFT_654187		hypothetical protein	7489127	129.8
113	POPTRDRAFT_572520		hypothetical protein	7486840	131.7
114	POPTRDRAFT_592321		hypothetical protein	7477902	133.1
115	POPTRDRAFT_412783		hypothetical protein	7483759	133.4
116	POPTRDRAFT_1108286		hypothetical protein	7455253	134
117	POPTRDRAFT_830442		hypothetical protein	7478848	134.5
118	POPTRDRAFT_552528		hypothetical protein	7460457	135.5
119	POPTRDRAFT_842330		hypothetical protein	7495816	136.2
120	POPTRDRAFT_825329		histidine phosphotransfer protein	7466058	136.9
121	GRAS30		GRAS family transcription factor	7487261	140.2
122	POPTRDRAFT_254515		hypothetical protein	7482610	141
123	POPTRDRAFT_287204		hypothetical protein	7461398	141.1
124	POPTRDRAFT_650211		hypothetical protein	7481514	142.8
125	POPTRDRAFT_1093887		hypothetical protein	7463807	142.9
126	POPTRDRAFT_228910		hypothetical protein	7477196	143
127	POPTRDRAFT_892254		hypothetical protein	7493506	143.6
128	POPTRDRAFT_581750		hypothetical protein	7454088	147.8
129	HMGB904		high mobility group family	7496256	149.8
130	POPTRDRAFT_658735		hypothetical protein	7459763	150.2
131	POPTRDRAFT_816844		hypothetical protein	7466245	152.1
132	POPTRDRAFT_707630		hypothetical protein	7485082	152.7
133	POPTRDRAFT_768218		hypothetical protein	7481541	153.6
134	POPTRDRAFT_230673		hypothetical protein	7492397	153.7
135	POPTRDRAFT_1089138		2-oxoisovalerate dehydrogenase E2 component	7496681	153.9
136	POPTRDRAFT_643870		hypothetical protein	7461822	154.1
137	POPTRDRAFT_204810		hypothetical protein	7469206	154.4
138	POPTRDRAFT_922169		hypothetical protein	7484816	155.9
139	POPTRDRAFT_553215		hypothetical protein	7471170	156.3
140	POPTRDRAFT_286633		hypothetical protein	7470454	156.9
141	POPTRDRAFT_553941		hypothetical protein	7456040	158.1
142	POPTRDRAFT_761599		1,4-alpha-glucan branching enzyme	7494695	159.4
143	POPTRDRAFT_831441		hypothetical protein	7476419	159.4
144	POPTRDRAFT_750656		hypothetical protein	7476845	160.1
145	POPTRDRAFT_670972		hypothetical protein	7456750	160.5
146	POPTRDRAFT_893802		hypothetical protein	7473880	160.7
147	POPTRDRAFT_835039		hypothetical protein	7464460	162.1
148	PHK4		histidine kinase cytokinin receptor	7496567	163.3
149	POPTRDRAFT_905369		hypothetical protein	7453592	163.5
150	POPTRDRAFT_822437		hypothetical protein	7490361	164.3
151	POPTRDRAFT_568466		hypothetical protein	7471836	164.7
152	POPTRDRAFT_762842		hypothetical protein	7479533	165.3
153	PtrTrxm4		thioredoxin m	7474797	165.8
154	POPTRDRAFT_831426		hypothetical protein	7476389	165.9
155	POPTRDRAFT_730777		hypothetical protein	7497328	167.2
156	POPTRDRAFT_834505		hypothetical protein	7473315	167.2
157	POPTRDRAFT_716449		hypothetical protein	7486577	169.6
158	POPTRDRAFT_557338		hypothetical protein	7490005	169.6
159	NAC146		NAC domain protein, IPR003441	7466706	169.9
160	POPTRDRAFT_642209		hypothetical protein	7478710	170.3
161	POPTRDRAFT_736814		hypothetical protein	7463728	170.6
162	POPTRDRAFT_772280		hypothetical protein	7454025	171.8
163	POPTRDRAFT_811548		hypothetical protein	7470333	171.8
164	POPTRDRAFT_797104		hypothetical protein	7496011	172.2
165	POPTRDRAFT_561499		hypothetical protein	7491941	172.6
166	POPTRDRAFT_414862		hypothetical protein	7460257	173.6
167	POPTRDRAFT_934054		hypothetical protein	7484932	174.5
168	POPTRDRAFT_819468		hypothetical protein	7462234	175.3
169	POPTRDRAFT_732647		hypothetical protein	7469385	179.5
170	POPTRDRAFT_1068407		hypothetical protein	7480068	180.2
171	POPTRDRAFT_825914		hypothetical protein	7493345	180.4
172	POPTRDRAFT_730005		hypothetical protein	7489674	181.4
173	POPTRDRAFT_552434		hypothetical protein	7487779	182.3
174	POPTRDRAFT_577159		hypothetical protein	7466251	183.3
175	POPTRDRAFT_821897		pantothenate kinase 1	7460779	185.2
176	POPTRDRAFT_710332		hypothetical protein	7471128	186.5
177	POPTRDRAFT_580884		hypothetical protein	7491207	188.1
178	POPTRDRAFT_662637		hypothetical protein	7481707	188.2
179	POPTRDRAFT_797471		hypothetical protein	7486642	188.7
180	POPTRDRAFT_594963		N-carbamolyputrescine amidohydrolase	7467739	189.8
181	POPTRDRAFT_558125		hypothetical protein	7488146	190.5
182	POPTRDRAFT_679498		beta-amylase	7464360	191.1
183	POPTRDRAFT_548132		hypothetical protein	7482839	191.6
184	POPTRDRAFT_648826		hypothetical protein	7470419	191.9
185	POPTRDRAFT_814760		hypothetical protein	7457687	192
186	POPTRDRAFT_675423		hypothetical protein	7495073	192.5
187	POPTRDRAFT_580469		hypothetical protein	7471279	193.4
188	POPTRDRAFT_563699		hypothetical protein	7494935	195.3
189	GRAS61		GRAS family transcription factor	7485970	195.8
190	POPTRDRAFT_828541		hypothetical protein	7487892	197.9
191	POPTRDRAFT_560809		hypothetical protein	7487274	198.7
192	POPTRDRAFT_568229		hypothetical protein	7485551	199.2
193	POPTRDRAFT_806094		hypothetical protein	7454433	201.3
194	POPTRDRAFT_719209		hypothetical protein	7483096	204.6
195	POPTRDRAFT_814158		hypothetical protein	7485855	206.2
196	POPTRDRAFT_642348		hypothetical protein	7487564	207.8
197	POPTRDRAFT_561056		hypothetical protein	7497606	208
198	POPTRDRAFT_566113		enoyl-CoA hydratase/isomerase family protein	7492421	210
199	POPTRDRAFT_672939		hypothetical protein	7470356	211.8
200	POPTRDRAFT_745627		hypothetical protein	7470365	212.7
201	POPTRDRAFT_742621		hypothetical protein	7482964	214.1
202	POPTRDRAFT_825512		hypothetical protein	7496651	214.8
203	NTMC2T3.1		plant synaptotagmin	7493521	215.1
204	POPTRDRAFT_835476		hypothetical protein	7465249	215.3
205	POPTRDRAFT_654333		inosine-uridine preferring nucleoside hydrolase family protein	7469533	215.4
206	POPTRDRAFT_722099		hypothetical protein	7456392	216.4
207	POPTRDRAFT_595905		hypothetical protein	7495011	217.2
208	POPTRDRAFT_582716		hypothetical protein	7477279	217.3
209	POPTRDRAFT_560273		hypothetical protein	7495649	218
210	POPTRDRAFT_830512		hypothetical protein	7458299	218.1
211	POPTRDRAFT_593839		hypothetical protein	7484215	218.8
212	POPTRDRAFT_560728		hypothetical protein	7487243	219.5
213	NAC035		NAC domain protein, IPR003441	7492503	221
214	POPTRDRAFT_172927		hypothetical protein	7480048	224.9
215	POPTRDRAFT_776599		hypothetical protein	7481832	226.4
216	POPTRDRAFT_766962		hypothetical protein	7463355	227.5
217	POPTRDRAFT_1082531		hypothetical protein	7490205	230
218	POPTRDRAFT_822299		hypothetical protein	7481577	230.4
219	POPTRDRAFT_569346		hypothetical protein	7485162	230.4
220	POPTRDRAFT_578418		hypothetical protein	7476258	231.8
221	POPTRDRAFT_797872		hypothetical protein	7487879	233
222	POPTRDRAFT_819262		NPR1/NIM1-like regulatory protein	7497604	233.5
223	POPTRDRAFT_761391		hypothetical protein	7454369	235.2
224	POPTRDRAFT_572777		hypothetical protein	7466264	236.5
225	POPTRDRAFT_762928		1-acylglycerol-3-phosphate O-acyltransferase	7465964	236.7
226	POPTRDRAFT_576336		hypothetical protein	7468969	236.8
227	POPTRDRAFT_572511		hypothetical protein	7455383	236.9
228	POPTRDRAFT_785023		hypothetical protein	7493329	237.6
229	POPTRDRAFT_902087		hypothetical protein	7474854	238.1
230	POPTRDRAFT_549282		hypothetical protein	7480063	238.4
231	POPTRDRAFT_581960		hypothetical protein	7476133	242.8
232	POPTRDRAFT_822926		hypothetical protein	7463819	243.6
233	NAC069		NAC domain protein, IPR003441	7485068	243.6
234	CRD902		chromodomain protein	7493863	243.7
235	POPTRDRAFT_817927		hypothetical protein	7487415	243.9
236	POPTRDRAFT_838516		hypothetical protein	7487517	245.3
237	POPTRDRAFT_801530		hypothetical protein	7477648	248
238	POPTRDRAFT_235487		hypothetical protein	7472334	248.6
239	POPTRDRAFT_757260		hypothetical protein	7491899	250.1
240	POPTRDRAFT_879339		hypothetical protein	7489285	251.6
241	EIN3B		ethylene-insensitive 3b	7475222	252.6
242	POPTRDRAFT_754741		hypothetical protein	7461787	253.8
243	POPTRDRAFT_646762		UDP-glucose 4-epimerase	7497851	255.4
244	PtrAAP14		amino acid permease	7496269	255.9
245	POPTRDRAFT_756017		hypothetical protein	7466223	256.4
246	POPTRDRAFT_1081612		hypothetical protein	7468639	256.6
247	POPTRDRAFT_751593		hypothetical protein	7472989	256.9
248	POPTRDRAFT_768438		hypothetical protein	7491169	257.4
249	POPTRDRAFT_563924		hypothetical protein	7487970	257.4
250	POPTRDRAFT_560962		hypothetical protein	7487347	257.9
251	POPTRDRAFT_583873		hypothetical protein	7486214	259
252	POPTRDRAFT_823846		hypothetical protein	7464755	261.6
253	POPTRDRAFT_589275		hypothetical protein	7473553	262.5
254	POPTRDRAFT_761021		hypothetical protein	7469209	265
255	POPTRDRAFT_796755		hypothetical protein	7464220	265.6
256	POPTRDRAFT_171415		hypothetical protein	7473016	266.7
257	POPTRDRAFT_1070019		hypothetical protein	7487534	268
258	POPTRDRAFT_708950		hypothetical protein	7477793	268.1
259	POPTRDRAFT_713522		hypothetical protein	7458536	268.3
260	POPTRDRAFT_572873		KUP3 (K+ uptake transporter 3)	7466311	269.4
261	POPTRDRAFT_890616		hypothetical protein	7462322	270.9
262	POPTRDRAFT_585049		hypothetical protein	7483152	272.1
263	POPTRDRAFT_876970		hypothetical protein	7488170	272.4
264	POPTRDRAFT_260033		hypothetical protein	7490529	272.8
265	POPTRDRAFT_666386		hypothetical protein	7474865	272.9
266	POPTRDRAFT_778288		hypothetical protein	7496627	273.2
267	POPTRDRAFT_652517		hypothetical protein	7495674	273.5
268	POPTRDRAFT_572850		hypothetical protein	7458007	273.6
269	POPTRDRAFT_797922		protoporphyrinogen oxidase	7456221	274.3
270	PtrcGrx_C1.1		glutaredoxin C1	7457752	274.7
271	POPTRDRAFT_851268		hypothetical protein	7467250	278.8
272	POPTRDRAFT_754093		hypothetical protein	7490682	278.9
273	POPTRDRAFT_250702		hypothetical protein	7464479	279.8
274	POPTRDRAFT_577011		hypothetical protein	7460374	280.6
275	POPTRDRAFT_569113		hypothetical protein	7470945	281.3
276	POPTRDRAFT_1071364		hypothetical protein	7480714	282
277	POPTRDRAFT_921305		hypothetical protein	7481150	283.7
278	POPTRDRAFT_895002		hypothetical protein	7465186	283.8
279	POPTRDRAFT_558106		hypothetical protein	7489275	284
280	POPTRDRAFT_226499		hypothetical protein	7492953	287.6
281	POPTRDRAFT_761671		hypothetical protein	7494735	287.9
282	POPTRDRAFT_572633		hypothetical protein	7495223	289
283	POPTRDRAFT_830724		hypothetical protein	7471641	289.7
284	POPTRDRAFT_821582		hypothetical protein	7488165	289.7
285	POPTRDRAFT_560666		hypothetical protein	7474731	290.8
286	POPTRDRAFT_828059		vacuolar H+-translocating inorganic pyrophosphatase	7487508	291.7
287	POPTRDRAFT_557326		hypothetical protein	7457513	292.6
288	POPTRDRAFT_554770		hypothetical protein	7481219	293.4
289	POPTRDRAFT_753254		hypothetical protein	7485098	294.7
290	POPTRDRAFT_707348		hypothetical protein	7465034	294.9
291	POPTRDRAFT_824199		hypothetical protein	7457965	295
292	POPTRDRAFT_579567		hypothetical protein	7476001	295.5
293	POPTRDRAFT_795522		hypothetical protein	7456178	297.2
294	POPTRDRAFT_561477		hypothetical protein	7492244	297.7
295	POPTRDRAFT_1092626		hypothetical protein	7463479	299
296	POPTRDRAFT_730096		hypothetical protein	7475515	300
297	POPTRDRAFT_1075374		hypothetical protein	7470240	300.4
298	POPTRDRAFT_555541		hypothetical protein	7494352	300.8
299	POPTRDRAFT_563828		hypothetical protein	7457906	300.8
300	POPTRDRAFT_553878		hypothetical protein	7461980	301.8
