# Supplementary material for: New insights into the evolutionary history of plant sorbitol dehydrogenase
Source: BMC Plant Biol. 2015 Apr 12;15:101. doi: 10.1186/s12870-015-0478-5 (PMC4404067; doi:10.1186/s12870-015-0478-5)
Supplement: Additional file 12: — Contains a Microsoft Excel spread sheet with detailed results of functional (GO) enrichment analysis of significantly co-expressesed genes of class I and II SDH in plants. Table S1 – S8 contains outputs of GO enrichment analysis containing enriched GO ID, description, adjusted p-value, and lists of genes having the enriched GO term for A. thaliana (Table S1), grapevine (Table S2 and S3), rice (Table S4), sweet orange (Table S5 and S6) and poplar (Table S7 and S8). Table S9 contains a summary of common enriched GO ID/term identified among the co-expressed genes with SDHs in the aforementioned plants tested. [file 12870_2015_478_MOESM12_ESM.xlsx]

## Sheet: Table S1
# p-value T Q Q&T Q&T/Q Q&T/T C ID C type C group C name and depth in group Q&T list
#
1	!	8.45e-09	70	191	11	0.058	0.157	BIOGRID:00000	bi	41	BioGRID interaction data	1	AT1G63800,AT2G21240,AT2G25280,AT5G58800,AT1G55000,AT4G15545,AT3G51840,AT3G56950,AT5G63190,AT3G07350,AT4G34030
GO:0009746	12.1349	7.33e-13	167	178	15	0.084	0.09	GO:0009746	BP	25	response to hexose stimulus	6	AT4G15545,AT1G03090,AT5G63190,AT5G21170,AT5G28770,AT3G45300,AT3G49790,AT1G23310,AT1G23870,AT2G42590,AT3G13450,AT3G61440,AT3G15450,AT3G06850,AT4G28030
GO:0034284	12.0969	8e-13	168	178	15	0.084	0.089	GO:0034284	BP	25	response to monosaccharide stimulus	5	AT4G15545,AT1G03090,AT5G63190,AT5G21170,AT5G28770,AT3G45300,AT3G49790,AT1G23310,AT1G23870,AT2G42590,AT3G13450,AT3G61440,AT3G15450,AT3G06850,AT4G28030
GO:0009750	11.8697	1.35e-12	142	178	14	0.079	0.099	GO:0009750	BP	25	response to fructose stimulus	7	AT4G15545,AT1G03090,AT5G63190,AT5G21170,AT3G45300,AT3G49790,AT1G23310,AT1G23870,AT2G42590,AT3G13450,AT3G61440,AT3G15450,AT3G06850,AT4G28030
GO:0006552	9.47756	3.33e-10	5	56	4	0.071	0.8	GO:0006552	BP	25	leucine catabolic process	5	AT1G03090,AT2G43400,AT4G34030,AT3G45300
GO:0009083	9.00087	9.98e-10	6	56	4	0.071	0.667	GO:0009083	BP	25	branched-chain amino acid catabolic process	4	AT1G03090,AT2G43400,AT4G34030,AT3G45300
GO:1901605	6.85699	1.39e-07	583	199	19	0.095	0.033	GO:1901605	BP	25	alpha-amino acid metabolic process	3	AT1G03090,AT2G43400,AT4G34030,AT5G16150,AT2G43750,AT3G45300,AT1G49500,AT3G22460,AT5G43940,AT1G23310,AT4G14880,AT2G42590,AT3G01690,AT3G61440,AT5G65010,AT1G12230,AT1G64660,AT4G28030,AT4G38800
GO:0006551	6.80688	1.56e-07	17	56	4	0.071	0.235	GO:0006551	BP	25	leucine metabolic process	4	AT1G03090,AT2G43400,AT4G34030,AT3G45300
GO:1901565	6.38934	4.08e-07	431	178	15	0.084	0.035	GO:1901565	BP	25	organonitrogen compound catabolic process	2	AT1G03090,AT2G43400,AT4G34030,AT1G20560,AT2G43750,AT3G45300,AT1G49500,AT5G43940,AT1G23310,AT5G47040,AT2G14910,AT5G12200,AT1G64660,AT4G20070,AT4G28030
GO:0009056	5.80688	1.56e-06	2066	193	35	0.181	0.017	GO:0009056	BP	25	catabolic process	2	AT1G63800,AT4G19860,AT1G55000,AT4G15545,AT3G51840,AT3G56950,AT1G03090,AT2G43400,AT1G65930,AT4G34030,AT5G59830,AT5G16150,AT1G37130,AT3G07690,AT1G20560,AT2G43750,AT3G45300,AT1G49500,AT5G43940,AT1G23310,AT4G14880,AT5G47040,AT1G64230,AT2G42590,AT2G14910,AT4G29220,AT1G06110,AT5G65430,AT3G61440,AT5G12200,AT1G04400,AT1G64660,AT4G20070,AT4G28030,AT5G64500
GO:0009081	5.63639	2.31e-06	32	56	4	0.071	0.125	GO:0009081	BP	25	branched-chain amino acid metabolic process	3	AT1G03090,AT2G43400,AT4G34030,AT3G45300
GO:0006520	5.6038	2.49e-06	774	199	20	0.101	0.026	GO:0006520	BP	25	cellular amino acid metabolic process	2	AT1G03090,AT2G43400,AT4G34030,AT5G16150,AT5G18170,AT2G43750,AT3G45300,AT1G49500,AT3G22460,AT5G43940,AT1G23310,AT4G14880,AT2G42590,AT3G01690,AT3G61440,AT5G65010,AT1G12230,AT1G64660,AT4G28030,AT4G38800
GO:0006535	5.58838	2.58e-06	14	138	4	0.029	0.286	GO:0006535	BP	25	cysteine biosynthetic process from serine	5	AT2G43750,AT3G22460,AT4G14880,AT3G61440
GO:0016054	5.53611	2.91e-06	399	193	14	0.073	0.035	GO:0016054	BP	25	organic acid catabolic process	3	AT3G51840,AT1G03090,AT2G43400,AT4G34030,AT2G43750,AT3G45300,AT1G49500,AT5G43940,AT1G23310,AT1G64230,AT5G12200,AT1G64660,AT4G28030,AT5G64500
GO:0046395	5.53611	2.91e-06	399	193	14	0.073	0.035	GO:0046395	BP	25	carboxylic acid catabolic process	2	AT3G51840,AT1G03090,AT2G43400,AT4G34030,AT2G43750,AT3G45300,AT1G49500,AT5G43940,AT1G23310,AT1G64230,AT5G12200,AT1G64660,AT4G28030,AT5G64500
GO:0044248	5.37779	4.19e-06	1586	193	29	0.15	0.018	GO:0044248	BP	25	cellular catabolic process	3	AT1G63800,AT4G19860,AT4G15545,AT3G51840,AT1G03090,AT2G43400,AT1G65930,AT4G34030,AT5G59830,AT1G37130,AT1G20560,AT2G43750,AT3G45300,AT1G49500,AT5G43940,AT1G23310,AT5G47040,AT1G64230,AT2G42590,AT2G14910,AT1G06110,AT5G65430,AT3G61440,AT5G12200,AT1G04400,AT1G64660,AT4G20070,AT4G28030,AT5G64500
GO:1901575	5.31515	4.84e-06	1783	193	31	0.161	0.017	GO:1901575	BP	25	organic substance catabolic process	1	AT1G63800,AT4G19860,AT3G51840,AT3G56950,AT1G03090,AT2G43400,AT1G65930,AT4G34030,AT5G59830,AT5G16150,AT1G37130,AT3G07690,AT1G20560,AT2G43750,AT3G45300,AT1G49500,AT5G43940,AT1G23310,AT4G14880,AT5G47040,AT1G64230,AT2G42590,AT2G14910,AT4G29220,AT1G06110,AT3G61440,AT5G12200,AT1G64660,AT4G20070,AT4G28030,AT5G64500
GO:1901606	5.2636	5.45e-06	168	178	9	0.051	0.054	GO:1901606	BP	25	alpha-amino acid catabolic process	4	AT1G03090,AT2G43400,AT4G34030,AT2G43750,AT3G45300,AT1G49500,AT5G43940,AT1G64660,AT4G28030
GO:0009063	5.24185	5.73e-06	169	178	9	0.051	0.053	GO:0009063	BP	25	cellular amino acid catabolic process	3	AT1G03090,AT2G43400,AT4G34030,AT2G43750,AT3G45300,AT1G49500,AT5G43940,AT1G64660,AT4G28030
GO:0034285	5.20691	6.21e-06	202	150	9	0.06	0.045	GO:0034285	BP	25	response to disaccharide stimulus	5	AT1G03090,AT5G63190,AT5G21170,AT3G45300,AT3G49790,AT1G23870,AT3G13450,AT3G15450,AT3G06850
GO:0009744	5.20691	6.21e-06	202	150	9	0.06	0.045	GO:0009744	BP	25	response to sucrose stimulus	6	AT1G03090,AT5G63190,AT5G21170,AT3G45300,AT3G49790,AT1G23870,AT3G13450,AT3G15450,AT3G06850
GO:0044712	5.19928	6.32e-06	426	193	14	0.073	0.033	GO:0044712	BP	25	single-organism catabolic process	1	AT3G51840,AT1G03090,AT2G43400,AT4G34030,AT2G43750,AT3G45300,AT1G49500,AT5G43940,AT1G23310,AT1G64230,AT5G12200,AT1G64660,AT4G28030,AT5G64500
GO:0044282	5.19928	6.32e-06	426	193	14	0.073	0.033	GO:0044282	BP	25	small molecule catabolic process	2	AT3G51840,AT1G03090,AT2G43400,AT4G34030,AT2G43750,AT3G45300,AT1G49500,AT5G43940,AT1G23310,AT1G64230,AT5G12200,AT1G64660,AT4G28030,AT5G64500
GO:0019344	5.12033	7.58e-06	213	145	9	0.062	0.042	GO:0019344	BP	25	cysteine biosynthetic process	4	AT2G43750,AT3G22460,AT1G23310,AT4G14880,AT2G42590,AT3G01690,AT3G61440,AT5G65010,AT1G12230
GO:0006534	5.08672	8.19e-06	215	145	9	0.062	0.042	GO:0006534	BP	25	cysteine metabolic process	3	AT2G43750,AT3G22460,AT1G23310,AT4G14880,AT2G42590,AT3G01690,AT3G61440,AT5G65010,AT1G12230
GO:0009070	4.95468	1.11e-05	223	145	9	0.062	0.04	GO:0009070	BP	25	serine family amino acid biosynthetic process	4	AT2G43750,AT3G22460,AT1G23310,AT4G14880,AT2G42590,AT3G01690,AT3G61440,AT5G65010,AT1G12230
GO:0016558	4.81248	1.54e-05	92	193	7	0.036	0.076	GO:0016558	BP	36	protein import into peroxisome matrix	3	AT3G51840,AT5G47040,AT1G26670,AT1G64230,AT5G12200,AT2G02040,AT5G64500
GO:0043574	4.74958	1.78e-05	94	193	7	0.036	0.074	GO:0043574	BP	36	peroxisomal transport	1	AT3G51840,AT5G47040,AT1G26670,AT1G64230,AT5G12200,AT2G02040,AT5G64500
GO:0072662	4.74958	1.78e-05	94	193	7	0.036	0.074	GO:0072662	BP	36	protein localization to peroxisome	2	AT3G51840,AT5G47040,AT1G26670,AT1G64230,AT5G12200,AT2G02040,AT5G64500
GO:0072663	4.74958	1.78e-05	94	193	7	0.036	0.074	GO:0072663	BP	36	establishment of protein localization to peroxisome	3	AT3G51840,AT5G47040,AT1G26670,AT1G64230,AT5G12200,AT2G02040,AT5G64500
GO:0006625	4.74958	1.78e-05	94	193	7	0.036	0.074	GO:0006625	BP	36	protein targeting to peroxisome	4	AT3G51840,AT5G47040,AT1G26670,AT1G64230,AT5G12200,AT2G02040,AT5G64500
GO:0006563	4.30103	5e-05	28	138	4	0.029	0.143	GO:0006563	BP	25	L-serine metabolic process	4	AT2G43750,AT3G22460,AT4G14880,AT3G61440
GO:0009069	4.24413	5.7e-05	273	145	9	0.062	0.033	GO:0009069	BP	25	serine family amino acid metabolic process	3	AT2G43750,AT3G22460,AT1G23310,AT4G14880,AT2G42590,AT3G01690,AT3G61440,AT5G65010,AT1G12230
GO:0048573	4.20343	6.26e-05	153	199	8	0.04	0.052	GO:0048573	BP	32	photoperiodism, flowering	1	AT5G59830,AT5G02840,AT2G33740,AT5G66180,AT1G45976,AT3G11100,AT5G17300,AT4G38800
GO:0050896	4.20135	6.29e-05	6591	199	72	0.362	0.011	GO:0050896	BP	25	response to stimulus	1	AT1G56220,AT2G46220,AT5G14780,AT2G21240,AT1G19660,AT4G15545,AT3G51840,AT3G56950,AT1G03090,AT5G63190,AT2G43400,AT1G65930,AT4G34030,AT5G59830,AT5G16150,AT5G21170,AT1G37130,AT5G18170,AT3G07690,AT1G80920,AT3G06380,AT3G19030,AT5G28770,AT2G43750,AT5G24520,AT2G26980,AT3G45300,AT3G49790,AT3G22460,AT5G60620,AT5G63470,AT5G43940,AT5G40890,AT1G53170,AT1G23310,AT1G23870,AT1G09570,AT4G14880,AT3G60130,AT5G47040…
GO:0006644	4.18177	6.58e-05	454	138	11	0.08	0.024	GO:0006644	BP	25	phospholipid metabolic process	1	AT4G19860,AT4G05070,AT1G11530,AT2G43750,AT5G60620,AT5G43940,AT2G42590,AT2G04690,AT2G03890,AT3G03180,AT3G61440
GO:0009648	4.14206	7.21e-05	156	199	8	0.04	0.051	GO:0009648	BP	32	photoperiodism	2	AT5G59830,AT5G02840,AT2G33740,AT5G66180,AT1G45976,AT3G11100,AT5G17300,AT4G38800
GO:0007031	4.07263	8.46e-05	119	193	7	0.036	0.059	GO:0007031	BP	36	peroxisome organization	1	AT3G51840,AT5G47040,AT1G26670,AT1G64230,AT5G12200,AT2G02040,AT5G64500
GO:1901564	4.02273	9.49e-05	1801	199	29	0.146	0.016	GO:1901564	BP	25	organonitrogen compound metabolic process	1	AT1G03090,AT2G43400,AT1G65930,AT4G34030,AT5G16150,AT5G18170,AT1G20560,AT2G43750,AT3G45300,AT1G49500,AT3G22460,AT5G43940,AT1G23310,AT4G14880,AT5G47040,AT2G42590,AT2G14910,AT3G01690,AT3G61440,AT5G65010,AT5G12200,AT1G12230,AT1G64660,AT2G41560,AT4G20070,AT4G28030,AT3G57030,AT5G64500,AT4G38800
GO:0009851	3.83565	0.000146	126	198	7	0.035	0.056	GO:0009851	BP	25	auxin biosynthetic process	2	AT2G43750,AT1G49500,AT5G43940,AT4G14880,AT3G61440,AT4G28030,AT5G17300
GO:0000096	3.767	0.000171	347	199	11	0.055	0.032	GO:0000096	BP	25	sulfur amino acid metabolic process	2	AT2G43750,AT3G22460,AT1G23310,AT4G14880,AT2G42590,AT3G01690,AT3G61440,AT5G65010,AT1G12230,AT1G64660,AT4G38800
GO:0042744	3.64782	0.000225	75	148	5	0.034	0.067	GO:0042744	BP	25	hydrogen peroxide catabolic process	4	AT4G15545,AT1G23310,AT2G42590,AT3G61440,AT1G04400
GO:0070301	3.56543	0.000272	78	148	5	0.034	0.064	GO:0070301	BP	25	cellular response to hydrogen peroxide	3	AT4G15545,AT1G23310,AT2G42590,AT3G61440,AT1G04400
GO:0032880	3.50446	0.000313	44	138	4	0.029	0.091	GO:0032880	BP	12	regulation of protein localization	3	AT1G56220,AT5G24520,AT2G42590,AT3G61440
GO:0042044	3.50169	0.000315	159	178	7	0.039	0.044	GO:0042044	BP	1	fluid transport	1	AT4G15545,AT1G65930,AT1G23310,AT4G14880,AT2G42590,AT3G61440,AT4G28030
GO:0006833	3.50169	0.000315	159	178	7	0.039	0.044	GO:0006833	BP	1	water transport	2	AT4G15545,AT1G65930,AT1G23310,AT4G14880,AT2G42590,AT3G61440,AT4G28030
GO:0000097	3.49349	0.000321	308	199	10	0.05	0.032	GO:0000097	BP	25	sulfur amino acid biosynthetic process	3	AT2G43750,AT3G22460,AT1G23310,AT4G14880,AT2G42590,AT3G01690,AT3G61440,AT5G65010,AT1G12230,AT4G38800
GO:0009684	3.4828	0.000329	110	178	6	0.034	0.055	GO:0009684	BP	25	indoleacetic acid biosynthetic process	3	AT2G43750,AT1G49500,AT5G43940,AT4G14880,AT3G61440,AT4G28030
GO:0009683	3.45967	0.000347	111	178	6	0.034	0.054	GO:0009683	BP	25	indoleacetic acid metabolic process	2	AT2G43750,AT1G49500,AT5G43940,AT4G14880,AT3G61440,AT4G28030
GO:0009850	3.44733	0.000357	145	198	7	0.035	0.048	GO:0009850	BP	25	auxin metabolic process	1	AT2G43750,AT1G49500,AT5G43940,AT4G14880,AT3G61440,AT4G28030,AT5G17300
GO:0032879	3.41117	0.000388	211	138	7	0.051	0.033	GO:0032879	BP	12	regulation of localization	2	AT1G56220,AT4G15545,AT1G65930,AT5G24520,AT5G43940,AT2G42590,AT3G61440
GO:2001057	3.31069	0.000489	11	37	2	0.054	0.182	GO:2001057	BP	25	reactive nitrogen species metabolic process	1	AT5G16150,AT1G37130
GO:0042126	3.31069	0.000489	11	37	2	0.054	0.182	GO:0042126	BP	25	nitrate metabolic process	4	AT5G16150,AT1G37130
GO:0042128	3.31069	0.000489	11	37	2	0.054	0.182	GO:0042128	BP	25	nitrate assimilation	5	AT5G16150,AT1G37130
GO:0008654	3.28735	0.000516	382	138	9	0.065	0.024	GO:0008654	BP	25	phospholipid biosynthetic process	2	AT4G05070,AT1G11530,AT2G43750,AT5G60620,AT5G43940,AT2G42590,AT2G04690,AT3G03180,AT3G61440
GO:0043436	3.24033	0.000575	1890	199	28	0.141	0.015	GO:0043436	BP	25	oxoacid metabolic process	3	AT3G51840,AT1G03090,AT2G43400,AT1G65930,AT4G34030,AT5G16150,AT1G37130,AT5G18170,AT2G43750,AT3G45300,AT1G49500,AT3G22460,AT5G43940,AT1G23310,AT4G14880,AT1G64230,AT2G42590,AT3G01690,AT1G06110,AT5G65430,AT3G61440,AT5G65010,AT5G12200,AT1G12230,AT1G64660,AT4G28030,AT5G64500,AT4G38800
GO:0006082	3.23657	0.00058	1891	199	28	0.141	0.015	GO:0006082	BP	25	organic acid metabolic process	2	AT3G51840,AT1G03090,AT2G43400,AT1G65930,AT4G34030,AT5G16150,AT1G37130,AT5G18170,AT2G43750,AT3G45300,AT1G49500,AT3G22460,AT5G43940,AT1G23310,AT4G14880,AT1G64230,AT2G42590,AT3G01690,AT1G06110,AT5G65430,AT3G61440,AT5G65010,AT5G12200,AT1G12230,AT1G64660,AT4G28030,AT5G64500,AT4G38800
GO:0071941	3.23136	0.000587	12	37	2	0.054	0.167	GO:0071941	BP	25	nitrogen cycle metabolic process	1	AT5G16150,AT1G37130
GO:0044255	3.18111	0.000659	1320	199	22	0.111	0.017	GO:0044255	BP	25	cellular lipid metabolic process	2	AT4G19860,AT4G05070,AT3G51840,AT1G11530,AT1G37130,AT2G43750,AT4G38460,AT5G60620,AT5G43940,AT1G23310,AT1G60140,AT1G64230,AT2G42590,AT2G04690,AT2G03890,AT5G65430,AT3G03180,AT3G61440,AT5G12200,AT1G64660,AT5G64500,AT4G38800
GO:0034614	3.17914	0.000662	94	148	5	0.034	0.053	GO:0034614	BP	25	cellular response to reactive oxygen species	2	AT4G15545,AT1G23310,AT2G42590,AT3G61440,AT1G04400
GO:0009743	3.13966	0.000725	803	178	15	0.084	0.019	GO:0009743	BP	25	response to carbohydrate stimulus	4	AT4G15545,AT1G03090,AT5G63190,AT5G21170,AT5G28770,AT3G45300,AT3G49790,AT1G23310,AT1G23870,AT2G42590,AT3G13450,AT3G61440,AT3G15450,AT3G06850,AT4G28030
GO:0006790	3.01502	0.000966	571	199	13	0.065	0.023	GO:0006790	BP	25	sulfur compound metabolic process	1	AT2G43400,AT2G43750,AT3G22460,AT1G23310,AT4G14880,AT2G42590,AT3G01690,AT3G61440,AT5G65010,AT1G12230,AT1G64660,AT1G45976,AT4G38800
GO:0042435	3.00966	0.000978	134	178	6	0.034	0.045	GO:0042435	BP	25	indole-containing compound biosynthetic process	1	AT2G43750,AT1G49500,AT5G43940,AT4G14880,AT3G61440,AT4G28030
GO:0034599	2.97469	0.00106	104	148	5	0.034	0.048	GO:0034599	BP	25	cellular response to oxidative stress	1	AT4G15545,AT1G23310,AT2G42590,AT3G61440,AT1G04400
GO:0042221	2.92082	0.0012	3640	198	43	0.217	0.012	GO:0042221	BP	25	response to chemical stimulus	2	AT1G56220,AT5G14780,AT2G21240,AT4G15545,AT3G56950,AT1G03090,AT5G63190,AT1G65930,AT5G16150,AT5G21170,AT5G18170,AT5G28770,AT2G43750,AT5G24520,AT2G26980,AT3G45300,AT3G49790,AT3G22460,AT5G63470,AT5G40890,AT1G53170,AT1G23310,AT1G23870,AT1G09570,AT4G14880,AT1G60140,AT1G64230,AT1G17120,AT2G42590,AT5G63160,AT3G13450,AT4G27450,AT5G02840,AT5G65430,AT3G61440,AT2G33740,AT3G15450,AT1G04400,AT3G06850,AT1G45976…
GO:1901607	2.88606	0.0013	437	199	11	0.055	0.025	GO:1901607	BP	25	alpha-amino acid biosynthetic process	4	AT5G16150,AT2G43750,AT3G22460,AT1G23310,AT4G14880,AT2G42590,AT3G01690,AT3G61440,AT5G65010,AT1G12230,AT4G38800
GO:0044270	2.87615	0.00133	413	178	10	0.056	0.024	GO:0044270	BP	25	cellular nitrogen compound catabolic process	1	AT5G59830,AT1G20560,AT1G49500,AT5G43940,AT5G47040,AT2G14910,AT3G61440,AT5G12200,AT4G20070,AT4G28030
GO:0019752	2.8729	0.00134	1886	199	27	0.136	0.014	GO:0019752	BP	25	carboxylic acid metabolic process	4	AT3G51840,AT1G03090,AT2G43400,AT1G65930,AT4G34030,AT5G16150,AT5G18170,AT2G43750,AT3G45300,AT1G49500,AT3G22460,AT5G43940,AT1G23310,AT4G14880,AT1G64230,AT2G42590,AT3G01690,AT1G06110,AT5G65430,AT3G61440,AT5G65010,AT5G12200,AT1G12230,AT1G64660,AT4G28030,AT5G64500,AT4G38800
GO:0007030	2.85078	0.00141	184	138	6	0.043	0.033	GO:0007030	BP	28	Golgi organization	1	AT3G51840,AT1G65930,AT4G14880,AT3G60130,AT2G42590,AT3G61440
GO:0006629	2.83863	0.00145	1692	199	25	0.126	0.015	GO:0006629	BP	25	lipid metabolic process	1	AT4G19860,AT4G05070,AT3G51840,AT1G11530,AT1G37130,AT2G43750,AT4G38460,AT5G60620,AT5G43940,AT5G18630,AT1G23310,AT1G60140,AT1G64230,AT2G42590,AT2G04690,AT2G03890,AT5G65430,AT3G03180,AT3G61440,AT5G12200,AT1G12230,AT1G64660,AT1G73920,AT5G64500,AT4G38800
GO:0072594	2.83863	0.00145	381	194	10	0.052	0.026	GO:0072594	BP	36	establishment of protein localization to organelle	2	AT3G51840,AT4G22750,AT1G09430,AT5G47040,AT1G26670,AT1G64230,AT5G12200,AT2G02040,AT5G64500,AT1G56280
GO:0009651	2.81248	0.00154	768	198	15	0.076	0.02	GO:0009651	BP	25	response to salt stress	4	AT4G15545,AT1G65930,AT5G16150,AT5G18170,AT1G23310,AT4G14880,AT3G60130,AT2G42590,AT5G02840,AT3G61440,AT5G65010,AT2G25090,AT2G41560,AT4G28030,AT5G17300
GO:0042430	2.80688	0.00156	146	178	6	0.034	0.041	GO:0042430	BP	25	indole-containing compound metabolic process	2	AT2G43750,AT1G49500,AT5G43940,AT4G14880,AT3G61440,AT4G28030
GO:0044242	2.75945	0.00174	254	193	8	0.041	0.031	GO:0044242	BP	25	cellular lipid catabolic process	3	AT4G19860,AT3G51840,AT1G37130,AT1G23310,AT1G64230,AT5G12200,AT1G64660,AT5G64500
GO:0009628	2.73518	0.00184	2672	199	34	0.171	0.013	GO:0009628	BP	25	response to abiotic stimulus	2	AT4G15545,AT3G56950,AT2G43400,AT1G65930,AT5G59830,AT5G16150,AT1G37130,AT5G18170,AT1G80920,AT2G26980,AT5G43940,AT1G23310,AT1G09570,AT4G14880,AT3G60130,AT2G42590,AT5G59800,AT4G27450,AT5G02840,AT3G61440,AT5G65010,AT2G33740,AT1G04400,AT5G66180,AT2G25090,AT2G41560,AT5G59340,AT1G45976,AT4G28030,AT5G15830,AT1G56280,AT3G11100,AT5G17300,AT4G38800
GO:0010038	2.66959	0.00214	624	174	12	0.069	0.019	GO:0010038	BP	25	response to metal ion	4	AT5G14780,AT1G65930,AT5G16150,AT5G18170,AT2G43750,AT3G22460,AT4G14880,AT2G42590,AT5G02840,AT3G61440,AT2G33740,AT1G45976
GO:0016042	2.63827	0.0023	265	193	8	0.041	0.03	GO:0016042	BP	25	lipid catabolic process	2	AT4G19860,AT3G51840,AT1G37130,AT1G23310,AT1G64230,AT5G12200,AT1G64660,AT5G64500
GO:0006970	2.5376	0.0029	816	198	15	0.076	0.018	GO:0006970	BP	25	response to osmotic stress	3	AT4G15545,AT1G65930,AT5G16150,AT5G18170,AT1G23310,AT4G14880,AT3G60130,AT2G42590,AT5G02840,AT3G61440,AT5G65010,AT2G25090,AT2G41560,AT4G28030,AT5G17300
GO:0055085	2.51004	0.00309	936	193	16	0.083	0.017	GO:0055085	BP	36	transmembrane transport	1	AT3G51840,AT1G72820,AT5G16150,AT3G17650,AT5G40890,AT5G47040,AT2G43330,AT1G26670,AT1G64230,AT1G17120,AT5G12200,AT2G41560,AT5G26200,AT2G02040,AT1G71090,AT5G64500
GO:0018904	2.49621	0.00319	45	23	2	0.087	0.044	GO:0018904	BP	25	ether metabolic process	2	AT1G08570,AT1G11530
GO:0006662	2.49621	0.00319	45	23	2	0.087	0.044	GO:0006662	BP	25	glycerol ether metabolic process	3	AT1G08570,AT1G11530
GO:0044272	2.47496	0.00335	489	199	11	0.055	0.022	GO:0044272	BP	25	sulfur compound biosynthetic process	2	AT2G43400,AT2G43750,AT3G22460,AT1G23310,AT4G14880,AT2G42590,AT3G01690,AT3G61440,AT5G65010,AT1G12230,AT4G38800
GO:0034754	2.45717	0.00349	170	178	6	0.034	0.035	GO:0034754	BP	25	cellular hormone metabolic process	1	AT2G43750,AT1G49500,AT5G43940,AT4G14880,AT3G61440,AT4G28030
GO:0006096	2.44855	0.00356	219	138	6	0.043	0.027	GO:0006096	BP	60	glycolysis	1	AT1G65930,AT5G16150,AT4G14880,AT2G42590,AT4G29220,AT3G61440
GO:0042446	2.43415	0.00368	277	198	8	0.04	0.029	GO:0042446	BP	25	hormone biosynthetic process	1	AT2G43750,AT1G49500,AT5G43940,AT4G14880,AT3G61440,AT1G12230,AT4G28030,AT5G17300
GO:0046686	2.42251	0.00378	484	174	10	0.057	0.021	GO:0046686	BP	25	response to cadmium ion	5	AT5G14780,AT1G65930,AT5G16150,AT5G18170,AT2G43750,AT4G14880,AT2G42590,AT5G02840,AT3G61440,AT1G45976
GO:0009646	2.37263	0.00424	30	39	2	0.051	0.067	GO:0009646	BP	24	response to absence of light	1	AT2G43400,AT5G18170
GO:0006650	2.35952	0.00437	237	133	6	0.045	0.025	GO:0006650	BP	25	glycerophospholipid metabolic process	2	AT4G05070,AT1G11530,AT5G60620,AT2G04690,AT2G03890,AT3G03180
GO:0016575	2.33068	0.00467	12	2	1	0.5	0.083	GO:0016575	BP	27	histone deacetylation	3	AT1G08460
GO:0009395	2.33068	0.00467	6	4	1	0.25	0.167	GO:0009395	BP	25	phospholipid catabolic process	1	AT4G19860
GO:0046488	2.32606	0.00472	160	133	5	0.038	0.031	GO:0046488	BP	25	phosphatidylinositol metabolic process	3	AT4G05070,AT1G11530,AT2G04690,AT2G03890,AT3G03180
GO:0008652	2.30627	0.00494	513	199	11	0.055	0.021	GO:0008652	BP	25	cellular amino acid biosynthetic process	3	AT5G16150,AT2G43750,AT3G22460,AT1G23310,AT4G14880,AT2G42590,AT3G01690,AT3G61440,AT5G65010,AT1G12230,AT4G38800
GO:0046486	2.27572	0.0053	246	133	6	0.045	0.024	GO:0046486	BP	25	glycerolipid metabolic process	3	AT4G05070,AT1G11530,AT5G60620,AT2G04690,AT2G03890,AT3G03180
GO:0035601	2.2636	0.00545	14	2	1	0.5	0.071	GO:0035601	BP	27	protein deacylation	1	AT1G08460
GO:0006476	2.2636	0.00545	14	2	1	0.5	0.071	GO:0006476	BP	27	protein deacetylation	2	AT1G08460
GO:0042542	2.23062	0.00588	264	174	7	0.04	0.027	GO:0042542	BP	25	response to hydrogen peroxide	5	AT4G15545,AT1G23310,AT2G42590,AT5G63160,AT3G61440,AT1G04400,AT1G45976
GO:0046700	2.22988	0.00589	415	178	9	0.051	0.022	GO:0046700	BP	25	heterocycle catabolic process	1	AT5G59830,AT1G20560,AT1G49500,AT5G43940,AT5G47040,AT2G14910,AT5G12200,AT4G20070,AT4G28030
GO:0072665	2.16622	0.00682	119	194	5	0.026	0.042	GO:0072665	BP	36	protein localization to vacuole	2	AT3G51840,AT4G22750,AT1G09430,AT1G26670,AT1G56280
GO:0072666	2.16622	0.00682	119	194	5	0.026	0.042	GO:0072666	BP	36	establishment of protein localization to vacuole	3	AT3G51840,AT4G22750,AT1G09430,AT1G26670,AT1G56280
GO:0006623	2.16622	0.00682	119	194	5	0.026	0.042	GO:0006623	BP	36	protein targeting to vacuole	2	AT3G51840,AT4G22750,AT1G09430,AT1G26670,AT1G56280
GO:1901566	2.1549	0.007	1171	199	18	0.09	0.015	GO:1901566	BP	25	organonitrogen compound biosynthetic process	2	AT2G43400,AT5G16150,AT2G43750,AT1G49500,AT3G22460,AT5G43940,AT1G23310,AT4G14880,AT2G42590,AT3G01690,AT3G61440,AT5G65010,AT1G12230,AT2G41560,AT4G28030,AT3G57030,AT5G64500,AT4G38800
GO:0046474	2.13077	0.0074	177	133	5	0.038	0.028	GO:0046474	BP	25	glycerophospholipid biosynthetic process	3	AT4G05070,AT1G11530,AT5G60620,AT2G04690,AT3G03180
GO:0045017	2.07727	0.00837	182	133	5	0.038	0.027	GO:0045017	BP	25	glycerolipid biosynthetic process	3	AT4G05070,AT1G11530,AT5G60620,AT2G04690,AT3G03180
GO:1901361	2.06198	0.00867	439	178	9	0.051	0.021	GO:1901361	BP	25	organic cyclic compound catabolic process	1	AT5G59830,AT1G20560,AT1G49500,AT5G43940,AT5G47040,AT2G14910,AT5G12200,AT4G20070,AT4G28030
GO:0006661	2.02965	0.00934	111	133	4	0.03	0.036	GO:0006661	BP	25	phosphatidylinositol biosynthetic process	4	AT4G05070,AT1G11530,AT2G04690,AT3G03180
GO:0007034	2.02641	0.00941	128	194	5	0.026	0.039	GO:0007034	BP	36	vacuolar transport	1	AT3G51840,AT4G22750,AT1G09430,AT1G26670,AT1G56280
GO:0042445	2.01773	0.0096	322	198	8	0.04	0.025	GO:0042445	BP	25	hormone metabolic process	2	AT2G43750,AT1G49500,AT5G43940,AT4G14880,AT3G61440,AT1G12230,AT4G28030,AT5G17300
GO:0019637	2	0.01	1172	157	15	0.096	0.013	GO:0019637	BP	25	organophosphate metabolic process	1	AT4G19860,AT4G05070,AT1G11530,AT1G65930,AT3G07690,AT2G43750,AT5G60620,AT5G43940,AT5G47040,AT2G42590,AT2G04690,AT2G03890,AT3G03180,AT3G61440,AT2G41560
GO:0009638	1.98297	0.0104	13	148	2	0.014	0.154	GO:0009638	BP	21	phototropism	1	AT1G09570,AT1G04400
GO:0010035	1.97062	0.0107	1459	194	20	0.103	0.014	GO:0010035	BP	25	response to inorganic substance	3	AT5G14780,AT4G15545,AT3G56950,AT1G65930,AT5G16150,AT5G18170,AT2G43750,AT3G22460,AT5G40890,AT1G23310,AT1G09570,AT4G14880,AT2G42590,AT5G63160,AT5G02840,AT3G61440,AT2G33740,AT1G04400,AT1G45976,AT1G56280
GO:0035384	1.97062	0.0107	13	150	2	0.013	0.154	GO:0035384	BP	40	thioester biosynthetic process	1	AT1G09430,AT3G06850
GO:0071616	1.97062	0.0107	13	150	2	0.013	0.154	GO:0071616	BP	40	acyl-CoA biosynthetic process	1	AT1G09430,AT3G06850
GO:0065008	1.96658	0.0108	1125	198	17	0.086	0.015	GO:0065008	BP	25	regulation of biological quality	1	AT1G08570,AT1G11530,AT4G34030,AT5G28770,AT2G43750,AT1G49500,AT5G43940,AT5G40890,AT4G14880,AT3G61440,AT1G12230,AT1G04400,AT2G41560,AT1G64500,AT4G28030,AT1G71090,AT5G17300
GO:0006301	1.95861	0.011	37	197	3	0.015	0.081	GO:0006301	BP	44	postreplication repair	1	AT5G60620,AT1G64230,AT3G11100
GO:0042218	1.9431	0.0114	25	79	2	0.025	0.08	GO:0042218	BP	25	1-aminocyclopropane-1-carboxylate biosynthetic process	5	AT2G43750,AT1G23310
GO:0044281	1.9393	0.0115	2853	199	33	0.166	0.012	GO:0044281	BP	25	small molecule metabolic process	1	AT1G48430,AT1G08570,AT3G51840,AT1G11530,AT1G03090,AT2G43400,AT1G65930,AT4G34030,AT5G16150,AT1G37130,AT5G18170,AT2G43750,AT3G45300,AT1G49500,AT3G22460,AT5G43940,AT1G23310,AT4G14880,AT5G47040,AT1G64230,AT2G42590,AT3G01690,AT1G06110,AT5G65430,AT3G61440,AT5G65010,AT5G12200,AT1G12230,AT1G64660,AT2G41560,AT4G28030,AT5G64500,AT4G38800
GO:0046339	1.92445	0.0119	1	64	1	0.016	1	GO:0046339	BP	42	diacylglycerol metabolic process	1	AT5G60620
GO:0006651	1.92445	0.0119	1	64	1	0.016	1	GO:0006651	BP	42	diacylglycerol biosynthetic process	2	AT5G60620
GO:0046292	1.90309	0.0125	1	67	1	0.015	1	GO:0046292	BP	25	formaldehyde metabolic process	2	AT5G43940
GO:0006067	1.90309	0.0125	1	67	1	0.015	1	GO:0006067	BP	54	ethanol metabolic process	2	AT5G43940
GO:0006069	1.90309	0.0125	1	67	1	0.015	1	GO:0006069	BP	54	ethanol oxidation	1	AT5G43940
GO:0006972	1.89963	0.0126	255	152	6	0.039	0.024	GO:0006972	BP	25	hyperosmotic response	4	AT1G65930,AT4G14880,AT2G42590,AT3G61440,AT5G65010,AT2G25090
GO:0018871	1.87615	0.0133	27	79	2	0.025	0.074	GO:0018871	BP	25	1-aminocyclopropane-1-carboxylate metabolic process	4	AT2G43750,AT1G23310
GO:0034484	1.8729	0.0134	3	24	1	0.042	0.333	GO:0034484	BP	2	raffinose catabolic process	2	AT3G56950
GO:0010033	1.86967	0.0135	2667	198	31	0.157	0.012	GO:0010033	BP	25	response to organic substance	3	AT1G56220,AT2G21240,AT4G15545,AT1G03090,AT5G63190,AT1G65930,AT5G21170,AT5G28770,AT5G24520,AT2G26980,AT3G45300,AT3G49790,AT5G63470,AT1G53170,AT1G23310,AT1G23870,AT1G60140,AT1G64230,AT1G17120,AT2G42590,AT5G63160,AT3G13450,AT4G27450,AT5G02840,AT5G65430,AT3G61440,AT3G15450,AT3G06850,AT1G45976,AT4G28030,AT5G17300
GO:0044743	1.86012	0.0138	275	193	7	0.036	0.025	GO:0044743	BP	36	intracellular protein transmembrane import	2	AT3G51840,AT5G47040,AT1G26670,AT1G64230,AT5G12200,AT2G02040,AT5G64500
GO:0071806	1.85078	0.0141	276	193	7	0.036	0.025	GO:0071806	BP	36	protein transmembrane transport	2	AT3G51840,AT5G47040,AT1G26670,AT1G64230,AT5G12200,AT2G02040,AT5G64500
GO:0065002	1.85078	0.0141	276	193	7	0.036	0.025	GO:0065002	BP	36	intracellular protein transmembrane transport	3	AT3G51840,AT5G47040,AT1G26670,AT1G64230,AT5G12200,AT2G02040,AT5G64500
GO:0017038	1.84164	0.0144	277	193	7	0.036	0.025	GO:0017038	BP	36	protein import	1	AT3G51840,AT5G47040,AT1G26670,AT1G64230,AT5G12200,AT2G02040,AT5G64500
GO:0010203	1.79588	0.016	1	86	1	0.012	1	GO:0010203	BP	49	response to very low fluence red light stimulus	1	AT1G09570
GO:0000045	1.78781	0.0163	4	22	1	0.045	0.25	GO:0000045	BP	17	autophagic vacuole assembly	2	AT3G51840
GO:0016560	1.75696	0.0175	1	94	1	0.011	1	GO:0016560	BP	36	protein import into peroxisome matrix, docking	1	AT5G47040
GO:0033530	1.74715	0.0179	4	24	1	0.042	0.25	GO:0033530	BP	2	raffinose metabolic process	1	AT3G56950
GO:0016138	1.72584	0.0188	211	138	5	0.036	0.024	GO:0016138	BP	26	glycoside biosynthetic process	2	AT2G43750,AT1G23870,AT4G14880,AT1G60140,AT3G61440
GO:0010817	1.71444	0.0193	442	198	9	0.045	0.02	GO:0010817	BP	25	regulation of hormone levels	2	AT2G43750,AT1G49500,AT5G43940,AT4G14880,AT3G61440,AT1G12230,AT4G28030,AT1G71090,AT5G17300
GO:0015996	1.71444	0.0193	56	158	3	0.019	0.054	GO:0015996	BP	25	chlorophyll catabolic process	4	AT1G20560,AT2G14910,AT4G20070
GO:0033365	1.69897	0.02	541	194	10	0.052	0.018	GO:0033365	BP	36	protein localization to organelle	1	AT3G51840,AT4G22750,AT1G09430,AT5G47040,AT1G26670,AT1G64230,AT5G12200,AT2G02040,AT5G64500,AT1G56280
GO:0046149	1.6925	0.0203	57	158	3	0.019	0.053	GO:0046149	BP	25	pigment catabolic process	3	AT1G20560,AT2G14910,AT4G20070
GO:0016236	1.69037	0.0204	5	22	1	0.045	0.2	GO:0016236	BP	17	macroautophagy	1	AT3G51840
GO:0019725	1.67366	0.0212	334	173	7	0.04	0.021	GO:0019725	BP	47	cellular homeostasis	1	AT1G08570,AT1G11530,AT5G28770,AT5G40890,AT1G04400,AT2G41560,AT1G64500
GO:0006467	1.66959	0.0214	5	23	1	0.043	0.2	GO:0006467	BP	57	protein thiol-disulfide exchange	1	AT1G11530
GO:0046168	1.64397	0.0227	3	41	1	0.024	0.333	GO:0046168	BP	25	glycerol-3-phosphate catabolic process	1	AT3G07690
GO:0005992	1.63639	0.0231	28	100	2	0.02	0.071	GO:0005992	BP	26	trehalose biosynthetic process	3	AT1G23870,AT1G60140
GO:0033015	1.63078	0.0234	60	158	3	0.019	0.05	GO:0033015	BP	25	tetrapyrrole catabolic process	2	AT1G20560,AT2G14910,AT4G20070
GO:0006787	1.63078	0.0234	60	158	3	0.019	0.05	GO:0006787	BP	25	porphyrin-containing compound catabolic process	3	AT1G20560,AT2G14910,AT4G20070
GO:0006081	1.6073	0.0247	322	138	6	0.043	0.019	GO:0006081	BP	25	cellular aldehyde metabolic process	1	AT2G43400,AT2G43750,AT5G43940,AT2G42590,AT1G06110,AT3G61440
GO:0034308	1.6038	0.0249	2	67	1	0.015	0.5	GO:0034308	BP	54	primary alcohol metabolic process	1	AT5G43940
GO:0019500	1.59346	0.0255	1	138	1	0.007	1	GO:0019500	BP	25	cyanide catabolic process	1	AT3G61440
GO:0097164	1.59007	0.0257	1	139	1	0.007	1	GO:0097164	BP	11	ammonium ion metabolic process	1	AT5G65010
GO:0005991	1.57675	0.0265	30	100	2	0.02	0.067	GO:0005991	BP	26	trehalose metabolic process	2	AT1G23870,AT1G60140
GO:0019439	1.57349	0.0267	427	178	8	0.045	0.019	GO:0019439	BP	25	aromatic compound catabolic process	1	AT5G59830,AT1G20560,AT1G49500,AT5G43940,AT5G47040,AT2G14910,AT4G20070,AT4G28030
GO:0009087	1.55596	0.0278	1	151	1	0.007	1	GO:0009087	BP	25	methionine catabolic process	2	AT1G64660
GO:0019458	1.55596	0.0278	1	151	1	0.007	1	GO:0019458	BP	25	methionine catabolic process via 2-oxobutanoate	3	AT1G64660
GO:0006071	1.55596	0.0278	13	11	1	0.091	0.077	GO:0006071	BP	29	glycerol metabolic process	2	AT1G48430
GO:0006809	1.55284	0.028	4	37	1	0.027	0.25	GO:0006809	BP	19	nitric oxide biosynthetic process	1	AT1G37130
GO:0006950	1.52724	0.0297	4024	198	41	0.207	0.01	GO:0006950	BP	25	response to stress	2	AT2G46220,AT5G14780,AT1G19660,AT4G15545,AT3G51840,AT3G56950,AT1G65930,AT4G34030,AT5G16150,AT5G18170,AT3G07690,AT1G80920,AT3G19030,AT5G28770,AT5G24520,AT5G60620,AT5G43940,AT5G40890,AT1G23310,AT4G14880,AT3G60130,AT1G60140,AT1G64230,AT2G42590,AT5G63160,AT2G20230,AT1G75380,AT4G27450,AT5G02840,AT3G61440,AT5G65010,AT1G04400,AT2G25090,AT2G41560,AT1G45976,AT2G04795,AT4G28030,AT1G56280,AT5G51450,AT3G11100…
GO:0008152	1.52143	0.0301	12981	200	108	0.54	0.008	GO:0008152	BP	25	metabolic process	1	AT1G63800,AT1G08460,AT4G19860,AT5G14780,AT2G21240,AT1G19660,AT5G58800,AT1G48430,AT4G05070,AT1G55000,AT4G15545,AT1G08570,AT2G39000,AT3G51840,AT1G11530,AT3G56950,AT1G03090,AT4G29890,AT2G43400,AT1G65930,AT4G34030,AT5G59830,AT5G16150,AT1G37130,AT5G18170,AT3G07690,AT1G20560,AT1G80920,AT3G06380,AT3G19030,AT5G28770,AT2G43750,AT5G24520,AT2G26980,AT3G45300,AT4G38460,AT1G49500,AT3G22460,AT5G60620,AT5G63470…
GO:0010654	1.50724	0.0311	1	170	1	0.006	1	GO:0010654	BP	34	apical cell fate commitment	1	AT5G59340
GO:0055122	1.49621	0.0319	2	86	1	0.012	0.5	GO:0055122	BP	49	response to very low light intensity stimulus	1	AT1G09570
GO:0010201	1.49621	0.0319	2	86	1	0.012	0.5	GO:0010201	BP	35	response to continuous far red light stimulus by the high-irradiance response system	1	AT1G09570
GO:0046685	1.48678	0.0326	39	86	2	0.023	0.051	GO:0046685	BP	25	response to arsenic-containing substance	4	AT3G56950,AT1G09570
GO:0019676	1.48149	0.033	5	35	1	0.029	0.2	GO:0019676	BP	51	ammonia assimilation cycle	1	AT5G16150
GO:0048511	1.47108	0.0338	169	198	5	0.025	0.03	GO:0048511	BP	31	rhythmic process	1	AT5G43940,AT1G09570,AT5G02840,AT1G04400,AT5G17300
GO:0007623	1.47108	0.0338	169	198	5	0.025	0.03	GO:0007623	BP	31	circadian rhythm	2	AT5G43940,AT1G09570,AT5G02840,AT1G04400,AT5G17300
GO:0019400	1.46597	0.0342	16	11	1	0.091	0.062	GO:0019400	BP	29	alditol metabolic process	1	AT1G48430
GO:0009416	1.46344	0.0344	1153	199	16	0.08	0.014	GO:0009416	BP	32	response to light stimulus	1	AT4G15545,AT2G43400,AT5G59830,AT1G37130,AT5G18170,AT1G80920,AT5G43940,AT1G09570,AT5G02840,AT2G33740,AT1G04400,AT5G66180,AT1G45976,AT3G11100,AT5G17300,AT4G38800
GO:0008299	1.451	0.0354	458	138	7	0.051	0.015	GO:0008299	BP	25	isoprenoid biosynthetic process	3	AT2G43750,AT4G38460,AT5G43940,AT1G60140,AT2G42590,AT5G65430,AT3G61440
GO:0015791	1.451	0.0354	2	95	1	0.011	0.5	GO:0015791	BP	46	polyol transport	1	AT2G43330
GO:0015798	1.451	0.0354	2	95	1	0.011	0.5	GO:0015798	BP	46	myo-inositol transport	2	AT2G43330
GO:0009310	1.42481	0.0376	123	178	4	0.022	0.033	GO:0009310	BP	25	amine catabolic process	1	AT1G49500,AT5G43940,AT1G64660,AT4G28030
GO:0009611	1.42366	0.0377	341	100	5	0.05	0.015	GO:0009611	BP	25	response to wounding	3	AT5G14780,AT1G19660,AT1G23310,AT4G14880,AT1G60140
GO:0006072	1.42136	0.0379	5	41	1	0.024	0.2	GO:0006072	BP	25	glycerol-3-phosphate metabolic process	2	AT3G07690
GO:0051179	1.41341	0.0386	3672	194	37	0.191	0.01	GO:0051179	BP	12	localization	1	AT1G56220,AT4G19860,AT4G15545,AT3G51840,AT3G56950,AT1G72820,AT1G65930,AT5G16150,AT4G22750,AT3G19030,AT5G24520,AT3G17650,AT5G43940,AT5G40890,AT5G56100,AT1G23310,AT1G09430,AT4G14880,AT3G60130,AT5G47040,AT2G43330,AT1G26670,AT1G64230,AT1G17120,AT2G42590,AT3G03180,AT3G61440,AT5G12200,AT2G25090,AT2G41560,AT5G26200,AT2G02040,AT1G64500,AT4G28030,AT1G71090,AT5G64500,AT1G56280
GO:0006537	1.4023	0.0396	6	35	1	0.029	0.167	GO:0006537	BP	25	glutamate biosynthetic process	5	AT5G16150
GO:0010043	1.40012	0.0398	59	63	2	0.032	0.034	GO:0010043	BP	25	response to zinc ion	5	AT1G65930,AT3G22460
GO:0009228	1.39041	0.0407	7	31	1	0.032	0.143	GO:0009228	BP	56	thiamine biosynthetic process	1	AT2G43400
GO:0046209	1.37779	0.0419	6	37	1	0.027	0.167	GO:0046209	BP	19	nitric oxide metabolic process	1	AT1G37130
GO:0051049	1.35458	0.0442	177	67	3	0.045	0.017	GO:0051049	BP	12	regulation of transport	3	AT4G15545,AT1G65930,AT5G43940
GO:0042743	1.35262	0.0444	341	148	6	0.041	0.018	GO:0042743	BP	25	hydrogen peroxide metabolic process	1	AT4G15545,AT1G23310,AT2G42590,AT4G27450,AT3G61440,AT1G04400
GO:0009313	1.35067	0.0446	10	24	1	0.042	0.1	GO:0009313	BP	2	oligosaccharide catabolic process	1	AT3G56950
GO:0006720	1.34486	0.0452	480	138	7	0.051	0.015	GO:0006720	BP	25	isoprenoid metabolic process	3	AT2G43750,AT4G38460,AT5G43940,AT1G60140,AT2G42590,AT5G65430,AT3G61440
GO:0052646	1.34294	0.0454	6	41	1	0.024	0.167	GO:0052646	BP	25	alditol phosphate metabolic process	1	AT3G07690
GO:0000302	1.32606	0.0472	386	174	7	0.04	0.018	GO:0000302	BP	25	response to reactive oxygen species	4	AT4G15545,AT1G23310,AT2G42590,AT5G63160,AT3G61440,AT1G04400,AT1G45976
GO:0051234	1.32057	0.0478	3471	194	35	0.18	0.01	GO:0051234	BP	12	establishment of localization	1	AT4G19860,AT4G15545,AT3G51840,AT3G56950,AT1G72820,AT1G65930,AT5G16150,AT4G22750,AT3G19030,AT5G24520,AT3G17650,AT5G43940,AT5G40890,AT1G23310,AT1G09430,AT4G14880,AT3G60130,AT5G47040,AT2G43330,AT1G26670,AT1G64230,AT1G17120,AT2G42590,AT3G03180,AT3G61440,AT5G12200,AT2G25090,AT2G41560,AT5G26200,AT2G02040,AT1G64500,AT4G28030,AT1G71090,AT5G64500,AT1G56280
GO:0016137	1.31515	0.0484	265	138	5	0.036	0.019	GO:0016137	BP	26	glycoside metabolic process	1	AT2G43750,AT1G23870,AT4G14880,AT1G60140,AT3G61440
GO:0008610	1.31158	0.0488	1094	199	15	0.075	0.014	GO:0008610	BP	25	lipid biosynthetic process	2	AT4G05070,AT1G11530,AT2G43750,AT4G38460,AT5G60620,AT5G43940,AT1G60140,AT2G42590,AT2G04690,AT5G65430,AT3G03180,AT3G61440,AT1G12230,AT5G64500,AT4G38800
GO:0042579	4.18709	6.5e-05	190	161	8	0.05	0.042	GO:0042579	CC	18	microbody	3	AT3G51840,AT1G20560,AT5G43940,AT1G23310,AT4G14880,AT5G47040,AT5G16370,AT1G21770
GO:0005777	4.18709	6.5e-05	190	161	8	0.05	0.042	GO:0005777	CC	18	peroxisome	4	AT3G51840,AT1G20560,AT5G43940,AT1G23310,AT4G14880,AT5G47040,AT5G16370,AT1G21770
GO:0005773	3.6968	0.000201	861	184	17	0.092	0.02	GO:0005773	CC	18	vacuole	3	AT5G05480,AT1G37130,AT1G64720,AT5G57655,AT1G02305,AT1G23310,AT4G14880,AT2G43330,AT5G19860,AT1G17120,AT1G29040,AT2G20230,AT2G04690,AT1G04400,AT2G41560,AT2G02040,AT3G55260
GO:0005737	2.80967	0.00155	11734	199	105	0.528	0.009	GO:0005737	CC	18	cytoplasm	1	AT1G63800,AT4G19860,AT2G46220,AT5G14780,AT2G21240,AT5G58800,AT1G48430,AT5G05480,AT1G08570,AT5G16660,AT3G51840,AT1G11530,AT3G56950,AT1G03090,AT3G07350,AT4G29890,AT1G72820,AT2G43400,AT1G65930,AT4G34030,AT5G16150,AT5G21170,AT1G37130,AT1G64720,AT5G18170,AT3G07690,AT1G20560,AT1G80920,AT3G29240,AT2G43750,AT5G24520,AT3G13062,AT2G26980,AT3G45300,AT2G47700,AT4G38460,AT3G22460,AT5G60620,AT5G57655,AT5G43940…
GO:0044444	2.20273	0.00627	9599	199	87	0.437	0.009	GO:0044444	CC	18	cytoplasmic part	2	AT1G63800,AT4G19860,AT2G46220,AT5G14780,AT5G05480,AT1G08570,AT5G16660,AT3G51840,AT1G11530,AT3G56950,AT1G03090,AT3G07350,AT4G29890,AT1G72820,AT2G43400,AT1G65930,AT4G34030,AT5G16150,AT1G37130,AT1G64720,AT5G18170,AT3G07690,AT1G20560,AT1G80920,AT3G29240,AT2G43750,AT3G13062,AT3G45300,AT4G38460,AT5G60620,AT5G57655,AT5G43940,AT2G21950,AT1G02305,AT5G56100,AT3G23640,AT1G23310,AT1G09430,AT5G24490,AT4G14880…
GO:0000407	2.08778	0.00817	2	22	1	0.045	0.5	GO:0000407	CC	18	pre-autophagosomal structure	3	AT3G51840
GO:0009570	1.60033	0.0251	629	145	9	0.062	0.014	GO:0009570	CC	6	chloroplast stroma	2	AT1G08570,AT1G65930,AT5G16150,AT1G80920,AT2G43750,AT5G24490,AT4G14880,AT2G42590,AT1G12230
GO:0009331	1.51856	0.0303	4	41	1	0.024	0.25	GO:0009331	CC	18	glycerol-3-phosphate dehydrogenase complex	3	AT3G07690
GO:0009532	1.45593	0.035	663	145	9	0.062	0.014	GO:0009532	CC	6	plastid stroma	1	AT1G08570,AT1G65930,AT5G16150,AT1G80920,AT2G43750,AT5G24490,AT4G14880,AT2G42590,AT1G12230
GO:0005759	1.44977	0.0355	63	56	2	0.036	0.032	GO:0005759	CC	7	mitochondrial matrix	1	AT4G34030,AT3G45300
GO:0009505	1.33724	0.046	264	192	6	0.031	0.023	GO:0009505	CC	22	plant-type cell wall	1	AT1G23310,AT3G48530,AT5G65430,AT3G55260,AT5G49360,AT3G57030
GO:0048037	7.99568	1.01e-08	516	151	17	0.113	0.033	GO:0048037	MF	33	cofactor binding	1	AT5G14780,AT5G58800,AT3G51840,AT1G65930,AT5G16150,AT1G37130,AT3G07690,AT2G43750,AT3G45300,AT3G22460,AT1G23310,AT3G14130,AT4G14880,AT2G04690,AT3G61440,AT3G06850,AT1G64660
GO:0004124	6.48149	3.3e-07	9	138	4	0.029	0.444	GO:0004124	MF	5	cysteine synthase activity	4	AT2G43750,AT3G22460,AT4G14880,AT3G61440
GO:0050662	4.79588	1.6e-05	370	118	10	0.085	0.027	GO:0050662	MF	33	coenzyme binding	2	AT5G14780,AT5G58800,AT3G51840,AT1G65930,AT5G16150,AT1G37130,AT3G07690,AT3G45300,AT3G14130,AT2G04690
GO:0010181	4.17263	6.72e-05	35	118	4	0.034	0.114	GO:0010181	MF	33	FMN binding	3	AT5G58800,AT5G16150,AT3G14130,AT2G04690
GO:0004075	4.15243	7.04e-05	5	33	2	0.061	0.4	GO:0004075	MF	5	biotin carboxylase activity	4	AT1G03090,AT4G34030
GO:0016639	4.0013	9.97e-05	5	39	2	0.051	0.4	GO:0016639	MF	5	oxidoreductase activity, acting on the CH-NH2 group of donors, NAD or NADP as acceptor	4	AT5G16150,AT5G18170
GO:0016835	3.85078	0.000141	158	157	7	0.045	0.044	GO:0016835	MF	5	carbon-oxygen lyase activity	3	AT2G43750,AT3G22460,AT4G14880,AT1G60140,AT1G58180,AT3G61440,AT2G41560
GO:0070279	3.74232	0.000181	116	151	6	0.04	0.052	GO:0070279	MF	33	vitamin B6 binding	3	AT2G43750,AT3G22460,AT1G23310,AT4G14880,AT3G61440,AT1G64660
GO:0030170	3.74232	0.000181	116	151	6	0.04	0.052	GO:0030170	MF	33	pyridoxal phosphate binding	3	AT2G43750,AT3G22460,AT1G23310,AT4G14880,AT3G61440,AT1G64660
GO:0050897	3.69037	0.000204	47	39	3	0.077	0.064	GO:0050897	MF	33	cobalt ion binding	5	AT1G03090,AT4G34030,AT5G18170
GO:0016846	3.47886	0.000332	41	151	4	0.026	0.098	GO:0016846	MF	5	carbon-sulfur lyase activity	3	AT2G43750,AT1G23310,AT3G61440,AT1G64660
GO:0016407	3.38616	0.000411	71	178	5	0.028	0.07	GO:0016407	MF	16	acetyltransferase activity	3	AT2G39000,AT2G06025,AT5G63160,AT3G06850,AT4G28030
GO:0016746	3.34294	0.000454	292	178	9	0.051	0.031	GO:0016746	MF	16	transferase activity, transferring acyl groups	1	AT4G19860,AT2G39000,AT5G60620,AT1G23310,AT1G09430,AT2G06025,AT5G63160,AT3G06850,AT4G28030
GO:0051287	3.3363	0.000461	60	41	3	0.073	0.05	GO:0051287	MF	33	NAD binding	3	AT5G14780,AT1G65930,AT3G07690
GO:0003995	3.2636	0.000545	8	56	2	0.036	0.25	GO:0003995	MF	13	acyl-CoA dehydrogenase activity	1	AT3G51840,AT3G45300
GO:0016829	3.19314	0.000641	348	192	10	0.052	0.029	GO:0016829	MF	5	lyase activity	2	AT2G43750,AT3G22460,AT1G23310,AT4G14880,AT1G60140,AT1G58180,AT3G61440,AT1G64660,AT2G41560,AT3G57030
GO:0003824	3.08197	0.000828	8410	199	82	0.412	0.01	GO:0003824	MF	5	catalytic activity	1	AT1G63800,AT1G08460,AT4G19860,AT5G14780,AT1G19660,AT5G58800,AT1G48430,AT1G08570,AT2G39000,AT3G51840,AT1G11530,AT3G56950,AT1G03090,AT4G29890,AT2G43400,AT1G65930,AT4G34030,AT5G16150,AT5G21170,AT1G37130,AT5G18170,AT3G07690,AT1G20560,AT3G06380,AT2G43750,AT2G26980,AT3G45300,AT2G47700,AT3G22460,AT5G60620,AT5G57655,AT5G43940,AT2G21950,AT5G18630,AT1G02305,AT3G23640,AT1G23310,AT1G23870,AT3G16190,AT1G09430…
GO:0019842	3.07676	0.000838	153	151	6	0.04	0.039	GO:0019842	MF	33	vitamin binding	2	AT2G43750,AT3G22460,AT1G23310,AT4G14880,AT3G61440,AT1G64660
GO:0050660	2.81248	0.00154	164	56	4	0.071	0.024	GO:0050660	MF	33	flavin adenine dinucleotide binding	3	AT3G51840,AT5G16150,AT1G37130,AT3G45300
GO:0008080	2.67985	0.00209	56	178	4	0.022	0.071	GO:0008080	MF	16	N-acetyltransferase activity	4	AT2G39000,AT2G06025,AT5G63160,AT4G28030
GO:0016614	2.67572	0.00211	204	87	5	0.057	0.025	GO:0016614	MF	5	oxidoreductase activity, acting on CH-OH group of donors	3	AT5G14780,AT1G65930,AT3G07690,AT5G43940,AT3G14130
GO:0016410	2.48413	0.00328	63	178	4	0.022	0.063	GO:0016410	MF	16	N-acyltransferase activity	3	AT2G39000,AT2G06025,AT5G63160,AT4G28030
GO:0043167	2.42597	0.00375	5364	196	55	0.281	0.01	GO:0043167	MF	33	ion binding	1	AT5G58800,AT1G48430,AT3G51840,AT1G03090,AT4G29890,AT1G65930,AT4G34030,AT5G16150,AT1G37130,AT5G18170,AT1G20560,AT4G22750,AT2G43750,AT2G26980,AT3G45300,AT2G47700,AT3G49790,AT3G22460,AT5G43940,AT1G49200,AT3G18773,AT1G23310,AT1G09430,AT1G09570,AT3G14130,AT4G14880,AT3G60130,AT3G54360,AT5G47040,AT1G60140,AT2G42590,AT5G63160,AT5G48160,AT4G29220,AT2G04690,AT1G58180,AT5G65430,AT3G61440,AT5G58950,AT2G33740…
GO:0016616	2.39254	0.00405	175	67	4	0.06	0.023	GO:0016616	MF	5	oxidoreductase activity, acting on the CH-OH group of donors, NAD or NADP as acceptor	4	AT5G14780,AT1G65930,AT3G07690,AT5G43940
GO:0004371	2.36856	0.00428	2	11	1	0.091	0.5	GO:0004371	MF	38	glycerone kinase activity	1	AT1G48430
GO:0046914	2.34969	0.00447	2182	196	28	0.143	0.013	GO:0046914	MF	33	transition metal ion binding	4	AT1G03090,AT4G29890,AT1G65930,AT4G34030,AT5G16150,AT1G37130,AT5G18170,AT4G22750,AT2G47700,AT5G43940,AT1G49200,AT3G18773,AT3G54360,AT5G63160,AT5G48160,AT1G58180,AT3G61440,AT2G33740,AT1G12230,AT3G06850,AT2G41560,AT2G17450,AT1G45976,AT5G35330,AT1G75130,AT5G28050,AT5G51450,AT1G12440
GO:0004607	2.33068	0.00467	6	4	1	0.25	0.167	GO:0004607	MF	16	phosphatidylcholine-sterol O-acyltransferase activity	4	AT4G19860
GO:0004485	2.33068	0.00467	1	25	1	0.04	1	GO:0004485	MF	5	methylcrotonoyl-CoA carboxylase activity	5	AT1G03090
GO:0019213	2.23359	0.00584	15	2	1	0.5	0.067	GO:0019213	MF	30	deacetylase activity	1	AT1G08460
GO:0033558	2.23359	0.00584	15	2	1	0.5	0.067	GO:0033558	MF	30	protein deacetylase activity	2	AT1G08460
GO:0004407	2.23359	0.00584	15	2	1	0.5	0.067	GO:0004407	MF	30	histone deacetylase activity	2	AT1G08460
GO:0016649	2.23359	0.00584	1	31	1	0.032	1	GO:0016649	MF	15	oxidoreductase activity, acting on the CH-NH group of donors, quinone or similar compound as acceptor	1	AT2G43400
GO:0004174	2.23359	0.00584	1	31	1	0.032	1	GO:0004174	MF	15	electron-transferring-flavoprotein dehydrogenase activity	2	AT2G43400
GO:0009881	2.21753	0.00606	10	148	2	0.014	0.2	GO:0009881	MF	20	photoreceptor activity	1	AT1G09570,AT1G04400
GO:0042803	2.21538	0.00609	89	148	4	0.027	0.045	GO:0042803	MF	39	protein homodimerization activity	1	AT2G21240,AT1G09570,AT5G48160,AT1G04400
GO:0009703	2.15428	0.00701	1	37	1	0.027	1	GO:0009703	MF	5	nitrate reductase (NADH) activity	5	AT1G37130
GO:0004805	2.12263	0.00754	16	100	2	0.02	0.125	GO:0004805	MF	14	trehalose-phosphatase activity	2	AT1G23870,AT1G60140
GO:0016874	2.00087	0.00998	488	195	10	0.051	0.02	GO:0016874	MF	5	ligase activity	2	AT1G63800,AT1G03090,AT4G34030,AT2G47700,AT2G21950,AT1G09430,AT1G64230,AT5G65010,AT5G23050,AT5G51450
GO:0008470	1.98716	0.0103	1	56	1	0.018	1	GO:0008470	MF	13	isovaleryl-CoA dehydrogenase activity	2	AT3G45300
GO:0036094	1.94692	0.0113	3551	187	37	0.198	0.01	GO:0036094	MF	33	small molecule binding	1	AT5G14780,AT5G58800,AT1G48430,AT3G51840,AT1G03090,AT1G65930,AT5G16150,AT1G37130,AT5G18170,AT3G07690,AT1G20560,AT2G43750,AT5G24520,AT2G26980,AT3G45300,AT3G49790,AT3G22460,AT5G43940,AT1G23310,AT1G09430,AT1G09570,AT3G14130,AT4G14880,AT5G47040,AT2G42590,AT5G59800,AT4G29220,AT2G04690,AT5G65430,AT3G61440,AT5G58950,AT1G64660,AT2G25090,AT2G41560,AT3G56050,AT4G10610,AT1G07200
GO:0016847	1.9431	0.0114	25	79	2	0.025	0.08	GO:0016847	MF	5	1-aminocyclopropane-1-carboxylate synthase activity	4	AT2G43750,AT1G23310
GO:0009045	1.91009	0.0123	1	66	1	0.015	1	GO:0009045	MF	59	xylose isomerase activity	1	AT5G57655
GO:0080007	1.90309	0.0125	1	67	1	0.015	1	GO:0080007	MF	55	S-nitrosoglutathione reductase activity	2	AT5G43940
GO:0051903	1.90309	0.0125	1	67	1	0.015	1	GO:0051903	MF	5	S-(hydroxymethyl)glutathione dehydrogenase activity	5	AT5G43940
GO:0045181	1.87943	0.0132	2	35	1	0.029	0.5	GO:0045181	MF	5	glutamate synthase activity, NADH or NADPH as acceptor	5	AT5G16150
GO:0016040	1.87943	0.0132	2	35	1	0.029	0.5	GO:0016040	MF	5	glutamate synthase (NADH) activity	6	AT5G16150
GO:0052692	1.8729	0.0134	3	24	1	0.042	0.333	GO:0052692	MF	4	raffinose alpha-galactosidase activity	2	AT3G56950
GO:0004679	1.86646	0.0136	2	36	1	0.028	0.5	GO:0004679	MF	37	AMP-activated protein kinase activity	1	AT5G21170
GO:0043546	1.85387	0.014	2	37	1	0.027	0.5	GO:0043546	MF	33	molybdopterin cofactor binding	3	AT1G37130
GO:0008940	1.85387	0.014	2	37	1	0.027	0.5	GO:0008940	MF	5	nitrate reductase activity	4	AT1G37130
GO:0046857	1.85387	0.014	2	37	1	0.027	0.5	GO:0046857	MF	5	oxidoreductase activity, acting on other nitrogenous compounds as donors, with NAD or NADP as acceptor	4	AT1G37130
GO:0016638	1.84771	0.0142	55	39	2	0.051	0.036	GO:0016638	MF	5	oxidoreductase activity, acting on the CH-NH2 group of donors	3	AT5G16150,AT5G18170
GO:0004353	1.82974	0.0148	2	39	1	0.026	0.5	GO:0004353	MF	5	glutamate dehydrogenase [NAD(P)+] activity	5	AT5G18170
GO:0016747	1.81816	0.0152	227	178	6	0.034	0.026	GO:0016747	MF	16	transferase activity, transferring acyl groups other than amino-acyl groups	2	AT4G19860,AT2G39000,AT2G06025,AT5G63160,AT3G06850,AT4G28030
GO:0031516	1.79588	0.016	1	86	1	0.012	1	GO:0031516	MF	20	far-red light photoreceptor activity	3	AT1G09570
GO:0008270	1.77469	0.0168	1501	196	20	0.102	0.013	GO:0008270	MF	33	zinc ion binding	5	AT4G34030,AT5G18170,AT4G22750,AT2G47700,AT5G43940,AT1G49200,AT3G18773,AT3G54360,AT5G63160,AT5G48160,AT1G58180,AT1G12230,AT3G06850,AT2G41560,AT2G17450,AT1G45976,AT5G35330,AT5G28050,AT5G51450,AT1G12440
GO:0004450	1.74232	0.0181	3	32	1	0.031	0.333	GO:0004450	MF	5	isocitrate dehydrogenase (NADP+) activity	6	AT1G65930
GO:0016811	1.73755	0.0183	47	2	1	0.5	0.021	GO:0016811	MF	30	hydrolase activity, acting on carbon-nitrogen (but not peptide) bonds, in linear amides	1	AT1G08460
GO:0019203	1.73283	0.0185	25	100	2	0.02	0.08	GO:0019203	MF	14	carbohydrate phosphatase activity	1	AT1G23870,AT1G60140
GO:0016879	1.72125	0.019	366	195	8	0.041	0.022	GO:0016879	MF	5	ligase activity, forming carbon-nitrogen bonds	3	AT1G63800,AT1G03090,AT4G34030,AT2G47700,AT2G21950,AT1G64230,AT5G65010,AT5G51450
GO:0016491	1.71897	0.0191	1665	180	20	0.111	0.012	GO:0016491	MF	5	oxidoreductase activity	2	AT5G14780,AT5G58800,AT1G08570,AT3G51840,AT1G11530,AT4G29890,AT2G43400,AT1G65930,AT5G16150,AT1G37130,AT5G18170,AT3G07690,AT3G45300,AT5G43940,AT3G14130,AT3G13450,AT2G04690,AT3G06850,AT1G64500,AT1G75130
GO:0043168	1.65956	0.0219	2807	187	30	0.16	0.011	GO:0043168	MF	33	anion binding	2	AT5G58800,AT1G48430,AT3G51840,AT1G03090,AT5G16150,AT1G37130,AT5G18170,AT1G20560,AT2G43750,AT2G26980,AT3G45300,AT3G49790,AT3G22460,AT1G23310,AT1G09430,AT1G09570,AT3G14130,AT4G14880,AT5G47040,AT2G42590,AT4G29220,AT2G04690,AT5G65430,AT3G61440,AT5G58950,AT1G64660,AT2G25090,AT2G41560,AT3G56050,AT1G07200
GO:0043169	1.64782	0.0225	2909	196	32	0.163	0.011	GO:0043169	MF	33	cation binding	2	AT1G03090,AT4G29890,AT1G65930,AT4G34030,AT5G16150,AT1G37130,AT5G18170,AT4G22750,AT2G47700,AT5G43940,AT1G49200,AT3G18773,AT3G60130,AT3G54360,AT1G60140,AT2G42590,AT5G63160,AT5G48160,AT1G58180,AT3G61440,AT2G33740,AT1G12230,AT3G06850,AT2G41560,AT2G17450,AT1G45976,AT5G35330,AT1G75130,AT5G28050,AT3G55260,AT5G51450,AT1G12440
GO:0004367	1.64397	0.0227	3	41	1	0.024	0.333	GO:0004367	MF	5	glycerol-3-phosphate dehydrogenase [NAD+] activity	5	AT3G07690
GO:0051219	1.61979	0.024	22	132	2	0.015	0.091	GO:0051219	MF	9	phosphoprotein binding	1	AT2G42590,AT5G65430
GO:0045309	1.61979	0.024	22	132	2	0.015	0.091	GO:0045309	MF	9	protein phosphorylated amino acid binding	2	AT2G42590,AT5G65430
GO:0042802	1.61261	0.0244	210	148	5	0.034	0.024	GO:0042802	MF	39	identical protein binding	1	AT2G21240,AT5G28770,AT1G09570,AT5G48160,AT1G04400
GO:0016860	1.6073	0.0247	44	66	2	0.03	0.045	GO:0016860	MF	52	intramolecular oxidoreductase activity	1	AT1G11530,AT5G57655
GO:0016657	1.6038	0.0249	2	67	1	0.015	0.5	GO:0016657	MF	55	oxidoreductase activity, acting on NADH or NADPH, nitrogenous group as acceptor	1	AT5G43940
GO:0050017	1.59346	0.0255	1	138	1	0.007	1	GO:0050017	MF	5	L-3-cyanoalanine synthase activity	4	AT3G61440
GO:0004157	1.58336	0.0261	1	141	1	0.007	1	GO:0004157	MF	43	dihydropyrimidinase activity	1	AT5G12200
GO:0015930	1.5784	0.0264	4	35	1	0.029	0.25	GO:0015930	MF	5	glutamate synthase activity	4	AT5G16150
GO:0043754	1.55909	0.0276	1	150	1	0.007	1	GO:0043754	MF	16	dihydrolipoyllysine-residue (2-methylpropanoyl)transferase activity	3	AT3G06850
GO:0004147	1.55909	0.0276	1	150	1	0.007	1	GO:0004147	MF	50	dihydrolipoamide branched chain acyltransferase activity	1	AT3G06850
GO:0003826	1.55909	0.0276	1	150	1	0.007	1	GO:0003826	MF	5	alpha-ketoacid dehydrogenase activity	3	AT3G06850
GO:0018826	1.55596	0.0278	1	151	1	0.007	1	GO:0018826	MF	5	methionine gamma-lyase activity	4	AT1G64660
GO:0016661	1.55284	0.028	4	37	1	0.027	0.25	GO:0016661	MF	5	oxidoreductase activity, acting on other nitrogenous compounds as donors	3	AT1G37130
GO:0003997	1.54516	0.0285	7	22	1	0.045	0.143	GO:0003997	MF	3	acyl-CoA oxidase activity	1	AT3G51840
GO:0051540	1.54363	0.0286	88	35	2	0.057	0.023	GO:0051540	MF	48	metal cluster binding	1	AT4G29890,AT5G16150
GO:0051536	1.54363	0.0286	88	35	2	0.057	0.023	GO:0051536	MF	48	iron-sulfur cluster binding	2	AT4G29890,AT5G16150
GO:0047652	1.53462	0.0292	1	158	1	0.006	1	GO:0047652	MF	10	allantoate deiminase activity	1	AT4G20070
GO:0046872	1.52288	0.03	2727	196	30	0.153	0.011	GO:0046872	MF	33	metal ion binding	3	AT1G03090,AT4G29890,AT1G65930,AT4G34030,AT5G16150,AT1G37130,AT5G18170,AT4G22750,AT2G47700,AT5G43940,AT1G49200,AT3G18773,AT3G54360,AT1G60140,AT2G42590,AT5G63160,AT5G48160,AT1G58180,AT3G61440,AT2G33740,AT1G12230,AT3G06850,AT2G41560,AT2G17450,AT1G45976,AT5G35330,AT1G75130,AT5G28050,AT5G51450,AT1G12440
GO:0015334	1.51145	0.0308	1	168	1	0.006	1	GO:0015334	MF	8	high affinity oligopeptide transporter activity	3	AT2G02040
GO:0008374	1.50724	0.0311	40	4	1	0.25	0.025	GO:0008374	MF	16	O-acyltransferase activity	3	AT4G19860
GO:0004557	1.50446	0.0313	7	24	1	0.042	0.143	GO:0004557	MF	4	alpha-galactosidase activity	1	AT3G56950
GO:0015198	1.46218	0.0345	21	168	2	0.012	0.095	GO:0015198	MF	8	oligopeptide transporter activity	2	AT3G17650,AT2G02040
GO:0019904	1.44491	0.0359	27	132	2	0.015	0.074	GO:0019904	MF	58	protein domain specific binding	1	AT2G42590,AT5G65430
GO:0004089	1.43415	0.0368	23	157	2	0.013	0.087	GO:0004089	MF	45	carbonate dehydratase activity	1	AT1G58180,AT2G41560
GO:0016885	1.42829	0.0373	8	25	1	0.04	0.125	GO:0016885	MF	5	ligase activity, forming carbon-carbon bonds	3	AT1G03090
GO:0016421	1.42829	0.0373	8	25	1	0.04	0.125	GO:0016421	MF	5	CoA carboxylase activity	4	AT1G03090
GO:0016208	1.41117	0.0388	5	42	1	0.024	0.2	GO:0016208	MF	33	AMP binding	1	AT1G20560
GO:0004620	1.39362	0.0404	52	4	1	0.25	0.019	GO:0004620	MF	53	phospholipase activity	1	AT4G19860
GO:0047958	1.35952	0.0437	3	79	1	0.013	0.333	GO:0047958	MF	23	glycine:2-oxoglutarate aminotransferase activity	1	AT1G23310
GO:0009883	1.32148	0.0477	3	86	1	0.012	0.333	GO:0009883	MF	20	red or far-red light photoreceptor activity	2	AT1G09570
GO:0004448	1.31785	0.0481	8	32	1	0.031	0.125	GO:0004448	MF	5	isocitrate dehydrogenase activity	5	AT1G65930
GO:0015197	1.31426	0.0485	25	168	2	0.012	0.08	GO:0015197	MF	8	peptide transporter activity	1	AT3G17650,AT2G02040
GO:0030151	1.31069	0.0489	7	37	1	0.027	0.143	GO:0030151	MF	33	molybdenum ion binding	5	AT1G37130
#INFO: PARAMETERS: sort_by_structure = 1
#INFO: PARAMETERS: user_thr = 1.00
#INFO: PARAMETERS: fdr = 1
#INFO: PARAMETERS: significant = 1
#INFO: PARAMETERS: ordered_queries = 1
#INFO: PARAMETERS: organism = athaliana
#INFO: User: g:Profiler web interface
#INFO: Host: vm002
#INFO: Time: 2014-7-12 1:47:53
#INFO: Effective domain size for GO: 27369
#INFO: Effective domain size for BIOGRID: 5399
#INFO:
#INFO: --- Gene names and descriptions
#INFO:
#INFO: QUERY: At1g63800 UBC5 ubiquitin-conjugating enzyme E2 5 [Source:EMBL;Acc:AEE34149.1]
#INFO: QUERY: At1g08460 HDA08 histone deacetylase 8 [Source:EMBL;Acc:AEE28294.1]
#INFO: QUERY: At1g56220 AT1G56220 dormancy/auxin associated protein [Source:EMBL;Acc:AEE33364.1]
#INFO: QUERY: At4g19860 AT4G19860 Lecithine-cholesterol acyltransferase-like 4 [Source:EMBL;Acc:AEE84235.1]
#INFO: QUERY: At2g46220 AT2G46220 uncharacterized protein [Source:EMBL;Acc:AEC10658.1]
#INFO: QUERY: At5g14780 FDH Formate dehydrogenase [Source:EMBL;Acc:AED92076.1]
#INFO: QUERY: At2g21240 BPC4 basic pentacysteine 4 [Source:EMBL;Acc:AEC07148.1]
#INFO: QUERY: At1g19660 AT1G19660 putative wound-responsive protein [Source:EMBL;Acc:AEE29880.1]
#INFO: QUERY: At2g25280 AT2G25280 uncharacterized protein [Source:EMBL;Acc:AEC07679.1]
#INFO: QUERY: At5g58800 AT5G58800 quinone reductase-like protein [Source:EMBL;Acc:AED97106.1]
#INFO: QUERY: At1g48430 AT1G48430 Dihydroxyacetone kinase [Source:EMBL;Acc:AEE32291.1]
#INFO: QUERY: At1g27150 AT1G27150 StaR-like protein domain-containing protein [Source:EMBL;Acc:AEE30787.1]
#INFO: QUERY: At4g05070 AT4G05070 Wound-responsive family protein [Source:EMBL;Acc:AEE82473.1]
#INFO: QUERY: At1g55000 AT1G55000 invertase/pectin methylesterase inhibitor family protein [Source:EMBL;Acc:AEE33173.1]
#INFO: QUERY: At4g15545 AT4G15545 uncharacterized protein [Source:EMBL;Acc:AEE83623.1]
#INFO: QUERY: At5g05480 AT5G05480 Peptide-N4-(N-acetyl-beta-glucosaminyl)asparagine amidase A protein [Source:EMBL;Acc:AED90878.1]
#INFO: QUERY: At1g08570 ACHT4 thioredoxin-like 1-1 [Source:EMBL;Acc:AEE28310.1]
#INFO: QUERY: At4g36400 AT4G36400 D-2-hydroxyglutarate dehydrogenase [Source:EMBL;Acc:AEE86652.1]
#INFO: QUERY: At5g16660 AT5G16660 uncharacterized protein [Source:EMBL;Acc:AED92323.1]
#INFO: QUERY: At1g80440 AT1G80440 F-box/kelch-repeat protein [Source:EMBL;Acc:AEE36405.1]
#INFO: QUERY: At2g39000 AT2G39000 Acyl-CoA N-acyltransferases-containing protein [Source:EMBL;Acc:AEC09625.1]
#INFO: QUERY: At3g51840 ATSCX acyl-coenzyme A oxidase 4 [Source:EMBL;Acc:AEE78851.1]
#INFO: QUERY: At1g11530 ATCXXS1 thioredoxin-like protein CXXS1 [Source:EMBL;Acc:AEE28748.1]
#INFO: QUERY: At3g56950 SIP2 putative aquaporin SIP2-1 [Source:EMBL;Acc:AEE79591.1]
#INFO: QUERY: At1g03090 MCCA methylcrotonoyl-CoA carboxylase subunit alpha [Source:EMBL;Acc:AEE27528.1]
#INFO: QUERY: At5g63190 AT5G63190 MA3 domain-containing protein [Source:EMBL;Acc:AED97717.1]
#INFO: QUERY: At3g07350 AT3G07350 uncharacterized protein [Source:EMBL;Acc:AEE74531.1]
#INFO: QUERY: At4g29890 AT4G29890 choline monooxygenase [Source:EMBL;Acc:AEE85689.1]
#INFO: QUERY: At5g24735 AT5G24735 other RNA.[Source:TAIR;Acc:AT5G24735]
#INFO: QUERY: At1g72820 AT1G72820 Mitochondrial substrate carrier family protein [Source:EMBL;Acc:AEE35376.1]
#INFO: QUERY: At2g43400 ETFQO electron-transferring-flavoprotein dehydrogenase [Source:EMBL;Acc:AEC10261.1]
#INFO: QUERY: At1g65930 CICDH isocitrate dehydrogenase [Source:EMBL;Acc:AEE34442.1]
#INFO: QUERY: At4g34030 MCCB methylcrotonoyl-CoA carboxylase beta chain [Source:EMBL;Acc:AEE86312.1]
#INFO: QUERY: At5g59830 AT5G59830 uncharacterized protein [Source:EMBL;Acc:AED97239.1]
#INFO: QUERY: At5g16150 PGLCT Plastidic glucose transporter 4 [Source:EMBL;Acc:AED92255.1]
#INFO: QUERY: At5g21170 AKINBETA1 SNF1-related protein kinase regulatory subunit beta-1 [Source:EMBL;Acc:AED92944.1]
#INFO: QUERY: At1g37130 NR Nitrate reductase (NADH) [Source:EMBL;Acc:AEE31891.1]
#INFO: QUERY: At1g64720 CP5 Polyketide cyclase/dehydrase and lipid transport-like protein [Source:EMBL;Acc:AEE34278.1]
#INFO: QUERY: At5g18170 GDH1 glutamate dehydrogenase 1 [Source:EMBL;Acc:AED92515.1]
#INFO: QUERY: At1g35460 AT1G35460 transcription factor bHLH80 [Source:EMBL;Acc:AEE31795.1]
#INFO: QUERY: At3g07690 AT3G07690 6-phosphogluconate dehydrogenase-like protein [Source:EMBL;Acc:AEE74587.1]
#INFO: QUERY: At1g20560 AAE1 acyl activating enzyme 1 [Source:EMBL;Acc:AEE29987.1]
#INFO: QUERY: At4g22750 AT4G22750 putative S-acyltransferase [Source:EMBL;Acc:AEE84652.1]
#INFO: QUERY: At1g80920 J8 chaperone protein dnaJ 8 [Source:EMBL;Acc:AEE36467.1]
#INFO: QUERY: At3g06380 ATTLP9 tubby-like F-box protein 9 [Source:EMBL;Acc:AEE74384.1]
#INFO: QUERY: At3g19030 AT3G19030 uncharacterized protein [Source:EMBL;Acc:AEE76185.1]
#INFO: QUERY: At5g28770 ATBZIP63 bZIP transcription factor-like protein [Source:EMBL;Acc:AED93834.1]
#INFO: QUERY: At4g15990 AT4G15990 uncharacterized protein [Source:EMBL;Acc:AEE83678.1]
#INFO: QUERY: At3g29240 AT3G29240 uncharacterized protein [Source:EMBL;Acc:AEE77555.1]
#INFO: QUERY: At2g43750 OASB cysteine synthase [Source:EMBL;Acc:AEC10318.1]
#INFO: QUERY: At2g39570 AT2G39570 ACT domain-containing protein [Source:EMBL;Acc:AEC09695.1]
#INFO: QUERY: At5g24520 URM23 protein TRANSPARENT TESTA GLABRA 1 [Source:EMBL;Acc:AED93321.1]
#INFO: QUERY: At3g17650 YSL5 putative metal-nicotianamine transporter YSL5 [Source:EMBL;Acc:AEE75985.1]
#INFO: QUERY: At3g13062 AT3G13062 lipid-binding START domain-containing protein [Source:EMBL;Acc:AEE75288.1]
#INFO: QUERY: At2g26980 CIPK3 CBL-interacting serine/threonine-protein kinase 3 [Source:EMBL;Acc:AEC07916.1]
#INFO: QUERY: At3g45300 IVD isovaleryl-CoA-dehydrogenase [Source:EMBL;Acc:AEE78020.1]
#INFO: QUERY: At2g47700 RFI2 RING/U-box domain-containing protein [Source:EMBL;Acc:AEC10878.1]
#INFO: QUERY: At3g49790 AT3G49790 Carbohydrate-binding protein [Source:EMBL;Acc:AEE78590.1]
#INFO: QUERY: At4g38460 GGR geranylgeranyl diphosphate synthase, type II [Source:EMBL;Acc:AEE86930.1]
#INFO: QUERY: At1g73380 AT1G73380 uncharacterized protein [Source:EMBL;Acc:AEE35452.1]
#INFO: QUERY: At1g49500 AT1G49500 uncharacterized protein [Source:EMBL;Acc:AEE32436.1]
#INFO: QUERY: At4g36850 AT4G36850 PQ-loop repeat family protein / transmembrane family protein [Source:EMBL;Acc:AEE86709.1]
#INFO: QUERY: At3g22460 OASA2 cysteine synthase A [Source:EMBL;Acc:AEE76642.1]
#INFO: QUERY: At5g60620 GPAT9 glycerol-3-phosphate acyltransferase 9 [Source:EMBL;Acc:AED97358.1]
#INFO: QUERY: At5g63470 NF-YC4 nuclear transcription factor Y subunit C-4 [Source:EMBL;Acc:AED97756.1]
#INFO: QUERY: At5g57655 AT5G57655 xylose isomerase [Source:EMBL;Acc:AED96931.1]
#INFO: QUERY: At5g43940 ATGSNOR1 alcohol dehydrogenase class-3 [Source:EMBL;Acc:AED95034.1]
#INFO: QUERY: At5g40890 ATCLC-A chloride channel protein CLC-a [Source:EMBL;Acc:AED94613.1]
#INFO: QUERY: At1g49170 AT1G49170 uncharacterized protein [Source:EMBL;Acc:AEE32399.1]
#INFO: QUERY: At2g21950 SKIP6 F-box/kelch-repeat protein SKIP6 [Source:EMBL;Acc:AEC07245.1]
#INFO: QUERY: At5g18630 AT5G18630 alpha/beta-hydrolase domain-containing protein [Source:EMBL;Acc:AED92589.1]
#INFO: QUERY: At1g49200 AT1G49200 RING-H2 finger protein ATL75 [Source:EMBL;Acc:AEE32404.1]
#INFO: QUERY: At1g02305 AT1G02305 putative cathepsin B-like cysteine protease [Source:EMBL;Acc:AEE27413.1]
#INFO: QUERY: At5g56100 AT5G56100 glycine-rich protein / oleosin [Source:EMBL;Acc:AED96721.1]
#INFO: QUERY: At3g23640 HGL1 heteroglycan glucosidase 1 [Source:EMBL;Acc:AEE76794.1]
#INFO: QUERY: At3g18773 AT3G18773 RING-H2 finger protein ATL77 [Source:EMBL;Acc:AEE76145.1]
#INFO: QUERY: At1g53170 ATERF-8 ethylene-responsive transcription factor 8 [Source:EMBL;Acc:AEE32902.1]
#INFO: QUERY: At1g53280 AT1G53280 4-methyl-5(b-hydroxyethyl)-thiazole monophosphate biosynthesis [Source:EMBL;Acc:AEE32916.1]
#INFO: QUERY: At1g23310 GGAT1 glutamate:glyoxylate aminotransferase [Source:EMBL;Acc:AEE30371.1]
#INFO: QUERY: At1g23870 ATTPS9 putative alpha,alpha-trehalose-phosphate synthase [UDP-forming] 9 [Source:EMBL;Acc:AEE30444.1]
#INFO: QUERY: At5g03230 AT5G03230 uncharacterized protein [Source:EMBL;Acc:AED90573.1]
#INFO: QUERY: At3g09470 AT3G09470 UNC93-like protein [Source:EMBL;Acc:AEE74771.1]
#INFO: QUERY: At3g16190 AT3G16190 Isochorismatase family protein [Source:EMBL;Acc:AEE75782.1]
#INFO: QUERY: At1g09430 ACLA-3 ATP-citrate lyase A-3 [Source:EMBL;Acc:AEE28442.1]
#INFO: QUERY: At5g63195 AT5G63195 other RNA.[Source:TAIR;Acc:AT5G63195]
#INFO: QUERY: At1g09570 PHYA phytochrome A [Source:EMBL;Acc:AEE28463.1]
#INFO: QUERY: At3g14130 AT3G14130 Aldolase-type TIM barrel family protein [Source:EMBL;Acc:AEE75475.1]
#INFO: QUERY: At5g24490 AT5G24490 putative 30S ribosomal protein [Source:EMBL;Acc:AED93316.1]
#INFO: QUERY: At2g06025 AT2G06025 acyl-CoA N-acyltransferases-like protein [Source:EMBL;Acc:AEC05996.1]
#INFO: QUERY: At4g14880 OLD3 cysteine synthase [Source:EMBL;Acc:AEE83515.1]
#INFO: QUERY: At3g60130 BGLU16 beta glucosidase 16 [Source:EMBL;Acc:AEE80016.1]
#INFO: QUERY: At4g29905 AT4G29905 uncharacterized protein [Source:EMBL;Acc:AEE85691.1]
#INFO: QUERY: At3g54360 AT3G54360 zinc ion binding protein [Source:EMBL;Acc:AEE79220.1]
#INFO: QUERY: At5g47040 LON2 ATP-dependent Lon protease [Source:EMBL;Acc:AED95460.1]
#INFO: QUERY: At2g43330 ATINT1 putative inositol transporter 1 [Source:EMBL;Acc:AEC10252.1]
#INFO: QUERY: At5g16370 AAE5 acyl activating enzyme 5 [Source:EMBL;Acc:AED92284.1]
#INFO: QUERY: At5g19860 AT5G19860 uncharacterized protein [Source:EMBL;Acc:AED92758.1]
#INFO: QUERY: At3g48530 KING1 SNF1-related protein kinase regulatory subunit gamma 1 [Source:EMBL;Acc:AEE78427.1]
#INFO: QUERY: At1g15740 AT1G15740 leucine-rich repeat-containing protein [Source:EMBL;Acc:AEE29355.1]
#INFO: QUERY: At1g60140 ATTPS10 putative alpha,alpha-trehalose-phosphate synthase [UDP-forming] 10 [Source:EMBL;Acc:AEE33662.1]
#INFO: QUERY: At1g26670 VTI1B vesicle transport v-SNARE 12 [Source:EMBL;Acc:AEE30719.1]
#INFO: QUERY: At2g14878 AT2G14878 N/A
#INFO: QUERY: At1g64230 UBC28 ubiquitin-conjugating enzyme E2 28 [Source:EMBL;Acc:AEE34213.1]
#INFO: QUERY: At1g17120 CAT8 cationic amino acid transporter 8 [Source:EMBL;Acc:AEE29544.1]
#INFO: QUERY: At2g42590 GRF9 14-3-3-like protein GF14 mu [Source:EMBL;Acc:AEC10144.1]
#INFO: QUERY: At1g29040 AT1G29040 uncharacterized protein [Source:EMBL;Acc:AEE31034.1]
#INFO: QUERY: At5g63160 BT1 BTB and TAZ domain protein 1 [Source:EMBL;Acc:AED97712.1]
#INFO: QUERY: At5g59960 AT5G59960 uncharacterized protein [Source:EMBL;Acc:AED97259.1]
#INFO: QUERY: At2g14910 AT2G14910 uncharacterized protein [Source:EMBL;Acc:AEC06350.1]
#INFO: QUERY: At3g48590 HAP5A nuclear transcription factor Y subunit C-1 [Source:EMBL;Acc:AEE78434.1]
#INFO: QUERY: At2g20230 AT2G20230 Tetraspanin family protein [Source:EMBL;Acc:AEC06983.1]
#INFO: QUERY: At5g59800 MBD7 methyl-CPG-binding domain 7 protein [Source:EMBL;Acc:AED97235.1]
#INFO: QUERY: At3g14990 AT3G14990 class I glutamine amidotransferase domain-containing protein [Source:EMBL;Acc:AEE75600.1]
#INFO: QUERY: At5g48160 OBE2 OBERON 2 protein [Source:EMBL;Acc:AED95627.1]
#INFO: QUERY: At4g29220 PFK1 6-phosphofructokinase 1 [Source:EMBL;Acc:AEE85604.1]
#INFO: QUERY: At3g13450 DIN4 2-oxoisovalerate dehydrogenase E1 component, beta subunit [Source:EMBL;Acc:AEE75357.1]
#INFO: QUERY: At2g37478 CPUORF52 uncharacterized protein [Source:EMBL;Acc:AEC09405.1]
#INFO: QUERY: At2g04690 AT2G04690 Pyridoxamine 5'-phosphate oxidase family protein [Source:EMBL;Acc:AEC05857.1]
#INFO: QUERY: At4g24800 AT4G24800 MA3 domain-containing protein [Source:EMBL;Acc:AEE84961.1]
#INFO: QUERY: At3g01690 AT3G01690 alpha/beta-hydrolase domain-containing protein [Source:EMBL;Acc:AEE73703.1]
#INFO: QUERY: At1g58180 BCA6 beta carbonic anhydrase 6 [Source:EMBL;Acc:AEE33508.1]
#INFO: QUERY: At3g15780 AT3G15780 uncharacterized protein [Source:EMBL;Acc:AEE75726.1]
#INFO: QUERY: At1g75380 ATBBD1 bifunctional nuclease in basal defense response 1 [Source:EMBL;Acc:AEE35711.1]
#INFO: QUERY: At4g27450 AT4G27450 aluminum induced protein with YGL and LRDR motifs [Source:EMBL;Acc:AEE85344.1]
#INFO: QUERY: At5g02840 LCL1 protein LHY/CCA1-like 1 [Source:EMBL;Acc:AED90526.1]
#INFO: QUERY: At1g06110 SKIP16 F-box protein SKIP16 [Source:EMBL;Acc:AEE27940.1]
#INFO: QUERY: At1g23390 AT1G23390 Kelch repeat-containing F-box protein [Source:EMBL;Acc:AEE30382.1]
#INFO: QUERY: At3g03150 AT3G03150 uncharacterized protein [Source:EMBL;Acc:AEE73907.1]
#INFO: QUERY: At2g03890 ATPI4K GAMMA 7 phosphoinositide 4-kinase gamma 7 [Source:EMBL;Acc:AEC05764.1]
#INFO: QUERY: At5g44572 AT5G44572 uncharacterized protein [Source:EMBL;Acc:AED95129.1]
#INFO: QUERY: At5g14390 AT5G14390 alpha/beta-hydrolasefamily protein [Source:EMBL;Acc:AED92025.1]
#INFO: QUERY: At5g65430 GRF8 14-3-3-like protein GF14 kappa [Source:EMBL;Acc:AED98054.1]
#INFO: QUERY: At3g03180 AT3G03180 Got1/Sft2-like vescicle transport protein [Source:EMBL;Acc:AEE73910.1]
#INFO: QUERY: At5g19120 AT5G19120 aspartyl protease family protein [Source:EMBL;Acc:AED92655.1]
#INFO: QUERY: At1g23050 AT1G23050 hydroxyproline-rich glycoprotein family protein [Source:EMBL;Acc:AEE30327.1]
#INFO: QUERY: At1g34630 AT1G34630 uncharacterized protein [Source:EMBL;Acc:AEE31730.1]
#INFO: QUERY: At5g05965 AT5G05965 uncharacterized protein [Source:EMBL;Acc:AED90946.1]
#INFO: QUERY: At3g61440 CYSC1 cysteine synthase C1 [Source:EMBL;Acc:AEE80205.1]
#INFO: QUERY: At5g65010 ASN2 asparagine synthetase 2 [Source:EMBL;Acc:AED97984.1]
#INFO: QUERY: At4g00752 AT4G00752 UBX domain-containing protein [Source:EMBL;Acc:AEE81930.1]
#INFO: QUERY: At5g12200 PYD2 pyrimidine 2 [Source:EMBL;Acc:AED91773.1]
#INFO: QUERY: At5g58950 AT5G58950 protein kinase family protein [Source:EMBL;Acc:AED97120.1]
#INFO: QUERY: At3g18215 AT3G18215 uncharacterized protein [Source:EMBL;Acc:AEE76066.1]
#INFO: QUERY: At2g33740 CUTA protein CutA [Source:EMBL;Acc:AEC08877.1]
#INFO: QUERY: At1g12230 AT1G12230 transaldolase [Source:EMBL;Acc:AEE28853.1]
#INFO: QUERY: At5g10860 AT5G10860 CBS domain-containing protein [Source:EMBL;Acc:AED91603.1]
#INFO: QUERY: At3g15450 AT3G15450 aluminum induced protein with YGL and LRDR motif [Source:EMBL;Acc:AEE75677.1]
#INFO: QUERY: At1g04400 ATCRY2 cryptochrome 2 [Source:EMBL;Acc:AEE27693.1]
#INFO: QUERY: At5g66180 AT5G66180 S-adenosyl-L-methionine-dependent methyltransferase domain-containing protein [Source:EMBL;Acc:AED98173.1]
#INFO: QUERY: At3g06850 BCE2 2-oxoisovalerate dehydrogenase E2 component (dihydrolipoyl transacylase) [Source:EMBL;Acc:AEE74467.1]
#INFO: QUERY: At1g64660 ATMGL methionine gamma-lyase [Source:EMBL;Acc:AEE34271.1]
#INFO: QUERY: At2g25090 SNRK3.18 CBL-interacting serine/threonine-protein kinase 16 [Source:EMBL;Acc:AEC07656.1]
#INFO: QUERY: At5g20670 AT5G20670 uncharacterized protein [Source:EMBL;Acc:AED92874.1]
#INFO: QUERY: At2g16930 AT2G16930 Ribosomal protein L27 family protein [Source:EMBL;Acc:AEC06557.1]
#INFO: QUERY: At1g01240 AT1G01240 uncharacterized protein [Source:EMBL;Acc:AEE27260.1]
#INFO: QUERY: At4g02970 AT7SL-1 7SL RNA1 [Source:EMBL;Acc:AEE82255.1]
#INFO: QUERY: At2g41560 ACA4 Ca2+-transporting ATPase [Source:EMBL;Acc:AEC10000.1]
#INFO: QUERY: At4g20070 ATAAH allantoate deiminase [Source:EMBL;Acc:AEE84269.1]
#INFO: QUERY: At1g73920 AT1G73920 alpha/beta-hydrolase domain-containing protein [Source:EMBL;Acc:AEE35525.1]
#INFO: QUERY: At5g26200 AT5G26200 Mitochondrial substrate carrier family protein [Source:EMBL;Acc:AED93536.1]
#INFO: QUERY: At1g21770 AT1G21770 acyl-CoA N-acyltransferases-like protein [Source:EMBL;Acc:AEE30154.1]
#INFO: QUERY: At5g47720 AT5G47720 putative acetyl-CoA acetyltransferase, cytosolic 2 [Source:EMBL;Acc:AED95562.1]
#INFO: QUERY: At3g02770 AT3G02770 Regulator of ribonuclease-like protein 1 [Source:EMBL;Acc:AEE73858.1]
#INFO: QUERY: At5g08100 AT5G08100 Isoaspartyl peptidase/L-asparaginase 1 subunit beta [Source:EMBL;Acc:AED91246.1]
#INFO: QUERY: At3g56050 AT3G56050 Protein kinase family protein [Source:EMBL;Acc:AEE79471.1]
#INFO: QUERY: At2g26210 AT2G26210 Ankyrin repeat family protein [Source:EMBL;Acc:AEC07810.1]
#INFO: QUERY: At2g17450 RHA3A RING-H2 finger protein ATL44 [Source:EMBL;Acc:AEC06631.1]
#INFO: QUERY: At2g02040 ATPTR2 peptide transporter PTR2 [Source:EMBL;Acc:AEC05538.1]
#INFO: QUERY: At1g44770 AT1G44770 uncharacterized protein [Source:EMBL;Acc:AEE32048.1]
#INFO: QUERY: At5g59340 WOX2 WUSCHEL-related homeobox 2 [Source:EMBL;Acc:AED97173.1]
#INFO: QUERY: At5g23050 AAE17 acyl-activating enzyme 17 [Source:EMBL;Acc:AED93113.1]
#INFO: QUERY: At4g10610 ATRBP37 CTC-interacting domain 12 protein [Source:EMBL;Acc:AEE82908.1]
#INFO: QUERY: At1g64500 AT1G64500 glutaredoxin-like protein [Source:EMBL;Acc:AEE34247.1]
#INFO: QUERY: At1g45976 SBP1 S-ribonuclease binding protein 1 [Source:EMBL;Acc:AEE32123.1]
#INFO: QUERY: At4g11300 AT4G11300 uncharacterized protein [Source:EMBL;Acc:AEE82994.1]
#INFO: QUERY: At2g04795 AT2G04795 uncharacterized protein [Source:EMBL;Acc:AEC05867.1]
#INFO: QUERY: At5g35330 MBD2 methyl-CPG-binding domain protein 02 [Source:EMBL;Acc:AED93954.1]
#INFO: QUERY: At4g28030 AT4G28030 GCN5-related N-acetyltransferase (GNAT) family protein [Source:EMBL;Acc:AEE85424.1]
#INFO: QUERY: At1g71090 AT1G71090 auxin efflux carrier-like protein [Source:EMBL;Acc:AEE35160.1]
#INFO: QUERY: At1g75130 CYP721A1 cytochrome P450, family 721, subfamily A, polypeptide 1 [Source:EMBL;Acc:AEE35675.1]
#INFO: QUERY: At5g28050 AT5G28050 cytidine/deoxycytidylate deaminase-like protein [Source:EMBL;Acc:AED93769.1]
#INFO: QUERY: At5g15830 BZIP3 basic leucine-zipper 3 [Source:EMBL;Acc:AED92212.1]
#INFO: QUERY: At3g06780 AT3G06780 glycine-rich protein [Source:EMBL;Acc:AEE74458.1]
#INFO: QUERY: At3g55260 HEXO1 beta-hexosaminidase 1 [Source:EMBL;Acc:AEE79360.1]
#INFO: QUERY: At2g37480 AT2G37480 uncharacterized protein [Source:EMBL;Acc:AEC09407.1]
#INFO: QUERY: At4g23880 AT4G23880 uncharacterized protein [Source:EMBL;Acc:AEE84817.1]
#INFO: QUERY: At1g07200 AT1G07200 P-loop containing nucleoside triphosphate hydrolase domain and Clp-N motif-containing protein [Source:EMBL;Acc:AEE28091.1]
#INFO: QUERY: At1g25230 AT1G25230 purple acid phosphatase 4 [Source:EMBL;Acc:AEE30591.1]
#INFO: QUERY: At4g31510 AT4G31510 uncharacterized protein [Source:EMBL;Acc:AEE85922.1]
#INFO: QUERY: At1g52565 AT1G52565 uncharacterized protein [Source:EMBL;Acc:AEE32824.1]
#INFO: QUERY: At5g49360 BXL1 beta-xylosidase 1 [Source:EMBL;Acc:AED95802.1]
#INFO: QUERY: At3g57030 AT3G57030 strictosidine synthase family protein [Source:EMBL;Acc:AEE79601.1]
#INFO: QUERY: At5g64500 AT5G64500 major facilitator protein [Source:EMBL;Acc:AED97908.1]
#INFO: QUERY: At1g56280 ATDI19 drought-induced 19 protein [Source:EMBL;Acc:AEE33372.1]
#INFO: QUERY: At5g51450 RIN3 E3 ubiquitin protein ligase RIN3 [Source:EMBL;Acc:AED96082.1]
#INFO: QUERY: At1g12440 AT1G12440 zinc finger A20 and AN1 domain-containing stress-associated protein 1 [Source:EMBL;Acc:AEE28883.1]
#INFO: QUERY: At3g11100 AT3G11100 sequence-specific DNA binding transcription factor [Source:EMBL;Acc:AEE75002.1]
#INFO: QUERY: At5g17300 RVE1 myb family transcription factor [Source:EMBL;Acc:AED92410.1]
#INFO: QUERY: At4g38800 ATMTN1 methylthioadenosine nucleosidase 1 [Source:EMBL;Acc:AEE86976.1]
#INFO: QUERY: At5g47640 NF-YB2 nuclear transcription factor Y subunit B-2 [Source:EMBL;Acc:AED95545.1]
#INFO:
#INFO: --- BIOGRID neighbours
#INFO:
#INFO: BIOGRID NEIGHBOUR: NF-YA3 nuclear transcription factor Y subunit A-3 [Source:EMBL;Acc:AEE35377.1]
#INFO: BIOGRID NEIGHBOUR: NF-YB1 nuclear transcription factor Y subunit B-1 [Source:EMBL;Acc:AEC09603.1]
#INFO: BIOGRID NEIGHBOUR: ATKIN11 SNF1-related protein kinase catalytic subunit alpha KIN11 [Source:EMBL;Acc:AEE77544.1]
#INFO: BIOGRID NEIGHBOUR: AT5G38640 translation initiation factor eIF-2B delta subunit [Source:EMBL;Acc:AED94344.1]
#INFO: BIOGRID NEIGHBOUR: AT1G28050 zinc finger protein CONSTANS-LIKE 15 [Source:EMBL;Acc:AEE30906.1]
#INFO: BIOGRID NEIGHBOUR: NF-YA8 nuclear transcription factor Y subunit A-8 [Source:EMBL;Acc:AEE29611.1]
#INFO: BIOGRID NEIGHBOUR: NF-YA10 nuclear transcription factor Y subunit A-10 [Source:EMBL;Acc:AED91026.1]
#INFO: BIOGRID NEIGHBOUR: NF-YB8 nuclear transcription factor Y subunit B-8 [Source:EMBL;Acc:AEC09347.1]
#INFO: BIOGRID NEIGHBOUR: BZO2H1 bZIP transcription factor-like protein [Source:EMBL;Acc:AEE82207.1]
#INFO: BIOGRID NEIGHBOUR: LEC1 leafy cotyledon 1 transcription factor [Source:EMBL;Acc:AEE30179.1]
#INFO: BIOGRID NEIGHBOUR: GBF6 G-box binding factor 6 [Source:EMBL;Acc:AEE86397.1]
#INFO: BIOGRID NEIGHBOUR: NF-YC7 nuclear transcription factor Y subunit C-7 [Source:EMBL;Acc:AED95949.1]
#INFO: BIOGRID NEIGHBOUR: NF-YB3 nuclear transcription factor Y subunit B-3 [Source:EMBL;Acc:AEE83458.1]
#INFO: BIOGRID NEIGHBOUR: NF-YC2 nuclear transcription factor Y subunit C-2 [Source:EMBL;Acc:AEE33354.1]
#INFO: BIOGRID NEIGHBOUR: HAP2A nuclear transcription factor Y subunit A-1 [Source:EMBL;Acc:AED91820.1]
#INFO: BIOGRID NEIGHBOUR: NF-YC11 nuclear factor Y, subunit C11 [Source:EMBL;Acc:AEE75200.1]
#INFO: BIOGRID NEIGHBOUR: NF-YB4 nuclear transcription factor Y subunit B-4 [Source:EMBL;Acc:AEE28385.1]
#INFO: BIOGRID NEIGHBOUR: NF-YB6 nuclear transcription factor Y subunit B-6 [Source:EMBL;Acc:AED95549.1]
#INFO: BIOGRID NEIGHBOUR: AFT1 14-3-3-like protein GF14 lambda [Source:EMBL;Acc:AED91543.1]
#INFO: BIOGRID NEIGHBOUR: GRF1 14-3-3-like protein GF14 chi [Source:EMBL;Acc:AEE82709.1]
#INFO: BIOGRID NEIGHBOUR: CIB1 transcription factor bHLH63 [Source:EMBL;Acc:AEE86389.1]
#INFO: BIOGRID NEIGHBOUR: ATGRF2 growth-regulating factor 2 [Source:EMBL;Acc:AEE86833.1]
#INFO: BIOGRID NEIGHBOUR: ATBZIP9 basic leucine zipper 9 [Source:EMBL;Acc:AED93363.1]
#INFO: BIOGRID NEIGHBOUR: GF14 PI general regulatory factor 13 [Source:EMBL;Acc:AEE36083.1]
#INFO: BIOGRID NEIGHBOUR: NF-YB5 nuclear transcription factor Y subunit B-5 [Source:EMBL;Acc:AEC10890.1]
#INFO: BIOGRID NEIGHBOUR: COP1 E3 ubiquitin-protein ligase COP1 [Source:EMBL;Acc:AEC08766.1]
#INFO: BIOGRID NEIGHBOUR: MAPK6 mitogen-activated protein kinase 6 [Source:EMBL;Acc:AEC10325.1]
#INFO: BIOGRID NEIGHBOUR: NF-YC12 nuclear transcription factor Y subunit C-10 [Source:EMBL;Acc:AED94272.1]
#INFO: BIOGRID NEIGHBOUR: ATGRF3 growth-regulating factor 3 [Source:EMBL;Acc:AEC09248.1]
#INFO: BIOGRID NEIGHBOUR: NF-YB11 nuclear factor Y, subunit B11 [Source:EMBL;Acc:AEC08000.1]
#INFO: BIOGRID NEIGHBOUR: RGS1 regulator of G-protein signaling 1 [Source:EMBL;Acc:AEE77116.1]
#INFO: BIOGRID NEIGHBOUR: SNF4 sucrose nonfermenting 4-like protein [Source:EMBL;Acc:AEE28383.1]
#INFO: BIOGRID NEIGHBOUR: NF-YC6 nuclear transcription factor Y subunit C-6 [Source:EMBL;Acc:AED95950.1]
#INFO: BIOGRID NEIGHBOUR: UNE8 nuclear transcription factor Y subunit A-2 [Source:EMBL;Acc:AEE74280.1]
#INFO: BIOGRID NEIGHBOUR: HAP5C nuclear transcription factor Y subunit C-9 [Source:EMBL;Acc:AEE28377.1]
#INFO: BIOGRID NEIGHBOUR: BPC1 basic pentacysteine1 [Source:EMBL;Acc:AEC05522.1]
#INFO: BIOGRID NEIGHBOUR: ATGRF8 growth-regulating factor 8 [Source:EMBL;Acc:AEE84855.1]
#INFO: BIOGRID NEIGHBOUR: AT4G16360 SNF1-related protein kinase regulatory subunit beta-2 [Source:EMBL;Acc:AEE83736.1]
#INFO: BIOGRID NEIGHBOUR: PHYB phytochrome B [Source:EMBL;Acc:AEC06808.1]
#INFO: BIOGRID NEIGHBOUR: NF-YB12 nuclear factor Y, subunit B12 [Source:EMBL;Acc:AED91269.1]
#INFO: BIOGRID NEIGHBOUR: AT1G13520 uncharacterized protein [Source:EMBL;Acc:AEE29029.1]
#INFO: BIOGRID NEIGHBOUR: ATMPK3 extracellular signal-regulated kinase 1/2 [Source:EMBL;Acc:AEE78054.1]
#INFO: BIOGRID NEIGHBOUR: SPA1 protein SUPPRESSOR OF PHYA-105 1 [Source:EMBL;Acc:AEC10681.1]
#INFO: BIOGRID NEIGHBOUR: NF-YA9 nuclear transcription factor Y subunit A-9 [Source:EMBL;Acc:AEE76439.1]
#INFO: BIOGRID NEIGHBOUR: CO zinc finger protein CONSTANS [Source:EMBL;Acc:AED92214.1]
#INFO: BIOGRID NEIGHBOUR: SIZ1 E3 SUMO-protein ligase SIZ1 [Source:EMBL;Acc:AED97326.1]
#INFO: BIOGRID NEIGHBOUR: CSN5A COP9 signalosome complex subunit 5b [Source:EMBL;Acc:AEE30310.1]
#INFO: BIOGRID NEIGHBOUR: ATBPC6 basic pentacysteine 6 [Source:EMBL;Acc:AED94822.1]
#INFO: BIOGRID NEIGHBOUR: NF-YA7 nuclear transcription factor Y subunit A-7 [Source:EMBL;Acc:AEE31234.1]
#INFO: BIOGRID NEIGHBOUR: AHUS5 SUMO-conjugating enzyme SCE1 [Source:EMBL;Acc:AEE79711.1]
#INFO: BIOGRID NEIGHBOUR: ATBZIP53 basic region/leucine zipper motif 53 protein [Source:EMBL;Acc:AEE80350.1]
#INFO: BIOGRID NEIGHBOUR: NF-YB10 nuclear transcription factor Y subunit B-10 [Source:EMBL;Acc:AEE79070.1]
#INFO: BIOGRID NEIGHBOUR: AT2G37210 cytokinin riboside 5'-monophosphate phosphoribohydrolase LOG3 [Source:EMBL;Acc:AEC09368.1]
#INFO: BIOGRID NEIGHBOUR: FTRA2 ferredoxin/thioredoxin reductase subunit A (variable subunit) 2 [Source:EMBL;Acc:AED91297.1]
#INFO: BIOGRID NEIGHBOUR: NF-YA4 nuclear transcription factor Y subunit A-4 [Source:EMBL;Acc:AEC09013.1]
#INFO: BIOGRID NEIGHBOUR: ARR14 two-component response regulator ARR14 [Source:EMBL;Acc:AEC05495.1]
#INFO: BIOGRID NEIGHBOUR: TPR1 tetratricopeptide repeat domain-containing protein [Source:EMBL;Acc:AEE85771.1]
#INFO: BIOGRID NEIGHBOUR: NF-YB7 nuclear transcription factor Y subunit B-7 [Source:EMBL;Acc:AEC06243.1]
#INFO: BIOGRID NEIGHBOUR: NF-YC3 nuclear transcription factor Y subunit C-3 [Source:EMBL;Acc:AEE33153.1]
#INFO:
#INFO: --- BIOGRID graph structure
#INFO:
#INFO: BIOGRID INTERACTION: ATBZIP63* GBF6
#INFO: BIOGRID INTERACTION: ATBZIP63* ATBZIP9
#INFO: BIOGRID INTERACTION: ATBZIP63* CSN5A
#INFO: BIOGRID INTERACTION: ATBZIP63* FTRA2
#INFO: BIOGRID INTERACTION: ATBZIP63* BZO2H1
#INFO: BIOGRID INTERACTION: ATBZIP63* ATBZIP63*
#INFO: BIOGRID INTERACTION: ATBZIP63* ATBZIP53
#INFO: BIOGRID INTERACTION: BPC4* BPC4*
#INFO: BIOGRID INTERACTION: BPC4* RGS1
#INFO: BIOGRID INTERACTION: BPC4* ATBPC6
#INFO: BIOGRID INTERACTION: BPC4* BPC1
#INFO: BIOGRID INTERACTION: PFK1* AT1G13520
#INFO: BIOGRID INTERACTION: PFK1* PFK1*
#INFO: BIOGRID INTERACTION: PFK1* ARR14
#INFO: BIOGRID INTERACTION: PFK1* AHUS5
#INFO: BIOGRID INTERACTION: KING1* AT4G16360
#INFO: BIOGRID INTERACTION: KING1* ATKIN11
#INFO: BIOGRID INTERACTION: KING1* AKINBETA1*
#INFO: BIOGRID INTERACTION: HAP5A* NF-YA3
#INFO: BIOGRID INTERACTION: HAP5A* NF-YB1
#INFO: BIOGRID INTERACTION: HAP5A* AT1G28050
#INFO: BIOGRID INTERACTION: HAP5A* NF-YA10
#INFO: BIOGRID INTERACTION: HAP5A* NF-YA8
#INFO: BIOGRID INTERACTION: HAP5A* NF-YB8
#INFO: BIOGRID INTERACTION: HAP5A* LEC1
#INFO: BIOGRID INTERACTION: HAP5A* HAP2A
#INFO: BIOGRID INTERACTION: HAP5A* NF-YB4
#INFO: BIOGRID INTERACTION: HAP5A* NF-YB6
#INFO: BIOGRID INTERACTION: HAP5A* NF-YA9
#INFO: BIOGRID INTERACTION: HAP5A* CO
#INFO: BIOGRID INTERACTION: HAP5A* NF-YA7
#INFO: BIOGRID INTERACTION: HAP5A* NF-YB5
#INFO: BIOGRID INTERACTION: HAP5A* NF-YB10
#INFO: BIOGRID INTERACTION: HAP5A* NF-YB11
#INFO: BIOGRID INTERACTION: HAP5A* NF-YA4
#INFO: BIOGRID INTERACTION: HAP5A* UNE8
#INFO: BIOGRID INTERACTION: HAP5A* NF-YB7
#INFO: BIOGRID INTERACTION: AKINBETA1* SNF4
#INFO: BIOGRID INTERACTION: AKINBETA1* ATKIN11
#INFO: BIOGRID INTERACTION: NF-YC4* NF-YA3
#INFO: BIOGRID INTERACTION: NF-YC4* NF-YB1
#INFO: BIOGRID INTERACTION: NF-YC4* NF-YA8
#INFO: BIOGRID INTERACTION: NF-YC4* NF-YB8
#INFO: BIOGRID INTERACTION: NF-YC4* LEC1
#INFO: BIOGRID INTERACTION: NF-YC4* NF-YB3
#INFO: BIOGRID INTERACTION: NF-YC4* NF-YB12
#INFO: BIOGRID INTERACTION: NF-YC4* HAP2A
#INFO: BIOGRID INTERACTION: NF-YC4* NF-YB4
#INFO: BIOGRID INTERACTION: NF-YC4* NF-YB6
#INFO: BIOGRID INTERACTION: NF-YC4* NF-YA9
#INFO: BIOGRID INTERACTION: NF-YC4* NF-YA7
#INFO: BIOGRID INTERACTION: NF-YC4* NF-YB5
#INFO: BIOGRID INTERACTION: NF-YC4* NF-YB10
#INFO: BIOGRID INTERACTION: NF-YC4* NF-YB11
#INFO: BIOGRID INTERACTION: NF-YC4* NF-YA4
#INFO: BIOGRID INTERACTION: NF-YC4* UNE8
#INFO: BIOGRID INTERACTION: NF-YC4* TPR1
#INFO: BIOGRID INTERACTION: NF-YC4* NF-YB7
#INFO: BIOGRID INTERACTION: ATCRY2* CIB1
#INFO: BIOGRID INTERACTION: ATCRY2* SPA1
#INFO: BIOGRID INTERACTION: ATCRY2* COP1
#INFO: BIOGRID INTERACTION: ATCRY2* PHYB
#INFO: BIOGRID INTERACTION: ATCRY2* ATCRY2*
#INFO: BIOGRID INTERACTION: NR* ATGRF2
#INFO: BIOGRID INTERACTION: NR* ATGRF8
#INFO: BIOGRID INTERACTION: NR* GF14 PI
#INFO: BIOGRID INTERACTION: NR* AT5G38640
#INFO: BIOGRID INTERACTION: NR* SIZ1
#INFO: BIOGRID INTERACTION: NR* MAPK6
#INFO: BIOGRID INTERACTION: NR* GRF9*
#INFO: BIOGRID INTERACTION: NR* ATGRF3
#INFO: BIOGRID INTERACTION: NR* AT2G37210
#INFO: BIOGRID INTERACTION: NR* ATMPK3
#INFO: BIOGRID INTERACTION: NR* GRF1
#INFO: BIOGRID INTERACTION: NR* AFT1
#INFO: BIOGRID INTERACTION: NF-YB2* NF-YC4*
#INFO: BIOGRID INTERACTION: NF-YB2* CO
#INFO: BIOGRID INTERACTION: NF-YB2* AT1G28050
#INFO: BIOGRID INTERACTION: NF-YB2* HAP5A*
#INFO: BIOGRID INTERACTION: NF-YB2* NF-YC12
#INFO: BIOGRID INTERACTION: NF-YB2* NF-YC7
#INFO: BIOGRID INTERACTION: NF-YB2* NF-YC2
#INFO: BIOGRID INTERACTION: NF-YB2* NF-YC6
#INFO: BIOGRID INTERACTION: NF-YB2* NF-YC11
#INFO: BIOGRID INTERACTION: NF-YB2* HAP5C
#INFO: BIOGRID INTERACTION: NF-YB2* NF-YC3

## Sheet: Table S2
# p-value T Q Q&T Q&T/Q Q&T/T C ID C type C group C name and depth in group Q&T list
#
GO:0010286	2.3363	0.00461	19	47	2	0.043	0.105	GO:0010286	BP	21	heat acclimation	1	VV18S0001G15010,VV18S0001G00360
GO:0009292	1.70997	0.0195	22	3	1	0.333	0.045	GO:0009292	BP	2	genetic transfer	1	VV18S0076G00330
GO:0009294	1.70997	0.0195	22	3	1	0.333	0.045	GO:0009294	BP	2	DNA mediated transformation	2	VV18S0076G00330
GO:0019544	1.46597	0.0342	1	105	1	0.01	1	GO:0019544	BP	18	arginine catabolic process to glutamate	1	VV10S0003G03870
GO:0009970	1.87615	0.0133	15	3	1	0.333	0.067	GO:0009970	BP	27	cellular response to sulfate starvation	1	VV18S0076G00330
GO:0031146	1.57512	0.0266	3	26	1	0.038	0.333	GO:0031146	BP	28	SCF-dependent proteasomal ubiquitin-dependent protein catabolic process	1	VV18S0001G15010
GO:0051169	1.61979	0.024	27	3	1	0.333	0.037	GO:0051169	BP	20	nuclear transport	1	VV18S0076G00330
GO:0006913	1.61979	0.024	27	3	1	0.333	0.037	GO:0006913	BP	20	nucleocytoplasmic transport	2	VV18S0076G00330
GO:0051170	2.09691	0.008	9	3	1	0.333	0.111	GO:0051170	BP	20	nuclear import	3	VV18S0076G00330
GO:0006593	1.46597	0.0342	1	105	1	0.01	1	GO:0006593	BP	14	ornithine catabolic process	1	VV10S0003G03870
GO:0033353	1.78516	0.0164	1	52	1	0.019	1	GO:0033353	BP	11	S-adenosylmethionine cycle	1	VV03S0038G01440
GO:0043102	1.30803	0.0492	3	52	1	0.019	0.333	GO:0043102	BP	11	amino acid salvage	1	VV03S0038G01440
GO:0071267	1.30803	0.0492	3	52	1	0.019	0.333	GO:0071267	BP	11	L-methionine salvage	1	VV03S0038G01440
GO:0019509	1.30803	0.0492	3	52	1	0.019	0.333	GO:0019509	BP	11	L-methionine salvage from methylthioadenosine	2	VV03S0038G01440
GO:0019284	1.78516	0.0164	1	52	1	0.019	1	GO:0019284	BP	11	L-methionine biosynthetic process from S-adenosylmethionine	1	VV03S0038G01440
GO:0031163	1.52288	0.03	20	114	2	0.018	0.1	GO:0031163	BP	3	metallo-sulfur cluster assembly	1	VV12S0035G00770,VV01S0127G00460
GO:0016226	1.52288	0.03	20	114	2	0.018	0.1	GO:0016226	BP	3	iron-sulfur cluster assembly	1	VV12S0035G00770,VV01S0127G00460
GO:0009056	1.69897	0.02	917	127	12	0.094	0.013	GO:0009056	BP	9	catabolic process	1	VV18S0001G15010,VV12S0059G01100,VV18S0001G00490,VV14S0006G01870,VV05S0077G02140,VV09S0002G07160,VV01S0011G04950,VV18S0166G00320,VV10S0003G03870,VV14S0108G00490,VV13S0019G03920,VV05S0020G02900
GO:0044248	2.65758	0.0022	711	127	12	0.094	0.017	GO:0044248	BP	9	cellular catabolic process	2	VV18S0001G15010,VV12S0059G01100,VV18S0001G00490,VV14S0006G01870,VV05S0077G02140,VV09S0002G07160,VV01S0011G04950,VV18S0166G00320,VV10S0003G03870,VV14S0108G00490,VV13S0019G03920,VV05S0020G02900
GO:0030258	1.76195	0.0173	50	127	3	0.024	0.06	GO:0030258	BP	9	lipid modification	1	VV18S0001G00490,VV05S0077G02140,VV05S0020G02900
GO:0034440	2.6517	0.00223	25	127	3	0.024	0.12	GO:0034440	BP	9	lipid oxidation	2	VV18S0001G00490,VV05S0077G02140,VV05S0020G02900
GO:0043603	3.7986	0.000159	51	25	3	0.12	0.059	GO:0043603	BP	9	cellular amide metabolic process	1	VV19S0015G02890,VV19S0093G00190,VV19S0015G02730
GO:0044281	2.5544	0.00279	1540	129	19	0.147	0.012	GO:0044281	BP	9	small molecule metabolic process	1	VV19S0015G02890,VV19S0093G00190,VV15S0046G02300,VV19S0015G02730,VV14S0171G00080,VV03S0038G01440,VV18S0001G00490,VV05S0077G02140,VV09S0002G07160,VV08S0007G07620,VV19S0014G02370,VV01S0011G04950,VV18S0166G00320,VV10S0003G03870,VV01S0127G00490,VV13S0019G03920,VV18S0089G00620,VV05S0020G02900,VV12S0035G02110
GO:0006082	2.04335	0.00905	816	129	12	0.093	0.015	GO:0006082	BP	9	organic acid metabolic process	2	VV19S0015G02890,VV19S0093G00190,VV15S0046G02300,VV19S0015G02730,VV03S0038G01440,VV18S0001G00490,VV05S0077G02140,VV09S0002G07160,VV19S0014G02370,VV10S0003G03870,VV05S0020G02900,VV12S0035G02110
GO:0043436	2.04818	0.00895	815	129	12	0.093	0.015	GO:0043436	BP	9	oxoacid metabolic process	3	VV19S0015G02890,VV19S0093G00190,VV15S0046G02300,VV19S0015G02730,VV03S0038G01440,VV18S0001G00490,VV05S0077G02140,VV09S0002G07160,VV19S0014G02370,VV10S0003G03870,VV05S0020G02900,VV12S0035G02110
GO:0019752	2.06198	0.00867	812	129	12	0.093	0.015	GO:0019752	BP	9	carboxylic acid metabolic process	4	VV19S0015G02890,VV19S0093G00190,VV15S0046G02300,VV19S0015G02730,VV03S0038G01440,VV18S0001G00490,VV05S0077G02140,VV09S0002G07160,VV19S0014G02370,VV10S0003G03870,VV05S0020G02900,VV12S0035G02110
GO:0006575	3.86646	0.000136	76	52	4	0.077	0.053	GO:0006575	BP	9	cellular modified amino acid metabolic process	1	VV19S0015G02890,VV19S0093G00190,VV19S0015G02730,VV03S0038G01440
GO:1901575	1.88941	0.0129	870	127	12	0.094	0.014	GO:1901575	BP	9	organic substance catabolic process	1	VV18S0001G15010,VV12S0059G01100,VV18S0001G00490,VV14S0006G01870,VV05S0077G02140,VV09S0002G07160,VV01S0011G04950,VV18S0166G00320,VV10S0003G03870,VV14S0108G00490,VV13S0019G03920,VV05S0020G02900
GO:0006518	4.29757	5.04e-05	35	25	3	0.12	0.086	GO:0006518	BP	9	peptide metabolic process	1	VV19S0015G02890,VV19S0093G00190,VV19S0015G02730
GO:0044712	2.92082	0.0012	98	127	5	0.039	0.051	GO:0044712	BP	9	single-organism catabolic process	1	VV18S0001G00490,VV05S0077G02140,VV09S0002G07160,VV10S0003G03870,VV05S0020G02900
GO:0044282	2.92082	0.0012	98	127	5	0.039	0.051	GO:0044282	BP	9	small molecule catabolic process	2	VV18S0001G00490,VV05S0077G02140,VV09S0002G07160,VV10S0003G03870,VV05S0020G02900
GO:0016054	3.12033	0.000758	89	127	5	0.039	0.056	GO:0016054	BP	9	organic acid catabolic process	3	VV18S0001G00490,VV05S0077G02140,VV09S0002G07160,VV10S0003G03870,VV05S0020G02900
GO:0046395	3.12033	0.000758	89	127	5	0.039	0.056	GO:0046395	BP	9	carboxylic acid catabolic process	4	VV18S0001G00490,VV05S0077G02140,VV09S0002G07160,VV10S0003G03870,VV05S0020G02900
GO:0072329	1.89279	0.0128	45	127	3	0.024	0.067	GO:0072329	BP	9	monocarboxylic acid catabolic process	1	VV18S0001G00490,VV05S0077G02140,VV05S0020G02900
GO:0044265	1.35458	0.0442	156	113	4	0.035	0.026	GO:0044265	BP	9	cellular macromolecule catabolic process	1	VV18S0001G15010,VV12S0059G01100,VV14S0006G01870,VV14S0108G00490
GO:0043632	1.89963	0.0126	110	113	4	0.035	0.036	GO:0043632	BP	9	modification-dependent macromolecule catabolic process	2	VV18S0001G15010,VV12S0059G01100,VV14S0006G01870,VV14S0108G00490
GO:0006790	3.76195	0.000173	167	52	5	0.096	0.03	GO:0006790	BP	9	sulfur compound metabolic process	1	VV19S0015G02890,VV19S0093G00190,VV15S0046G02300,VV19S0015G02730,VV03S0038G01440
GO:0000096	1.53313	0.0293	44	52	2	0.038	0.045	GO:0000096	BP	9	sulfur amino acid metabolic process	2	VV15S0046G02300,VV03S0038G01440
GO:0000097	1.77989	0.0166	33	52	2	0.038	0.061	GO:0000097	BP	9	sulfur amino acid biosynthetic process	3	VV15S0046G02300,VV03S0038G01440
GO:0006749	4.6968	2.01e-05	26	25	3	0.12	0.115	GO:0006749	BP	9	glutathione metabolic process	2	VV19S0015G02890,VV19S0093G00190,VV19S0015G02730
GO:0016042	1.45593	0.035	64	127	3	0.024	0.047	GO:0016042	BP	9	lipid catabolic process	1	VV18S0001G00490,VV05S0077G02140,VV05S0020G02900
GO:0044242	1.7122	0.0194	52	127	3	0.024	0.058	GO:0044242	BP	9	cellular lipid catabolic process	2	VV18S0001G00490,VV05S0077G02140,VV05S0020G02900
GO:0030163	1.38405	0.0413	153	113	4	0.035	0.026	GO:0030163	BP	9	protein catabolic process	1	VV18S0001G15010,VV12S0059G01100,VV14S0006G01870,VV14S0108G00490
GO:0044257	1.60033	0.0251	133	113	4	0.035	0.03	GO:0044257	BP	9	cellular protein catabolic process	2	VV18S0001G15010,VV12S0059G01100,VV14S0006G01870,VV14S0108G00490
GO:0051603	1.66154	0.0218	128	113	4	0.035	0.031	GO:0051603	BP	9	proteolysis involved in cellular protein catabolic process	3	VV18S0001G15010,VV12S0059G01100,VV14S0006G01870,VV14S0108G00490
GO:0019941	1.89963	0.0126	110	113	4	0.035	0.036	GO:0019941	BP	9	modification-dependent protein catabolic process	4	VV18S0001G15010,VV12S0059G01100,VV14S0006G01870,VV14S0108G00490
GO:0006511	1.91721	0.0121	109	113	4	0.035	0.037	GO:0006511	BP	9	ubiquitin-dependent protein catabolic process	5	VV18S0001G15010,VV12S0059G01100,VV14S0006G01870,VV14S0108G00490
GO:0006631	1.36151	0.0435	219	127	5	0.039	0.023	GO:0006631	BP	9	fatty acid metabolic process	1	VV03S0038G01440,VV18S0001G00490,VV05S0077G02140,VV19S0014G02370,VV05S0020G02900
GO:0019395	2.6517	0.00223	25	127	3	0.024	0.12	GO:0019395	BP	9	fatty acid oxidation	2	VV18S0001G00490,VV05S0077G02140,VV05S0020G02900
GO:0009062	2.28904	0.00514	33	127	3	0.024	0.091	GO:0009062	BP	9	fatty acid catabolic process	2	VV18S0001G00490,VV05S0077G02140,VV05S0020G02900
GO:0006635	2.82102	0.00151	22	127	3	0.024	0.136	GO:0006635	BP	9	fatty acid beta-oxidation	3	VV18S0001G00490,VV05S0077G02140,VV05S0020G02900
GO:0033542	1.77211	0.0169	1	53	1	0.019	1	GO:0033542	BP	9	fatty acid beta-oxidation, unsaturated, even number	4	VV18S0001G00490
GO:0015959	1.49485	0.032	1	99	1	0.01	1	GO:0015959	BP	12	diadenosine polyphosphate metabolic process	1	VV01S0011G04950
GO:0015965	1.49485	0.032	1	99	1	0.01	1	GO:0015965	BP	12	diadenosine tetraphosphate metabolic process	2	VV01S0011G04950
GO:0015961	1.49485	0.032	1	99	1	0.01	1	GO:0015961	BP	12	diadenosine polyphosphate catabolic process	1	VV01S0011G04950
GO:0015967	1.49485	0.032	1	99	1	0.01	1	GO:0015967	BP	12	diadenosine tetraphosphate catabolic process	2	VV01S0011G04950
GO:0006665	1.30364	0.0497	16	10	1	0.1	0.062	GO:0006665	BP	8	sphingolipid metabolic process	1	VV10S0116G01210
GO:0050896	1.32606	0.0472	3586	138	31	0.225	0.009	GO:0050896	BP	4	response to stimulus	1	VV19S0015G02890,VV18S0076G00330,VV19S0093G00190,VV10S0116G01210,VV05S0020G02540,VV16S0050G02620,VV03S0038G04750,VV05S0077G00550,VV16S0013G00620,VV19S0015G02730,VV18S0001G15010,VV14S0066G01080,VV13S0047G00170,VV18S0001G09990,VV14S0030G01440,VV18S0001G00360,VV05S0062G01010,VV03S0038G01440,VV15S0048G01160,VV18S0001G08890,VV11S0016G00920,VV08S0040G00870,VV09S0002G07160,VV11S0016G01070,VV10S0003G03870…
GO:0009719	2.16494	0.00684	719	124	11	0.089	0.015	GO:0009719	BP	4	response to endogenous stimulus	2	VV16S0050G02620,VV13S0047G00170,VV14S0030G01440,VV18S0001G00360,VV18S0001G08890,VV11S0016G00920,VV09S0002G07160,VV11S0016G01070,VV14S0060G00280,VV07S0104G00930,VV14S0108G00950
GO:0042221	2.45717	0.00349	1517	134	19	0.142	0.013	GO:0042221	BP	4	response to chemical stimulus	2	VV10S0116G01210,VV16S0050G02620,VV03S0038G04750,VV16S0013G00620,VV13S0047G00170,VV14S0030G01440,VV18S0001G00360,VV05S0062G01010,VV03S0038G01440,VV15S0048G01160,VV18S0001G08890,VV11S0016G00920,VV09S0002G07160,VV11S0016G01070,VV14S0060G00280,VV07S0104G00930,VV13S0019G00550,VV14S0108G00950,VV02S0025G03600
GO:0010035	1.72354	0.0189	748	134	11	0.082	0.015	GO:0010035	BP	4	response to inorganic substance	3	VV10S0116G01210,VV03S0038G04750,VV13S0047G00170,VV14S0030G01440,VV18S0001G00360,VV05S0062G01010,VV03S0038G01440,VV15S0048G01160,VV14S0060G00280,VV13S0019G00550,VV02S0025G03600
GO:0010033	1.61439	0.0243	844	124	11	0.089	0.013	GO:0010033	BP	4	response to organic substance	3	VV16S0050G02620,VV13S0047G00170,VV14S0030G01440,VV18S0001G00360,VV18S0001G08890,VV11S0016G00920,VV09S0002G07160,VV11S0016G01070,VV14S0060G00280,VV07S0104G00930,VV14S0108G00950
GO:0009725	2.42366	0.00377	669	124	11	0.089	0.016	GO:0009725	BP	4	response to hormone stimulus	4	VV16S0050G02620,VV13S0047G00170,VV14S0030G01440,VV18S0001G00360,VV18S0001G08890,VV11S0016G00920,VV09S0002G07160,VV11S0016G01070,VV14S0060G00280,VV07S0104G00930,VV14S0108G00950
GO:0009628	3.90658	0.000124	1249	138	20	0.145	0.016	GO:0009628	BP	4	response to abiotic stimulus	2	VV19S0015G02890,VV19S0093G00190,VV10S0116G01210,VV05S0020G02540,VV03S0038G04750,VV05S0077G00550,VV16S0013G00620,VV19S0015G02730,VV18S0001G15010,VV13S0047G00170,VV18S0001G09990,VV14S0030G01440,VV18S0001G00360,VV03S0038G01440,VV08S0040G00870,VV09S0002G07160,VV10S0003G03870,VV14S0060G00280,VV02S0025G03600,VV08S0007G01430
GO:0080167	3.64016	0.000229	174	25	4	0.16	0.023	GO:0080167	BP	4	response to karrikin	3	VV19S0015G02890,VV19S0093G00190,VV16S0013G00620,VV19S0015G02730
GO:0009266	1.58004	0.0263	347	138	7	0.051	0.02	GO:0009266	BP	4	response to temperature stimulus	3	VV05S0077G00550,VV18S0001G15010,VV13S0047G00170,VV18S0001G00360,VV09S0002G07160,VV14S0060G00280,VV08S0007G01430
GO:0009409	1.74232	0.0181	240	138	6	0.043	0.025	GO:0009409	BP	4	response to cold	4	VV05S0077G00550,VV13S0047G00170,VV18S0001G00360,VV09S0002G07160,VV14S0060G00280,VV08S0007G01430
GO:0006970	2.26122	0.00548	445	134	9	0.067	0.02	GO:0006970	BP	4	response to osmotic stress	3	VV10S0116G01210,VV05S0020G02540,VV13S0047G00170,VV18S0001G09990,VV18S0001G00360,VV08S0040G00870,VV10S0003G03870,VV14S0060G00280,VV02S0025G03600
GO:0009651	1.84771	0.0142	412	134	8	0.06	0.019	GO:0009651	BP	4	response to salt stress	4	VV10S0116G01210,VV05S0020G02540,VV13S0047G00170,VV18S0001G09990,VV08S0040G00870,VV10S0003G03870,VV14S0060G00280,VV02S0025G03600
GO:0009415	2.65956	0.00219	205	107	6	0.056	0.029	GO:0009415	BP	4	response to water stimulus	3	VV03S0038G04750,VV13S0047G00170,VV14S0030G01440,VV18S0001G00360,VV03S0038G01440,VV14S0060G00280
GO:0030912	1.30803	0.0492	3	52	1	0.019	0.333	GO:0030912	BP	4	response to deep water	4	VV03S0038G01440
GO:0010647	1.54363	0.0286	20	112	2	0.018	0.1	GO:0010647	BP	4	positive regulation of cell communication	1	VV16S0050G02620,VV07S0104G00930
GO:0048584	1.73993	0.0182	55	118	3	0.025	0.055	GO:0048584	BP	4	positive regulation of response to stimulus	1	VV16S0050G02620,VV07S0104G00930,VV13S0019G00550
GO:0023056	1.68403	0.0207	17	112	2	0.018	0.118	GO:0023056	BP	4	positive regulation of signaling	1	VV16S0050G02620,VV07S0104G00930
GO:0009967	1.68403	0.0207	17	112	2	0.018	0.118	GO:0009967	BP	4	positive regulation of signal transduction	2	VV16S0050G02620,VV07S0104G00930
GO:0009414	1.84771	0.0142	199	107	5	0.047	0.025	GO:0009414	BP	4	response to water deprivation	1	VV03S0038G04750,VV13S0047G00170,VV14S0030G01440,VV18S0001G00360,VV14S0060G00280
GO:0009269	2.06098	0.00869	26	47	2	0.043	0.077	GO:0009269	BP	4	response to desiccation	2	VV03S0038G04750,VV18S0001G00360
GO:0072348	1.82102	0.0151	17	3	1	0.333	0.059	GO:0072348	BP	5	sulfur compound transport	1	VV18S0076G00330
GO:0008272	1.87615	0.0133	15	3	1	0.333	0.067	GO:0008272	BP	5	sulfate transport	1	VV18S0076G00330
GO:0005623	2.27409	0.00532	7991	135	60	0.444	0.008	GO:0005623	CC	24	cell	1	VV18S0076G00330,VV08S0058G00200,VV04S0008G00470,VV10S0116G01210,VV05S0020G02540,VV00S0225G00010,VV18S0001G02680,VV16S0050G02620,VV15S0046G02300,VV11S0016G01750,VV05S0077G00550,VV16S0013G00620,VV18S0001G15010,VV04S0023G03100,VV14S0066G01080,VV13S0047G00170,VV02S0012G02240,VV18S0001G09990,VV13S0067G02640,VV10S0003G03160,VV06S0004G03140,VV18S0001G00360,VV12S0059G01100,VV05S0062G01010,VV03S0038G01440…
GO:0044464	2.27409	0.00532	7991	135	60	0.444	0.008	GO:0044464	CC	24	cell part	2	VV18S0076G00330,VV08S0058G00200,VV04S0008G00470,VV10S0116G01210,VV05S0020G02540,VV00S0225G00010,VV18S0001G02680,VV16S0050G02620,VV15S0046G02300,VV11S0016G01750,VV05S0077G00550,VV16S0013G00620,VV18S0001G15010,VV04S0023G03100,VV14S0066G01080,VV13S0047G00170,VV02S0012G02240,VV18S0001G09990,VV13S0067G02640,VV10S0003G03160,VV06S0004G03140,VV18S0001G00360,VV12S0059G01100,VV05S0062G01010,VV03S0038G01440…
GO:0005622	1.70774	0.0196	6738	135	51	0.378	0.008	GO:0005622	CC	24	intracellular	3	VV18S0076G00330,VV08S0058G00200,VV04S0008G00470,VV10S0116G01210,VV05S0020G02540,VV00S0225G00010,VV18S0001G02680,VV16S0050G02620,VV15S0046G02300,VV11S0016G01750,VV05S0077G00550,VV16S0013G00620,VV18S0001G15010,VV04S0023G03100,VV14S0066G01080,VV13S0047G00170,VV02S0012G02240,VV18S0001G09990,VV13S0067G02640,VV10S0003G03160,VV06S0004G03140,VV18S0001G00360,VV12S0059G01100,VV05S0062G01010,VV18S0001G00490…
GO:0044424	1.89279	0.0128	6279	135	49	0.363	0.008	GO:0044424	CC	24	intracellular part	4	VV18S0076G00330,VV08S0058G00200,VV04S0008G00470,VV10S0116G01210,VV05S0020G02540,VV00S0225G00010,VV18S0001G02680,VV16S0050G02620,VV15S0046G02300,VV11S0016G01750,VV05S0077G00550,VV16S0013G00620,VV18S0001G15010,VV04S0023G03100,VV13S0047G00170,VV02S0012G02240,VV18S0001G09990,VV13S0067G02640,VV10S0003G03160,VV06S0004G03140,VV18S0001G00360,VV05S0062G01010,VV18S0001G00490,VV16S0098G01780,VV18S0001G12240…
GO:0005737	1.45842	0.0348	4542	135	37	0.274	0.008	GO:0005737	CC	24	cytoplasm	5	VV04S0008G00470,VV10S0116G01210,VV05S0020G02540,VV00S0225G00010,VV15S0046G02300,VV11S0016G01750,VV05S0077G00550,VV16S0013G00620,VV04S0023G03100,VV02S0012G02240,VV18S0001G09990,VV13S0067G02640,VV10S0003G03160,VV06S0004G03140,VV18S0001G00360,VV05S0062G01010,VV18S0001G00490,VV16S0098G01780,VV18S0001G12240,VV14S0108G00970,VV11S0016G00920,VV04S0023G02050,VV12S0035G00770,VV13S0019G04370,VV08S0040G00870…
GO:0000151	2.02228	0.0095	102	113	4	0.035	0.039	GO:0000151	CC	24	ubiquitin ligase complex	1	VV18S0001G02680,VV18S0001G15010,VV11S0037G00430,VV14S0108G00490
GO:0031461	3.59688	0.000253	40	113	4	0.035	0.1	GO:0031461	CC	24	cullin-RING ubiquitin ligase complex	2	VV18S0001G02680,VV18S0001G15010,VV11S0037G00430,VV14S0108G00490
GO:0031463	1.79588	0.016	3	18	1	0.056	0.333	GO:0031463	CC	24	Cul3-RING ubiquitin ligase complex	3	VV18S0001G02680
GO:0019005	2.27084	0.00536	13	76	2	0.026	0.154	GO:0019005	CC	24	SCF ubiquitin ligase complex	3	VV18S0001G15010,VV11S0037G00430
GO:0005887	1.62342	0.0238	17	119	2	0.017	0.118	GO:0005887	CC	31	integral to plasma membrane	1	VV14S0060G01280,VV08S0056G01620
GO:0000323	1.66154	0.0218	7	10	1	0.1	0.143	GO:0000323	CC	13	lytic vacuole	1	VV10S0116G01210
GO:0005764	2.50724	0.00311	1	10	1	0.1	1	GO:0005764	CC	13	lysosome	2	VV10S0116G01210
GO:0016798	1.36856	0.0428	468	61	5	0.082	0.011	GO:0016798	MF	32	hydrolase activity, acting on glycosyl bonds	1	VV19S0014G02860,VV05S0077G00550,VV13S0067G02640,VV03S0038G01440,VV01S0011G06250
GO:0004557	1.61979	0.024	2	35	1	0.029	0.5	GO:0004557	MF	7	alpha-galactosidase activity	1	VV13S0067G02640
GO:0008477	1.4828	0.0329	2	52	1	0.019	0.5	GO:0008477	MF	26	purine nucleosidase activity	1	VV03S0038G01440
GO:0008930	1.78516	0.0164	1	52	1	0.019	1	GO:0008930	MF	26	methylthioadenosine nucleosidase activity	2	VV03S0038G01440
GO:0004427	1.66756	0.0215	18	106	2	0.019	0.111	GO:0004427	MF	17	inorganic diphosphatase activity	1	VV04S0023G02050,VV14S0060G01280
GO:0008135	2.15181	0.00705	78	135	4	0.03	0.051	GO:0008135	MF	1	translation factor activity, nucleic acid binding	1	VV18S0001G12240,VV19S0177G00100,VV13S0019G03920,VV04S0023G01530
GO:0004709	1.58838	0.0258	2	39	1	0.026	0.5	GO:0004709	MF	30	MAP kinase kinase kinase activity	1	VV14S0030G01440
GO:0003857	3.13847	0.000727	4	97	2	0.021	0.5	GO:0003857	MF	16	3-hydroxyacyl-CoA dehydrogenase activity	1	VV05S0077G02140,VV19S0014G02370
GO:0080023	1.77211	0.0169	1	53	1	0.019	1	GO:0080023	MF	25	3R-hydroxyacyl-CoA dehydratase activity	1	VV18S0001G00490
GO:0050017	1.90658	0.0124	2	20	1	0.05	0.5	GO:0050017	MF	10	L-3-cyanoalanine synthase activity	1	VV15S0046G02300
GO:0015089	1.35262	0.0444	2	71	1	0.014	0.5	GO:0015089	MF	22	high affinity copper ion transmembrane transporter activity	1	VV11S0016G00920
GO:0004869	1.40894	0.039	8	17	1	0.059	0.125	GO:0004869	MF	23	cysteine-type endopeptidase inhibitor activity	1	VV08S0040G00770
GO:0016627	1.39362	0.0404	62	42	2	0.048	0.032	GO:0016627	MF	29	oxidoreductase activity, acting on the CH-CH group of donors	1	VV04S0023G03100,VV06S0004G03140
GO:0016835	1.49485	0.032	103	78	3	0.038	0.029	GO:0016835	MF	6	carbon-oxygen lyase activity	1	VV15S0046G02300,VV18S0001G00490,VV05S0077G02140
GO:0016671	1.64975	0.0224	21	94	2	0.021	0.095	GO:0016671	MF	15	oxidoreductase activity, acting on a sulfur group of donors, disulfide as acceptor	1	VV16S0013G00620,VV08S0007G07620
GO:0008113	1.31966	0.0479	6	24	1	0.042	0.167	GO:0008113	MF	15	peptide-methionine (S)-S-oxide reductase activity	2	VV16S0013G00620
GO:0022843	1.57349	0.0267	18	119	2	0.017	0.111	GO:0022843	MF	19	voltage-gated cation channel activity	1	VV16S0050G02560,VV08S0056G01620
GO:0005249	1.57349	0.0267	18	119	2	0.017	0.111	GO:0005249	MF	19	voltage-gated potassium channel activity	2	VV16S0050G02560,VV08S0056G01620
#INFO: PARAMETERS: sort_by_structure = 1
#INFO: PARAMETERS: user_thr = 1.00
#INFO: PARAMETERS: fdr = 1
#INFO: PARAMETERS: significant = 1
#INFO: PARAMETERS: ordered_queries = 1
#INFO: PARAMETERS: organism = vvinifera
#INFO: User: g:Profiler web interface
#INFO: Host: vm002
#INFO: Time: 2014-7-12 1:48:9
#INFO: Effective domain size for GO: 18136
#INFO:
#INFO: --- Gene names and descriptions
#INFO:
#INFO: QUERY: VV11s0065g00370 N/A Putative uncharacterized protein [Source:UniProtKB/TrEMBL;Acc:F6H9Q0]
#INFO: QUERY: VV19s0015g02890 N/A Putative uncharacterized protein [Source:UniProtKB/TrEMBL;Acc:F6I524]
#INFO: QUERY: VV18s0076g00330 N/A Putative uncharacterized protein [Source:UniProtKB/TrEMBL;Acc:F6GYV2]
#INFO: QUERY: VV08s0058g00200 N/A Putative uncharacterized protein [Source:UniProtKB/TrEMBL;Acc:F6GXV1]
#INFO: QUERY: VV00s2037g00010 N/A Putative uncharacterized protein [Source:UniProtKB/TrEMBL;Acc:F6GZH6]
#INFO: QUERY: VV14s0068g02020 N/A Putative uncharacterized protein [Source:UniProtKB/TrEMBL;Acc:D7SVQ1]
#INFO: QUERY: VV19s0093g00190 N/A Putative uncharacterized protein [Source:UniProtKB/TrEMBL;Acc:F6HR74]
#INFO: QUERY: VV04s0008g00470 N/A Putative uncharacterized protein [Source:UniProtKB/TrEMBL;Acc:D7STJ4]
#INFO: QUERY: VV15s0046g01820 N/A Putative uncharacterized protein [Source:UniProtKB/TrEMBL;Acc:D7UCH4]
#INFO: QUERY: VV10s0116g01210 N/A Putative uncharacterized protein [Source:UniProtKB/TrEMBL;Acc:F6H7H1]
#INFO: QUERY: VV17s0000g08830 N/A Putative uncharacterized protein [Source:UniProtKB/TrEMBL;Acc:D7SHN2]
#INFO: QUERY: VV05s0020g02540 N/A Putative uncharacterized protein [Source:UniProtKB/TrEMBL;Acc:D7T6Q0]
#INFO: QUERY: VV09s0002g08270 N/A Putative uncharacterized protein [Source:UniProtKB/TrEMBL;Acc:D7TZA9]
#INFO: QUERY: VV19s0014g02860 N/A Putative uncharacterized protein [Source:UniProtKB/TrEMBL;Acc:F6H253]
#INFO: QUERY: VV01s0113g00560 N/A Putative uncharacterized protein [Source:UniProtKB/TrEMBL;Acc:D7SXL8]
#INFO: QUERY: VV00s0225g00010 N/A Putative uncharacterized protein [Source:UniProtKB/TrEMBL;Acc:F6H7X2]
#INFO: QUERY: VV08s0040g00770 N/A Putative uncharacterized protein [Source:UniProtKB/TrEMBL;Acc:F6HQQ3]
#INFO: QUERY: VV18s0001g02680 N/A Putative uncharacterized protein [Source:UniProtKB/TrEMBL;Acc:E0CR58]
#INFO: QUERY: VV16s0050g02620 N/A Putative uncharacterized protein [Source:UniProtKB/TrEMBL;Acc:E0CUI7]
#INFO: QUERY: VV15s0046g02300 N/A Cysteine synthase [Source:UniProtKB/TrEMBL;Acc:D7UCD0]
#INFO: QUERY: VV11s0016g01750 N/A Putative uncharacterized protein [Source:UniProtKB/TrEMBL;Acc:D7TCL0]
#INFO: QUERY: VV03s0038g04750 N/A Putative uncharacterized protein [Source:UniProtKB/TrEMBL;Acc:D7U4I8]
#INFO: QUERY: VV05s0077g00550 N/A Putative uncharacterized protein [Source:UniProtKB/TrEMBL;Acc:F6H703]
#INFO: QUERY: VV16s0013g00620 N/A Putative uncharacterized protein [Source:UniProtKB/TrEMBL;Acc:D7U762]
#INFO: QUERY: VV19s0015g02730 N/A Putative uncharacterized protein [Source:UniProtKB/TrEMBL;Acc:F6I515]
#INFO: QUERY: VV18s0001g15010 N/A Putative uncharacterized protein [Source:UniProtKB/TrEMBL;Acc:E0CQK1]
#INFO: QUERY: VV04s0023g03100 N/A Putative uncharacterized protein [Source:UniProtKB/TrEMBL;Acc:F6GWP3]
#INFO: QUERY: VV14s0066g01080 N/A Putative uncharacterized protein [Source:UniProtKB/TrEMBL;Acc:F6HUY6]
#INFO: QUERY: VV13s0047g00170 N/A Putative uncharacterized protein [Source:UniProtKB/TrEMBL;Acc:F6HIW7]
#INFO: QUERY: VV02s0012g02240 N/A Putative uncharacterized protein [Source:UniProtKB/TrEMBL;Acc:F6HT41]
#INFO: QUERY: VV19s0014g04730 N/A Putative uncharacterized protein [Source:UniProtKB/TrEMBL;Acc:F6H2H3]
#INFO: QUERY: VV18s0001g09990 N/A Putative uncharacterized protein [Source:UniProtKB/TrEMBL;Acc:F6GZY7]
#INFO: QUERY: VV14s0171g00080 N/A Putative uncharacterized protein [Source:UniProtKB/TrEMBL;Acc:F6I5J7]
#INFO: QUERY: VV01s0011g04310 N/A Putative uncharacterized protein [Source:UniProtKB/TrEMBL;Acc:F6HFL8]
#INFO: QUERY: VV13s0067g02640 N/A Putative uncharacterized protein [Source:UniProtKB/TrEMBL;Acc:D7T4E7]
#INFO: QUERY: VV15s0046g01660 N/A Putative uncharacterized protein [Source:UniProtKB/TrEMBL;Acc:F6I680]
#INFO: QUERY: VV16s0050g02450 N/A Putative uncharacterized protein [Source:UniProtKB/TrEMBL;Acc:A5APR3]
#INFO: QUERY: VV10s0003g03160 N/A Putative uncharacterized protein [Source:UniProtKB/TrEMBL;Acc:A5AX92]
#INFO: QUERY: VV14s0030g01440 N/A Putative uncharacterized protein [Source:UniProtKB/TrEMBL;Acc:F6HTV6]
#INFO: QUERY: VV06s0004g04650 N/A Putative uncharacterized protein [Source:UniProtKB/TrEMBL;Acc:F6GV13]
#INFO: QUERY: VV08s0007g07120 N/A Putative uncharacterized protein [Source:UniProtKB/TrEMBL;Acc:F6HLF2]
#INFO: QUERY: VV06s0004g03140 N/A Putative uncharacterized protein [Source:UniProtKB/TrEMBL;Acc:D7SKV8]
#INFO: QUERY: VV03s0038g00020 N/A Putative uncharacterized protein [Source:UniProtKB/TrEMBL;Acc:D7U5L2]
#INFO: QUERY: VV07s0005g01250 N/A Putative uncharacterized protein [Source:UniProtKB/TrEMBL;Acc:A5AS62]
#INFO: QUERY: VV10s0116g01700 N/A Putative uncharacterized protein [Source:UniProtKB/TrEMBL;Acc:F6H7L8]
#INFO: QUERY: VV14s0171g00160 N/A Putative uncharacterized protein [Source:UniProtKB/TrEMBL;Acc:D7UBE1]
#INFO: QUERY: VV18s0001g00360 N/A Putative uncharacterized protein [Source:UniProtKB/TrEMBL;Acc:F6H0C4]
#INFO: QUERY: VV12s0059g01100 N/A Putative uncharacterized protein [Source:UniProtKB/TrEMBL;Acc:F6HID7]
#INFO: QUERY: VV08s0007g04460 N/A Putative uncharacterized protein [Source:UniProtKB/TrEMBL;Acc:D7TIW7]
#INFO: QUERY: VV18s0001g10080 N/A Putative uncharacterized protein [Source:UniProtKB/TrEMBL;Acc:F6GZZ1]
#INFO: QUERY: VV05s0062g01010 N/A Putative uncharacterized protein [Source:UniProtKB/TrEMBL;Acc:D7U9M0]
#INFO: QUERY: VV03s0038g01440 GRIP58 Putative uncharacterized protein [Source:UniProtKB/TrEMBL;Acc:D7U5C1]
#INFO: QUERY: VV18s0001g00490 N/A Putative uncharacterized protein [Source:UniProtKB/TrEMBL;Acc:E0CQT8]
#INFO: QUERY: VV10s0003g03510 N/A Putative uncharacterized protein [Source:UniProtKB/TrEMBL;Acc:D7TK67]
#INFO: QUERY: VV16s0100g01270 N/A Putative uncharacterized protein [Source:UniProtKB/TrEMBL;Acc:D7TMR1]
#INFO: QUERY: VV15s0048g01160 N/A Putative uncharacterized protein [Source:UniProtKB/TrEMBL;Acc:F6I359]
#INFO: QUERY: VV16s0098g01780 N/A Putative uncharacterized protein [Source:UniProtKB/TrEMBL;Acc:F6H795]
#INFO: QUERY: VV18s0001g08890 N/A Putative uncharacterized protein [Source:UniProtKB/TrEMBL;Acc:E0CP07]
#INFO: QUERY: VV01s0011g05650 N/A Putative uncharacterized protein [Source:UniProtKB/TrEMBL;Acc:F6HFE2]
#INFO: QUERY: VV10s0071g00740 N/A Putative uncharacterized protein [Source:UniProtKB/TrEMBL;Acc:F6HVZ5]
#INFO: QUERY: VV01s0011g06250 N/A Putative uncharacterized protein [Source:UniProtKB/TrEMBL;Acc:D7T8G6]
#INFO: QUERY: VV02s0025g05080 N/A Putative uncharacterized protein [Source:UniProtKB/TrEMBL;Acc:D7TWD6]
#INFO: QUERY: VV01s0011g05700 N/A Putative uncharacterized protein [Source:UniProtKB/TrEMBL;Acc:F6HFD9]
#INFO: QUERY: VV17s0000g06380 N/A Putative uncharacterized protein [Source:UniProtKB/TrEMBL;Acc:F6GT68]
#INFO: QUERY: VV18s0001g03580 N/A Putative uncharacterized protein [Source:UniProtKB/TrEMBL;Acc:E0CRB0]
#INFO: QUERY: VV18s0001g12240 N/A Putative uncharacterized protein [Source:UniProtKB/TrEMBL;Acc:F6H1H5]
#INFO: QUERY: VV15s0046g03780 N/A Putative uncharacterized protein [Source:UniProtKB/TrEMBL;Acc:F6I6G9]
#INFO: QUERY: VV14s0108g00970 N/A Putative uncharacterized protein [Source:UniProtKB/TrEMBL;Acc:F6H5U4]
#INFO: QUERY: VV09s0054g01590 N/A Putative uncharacterized protein [Source:UniProtKB/TrEMBL;Acc:F6GYI1]
#INFO: QUERY: VV15s0046g02370 N/A Putative uncharacterized protein [Source:UniProtKB/TrEMBL;Acc:F6I642]
#INFO: QUERY: VV11s0016g00920 CTR1 Copper transporter [Source:UniProtKB/TrEMBL;Acc:D7TCD9]
#INFO: QUERY: VV19s0177g00100 N/A Putative uncharacterized protein [Source:UniProtKB/TrEMBL;Acc:F6H9A6]
#INFO: QUERY: VV04s0023g02050 N/A Putative uncharacterized protein [Source:UniProtKB/TrEMBL;Acc:D7SPB2]
#INFO: QUERY: VV18s0001g13900 N/A Putative uncharacterized protein [Source:UniProtKB/TrEMBL;Acc:E0CPL2]
#INFO: QUERY: VV12s0035g00770 N/A Putative uncharacterized protein [Source:UniProtKB/TrEMBL;Acc:D7TGV2]
#INFO: QUERY: VV11s0037g00430 N/A Putative uncharacterized protein [Source:UniProtKB/TrEMBL;Acc:F6HYK3]
#INFO: QUERY: VV14s0006g01870 N/A Putative uncharacterized protein [Source:UniProtKB/TrEMBL;Acc:F6HSM3]
#INFO: QUERY: VV05s0077g02140 N/A Putative uncharacterized protein [Source:UniProtKB/TrEMBL;Acc:F6H6Y0]
#INFO: QUERY: VV14s0036g00630 N/A Putative uncharacterized protein [Source:UniProtKB/TrEMBL;Acc:F6H614]
#INFO: QUERY: VV09s0002g02750 N/A Putative uncharacterized protein [Source:UniProtKB/TrEMBL;Acc:A5B271]
#INFO: QUERY: VV07s0129g01060 N/A Putative uncharacterized protein [Source:UniProtKB/TrEMBL;Acc:F6HSY8]
#INFO: QUERY: VV13s0019g04370 N/A Putative uncharacterized protein [Source:UniProtKB/TrEMBL;Acc:D7TM87]
#INFO: QUERY: VV11s0016g00400 N/A Putative uncharacterized protein [Source:UniProtKB/TrEMBL;Acc:D7TC91]
#INFO: QUERY: VV18s0122g00500 N/A Putative uncharacterized protein [Source:UniProtKB/TrEMBL;Acc:F6I6W6]
#INFO: QUERY: VV07s0104g00970 N/A Histone H2A [Source:UniProtKB/TrEMBL;Acc:A5C2R7]
#INFO: QUERY: VV11s0037g00810 N/A Putative uncharacterized protein [Source:UniProtKB/TrEMBL;Acc:F6HYM2]
#INFO: QUERY: VV08s0040g00870 N/A Putative uncharacterized protein [Source:UniProtKB/TrEMBL;Acc:F6HQP7]
#INFO: QUERY: VV11s0118g00200 N/A Putative uncharacterized protein [Source:UniProtKB/TrEMBL;Acc:F6HCG2]
#INFO: QUERY: VV09s0002g07160 N/A Putative uncharacterized protein [Source:UniProtKB/TrEMBL;Acc:F6HXF0]
#INFO: QUERY: VV10s0003g02610 N/A Putative uncharacterized protein [Source:UniProtKB/TrEMBL;Acc:F6HMG5]
#INFO: QUERY: VV07s0104g00900 N/A Putative uncharacterized protein [Source:UniProtKB/TrEMBL;Acc:F6HQ37]
#INFO: QUERY: VV17s0000g07550 N/A Putative uncharacterized protein [Source:UniProtKB/TrEMBL;Acc:F6GSX8]
#INFO: QUERY: VV01s0011g02910 N/A Putative uncharacterized protein [Source:UniProtKB/TrEMBL;Acc:F6HF19]
#INFO: QUERY: VV08s0007g07620 N/A Putative uncharacterized protein [Source:UniProtKB/TrEMBL;Acc:D7TI43]
#INFO: QUERY: VV16s0050g02560 N/A Putative uncharacterized protein [Source:UniProtKB/TrEMBL;Acc:E0CUJ3]
#INFO: QUERY: VV15s0046g02280 N/A Ubiquitin carrier protein [Source:UniProtKB/TrEMBL;Acc:A5B1R0]
#INFO: QUERY: VV19s0014g02370 N/A Putative uncharacterized protein [Source:UniProtKB/TrEMBL;Acc:E0CSH4]
#INFO: QUERY: VV14s0036g01020 N/A Putative uncharacterized protein [Source:UniProtKB/TrEMBL;Acc:F6H5Z2]
#INFO: QUERY: VV01s0011g04950 N/A Putative uncharacterized protein [Source:UniProtKB/TrEMBL;Acc:A5BKT0]
#INFO: QUERY: VV17s0000g04050 N/A Putative uncharacterized protein [Source:UniProtKB/TrEMBL;Acc:F6GTJ0]
#INFO: QUERY: VV18s0166g00320 N/A Putative uncharacterized protein [Source:UniProtKB/TrEMBL;Acc:F6HW96]
#INFO: QUERY: VV03s0063g00650 N/A Putative uncharacterized protein [Source:UniProtKB/TrEMBL;Acc:D7TPK8]
#INFO: QUERY: VV11s0016g01070 N/A Putative uncharacterized protein [Source:UniProtKB/TrEMBL;Acc:A5CBB3]
#INFO: QUERY: VV12s0178g00200 N/A Putative uncharacterized protein [Source:UniProtKB/TrEMBL;Acc:F6HJM9]
#INFO: QUERY: VV10s0003g03870 N/A Putative uncharacterized protein [Source:UniProtKB/TrEMBL;Acc:D7TKA5]
#INFO: QUERY: VV14s0060g01280 N/A Putative uncharacterized protein [Source:UniProtKB/TrEMBL;Acc:D7UA22]
#INFO: QUERY: VV14s0060g00280 N/A Putative uncharacterized protein [Source:UniProtKB/TrEMBL;Acc:F6I4I4]
#INFO: QUERY: VV03s0017g00420 N/A Putative uncharacterized protein [Source:UniProtKB/TrEMBL;Acc:D7TU37]
#INFO: QUERY: VV11s0052g01480 N/A Putative uncharacterized protein [Source:UniProtKB/TrEMBL;Acc:F6GXC3]
#INFO: QUERY: VV09s0018g00740 N/A Putative uncharacterized protein [Source:UniProtKB/TrEMBL;Acc:D7T3X2]
#INFO: QUERY: VV03s0017g00460 N/A Putative uncharacterized protein [Source:UniProtKB/TrEMBL;Acc:D7TU39]
#INFO: QUERY: VV07s0104g00930 N/A Putative uncharacterized protein [Source:UniProtKB/TrEMBL;Acc:F6HQ36]
#INFO: QUERY: VV14s0108g00490 N/A Putative uncharacterized protein [Source:UniProtKB/TrEMBL;Acc:F6H5R7]
#INFO: QUERY: VV01s0127g00460 N/A Putative uncharacterized protein [Source:UniProtKB/TrEMBL;Acc:F6HHV5]
#INFO: QUERY: VV01s0127g00490 N/A Putative uncharacterized protein [Source:UniProtKB/TrEMBL;Acc:D7TDH2]
#INFO: QUERY: VV01s0146g00410 N/A Putative uncharacterized protein [Source:UniProtKB/TrEMBL;Acc:F6I1P4]
#INFO: QUERY: VV11s0118g00760 N/A Putative uncharacterized protein [Source:UniProtKB/TrEMBL;Acc:F6HCI6]
#INFO: QUERY: VV13s0019g00550 N/A Putative uncharacterized protein [Source:UniProtKB/TrEMBL;Acc:F6HN87]
#INFO: QUERY: VV08s0056g01620 N/A Putative uncharacterized protein [Source:UniProtKB/TrEMBL;Acc:D7TL64]
#INFO: QUERY: VV13s0019g03920 N/A Putative uncharacterized protein [Source:UniProtKB/TrEMBL;Acc:F6HNI6]
#INFO: QUERY: VV02s0025g00070 N/A Ubiquitin carrier protein [Source:UniProtKB/TrEMBL;Acc:A5AU32]
#INFO: QUERY: VV14s0066g01350 N/A Putative uncharacterized protein [Source:UniProtKB/TrEMBL;Acc:F6HUZ9]
#INFO: QUERY: VV00s0265g00130 N/A Putative uncharacterized protein [Source:UniProtKB/TrEMBL;Acc:D7T0E2]
#INFO: QUERY: VV14s0108g00950 N/A Putative uncharacterized protein [Source:UniProtKB/TrEMBL;Acc:D7SXD4]
#INFO: QUERY: VV18s0089g00620 N/A Putative uncharacterized protein [Source:UniProtKB/TrEMBL;Acc:D7SMX5]
#INFO: QUERY: VV18s0001g11060 N/A Putative uncharacterized protein [Source:UniProtKB/TrEMBL;Acc:F6H1D4]
#INFO: QUERY: VV05s0020g02900 N/A Putative uncharacterized protein [Source:UniProtKB/TrEMBL;Acc:D7T6T6]
#INFO: QUERY: VV12s0028g03310 N/A Putative uncharacterized protein [Source:UniProtKB/TrEMBL;Acc:A5C319]
#INFO: QUERY: VV12s0035g02110 N/A Putative uncharacterized protein [Source:UniProtKB/TrEMBL;Acc:F6HJY4]
#INFO: QUERY: VV01s0010g01160 N/A Putative uncharacterized protein [Source:UniProtKB/TrEMBL;Acc:D7TAC1]
#INFO: QUERY: VV07s0031g00840 N/A Putative uncharacterized protein [Source:UniProtKB/TrEMBL;Acc:D7SVZ3]
#INFO: QUERY: VV08s0007g02570 N/A Putative uncharacterized protein [Source:UniProtKB/TrEMBL;Acc:F6HKQ5]
#INFO: QUERY: VV13s0067g03560 N/A Putative uncharacterized protein [Source:UniProtKB/TrEMBL;Acc:D7T488]
#INFO: QUERY: VV02s0025g03600 N/A Putative uncharacterized protein [Source:UniProtKB/TrEMBL;Acc:F6HUD1]
#INFO: QUERY: VV04s0023g01530 N/A Putative uncharacterized protein [Source:UniProtKB/TrEMBL;Acc:F6GWX8]
#INFO: QUERY: VV19s0015g01190 N/A Ubiquitin carrier protein [Source:UniProtKB/TrEMBL;Acc:A5AI12]
#INFO: QUERY: VV07s0141g01080 N/A Putative uncharacterized protein [Source:UniProtKB/TrEMBL;Acc:F6GXN5]
#INFO: QUERY: VV08s0007g01430 N/A Putative uncharacterized protein [Source:UniProtKB/TrEMBL;Acc:A5C9Q0]
#INFO: QUERY: VV04s0023g01710 N/A Putative uncharacterized protein [Source:UniProtKB/TrEMBL;Acc:F6GWW6]
#INFO: QUERY: VV11s0016g01440 N/A Putative uncharacterized protein [Source:UniProtKB/TrEMBL;Acc:D7TCH9]

## Sheet: Table S3
# p-value T Q Q&T Q&T/Q Q&T/T C ID C type C group C name and depth in group Q&T list
#
GO:0071423	3.81531	0.000153	3	62	2	0.032	0.667	GO:0071423	BP	12	malate transmembrane transport	4	VV00S0187G00130,VV00S2188G00010
GO:0015743	3.51713	0.000304	4	62	2	0.032	0.5	GO:0015743	BP	12	malate transport	3	VV00S0187G00130,VV00S2188G00010
GO:0015740	3.29499	0.000507	5	62	2	0.032	0.4	GO:0015740	BP	12	C4-dicarboxylate transport	2	VV00S0187G00130,VV00S2188G00010
GO:0006835	2.64589	0.00226	10	62	2	0.032	0.2	GO:0006835	BP	12	dicarboxylic acid transport	1	VV00S0187G00130,VV00S2188G00010
GO:0009628	2.451	0.00354	1249	59	11	0.186	0.009	GO:0009628	BP	6	response to abiotic stimulus	2	VV10S0003G04490,VV08S0007G02490,VV16S0050G00380,VV07S0031G01700,VV14S0006G03040,VV02S0025G03390,VV11S0016G00470,VV07S0005G04600,VV18S0001G14360,VV08S0007G06520,VV15S0046G03520
GO:0019319	2.43415	0.00368	12	67	2	0.03	0.167	GO:0019319	BP	15	hexose biosynthetic process	3	VV15S0046G03520,VV11S0037G00930
GO:0043161	2.11805	0.00762	16	71	2	0.028	0.125	GO:0043161	BP	19	proteasomal ubiquitin-dependent protein catabolic process	2	VV14S0006G03040,VV08S0058G00260
GO:0019586	2.11295	0.00771	1	28	1	0.036	1	GO:0019586	BP	20	galacturonate metabolic process	2	VV11S0078G00430
GO:0046396	2.11295	0.00771	1	28	1	0.036	1	GO:0046396	BP	20	D-galacturonate metabolic process	3	VV11S0078G00430
GO:0008654	2.08672	0.00819	45	27	2	0.074	0.044	GO:0008654	BP	36	phospholipid biosynthetic process	1	VV12S0055G00710,VV12S0055G01100
GO:0010498	1.96658	0.0108	19	71	2	0.028	0.105	GO:0010498	BP	19	proteasomal protein catabolic process	1	VV14S0006G03040,VV08S0058G00260
GO:2000896	1.95468	0.0111	3	16	1	0.062	0.333	GO:2000896	BP	39	amylopectin metabolic process	1	VV11S0078G00310
GO:0010021	1.95468	0.0111	3	16	1	0.062	0.333	GO:0010021	BP	39	amylopectin biosynthetic process	1	VV11S0078G00310
GO:0018022	1.91721	0.0121	2	23	1	0.043	0.5	GO:0018022	BP	30	peptidyl-lysine methylation	1	VV14S0068G01090
GO:0009413	1.88273	0.0131	1	46	1	0.022	1	GO:0009413	BP	28	response to flooding	1	VV11S0016G00470
GO:0046292	1.86328	0.0137	1	49	1	0.02	1	GO:0046292	BP	35	formaldehyde metabolic process	1	VV07S0005G04600
GO:0046364	1.86012	0.0138	23	67	2	0.03	0.087	GO:0046364	BP	15	monosaccharide biosynthetic process	2	VV15S0046G03520,VV11S0037G00930
GO:0006304	1.84771	0.0142	31	50	2	0.04	0.065	GO:0006304	BP	1	DNA modification	1	VV14S0068G01090,VV16S0098G01820
GO:0006305	1.84771	0.0142	31	50	2	0.04	0.065	GO:0006305	BP	1	DNA alkylation	2	VV14S0068G01090,VV16S0098G01820
GO:0044728	1.84771	0.0142	31	50	2	0.04	0.065	GO:0044728	BP	1	DNA methylation or demethylation	2	VV14S0068G01090,VV16S0098G01820
GO:0006306	1.84771	0.0142	31	50	2	0.04	0.065	GO:0006306	BP	1	DNA methylation	1	VV14S0068G01090,VV16S0098G01820
GO:0006814	1.83565	0.0146	25	62	2	0.032	0.08	GO:0006814	BP	26	sodium ion transport	1	VV00S0187G00130,VV00S2188G00010
GO:0005975	1.82681	0.0149	956	67	9	0.134	0.009	GO:0005975	BP	15	carbohydrate metabolic process	1	VV11S0078G00310,VV12S0055G01100,VV11S0078G00430,VV15S0048G01300,VV03S0017G00070,VV11S0016G00470,VV15S0046G03520,VV05S0062G01320,VV11S0037G00930
GO:0006063	1.81248	0.0154	2	28	1	0.036	0.5	GO:0006063	BP	20	uronic acid metabolic process	1	VV11S0078G00430
GO:0046835	1.81248	0.0154	2	28	1	0.036	0.5	GO:0046835	BP	10	carbohydrate phosphorylation	1	VV11S0078G00430
GO:0050896	1.767	0.0171	3586	59	19	0.322	0.005	GO:0050896	BP	6	response to stimulus	1	VV06S0009G03240,VV10S0003G04490,VV08S0007G02490,VV16S0050G00380,VV10S0042G00950,VV07S0031G01700,VV06S0004G00040,VV14S0006G03040,VV11S0037G00860,VV02S0025G03390,VV11S0016G00470,VV07S0005G06220,VV07S0005G04600,VV18S0001G12020,VV18S0001G14360,VV03S0063G00610,VV08S0007G06520,VV04S0008G01000,VV15S0046G03520
GO:0019307	1.767	0.0171	1	59	1	0.017	1	GO:0019307	BP	15	mannose biosynthetic process	4	VV15S0046G03520
GO:0042354	1.72584	0.0188	1	67	1	0.015	1	GO:0042354	BP	15	L-fucose metabolic process	3	VV11S0037G00930
GO:0006005	1.72584	0.0188	1	67	1	0.015	1	GO:0006005	BP	15	L-fucose biosynthetic process	5	VV11S0037G00930
GO:0051289	1.63078	0.0234	2	41	1	0.024	0.5	GO:0051289	BP	21	protein homotetramerization	1	VV09S0002G03620
GO:0006644	1.61439	0.0243	78	27	2	0.074	0.026	GO:0006644	BP	36	phospholipid metabolic process	1	VV12S0055G00710,VV12S0055G01100
GO:0006461	1.58503	0.026	135	52	3	0.058	0.022	GO:0006461	BP	40	protein complex assembly	1	VV16S0050G00380,VV09S0002G03620,VV18S0001G14360
GO:0070271	1.57675	0.0265	136	52	3	0.058	0.022	GO:0070271	BP	40	protein complex biogenesis	1	VV16S0050G00380,VV09S0002G03620,VV18S0001G14360
GO:0032922	1.56703	0.0271	3	32	1	0.031	0.333	GO:0032922	BP	7	circadian regulation of gene expression	1	VV07S0031G01700
GO:0044723	1.56067	0.0275	505	67	6	0.09	0.012	GO:0044723	BP	15	single-organism carbohydrate metabolic process	2	VV12S0055G01100,VV11S0078G00430,VV15S0048G01300,VV11S0016G00470,VV15S0046G03520,VV11S0037G00930
GO:0010394	1.52143	0.0301	3	35	1	0.029	0.333	GO:0010394	BP	17	homogalacturonan metabolic process	1	VV15S0048G01300
GO:0010289	1.52143	0.0301	3	35	1	0.029	0.333	GO:0010289	BP	17	homogalacturonan biosynthetic process	2	VV15S0048G01300
GO:1901069	1.4828	0.0329	147	52	3	0.058	0.02	GO:1901069	BP	3	guanosine-containing compound catabolic process	1	VV16S0050G00380,VV07S0031G01700,VV18S0001G14360
GO:0006184	1.4828	0.0329	147	52	3	0.058	0.02	GO:0006184	BP	3	GTP catabolic process	1	VV16S0050G00380,VV07S0031G01700,VV18S0001G14360
GO:1901135	1.46852	0.034	757	61	7	0.115	0.009	GO:1901135	BP	39	carbohydrate derivative metabolic process	1	VV11S0078G00310,VV16S0050G00380,VV12S0055G01100,VV07S0031G01700,VV11S0016G00470,VV18S0001G14360,VV05S0062G01320
GO:0019318	1.45346	0.0352	118	67	3	0.045	0.025	GO:0019318	BP	15	hexose metabolic process	1	VV11S0078G00430,VV15S0046G03520,VV11S0037G00930
GO:0016051	1.44733	0.0357	234	67	4	0.06	0.017	GO:0016051	BP	15	carbohydrate biosynthetic process	1	VV12S0055G01100,VV15S0048G01300,VV15S0046G03520,VV11S0037G00930
GO:0071822	1.44249	0.0361	152	52	3	0.058	0.02	GO:0071822	BP	40	protein complex subunit organization	1	VV16S0050G00380,VV09S0002G03620,VV18S0001G14360
GO:0046039	1.44249	0.0361	152	52	3	0.058	0.02	GO:0046039	BP	3	GTP metabolic process	2	VV16S0050G00380,VV07S0031G01700,VV18S0001G14360
GO:0006004	1.42597	0.0375	2	67	1	0.015	0.5	GO:0006004	BP	15	fucose metabolic process	2	VV11S0037G00930
GO:0042353	1.42597	0.0375	2	67	1	0.015	0.5	GO:0042353	BP	15	fucose biosynthetic process	4	VV11S0037G00930
GO:1901068	1.38828	0.0409	159	52	3	0.058	0.019	GO:1901068	BP	3	guanosine-containing compound metabolic process	1	VV16S0050G00380,VV07S0031G01700,VV18S0001G14360
GO:1901269	1.35556	0.0441	6	27	1	0.037	0.167	GO:1901269	BP	36	lipooligosaccharide metabolic process	1	VV12S0055G01100
GO:1901271	1.35556	0.0441	6	27	1	0.037	0.167	GO:1901271	BP	36	lipooligosaccharide biosynthetic process	1	VV12S0055G01100
GO:0046493	1.35556	0.0441	6	27	1	0.037	0.167	GO:0046493	BP	36	lipid A metabolic process	2	VV12S0055G01100
GO:0009245	1.35556	0.0441	6	27	1	0.037	0.167	GO:0009245	BP	36	lipid A biosynthetic process	2	VV12S0055G01100
GO:0009266	1.33348	0.0464	347	49	4	0.082	0.012	GO:0009266	BP	6	response to temperature stimulus	3	VV08S0007G02490,VV14S0006G03040,VV11S0016G00470,VV07S0005G04600
GO:0051262	1.32975	0.0468	4	41	1	0.024	0.25	GO:0051262	BP	21	protein tetramerization	1	VV09S0002G03620
GO:0010216	1.31785	0.0481	8	23	1	0.043	0.125	GO:0010216	BP	1	maintenance of DNA methylation	1	VV14S0068G01090
GO:0051567	1.31785	0.0481	8	23	1	0.043	0.125	GO:0051567	BP	42	histone H3-K9 methylation	1	VV14S0068G01090
GO:0005737	7.90309	1.25e-08	4542	62	34	0.548	0.007	GO:0005737	CC	8	cytoplasm	5	VV09S0002G01650,VV01S0150G00210,VV00S0187G00130,VV06S0009G03240,VV12S0055G00710,VV11S0065G00640,VV04S0008G05240,VV08S0007G02490,VV11S0078G00310,VV13S0067G02060,VV18S0001G05270,VV10S0042G00950,VV11S0016G02910,VV12S0055G01100,VV11S0078G00430,VV14S0066G02370,VV04S0008G06640,VV07S0031G01700,VV06S0004G00040,VV15S0048G01300,VV09S0002G00150,VV09S0002G03620,VV17S0000G07280,VV02S0025G03390,VV11S0016G00470…
GO:0043231	4.88941	1.29e-05	5280	62	32	0.516	0.006	GO:0043231	CC	8	intracellular membrane-bounded organelle	6	VV01S0150G00210,VV00S0187G00130,VV06S0009G03240,VV12S0055G00710,VV11S0065G00640,VV04S0008G05240,VV08S0007G02490,VV11S0078G00310,VV13S0067G02060,VV18S0001G05270,VV10S0042G00950,VV14S0068G01090,VV11S0016G02910,VV12S0055G01100,VV14S0066G02370,VV04S0008G06640,VV07S0031G01700,VV15S0048G01300,VV09S0002G00150,VV14S0006G03040,VV09S0002G03620,VV17S0000G07280,VV02S0025G03390,VV11S0016G00470,VV07S0005G04600…
GO:0043227	4.88273	1.31e-05	5283	62	32	0.516	0.006	GO:0043227	CC	8	membrane-bounded organelle	3	VV01S0150G00210,VV00S0187G00130,VV06S0009G03240,VV12S0055G00710,VV11S0065G00640,VV04S0008G05240,VV08S0007G02490,VV11S0078G00310,VV13S0067G02060,VV18S0001G05270,VV10S0042G00950,VV14S0068G01090,VV11S0016G02910,VV12S0055G01100,VV14S0066G02370,VV04S0008G06640,VV07S0031G01700,VV15S0048G01300,VV09S0002G00150,VV14S0006G03040,VV09S0002G03620,VV17S0000G07280,VV02S0025G03390,VV11S0016G00470,VV07S0005G04600…
GO:0044424	4.75696	1.75e-05	6279	70	38	0.543	0.006	GO:0044424	CC	8	intracellular part	4	VV09S0002G01650,VV01S0150G00210,VV00S0187G00130,VV06S0009G03240,VV12S0055G00710,VV11S0065G00640,VV04S0008G05240,VV08S0007G02490,VV11S0078G00310,VV13S0067G02060,VV16S0050G00380,VV18S0001G05270,VV10S0042G00950,VV14S0068G01090,VV11S0016G02910,VV12S0055G01100,VV11S0078G00430,VV14S0066G02370,VV04S0008G06640,VV07S0031G01700,VV06S0004G00040,VV15S0048G01300,VV09S0002G00150,VV14S0006G03040,VV09S0002G03620…
GO:0044444	4.56067	2.75e-05	4043	62	27	0.435	0.007	GO:0044444	CC	8	cytoplasmic part	6	VV01S0150G00210,VV00S0187G00130,VV06S0009G03240,VV12S0055G00710,VV11S0065G00640,VV04S0008G05240,VV08S0007G02490,VV11S0078G00310,VV13S0067G02060,VV18S0001G05270,VV10S0042G00950,VV11S0016G02910,VV12S0055G01100,VV04S0008G06640,VV15S0048G01300,VV09S0002G00150,VV09S0002G03620,VV02S0025G03390,VV11S0016G00470,VV07S0005G04600,VV18S0001G12020,VV18S0001G14360,VV03S0063G00610,VV14S0066G01100,VV08S0007G06520…
GO:0005622	3.93181	0.000117	6738	70	38	0.543	0.006	GO:0005622	CC	8	intracellular	3	VV09S0002G01650,VV01S0150G00210,VV00S0187G00130,VV06S0009G03240,VV12S0055G00710,VV11S0065G00640,VV04S0008G05240,VV08S0007G02490,VV11S0078G00310,VV13S0067G02060,VV16S0050G00380,VV18S0001G05270,VV10S0042G00950,VV14S0068G01090,VV11S0016G02910,VV12S0055G01100,VV11S0078G00430,VV14S0066G02370,VV04S0008G06640,VV07S0031G01700,VV06S0004G00040,VV15S0048G01300,VV09S0002G00150,VV14S0006G03040,VV09S0002G03620…
GO:0043229	3.91721	0.000121	5617	70	34	0.486	0.006	GO:0043229	CC	8	intracellular organelle	5	VV01S0150G00210,VV00S0187G00130,VV06S0009G03240,VV12S0055G00710,VV11S0065G00640,VV04S0008G05240,VV08S0007G02490,VV11S0078G00310,VV13S0067G02060,VV16S0050G00380,VV18S0001G05270,VV10S0042G00950,VV14S0068G01090,VV11S0016G02910,VV12S0055G01100,VV14S0066G02370,VV04S0008G06640,VV07S0031G01700,VV15S0048G01300,VV09S0002G00150,VV14S0006G03040,VV09S0002G03620,VV17S0000G07280,VV02S0025G03390,VV11S0016G00470…
GO:0043226	3.91364	0.000122	5620	70	34	0.486	0.006	GO:0043226	CC	8	organelle	2	VV01S0150G00210,VV00S0187G00130,VV06S0009G03240,VV12S0055G00710,VV11S0065G00640,VV04S0008G05240,VV08S0007G02490,VV11S0078G00310,VV13S0067G02060,VV16S0050G00380,VV18S0001G05270,VV10S0042G00950,VV14S0068G01090,VV11S0016G02910,VV12S0055G01100,VV14S0066G02370,VV04S0008G06640,VV07S0031G01700,VV15S0048G01300,VV09S0002G00150,VV14S0006G03040,VV09S0002G03620,VV17S0000G07280,VV02S0025G03390,VV11S0016G00470…
GO:0005623	3.86646	0.000136	7991	70	42	0.6	0.005	GO:0005623	CC	8	cell	2	VV09S0002G01650,VV01S0150G00210,VV00S0187G00130,VV06S0009G03240,VV12S0055G00710,VV10S0003G04490,VV11S0065G00640,VV04S0008G05240,VV08S0007G02490,VV11S0078G00310,VV13S0067G02060,VV16S0050G00380,VV18S0001G05270,VV10S0042G00950,VV14S0068G01090,VV11S0016G02910,VV18S0072G00240,VV12S0055G01100,VV11S0078G00430,VV14S0066G02370,VV04S0008G06640,VV18S0001G13570,VV07S0031G01700,VV06S0004G00040,VV15S0048G01300…
GO:0044464	3.86646	0.000136	7991	70	42	0.6	0.005	GO:0044464	CC	8	cell part	2	VV09S0002G01650,VV01S0150G00210,VV00S0187G00130,VV06S0009G03240,VV12S0055G00710,VV10S0003G04490,VV11S0065G00640,VV04S0008G05240,VV08S0007G02490,VV11S0078G00310,VV13S0067G02060,VV16S0050G00380,VV18S0001G05270,VV10S0042G00950,VV14S0068G01090,VV11S0016G02910,VV18S0072G00240,VV12S0055G01100,VV11S0078G00430,VV14S0066G02370,VV04S0008G06640,VV18S0001G13570,VV07S0031G01700,VV06S0004G00040,VV15S0048G01300…
GO:0005575	3.17457	0.000669	9434	70	45	0.643	0.005	GO:0005575	CC	8	cellular_component	1	VV09S0002G01650,VV01S0150G00210,VV00S0187G00130,VV06S0009G03240,VV12S0055G00710,VV10S0003G04490,VV11S0065G00640,VV04S0008G05240,VV08S0007G02490,VV11S0078G00310,VV13S0067G02060,VV16S0050G00380,VV18S0001G05270,VV10S0042G00950,VV01S0011G03220,VV14S0068G01090,VV11S0016G02910,VV18S0072G00240,VV12S0055G01100,VV11S0078G00430,VV14S0066G02370,VV04S0008G06640,VV18S0001G13570,VV07S0031G01700,VV06S0004G00040…
GO:0005773	2.79048	0.00162	582	62	8	0.129	0.014	GO:0005773	CC	8	vacuole	7	VV00S0187G00130,VV12S0055G00710,VV11S0065G00640,VV11S0016G02910,VV02S0025G03390,VV11S0016G00470,VV18S0001G14360,VV00S2188G00010
GO:0005886	2.767	0.00171	1906	70	16	0.229	0.008	GO:0005886	CC	8	plasma membrane	3	VV01S0150G00210,VV06S0009G03240,VV10S0003G04490,VV18S0001G05270,VV11S0016G02910,VV18S0072G00240,VV04S0008G06640,VV18S0001G13570,VV09S0002G00150,VV02S0025G03390,VV11S0016G00470,VV18S0001G14360,VV08S0007G06520,VV04S0008G01000,VV04S0023G00730,VV07S0005G05030
GO:0071944	2.66756	0.00215	2364	70	18	0.257	0.008	GO:0071944	CC	8	cell periphery	3	VV01S0150G00210,VV06S0009G03240,VV10S0003G04490,VV18S0001G05270,VV10S0042G00950,VV11S0016G02910,VV18S0072G00240,VV12S0055G01100,VV04S0008G06640,VV18S0001G13570,VV09S0002G00150,VV02S0025G03390,VV11S0016G00470,VV18S0001G14360,VV08S0007G06520,VV04S0008G01000,VV04S0023G00730,VV07S0005G05030
GO:0016020	2.47886	0.00332	4349	70	26	0.371	0.006	GO:0016020	CC	8	membrane	2	VV01S0150G00210,VV00S0187G00130,VV06S0009G03240,VV12S0055G00710,VV10S0003G04490,VV04S0008G05240,VV16S0050G00380,VV18S0001G05270,VV01S0011G03220,VV11S0016G02910,VV18S0072G00240,VV12S0055G01100,VV04S0008G06640,VV18S0001G13570,VV09S0002G00150,VV11S0037G00860,VV02S0025G03390,VV11S0016G00470,VV18S0001G14360,VV14S0066G01100,VV08S0007G06520,VV04S0008G01000,VV00S2188G00010,VV08S0007G07680,VV04S0023G00730…
GO:0043033	2.43297	0.00369	1	16	1	0.062	1	GO:0043033	CC	14	isoamylase complex	1	VV11S0078G00310
GO:0010368	2.43297	0.00369	1	16	1	0.062	1	GO:0010368	CC	14	chloroplast isoamylase complex	2	VV11S0078G00310
GO:0005856	1.81531	0.0153	175	70	4	0.057	0.023	GO:0005856	CC	4	cytoskeleton	1	VV16S0050G00380,VV18S0001G14360,VV08S0007G06520,VV07S0005G05030
GO:0005874	1.8041	0.0157	84	70	3	0.043	0.036	GO:0005874	CC	27	microtubule	1	VV16S0050G00380,VV18S0001G14360,VV07S0005G05030
GO:0005783	1.79588	0.016	372	19	3	0.158	0.008	GO:0005783	CC	8	endoplasmic reticulum	7	VV01S0150G00210,VV12S0055G00710,VV18S0001G05270
GO:0005618	1.43415	0.0368	616	57	6	0.105	0.01	GO:0005618	CC	8	cell wall	4	VV10S0042G00950,VV12S0055G01100,VV04S0008G06640,VV18S0001G14360,VV08S0007G06520,VV04S0008G01000
GO:0042579	1.35458	0.0442	153	55	3	0.055	0.02	GO:0042579	CC	8	microbody	7	VV07S0005G04600,VV03S0063G00610,VV14S0066G01100
GO:0005777	1.35458	0.0442	153	55	3	0.055	0.02	GO:0005777	CC	8	peroxisome	8	VV07S0005G04600,VV03S0063G00610,VV14S0066G01100
GO:0030312	1.31966	0.0479	651	57	6	0.105	0.009	GO:0030312	CC	8	external encapsulating structure	3	VV10S0042G00950,VV12S0055G01100,VV04S0008G06640,VV18S0001G14360,VV08S0007G06520,VV04S0008G01000
GO:0015556	3.29499	0.000507	5	62	2	0.032	0.4	GO:0015556	MF	13	C4-dicarboxylate transmembrane transporter activity	2	VV00S0187G00130,VV00S2188G00010
GO:0015140	3.29499	0.000507	5	62	2	0.032	0.4	GO:0015140	MF	13	malate transmembrane transporter activity	3	VV00S0187G00130,VV00S2188G00010
GO:0008253	2.99568	0.00101	3	2	1	0.5	0.333	GO:0008253	MF	34	5'-nucleotidase activity	2	VV09S0002G01650
GO:0005310	2.85078	0.00141	8	62	2	0.032	0.25	GO:0005310	MF	13	dicarboxylic acid transmembrane transporter activity	1	VV00S0187G00130,VV00S2188G00010
GO:0008252	2.6968	0.00201	6	2	1	0.5	0.167	GO:0008252	MF	34	nucleotidase activity	1	VV09S0002G01650
GO:0016871	2.57187	0.00268	1	11	1	0.091	1	GO:0016871	MF	18	cycloartenol synthase activity	2	VV11S0065G00640
GO:0004609	2.17393	0.0067	4	6	1	0.167	0.25	GO:0004609	MF	51	phosphatidylserine decarboxylase activity	1	VV12S0055G00710
GO:0016651	2.14997	0.00708	80	55	3	0.055	0.037	GO:0016651	MF	41	oxidoreductase activity, acting on NADH or NADPH	1	VV01S0127G00540,VV07S0005G04600,VV14S0066G01100
GO:0047912	2.11295	0.00771	1	28	1	0.036	1	GO:0047912	MF	43	galacturonokinase activity	1	VV11S0078G00430
GO:0047262	1.99568	0.0101	1	35	1	0.029	1	GO:0047262	MF	29	polygalacturonate 4-alpha-galacturonosyltransferase activity	1	VV15S0048G01300
GO:0019156	1.95468	0.0111	3	16	1	0.062	0.333	GO:0019156	MF	5	isoamylase activity	2	VV11S0078G00310
GO:0046974	1.91721	0.0121	2	23	1	0.043	0.5	GO:0046974	MF	11	histone methyltransferase activity (H3-K9 specific)	1	VV14S0068G01090
GO:0031559	1.8729	0.0134	5	11	1	0.091	0.2	GO:0031559	MF	18	oxidosqualene cyclase activity	1	VV11S0065G00640
GO:0051903	1.86328	0.0137	1	49	1	0.02	1	GO:0051903	MF	16	S-(hydroxymethyl)glutathione dehydrogenase activity	1	VV07S0005G04600
GO:0016657	1.86328	0.0137	1	49	1	0.02	1	GO:0016657	MF	41	oxidoreductase activity, acting on NADH or NADPH, nitrogenous group as acceptor	2	VV07S0005G04600
GO:0080007	1.86328	0.0137	1	49	1	0.02	1	GO:0080007	MF	41	S-nitrosoglutathione reductase activity	3	VV07S0005G04600
GO:0004774	1.82102	0.0151	3	20	1	0.05	0.333	GO:0004774	MF	33	succinate-CoA ligase activity	1	VV10S0042G00950
GO:0004775	1.82102	0.0151	3	20	1	0.05	0.333	GO:0004775	MF	33	succinate-CoA ligase (ADP-forming) activity	2	VV10S0042G00950
GO:0004335	1.81248	0.0154	2	28	1	0.036	0.5	GO:0004335	MF	49	galactokinase activity	1	VV11S0078G00430
GO:0051920	1.77728	0.0167	5	15	1	0.067	0.2	GO:0051920	MF	23	peroxiredoxin activity	1	VV08S0007G02490
GO:0003924	1.76955	0.017	116	52	3	0.058	0.026	GO:0003924	MF	48	GTPase activity	1	VV16S0050G00380,VV07S0031G01700,VV18S0001G14360
GO:0004615	1.767	0.0171	1	59	1	0.017	1	GO:0004615	MF	46	phosphomannomutase activity	1	VV15S0046G03520
GO:0010428	1.74232	0.0181	3	23	1	0.043	0.333	GO:0010428	MF	25	methyl-CpNpG binding	1	VV14S0068G01090
GO:0010429	1.74232	0.0181	3	23	1	0.043	0.333	GO:0010429	MF	31	methyl-CpNpN binding	1	VV14S0068G01090
GO:0008327	1.74232	0.0181	3	23	1	0.043	0.333	GO:0008327	MF	22	methyl-CpG binding	1	VV14S0068G01090
GO:0004133	1.73518	0.0184	5	16	1	0.062	0.2	GO:0004133	MF	5	glycogen debranching enzyme activity	1	VV11S0078G00310
GO:0050577	1.72584	0.0188	1	67	1	0.015	1	GO:0050577	MF	24	GDP-L-fucose synthase activity	1	VV11S0037G00930
GO:0016720	1.7122	0.0194	2	34	1	0.029	0.5	GO:0016720	MF	44	delta12-fatty acid dehydrogenase activity	1	VV08S0007G06450
GO:0003878	1.6968	0.0201	4	20	1	0.05	0.25	GO:0003878	MF	32	ATP citrate synthase activity	1	VV10S0042G00950
GO:0060090	1.6968	0.0201	1	71	1	0.014	1	GO:0060090	MF	38	binding, bridging	1	VV08S0058G00260
GO:0030674	1.6968	0.0201	1	71	1	0.014	1	GO:0030674	MF	38	protein binding, bridging	1	VV08S0058G00260
GO:0004473	1.63078	0.0234	2	41	1	0.024	0.5	GO:0004473	MF	47	malate dehydrogenase (oxaloacetate-decarboxylating) (NADP+) activity	1	VV09S0002G03620
GO:0010385	1.61798	0.0241	4	23	1	0.043	0.25	GO:0010385	MF	50	double-stranded methylated DNA binding	1	VV14S0068G01090
GO:0045485	1.53611	0.0291	3	34	1	0.029	0.333	GO:0045485	MF	2	omega-6 fatty acid desaturase activity	1	VV08S0007G06450
GO:0016656	1.50169	0.0315	2	55	1	0.018	0.5	GO:0016656	MF	37	monodehydroascorbate reductase (NADH) activity	1	VV14S0066G01100
GO:0032403	1.46725	0.0341	3	40	1	0.025	0.333	GO:0032403	MF	9	protein complex binding	1	VV14S0006G03040
GO:0070628	1.46725	0.0341	3	40	1	0.025	0.333	GO:0070628	MF	9	proteasome binding	2	VV14S0006G03040
GO:0015215	1.37572	0.0421	14	13	1	0.077	0.071	GO:0015215	MF	45	nucleotide transmembrane transporter activity	1	VV04S0008G05240
#INFO: PARAMETERS: sort_by_structure = 1
#INFO: PARAMETERS: user_thr = 1.00
#INFO: PARAMETERS: fdr = 1
#INFO: PARAMETERS: significant = 1
#INFO: PARAMETERS: ordered_queries = 1
#INFO: PARAMETERS: organism = vvinifera
#INFO: User: g:Profiler web interface
#INFO: Host: vm002
#INFO: Time: 2014-7-12 1:54:31
#INFO: Effective domain size for GO: 18136
#INFO:
#INFO: --- Gene names and descriptions
#INFO:
#INFO: QUERY: VV08s0007g03110 N/A Putative uncharacterized protein [Source:UniProtKB/TrEMBL;Acc:F6HKM3]
#INFO: QUERY: VV09s0002g01650 N/A Putative uncharacterized protein [Source:UniProtKB/TrEMBL;Acc:D7TZV8]
#INFO: QUERY: VV01s0150g00210 N/A Putative uncharacterized protein [Source:UniProtKB/TrEMBL;Acc:F6HJ72]
#INFO: QUERY: VV00s0187g00130 N/A Putative uncharacterized protein [Source:UniProtKB/TrEMBL;Acc:F6HRL6]
#INFO: QUERY: VV06s0009g03240 N/A Putative uncharacterized protein [Source:UniProtKB/TrEMBL;Acc:F6HA50]
#INFO: QUERY: VV12s0055g00710 N/A Putative uncharacterized protein [Source:UniProtKB/TrEMBL;Acc:F6H1S9]
#INFO: QUERY: VV10s0003g04490 N/A Putative uncharacterized protein [Source:UniProtKB/TrEMBL;Acc:D7TKG3]
#INFO: QUERY: VV11s0078g00420 N/A Putative uncharacterized protein [Source:UniProtKB/TrEMBL;Acc:F6I6Q2]
#INFO: QUERY: VV18s0001g07150 N/A Putative uncharacterized protein [Source:UniProtKB/TrEMBL;Acc:F6H107]
#INFO: QUERY: VV04s0008g05480 N/A Putative uncharacterized protein [Source:UniProtKB/TrEMBL;Acc:F6H328]
#INFO: QUERY: VV11s0065g00640 N/A Putative uncharacterized protein [Source:UniProtKB/TrEMBL;Acc:D7T0P8]
#INFO: QUERY: VV08s0007g02270 N/A Putative uncharacterized protein [Source:UniProtKB/TrEMBL;Acc:D7TH73]
#INFO: QUERY: VV04s0008g05240 N/A Putative uncharacterized protein [Source:UniProtKB/TrEMBL;Acc:F6H312]
#INFO: QUERY: VV14s0068g01070 N/A Putative uncharacterized protein [Source:UniProtKB/TrEMBL;Acc:F6H427]
#INFO: QUERY: VV08s0007g02490 N/A Putative uncharacterized protein [Source:UniProtKB/TrEMBL;Acc:D7TH54]
#INFO: QUERY: VV11s0078g00310 N/A Putative uncharacterized protein [Source:UniProtKB/TrEMBL;Acc:F6I6P8]
#INFO: QUERY: VV13s0067g02060 N/A Putative uncharacterized protein [Source:UniProtKB/TrEMBL;Acc:D7T4I1]
#INFO: QUERY: VV16s0050g00380 N/A Putative uncharacterized protein [Source:UniProtKB/TrEMBL;Acc:F6H6N2]
#INFO: QUERY: VV18s0001g05270 N/A Putative uncharacterized protein [Source:UniProtKB/TrEMBL;Acc:E0CRI7]
#INFO: QUERY: VV10s0042g00950 N/A Putative uncharacterized protein [Source:UniProtKB/TrEMBL;Acc:D7TEX3]
#INFO: QUERY: VV01s0011g03220 N/A Putative uncharacterized protein [Source:UniProtKB/TrEMBL;Acc:D7T979]
#INFO: QUERY: VV06s0004g05280 N/A Putative uncharacterized protein [Source:UniProtKB/TrEMBL;Acc:D7SKA2]
#INFO: QUERY: VV14s0068g01090 N/A Putative uncharacterized protein [Source:UniProtKB/TrEMBL;Acc:F6H428]
#INFO: QUERY: VV11s0016g02910 N/A Putative uncharacterized protein [Source:UniProtKB/TrEMBL;Acc:D7TBE3]
#INFO: QUERY: VV01s0127g00540 N/A Putative uncharacterized protein [Source:UniProtKB/TrEMBL;Acc:F6HHV1]
#INFO: QUERY: VV18s0072g00240 N/A Putative uncharacterized protein [Source:UniProtKB/TrEMBL;Acc:D7SRF0]
#INFO: QUERY: VV12s0055g01100 N/A Putative uncharacterized protein [Source:UniProtKB/TrEMBL;Acc:D7STF0]
#INFO: QUERY: VV11s0078g00430 N/A Putative uncharacterized protein [Source:UniProtKB/TrEMBL;Acc:F6I6Q3]
#INFO: QUERY: VV14s0066g02370 N/A Putative uncharacterized protein [Source:UniProtKB/TrEMBL;Acc:D7TWZ4]
#INFO: QUERY: VV04s0008g06640 N/A Putative uncharacterized protein [Source:UniProtKB/TrEMBL;Acc:D7SV44]
#INFO: QUERY: VV18s0001g13570 N/A Putative uncharacterized protein [Source:UniProtKB/TrEMBL;Acc:F6GZQ8]
#INFO: QUERY: VV07s0031g01700 N/A Putative uncharacterized protein [Source:UniProtKB/TrEMBL;Acc:A5AXG5]
#INFO: QUERY: VV06s0004g00040 N/A Putative uncharacterized protein [Source:UniProtKB/TrEMBL;Acc:F6GUS0]
#INFO: QUERY: VV08s0007g06450 N/A Putative uncharacterized protein [Source:UniProtKB/TrEMBL;Acc:F6HLJ4]
#INFO: QUERY: VV15s0048g01300 N/A Putative uncharacterized protein [Source:UniProtKB/TrEMBL;Acc:D7U7P1]
#INFO: QUERY: VV09s0002g00150 N/A Putative uncharacterized protein [Source:UniProtKB/TrEMBL;Acc:D7TZI8]
#INFO: QUERY: VV17s0000g06680 N/A Putative uncharacterized protein [Source:UniProtKB/TrEMBL;Acc:A5B606]
#INFO: QUERY: VV15s0046g01480 N/A Putative uncharacterized protein [Source:UniProtKB/TrEMBL;Acc:F6I695]
#INFO: QUERY: VV03s0017g00070 N/A Putative uncharacterized protein [Source:UniProtKB/TrEMBL;Acc:F6HTF5]
#INFO: QUERY: VV14s0006g03040 N/A Putative uncharacterized protein [Source:UniProtKB/TrEMBL;Acc:D7TT38]
#INFO: QUERY: VV09s0002g03620 VVME2 Malic enzyme [Source:UniProtKB/TrEMBL;Acc:D7U0C2]
#INFO: QUERY: VV17s0000g07280 N/A Putative uncharacterized protein [Source:UniProtKB/TrEMBL;Acc:D7SI14]
#INFO: QUERY: VV11s0052g01660 N/A Putative uncharacterized protein [Source:UniProtKB/TrEMBL;Acc:F6GXB1]
#INFO: QUERY: VV11s0037g00860 N/A Putative uncharacterized protein [Source:UniProtKB/TrEMBL;Acc:F6HYM5]
#INFO: QUERY: VV02s0025g03390 PIP1B Putative aquaporin [Source:UniProtKB/TrEMBL;Acc:Q0MX16]
#INFO: QUERY: VV11s0016g00470 N/A Putative uncharacterized protein [Source:UniProtKB/TrEMBL;Acc:F6HGZ9]
#INFO: QUERY: VV10s0003g02590 N/A Putative uncharacterized protein [Source:UniProtKB/TrEMBL;Acc:D7TJY4]
#INFO: QUERY: VV07s0005g06220 N/A Putative uncharacterized protein [Source:UniProtKB/TrEMBL;Acc:F6I004]
#INFO: QUERY: VV07s0005g04600 N/A Putative uncharacterized protein [Source:UniProtKB/TrEMBL;Acc:D7U394]
#INFO: QUERY: VV16s0098g01820 N/A Putative uncharacterized protein [Source:UniProtKB/TrEMBL;Acc:F6H782]
#INFO: QUERY: VV18s0001g12020 N/A Putative uncharacterized protein [Source:UniProtKB/TrEMBL;Acc:F6H1G1]
#INFO: QUERY: VV18s0001g14360 N/A Putative uncharacterized protein [Source:UniProtKB/TrEMBL;Acc:F6H1L2]
#INFO: QUERY: VV17s0000g09640 N/A Putative uncharacterized protein [Source:UniProtKB/TrEMBL;Acc:D7SHF5]
#INFO: QUERY: VV03s0063g00610 N/A Putative uncharacterized protein [Source:UniProtKB/TrEMBL;Acc:D7TPK4]
#INFO: QUERY: VV14s0066g01100 N/A Putative uncharacterized protein [Source:UniProtKB/TrEMBL;Acc:A5BNW8]
#INFO: QUERY: VV08s0007g06520 N/A Putative uncharacterized protein [Source:UniProtKB/TrEMBL;Acc:A5B0L2]
#INFO: QUERY: VV04s0008g01000 N/A Putative uncharacterized protein [Source:UniProtKB/TrEMBL;Acc:D7STP1]
#INFO: QUERY: VV19s0014g02340 N/A Putative uncharacterized protein [Source:UniProtKB/TrEMBL;Acc:E0CSH1]
#INFO: QUERY: VV15s0046g03520 N/A Putative uncharacterized protein [Source:UniProtKB/TrEMBL;Acc:D7UC38]
#INFO: QUERY: VV18s0001g00170 N/A Putative uncharacterized protein [Source:UniProtKB/TrEMBL;Acc:F6H0B5]
#INFO: QUERY: VV05s0062g01320 N/A Putative uncharacterized protein [Source:UniProtKB/TrEMBL;Acc:F6I4B2]
#INFO: QUERY: VV00s2188g00010 N/A Putative uncharacterized protein [Source:UniProtKB/TrEMBL;Acc:F6HDE8]
#INFO: QUERY: VV09s0002g00740 N/A Putative uncharacterized protein [Source:UniProtKB/TrEMBL;Acc:F6HXQ3]
#INFO: QUERY: VV13s0019g03190 N/A Putative uncharacterized protein [Source:UniProtKB/TrEMBL;Acc:D7TMI7]
#INFO: QUERY: VV07s0104g00790 N/A Putative uncharacterized protein [Source:UniProtKB/TrEMBL;Acc:F6HQ43]
#INFO: QUERY: VV06s0004g02520 N/A Putative uncharacterized protein [Source:UniProtKB/TrEMBL;Acc:F6GU26]
#INFO: QUERY: VV11s0037g00930 N/A Putative uncharacterized protein [Source:UniProtKB/TrEMBL;Acc:F6HYM8]
#INFO: QUERY: VV08s0007g07680 N/A Small basic intrinsic protein 1 [Source:UniProtKB/TrEMBL;Acc:Q107W9]
#INFO: QUERY: VV04s0023g00730 N/A Putative uncharacterized protein [Source:UniProtKB/TrEMBL;Acc:D7SPN2]
#INFO: QUERY: VV07s0005g05030 N/A Putative uncharacterized protein [Source:UniProtKB/TrEMBL;Acc:F6HZV1]
#INFO: QUERY: VV08s0058g00260 N/A Putative uncharacterized protein [Source:UniProtKB/TrEMBL;Acc:F6GXU6]
#INFO: QUERY: VV14s0060g00460 N/A Putative uncharacterized protein [Source:UniProtKB/TrEMBL;Acc:D7UA94]

## Sheet: Table S4
# p-value T Q Q&T Q&T/Q Q&T/T C ID C type C group C name and depth in group Q&T list
#
GO:0044283	3.50307	0.000314	613	162	11	0.068	0.018	GO:0044283	BP	5	small molecule biosynthetic process	2	OS10G0377800,OS12G0607000,OS03G0286200,OS07G0529600,OS09G0446800,OS09G0327300,OS02G0123200,OS01G0501700,OS09G0565700,OS08G0484500,OS12G0138900
GO:0045184	3.41005	0.000389	434	154	9	0.058	0.021	GO:0045184	BP	6	establishment of protein localization	2	OS05G0151400,OS03G0634000,OS01G0501700,OS02G0293500,OS03G0240500,OS05G0536900,OS03G0271200,OS07G0604500,OS12G0244100
GO:0015031	3.41005	0.000389	434	154	9	0.058	0.021	GO:0015031	BP	6	protein transport	4	OS05G0151400,OS03G0634000,OS01G0501700,OS02G0293500,OS03G0240500,OS05G0536900,OS03G0271200,OS07G0604500,OS12G0244100
GO:0044281	3.38616	0.000411	1547	162	18	0.111	0.012	GO:0044281	BP	5	small molecule metabolic process	1	OS03G0726200,OS01G0185200,OS10G0377800,OS12G0607000,OS02G0541300,OS03G0286200,OS07G0529600,OS09G0446800,OS09G0327300,OS02G0123200,OS01G0501700,OS09G0565700,OS08G0484500,OS06G0134800,OS03G0616400,OS09G0533100,OS03G0412800,OS12G0138900
GO:0009657	3.36754	0.000429	81	105	4	0.038	0.049	GO:0009657	BP	14	plastid organization	1	OS09G0458400,OS03G0792400,OS02G0817700,OS01G0501700
GO:0008104	3.21042	0.000616	461	154	9	0.058	0.02	GO:0008104	BP	6	protein localization	3	OS05G0151400,OS03G0634000,OS01G0501700,OS02G0293500,OS03G0240500,OS05G0536900,OS03G0271200,OS07G0604500,OS12G0244100
GO:0044711	3.18842	0.000648	665	162	11	0.068	0.017	GO:0044711	BP	5	single-organism biosynthetic process	1	OS10G0377800,OS12G0607000,OS03G0286200,OS07G0529600,OS09G0446800,OS09G0327300,OS02G0123200,OS01G0501700,OS09G0565700,OS08G0484500,OS12G0138900
GO:0016053	3.16052	0.000691	449	162	9	0.056	0.02	GO:0016053	BP	5	organic acid biosynthetic process	1	OS12G0607000,OS03G0286200,OS09G0446800,OS09G0327300,OS02G0123200,OS01G0501700,OS09G0565700,OS08G0484500,OS12G0138900
GO:0046394	3.16052	0.000691	449	162	9	0.056	0.02	GO:0046394	BP	5	carboxylic acid biosynthetic process	2	OS12G0607000,OS03G0286200,OS09G0446800,OS09G0327300,OS02G0123200,OS01G0501700,OS09G0565700,OS08G0484500,OS12G0138900
GO:1901566	3	0.001	699	162	11	0.068	0.016	GO:1901566	BP	5	organonitrogen compound biosynthetic process	2	OS10G0377800,OS12G0607000,OS03G0286200,OS07G0529600,OS09G0446800,OS09G0327300,OS09G0565700,OS08G0484500,OS03G0616400,OS09G0533100,OS12G0138900
GO:0009073	2.86967	0.00135	39	114	3	0.026	0.077	GO:0009073	BP	5	aromatic amino acid family biosynthetic process	2	OS03G0286200,OS09G0565700,OS08G0484500
GO:0005982	2.67162	0.00213	47	111	3	0.027	0.064	GO:0005982	BP	21	starch metabolic process	1	OS08G0379300,OS03G0340500,OS09G0465600
GO:0019752	2.63639	0.00231	901	162	12	0.074	0.013	GO:0019752	BP	5	carboxylic acid metabolic process	4	OS01G0185200,OS12G0607000,OS02G0541300,OS03G0286200,OS09G0446800,OS09G0327300,OS02G0123200,OS01G0501700,OS09G0565700,OS08G0484500,OS06G0134800,OS12G0138900
GO:0043436	2.60906	0.00246	907	162	12	0.074	0.013	GO:0043436	BP	5	oxoacid metabolic process	3	OS01G0185200,OS12G0607000,OS02G0541300,OS03G0286200,OS09G0446800,OS09G0327300,OS02G0123200,OS01G0501700,OS09G0565700,OS08G0484500,OS06G0134800,OS12G0138900
GO:0006082	2.60555	0.00248	908	162	12	0.074	0.013	GO:0006082	BP	5	organic acid metabolic process	2	OS01G0185200,OS12G0607000,OS02G0541300,OS03G0286200,OS09G0446800,OS09G0327300,OS02G0123200,OS01G0501700,OS09G0565700,OS08G0484500,OS06G0134800,OS12G0138900
GO:0010478	2.56703	0.00271	1	12	1	0.083	1	GO:0010478	BP	40	chlororespiration	1	OS03G0586500
GO:0048511	2.47625	0.00334	38	157	3	0.019	0.079	GO:0048511	BP	33	rhythmic process	1	OS11G0547000,OS09G0532400,OS01G0182600
GO:0048582	2.44249	0.00361	39	157	3	0.019	0.077	GO:0048582	BP	18	positive regulation of post-embryonic development	2	OS09G0465600,OS11G0547000,OS01G0182600
GO:0050896	2.42366	0.00377	6282	163	42	0.258	0.007	GO:0050896	BP	19	response to stimulus	1	OS08G0357000,OS08G0379300,OS12G0225200,OS12G0230100,OS03G0411300,OS03G0726200,OS06G0270900,OS03G0340500,OS03G0792400,OS11G0533100,OS07G0608900,OS03G0634000,OS11G0186200,OS09G0446800,OS06G0486800,OS07G0609000,OS08G0536400,OS01G0542000,OS05G0171900,OS09G0327300,OS10G0536000,OS03G0836200,OS03G0339900,OS09G0474300,OS07G0631900,OS03G0240500,OS08G0191700,OS03G0808900,OS03G0616400,OS11G0547000,OS02G0612…
GO:0008652	2.39469	0.00403	164	162	5	0.031	0.03	GO:0008652	BP	5	cellular amino acid biosynthetic process	3	OS12G0607000,OS03G0286200,OS09G0565700,OS08G0484500,OS12G0138900
GO:0009094	2.38405	0.00413	13	112	2	0.018	0.154	GO:0009094	BP	5	L-phenylalanine biosynthetic process	4	OS03G0286200,OS09G0565700
GO:1901564	2.37986	0.00417	1249	162	14	0.086	0.011	GO:1901564	BP	5	organonitrogen compound metabolic process	1	OS01G0185200,OS10G0377800,OS12G0607000,OS03G0286200,OS07G0529600,OS09G0446800,OS09G0327300,OS09G0565700,OS08G0484500,OS06G0134800,OS03G0616400,OS09G0533100,OS03G0412800,OS12G0138900
GO:0071702	2.3536	0.00443	1011	154	12	0.078	0.012	GO:0071702	BP	6	organic substance transport	3	OS05G0151400,OS06G0706400,OS03G0634000,OS11G0186200,OS01G0501700,OS02G0293500,OS01G0872100,OS03G0240500,OS05G0536900,OS03G0271200,OS07G0604500,OS12G0244100
GO:0006575	2.34008	0.00457	75	90	3	0.033	0.04	GO:0006575	BP	5	cellular modified amino acid metabolic process	2	OS12G0607000,OS09G0446800,OS09G0327300
GO:0009396	2.3363	0.00461	17	90	2	0.022	0.118	GO:0009396	BP	5	folic acid-containing compound biosynthetic process	4	OS09G0446800,OS09G0327300
GO:0051094	2.28819	0.00515	44	157	3	0.019	0.068	GO:0051094	BP	18	positive regulation of developmental process	1	OS09G0465600,OS11G0547000,OS01G0182600
GO:0005983	2.2668	0.00541	12	2	1	0.5	0.083	GO:0005983	BP	21	starch catabolic process	2	OS08G0379300
GO:0042817	2.266	0.00542	1	28	1	0.036	1	GO:0042817	BP	5	pyridoxal metabolic process	2	OS10G0377800
GO:0006081	2.24489	0.00569	24	70	2	0.029	0.083	GO:0006081	BP	5	cellular aldehyde metabolic process	1	OS10G0377800,OS11G0186200
GO:1901362	2.22403	0.00597	1977	156	18	0.115	0.009	GO:1901362	BP	5	organic cyclic compound biosynthetic process	1	OS10G0377800,OS05G0589200,OS11G0533100,OS03G0286200,OS07G0529600,OS09G0446800,OS09G0287000,OS01G0978400,OS09G0327300,OS09G0565700,OS08G0484500,OS03G0616400,OS11G0547000,OS09G0533100,OS05G0536900,OS06G0601000,OS01G0733200,OS09G0532400
GO:0033036	2.21042	0.00616	632	154	9	0.058	0.014	GO:0033036	BP	6	macromolecule localization	2	OS05G0151400,OS03G0634000,OS01G0501700,OS02G0293500,OS03G0240500,OS05G0536900,OS03G0271200,OS07G0604500,OS12G0244100
GO:0042559	2.19314	0.00641	20	90	2	0.022	0.1	GO:0042559	BP	5	pteridine-containing compound biosynthetic process	3	OS09G0446800,OS09G0327300
GO:0006470	2.16622	0.00682	84	19	2	0.105	0.024	GO:0006470	BP	20	protein dephosphorylation	2	OS08G0379300,OS02G0799000
GO:0009095	2.1463	0.00714	17	112	2	0.018	0.118	GO:0009095	BP	5	aromatic amino acid family biosynthetic process, prephenate pathway	3	OS03G0286200,OS09G0565700
GO:0009668	2.1107	0.00775	19	105	2	0.019	0.105	GO:0009668	BP	14	plastid membrane organization	2	OS03G0792400,OS01G0501700
GO:0010027	2.1107	0.00775	19	105	2	0.019	0.105	GO:0010027	BP	14	thylakoid membrane organization	3	OS03G0792400,OS01G0501700
GO:0009072	2.10292	0.00789	71	114	3	0.026	0.042	GO:0009072	BP	5	aromatic amino acid family metabolic process	1	OS03G0286200,OS09G0565700,OS08G0484500
GO:0009658	2.04335	0.00905	48	45	2	0.044	0.042	GO:0009658	BP	14	chloroplast organization	2	OS09G0458400,OS03G0792400
GO:0006760	2.03339	0.00926	24	90	2	0.022	0.083	GO:0006760	BP	5	folic acid-containing compound metabolic process	3	OS09G0446800,OS09G0327300
GO:0016311	2.02503	0.00944	99	19	2	0.105	0.02	GO:0016311	BP	20	dephosphorylation	1	OS08G0379300,OS02G0799000
GO:0006425	1.98297	0.0104	2	27	1	0.037	0.5	GO:0006425	BP	44	glutaminyl-tRNA aminoacylation	1	OS01G0185200
GO:0072598	1.97062	0.0107	15	154	2	0.013	0.133	GO:0072598	BP	11	protein localization to chloroplast	1	OS05G0151400,OS12G0244100
GO:0072596	1.97062	0.0107	15	154	2	0.013	0.133	GO:0072596	BP	11	establishment of protein localization to chloroplast	2	OS05G0151400,OS12G0244100
GO:0045036	1.97062	0.0107	15	154	2	0.013	0.133	GO:0045036	BP	11	protein targeting to chloroplast	3	OS05G0151400,OS12G0244100
GO:0010111	1.9393	0.0115	1	65	1	0.015	1	GO:0010111	BP	14	glyoxysome organization	2	OS02G0817700
GO:0042558	1.93181	0.0117	27	90	2	0.022	0.074	GO:0042558	BP	5	pteridine-containing compound metabolic process	2	OS09G0446800,OS09G0327300
GO:1901607	1.86328	0.0137	129	162	4	0.025	0.031	GO:1901607	BP	5	alpha-amino acid biosynthetic process	4	OS12G0607000,OS03G0286200,OS09G0565700,OS12G0138900
GO:0006558	1.84466	0.0143	24	112	2	0.018	0.083	GO:0006558	BP	5	L-phenylalanine metabolic process	2	OS03G0286200,OS09G0565700
GO:0009251	1.82681	0.0149	33	2	1	0.5	0.03	GO:0009251	BP	21	glucan catabolic process	2	OS08G0379300
GO:0044247	1.82681	0.0149	33	2	1	0.5	0.03	GO:0044247	BP	21	cellular polysaccharide catabolic process	2	OS08G0379300
GO:0009306	1.77211	0.0169	28	105	2	0.019	0.071	GO:0009306	BP	6	protein secretion	5	OS03G0634000,OS01G0501700
GO:0006520	1.75449	0.0176	449	162	7	0.043	0.016	GO:0006520	BP	5	cellular amino acid metabolic process	2	OS01G0185200,OS12G0607000,OS03G0286200,OS09G0565700,OS08G0484500,OS06G0134800,OS12G0138900
GO:0044275	1.74473	0.018	40	2	1	0.5	0.025	GO:0044275	BP	21	cellular carbohydrate catabolic process	1	OS08G0379300
GO:0019438	1.7167	0.0192	1845	156	16	0.103	0.009	GO:0019438	BP	5	aromatic compound biosynthetic process	1	OS05G0589200,OS11G0533100,OS03G0286200,OS07G0529600,OS09G0446800,OS09G0287000,OS09G0327300,OS09G0565700,OS08G0484500,OS03G0616400,OS11G0547000,OS09G0533100,OS05G0536900,OS06G0601000,OS01G0733200,OS09G0532400
GO:0010035	1.70333	0.0198	714	163	9	0.055	0.013	GO:0010035	BP	9	response to inorganic substance	1	OS06G0270900,OS11G0186200,OS09G0446800,OS06G0486800,OS09G0474300,OS08G0191700,OS12G0244100,OS01G0182600,OS02G0115700
GO:0009108	1.68194	0.0208	86	130	3	0.023	0.035	GO:0009108	BP	5	coenzyme biosynthetic process	2	OS09G0446800,OS09G0327300,OS09G0533100
GO:1901605	1.68194	0.0208	238	162	5	0.031	0.021	GO:1901605	BP	5	alpha-amino acid metabolic process	3	OS12G0607000,OS03G0286200,OS09G0565700,OS06G0134800,OS12G0138900
GO:2000243	1.64016	0.0229	27	124	2	0.016	0.074	GO:2000243	BP	18	positive regulation of reproductive process	1	OS09G0465600,OS11G0547000
GO:0009911	1.64016	0.0229	27	124	2	0.016	0.074	GO:0009911	BP	18	positive regulation of flower development	3	OS09G0465600,OS11G0547000
GO:0048564	1.63827	0.023	3	45	1	0.022	0.333	GO:0048564	BP	17	photosystem I assembly	1	OS03G0792400
GO:0033477	1.62525	0.0237	3	47	1	0.021	0.333	GO:0033477	BP	5	S-methylmethionine metabolic process	3	OS12G0607000
GO:0033528	1.62525	0.0237	3	47	1	0.021	0.333	GO:0033528	BP	5	S-methylmethionine cycle	4	OS12G0607000
GO:0050832	1.6216	0.0239	106	1	1	1	0.009	GO:0050832	BP	30	defense response to fungus	1	OS08G0357000
GO:0006732	1.61439	0.0243	172	139	4	0.029	0.023	GO:0006732	BP	5	coenzyme metabolic process	1	OS09G0446800,OS09G0327300,OS09G0533100,OS03G0412800
GO:0009628	1.61261	0.0244	2777	157	21	0.134	0.008	GO:0009628	BP	19	response to abiotic stimulus	2	OS08G0379300,OS03G0411300,OS03G0340500,OS03G0792400,OS11G0533100,OS07G0608900,OS03G0634000,OS11G0186200,OS07G0609000,OS01G0542000,OS09G0327300,OS03G0836200,OS09G0474300,OS07G0631900,OS03G0808900,OS11G0547000,OS02G0612900,OS08G0139100,OS06G0326000,OS12G0244100,OS01G0182600
GO:0009399	1.5784	0.0264	9	14	1	0.071	0.111	GO:0009399	BP	28	nitrogen fixation	2	OS02G0203300
GO:0008614	1.56864	0.027	5	28	1	0.036	0.2	GO:0008614	BP	5	pyridoxine metabolic process	5	OS10G0377800
GO:0008615	1.56864	0.027	5	28	1	0.036	0.2	GO:0008615	BP	5	pyridoxine biosynthetic process	4	OS10G0377800
GO:0032957	1.56384	0.0273	11	11	1	0.091	0.091	GO:0032957	BP	4	inositol trisphosphate metabolic process	2	OS03G0726200
GO:0006767	1.56067	0.0275	54	69	2	0.029	0.037	GO:0006767	BP	5	water-soluble vitamin metabolic process	3	OS10G0377800,OS07G0529600
GO:0042364	1.56067	0.0275	54	69	2	0.029	0.037	GO:0042364	BP	5	water-soluble vitamin biosynthetic process	2	OS10G0377800,OS07G0529600
GO:0010378	1.55596	0.0278	1	157	1	0.006	1	GO:0010378	BP	19	temperature compensation of the circadian clock	4	OS01G0182600
GO:0006457	1.5376	0.029	268	154	5	0.032	0.019	GO:0006457	BP	39	protein folding	1	OS09G0474300,OS02G0293500,OS04G0589200,OS08G0338700,OS12G0244100
GO:0009959	1.51428	0.0306	4	45	1	0.022	0.25	GO:0009959	BP	16	negative gravitropism	1	OS03G0792400
GO:0009620	1.49485	0.032	142	1	1	1	0.007	GO:0009620	BP	30	response to fungus	1	OS08G0357000
GO:0042816	1.48945	0.0324	6	28	1	0.036	0.167	GO:0042816	BP	5	vitamin B6 metabolic process	4	OS10G0377800
GO:0042819	1.48945	0.0324	6	28	1	0.036	0.167	GO:0042819	BP	5	vitamin B6 biosynthetic process	3	OS10G0377800
GO:0000272	1.48812	0.0325	72	2	1	0.5	0.014	GO:0000272	BP	21	polysaccharide catabolic process	1	OS08G0379300
GO:0051179	1.44491	0.0359	2729	155	20	0.129	0.007	GO:0051179	BP	6	localization	1	OS05G0151400,OS12G0225200,OS06G0706400,OS02G0743700,OS02G0574100,OS03G0634000,OS07G0529600,OS11G0186200,OS01G0501700,OS02G0293500,OS01G0872100,OS03G0240500,OS03G0616400,OS06G0476200,OS02G0612900,OS05G0536900,OS03G0271200,OS07G0604500,OS12G0244100,OS11G0648000
GO:0010157	1.43771	0.0365	2	106	1	0.009	0.5	GO:0010157	BP	9	response to chlorate	2	OS09G0474300
GO:0042398	1.43771	0.0365	48	90	2	0.022	0.042	GO:0042398	BP	5	cellular modified amino acid biosynthetic process	3	OS09G0446800,OS09G0327300
GO:0044272	1.43415	0.0368	86	162	3	0.019	0.035	GO:0044272	BP	42	sulfur compound biosynthetic process	1	OS12G0607000,OS07G0529600,OS12G0138900
GO:0009416	1.42022	0.038	397	157	6	0.038	0.015	GO:0009416	BP	19	response to light stimulus	4	OS03G0792400,OS01G0542000,OS09G0474300,OS11G0547000,OS02G0612900,OS01G0182600
GO:0009408	1.41454	0.0385	91	154	3	0.019	0.033	GO:0009408	BP	19	response to heat	4	OS09G0474300,OS02G0612900,OS12G0244100
GO:0009266	1.39041	0.0407	1978	157	16	0.102	0.008	GO:0009266	BP	19	response to temperature stimulus	3	OS08G0379300,OS03G0411300,OS11G0533100,OS07G0608900,OS03G0634000,OS07G0609000,OS01G0542000,OS09G0327300,OS03G0836200,OS09G0474300,OS07G0631900,OS02G0612900,OS08G0139100,OS06G0326000,OS12G0244100,OS01G0182600
GO:0006290	1.3851	0.0412	3	78	1	0.013	0.333	GO:0006290	BP	1	pyrimidine dimer repair	1	OS01G0542000
GO:0000719	1.3851	0.0412	3	78	1	0.013	0.333	GO:0000719	BP	1	photoreactive repair	2	OS01G0542000
GO:0006766	1.37779	0.0419	67	69	2	0.029	0.03	GO:0006766	BP	5	vitamin metabolic process	2	OS10G0377800,OS07G0529600
GO:0009110	1.37779	0.0419	67	69	2	0.029	0.03	GO:0009110	BP	5	vitamin biosynthetic process	1	OS10G0377800,OS07G0529600
GO:0043647	1.37572	0.0421	17	11	1	0.091	0.059	GO:0043647	BP	4	inositol phosphate metabolic process	1	OS03G0726200
GO:0009314	1.36452	0.0432	408	157	6	0.038	0.015	GO:0009314	BP	19	response to radiation	3	OS03G0792400,OS01G0542000,OS09G0474300,OS11G0547000,OS02G0612900,OS01G0182600
GO:0044271	1.32514	0.0473	1847	156	15	0.096	0.008	GO:0044271	BP	5	cellular nitrogen compound biosynthetic process	1	OS10G0377800,OS12G0607000,OS05G0589200,OS11G0533100,OS07G0529600,OS09G0446800,OS09G0287000,OS09G0327300,OS03G0616400,OS11G0547000,OS09G0533100,OS05G0536900,OS06G0601000,OS01G0733200,OS09G0532400
GO:0009637	1.32148	0.0477	31	157	2	0.013	0.065	GO:0009637	BP	19	response to blue light	5	OS11G0547000,OS01G0182600
GO:0006810	1.31785	0.0481	2611	155	19	0.123	0.007	GO:0006810	BP	6	transport	2	OS05G0151400,OS12G0225200,OS06G0706400,OS02G0743700,OS02G0574100,OS03G0634000,OS07G0529600,OS11G0186200,OS01G0501700,OS02G0293500,OS01G0872100,OS03G0240500,OS03G0616400,OS02G0612900,OS05G0536900,OS03G0271200,OS07G0604500,OS12G0244100,OS11G0648000
GO:0051234	1.30892	0.0491	2616	155	19	0.123	0.007	GO:0051234	BP	6	establishment of localization	1	OS05G0151400,OS12G0225200,OS06G0706400,OS02G0743700,OS02G0574100,OS03G0634000,OS07G0529600,OS11G0186200,OS01G0501700,OS02G0293500,OS01G0872100,OS03G0240500,OS03G0616400,OS02G0612900,OS05G0536900,OS03G0271200,OS07G0604500,OS12G0244100,OS11G0648000
GO:0071941	1.30364	0.0497	17	14	1	0.071	0.059	GO:0071941	BP	28	nitrogen cycle metabolic process	1	OS02G0203300
GO:0009507	8.92812	1.18e-09	2064	162	31	0.191	0.015	GO:0009507	CC	2	chloroplast	8	OS08G0379300,OS05G0151400,OS12G0225200,OS03G0586500,OS06G0270900,OS10G0377800,OS03G0428800,OS03G0695500,OS09G0458400,OS03G0792400,OS01G0853000,OS10G0502600,OS02G0817700,OS03G0286200,OS11G0186200,OS09G0446800,OS06G0486800,OS06G0652000,OS07G0573800,OS01G0501700,OS09G0474300,OS07G0631900,OS09G0465600,OS04G0528100,OS03G0240500,OS08G0191700,OS03G0616400,OS06G0476200,OS03G0271200,OS12G0244100,OS12G0138…
GO:0009536	8.16115	6.9e-09	2219	162	31	0.191	0.014	GO:0009536	CC	2	plastid	7	OS08G0379300,OS05G0151400,OS12G0225200,OS03G0586500,OS06G0270900,OS10G0377800,OS03G0428800,OS03G0695500,OS09G0458400,OS03G0792400,OS01G0853000,OS10G0502600,OS02G0817700,OS03G0286200,OS11G0186200,OS09G0446800,OS06G0486800,OS06G0652000,OS07G0573800,OS01G0501700,OS09G0474300,OS07G0631900,OS09G0465600,OS04G0528100,OS03G0240500,OS08G0191700,OS03G0616400,OS06G0476200,OS03G0271200,OS12G0244100,OS12G0138…
GO:0044435	6.88273	1.31e-07	980	162	19	0.117	0.019	GO:0044435	CC	2	plastid part	8	OS08G0379300,OS05G0151400,OS12G0225200,OS03G0586500,OS03G0428800,OS09G0458400,OS01G0853000,OS10G0502600,OS01G0501700,OS09G0474300,OS07G0631900,OS09G0465600,OS04G0528100,OS03G0240500,OS08G0191700,OS03G0616400,OS03G0271200,OS12G0244100,OS12G0138900
GO:0044434	6.29414	5.08e-07	957	162	18	0.111	0.019	GO:0044434	CC	2	chloroplast part	9	OS08G0379300,OS05G0151400,OS12G0225200,OS03G0586500,OS03G0428800,OS09G0458400,OS01G0853000,OS10G0502600,OS01G0501700,OS09G0474300,OS07G0631900,OS09G0465600,OS04G0528100,OS03G0240500,OS08G0191700,OS03G0616400,OS12G0244100,OS12G0138900
GO:0005737	5.44491	3.59e-06	5651	163	47	0.288	0.008	GO:0005737	CC	2	cytoplasm	5	OS08G0379300,OS05G0151400,OS12G0225200,OS03G0726200,OS03G0586500,OS06G0270900,OS01G0185200,OS10G0377800,OS03G0428800,OS03G0340500,OS03G0695500,OS09G0458400,OS03G0792400,OS01G0853000,OS09G0548400,OS10G0502600,OS02G0817700,OS03G0286200,OS11G0186200,OS09G0446800,OS06G0486800,OS06G0652000,OS01G0542000,OS07G0573800,OS01G0628900,OS01G0925200,OS02G0123200,OS01G0501700,OS09G0474300,OS07G0631900,OS02G0293…
GO:0044444	5.14874	7.1e-06	5038	163	43	0.264	0.009	GO:0044444	CC	2	cytoplasmic part	6	OS08G0379300,OS05G0151400,OS12G0225200,OS03G0586500,OS06G0270900,OS10G0377800,OS03G0428800,OS03G0340500,OS03G0695500,OS09G0458400,OS03G0792400,OS01G0853000,OS09G0548400,OS10G0502600,OS02G0817700,OS03G0286200,OS11G0186200,OS09G0446800,OS06G0486800,OS06G0652000,OS07G0573800,OS01G0628900,OS01G0925200,OS02G0123200,OS01G0501700,OS09G0474300,OS07G0631900,OS02G0293500,OS09G0465600,OS04G0528100,OS03G0240…
GO:0009526	4.76955	1.7e-05	448	162	11	0.068	0.025	GO:0009526	CC	2	plastid envelope	9	OS05G0151400,OS12G0225200,OS09G0474300,OS07G0631900,OS09G0465600,OS03G0240500,OS08G0191700,OS03G0616400,OS03G0271200,OS12G0244100,OS12G0138900
GO:0005575	4.57512	2.66e-05	13965	163	83	0.509	0.006	GO:0005575	CC	2	cellular_component	1	OS08G0379300,OS05G0151400,OS12G0225200,OS07G0452500,OS06G0706400,OS03G0726200,OS03G0586500,OS03G0137300,OS02G0743700,OS02G0799000,OS06G0270900,OS03G0279600,OS01G0187900,OS01G0185200,OS10G0377800,OS03G0428800,OS03G0340500,OS03G0695500,OS02G0574100,OS09G0458400,OS06G0708700,OS01G0202500,OS03G0792400,OS12G0607000,OS01G0853000,OS05G0432700,OS04G0653100,OS03G0634000,OS09G0548400,OS10G0502600,OS02G0817…
GO:0042170	4.27246	5.34e-05	77	135	5	0.037	0.065	GO:0042170	CC	2	plastid membrane	9	OS05G0151400,OS12G0225200,OS03G0240500,OS03G0616400,OS03G0271200
GO:0043227	4.23062	5.88e-05	7841	163	55	0.337	0.007	GO:0043227	CC	2	membrane-bounded organelle	3	OS08G0379300,OS05G0151400,OS12G0225200,OS03G0726200,OS03G0586500,OS06G0270900,OS03G0279600,OS01G0187900,OS10G0377800,OS03G0428800,OS03G0695500,OS09G0458400,OS03G0792400,OS01G0853000,OS09G0548400,OS10G0502600,OS02G0817700,OS03G0286200,OS11G0186200,OS09G0446800,OS06G0486800,OS06G0652000,OS09G0287000,OS01G0542000,OS07G0573800,OS01G0628900,OS10G0536000,OS01G0925200,OS02G0123200,OS10G0421800,OS01G0501…
GO:0043231	4.23062	5.88e-05	7841	163	55	0.337	0.007	GO:0043231	CC	2	intracellular membrane-bounded organelle	6	OS08G0379300,OS05G0151400,OS12G0225200,OS03G0726200,OS03G0586500,OS06G0270900,OS03G0279600,OS01G0187900,OS10G0377800,OS03G0428800,OS03G0695500,OS09G0458400,OS03G0792400,OS01G0853000,OS09G0548400,OS10G0502600,OS02G0817700,OS03G0286200,OS11G0186200,OS09G0446800,OS06G0486800,OS06G0652000,OS09G0287000,OS01G0542000,OS07G0573800,OS01G0628900,OS10G0536000,OS01G0925200,OS02G0123200,OS10G0421800,OS01G0501…
GO:0009941	4.20621	6.22e-05	418	162	10	0.062	0.024	GO:0009941	CC	2	chloroplast envelope	10	OS05G0151400,OS12G0225200,OS09G0474300,OS07G0631900,OS09G0465600,OS03G0240500,OS08G0191700,OS03G0616400,OS12G0244100,OS12G0138900
GO:0016020	4.10347	7.88e-05	5970	155	44	0.284	0.007	GO:0016020	CC	2	membrane	2	OS05G0151400,OS12G0225200,OS07G0452500,OS06G0706400,OS03G0137300,OS02G0743700,OS03G0428800,OS03G0340500,OS02G0574100,OS09G0458400,OS06G0708700,OS12G0607000,OS01G0853000,OS05G0432700,OS04G0653100,OS03G0634000,OS09G0548400,OS10G0502600,OS02G0817700,OS07G0529600,OS11G0186200,OS09G0446800,OS08G0536400,OS05G0485300,OS01G0978400,OS08G0326900,OS04G0687900,OS02G0123200,OS01G0501700,OS09G0474300,OS07G0631…
GO:0031975	3.87943	0.000132	778	162	13	0.08	0.017	GO:0031975	CC	2	envelope	3	OS05G0151400,OS12G0225200,OS09G0474300,OS07G0631900,OS09G0465600,OS03G0240500,OS08G0191700,OS03G0616400,OS06G0476200,OS03G0271200,OS07G0604500,OS12G0244100,OS12G0138900
GO:0031967	3.53165	0.000294	722	162	12	0.074	0.017	GO:0031967	CC	2	organelle envelope	6	OS05G0151400,OS12G0225200,OS09G0474300,OS07G0631900,OS09G0465600,OS03G0240500,OS08G0191700,OS03G0616400,OS03G0271200,OS07G0604500,OS12G0244100,OS12G0138900
GO:0031969	3.43297	0.000369	65	123	4	0.033	0.062	GO:0031969	CC	2	chloroplast membrane	10	OS05G0151400,OS12G0225200,OS03G0240500,OS03G0616400
GO:0043235	3.41341	0.000386	4	120	2	0.017	0.5	GO:0043235	CC	22	receptor complex	1	OS01G0501700,OS08G0191700
GO:0044422	3.14086	0.000723	3428	162	29	0.179	0.008	GO:0044422	CC	2	organelle part	2	OS08G0379300,OS05G0151400,OS12G0225200,OS03G0586500,OS03G0428800,OS09G0458400,OS01G0853000,OS09G0548400,OS10G0502600,OS02G0817700,OS02G0123200,OS01G0501700,OS09G0474300,OS07G0631900,OS02G0293500,OS09G0465600,OS04G0528100,OS03G0240500,OS08G0191700,OS03G0616400,OS06G0476200,OS03G0271200,OS05G0128100,OS01G0782200,OS08G0338700,OS07G0604500,OS12G0244100,OS01G0182600,OS12G0138900
GO:0009527	3.05306	0.000885	28	135	3	0.022	0.107	GO:0009527	CC	2	plastid outer membrane	10	OS05G0151400,OS03G0240500,OS03G0271200
GO:0043226	3.04769	0.000896	8798	163	56	0.344	0.006	GO:0043226	CC	2	organelle	2	OS08G0379300,OS05G0151400,OS12G0225200,OS03G0726200,OS03G0586500,OS06G0270900,OS03G0279600,OS01G0187900,OS10G0377800,OS03G0428800,OS03G0695500,OS09G0458400,OS03G0792400,OS01G0853000,OS09G0548400,OS10G0502600,OS02G0817700,OS03G0286200,OS11G0186200,OS09G0446800,OS06G0486800,OS06G0652000,OS09G0287000,OS01G0542000,OS07G0573800,OS01G0628900,OS10G0536000,OS01G0925200,OS02G0123200,OS10G0421800,OS01G0501…
GO:0043229	3.04769	0.000896	8798	163	56	0.344	0.006	GO:0043229	CC	2	intracellular organelle	5	OS08G0379300,OS05G0151400,OS12G0225200,OS03G0726200,OS03G0586500,OS06G0270900,OS03G0279600,OS01G0187900,OS10G0377800,OS03G0428800,OS03G0695500,OS09G0458400,OS03G0792400,OS01G0853000,OS09G0548400,OS10G0502600,OS02G0817700,OS03G0286200,OS11G0186200,OS09G0446800,OS06G0486800,OS06G0652000,OS09G0287000,OS01G0542000,OS07G0573800,OS01G0628900,OS10G0536000,OS01G0925200,OS02G0123200,OS10G0421800,OS01G0501…
GO:0043036	2.86967	0.00135	3	2	1	0.5	0.333	GO:0043036	CC	2	starch grain	9	OS08G0379300
GO:0031090	2.83268	0.00147	536	148	9	0.061	0.017	GO:0031090	CC	2	organelle membrane	3	OS05G0151400,OS12G0225200,OS09G0548400,OS02G0123200,OS03G0240500,OS03G0616400,OS03G0271200,OS01G0782200,OS07G0604500
GO:0005623	2.81531	0.00153	11432	163	67	0.411	0.006	GO:0005623	CC	2	cell	2	OS08G0379300,OS05G0151400,OS12G0225200,OS03G0726200,OS03G0586500,OS02G0799000,OS06G0270900,OS03G0279600,OS01G0187900,OS01G0185200,OS10G0377800,OS03G0428800,OS03G0340500,OS03G0695500,OS09G0458400,OS01G0202500,OS03G0792400,OS12G0607000,OS01G0853000,OS05G0432700,OS09G0548400,OS10G0502600,OS02G0817700,OS03G0286200,OS11G0186200,OS09G0446800,OS06G0486800,OS06G0652000,OS09G0287000,OS01G0542000,OS07G0573…
GO:0044464	2.81531	0.00153	11432	163	67	0.411	0.006	GO:0044464	CC	2	cell part	2	OS08G0379300,OS05G0151400,OS12G0225200,OS03G0726200,OS03G0586500,OS02G0799000,OS06G0270900,OS03G0279600,OS01G0187900,OS01G0185200,OS10G0377800,OS03G0428800,OS03G0340500,OS03G0695500,OS09G0458400,OS01G0202500,OS03G0792400,OS12G0607000,OS01G0853000,OS05G0432700,OS09G0548400,OS10G0502600,OS02G0817700,OS03G0286200,OS11G0186200,OS09G0446800,OS06G0486800,OS06G0652000,OS09G0287000,OS01G0542000,OS07G0573…
GO:0044446	2.81248	0.00154	3400	162	28	0.173	0.008	GO:0044446	CC	2	intracellular organelle part	5	OS08G0379300,OS05G0151400,OS12G0225200,OS03G0586500,OS03G0428800,OS09G0458400,OS01G0853000,OS09G0548400,OS10G0502600,OS02G0817700,OS02G0123200,OS01G0501700,OS09G0474300,OS07G0631900,OS02G0293500,OS09G0465600,OS04G0528100,OS03G0240500,OS08G0191700,OS03G0616400,OS03G0271200,OS05G0128100,OS01G0782200,OS08G0338700,OS07G0604500,OS12G0244100,OS01G0182600,OS12G0138900
GO:0055035	2.79317	0.00161	322	107	6	0.056	0.019	GO:0055035	CC	2	plastid thylakoid membrane	7	OS03G0428800,OS09G0458400,OS01G0853000,OS10G0502600,OS01G0501700,OS07G0631900
GO:0009535	2.79317	0.00161	322	107	6	0.056	0.019	GO:0009535	CC	2	chloroplast thylakoid membrane	8	OS03G0428800,OS09G0458400,OS01G0853000,OS10G0502600,OS01G0501700,OS07G0631900
GO:0044424	2.78516	0.00164	9645	163	59	0.362	0.006	GO:0044424	CC	2	intracellular part	4	OS08G0379300,OS05G0151400,OS12G0225200,OS03G0726200,OS03G0586500,OS06G0270900,OS03G0279600,OS01G0187900,OS01G0185200,OS10G0377800,OS03G0428800,OS03G0340500,OS03G0695500,OS09G0458400,OS03G0792400,OS01G0853000,OS09G0548400,OS10G0502600,OS02G0817700,OS03G0286200,OS11G0186200,OS09G0446800,OS06G0486800,OS06G0652000,OS09G0287000,OS01G0542000,OS07G0573800,OS01G0628900,OS10G0536000,OS01G0925200,OS02G0123…
GO:0009579	2.76447	0.00172	529	154	9	0.058	0.017	GO:0009579	CC	2	thylakoid	5	OS03G0586500,OS03G0428800,OS09G0458400,OS01G0853000,OS10G0502600,OS06G0486800,OS01G0501700,OS07G0631900,OS12G0244100
GO:0042651	2.68825	0.00205	337	107	6	0.056	0.018	GO:0042651	CC	2	thylakoid membrane	7	OS03G0428800,OS09G0458400,OS01G0853000,OS10G0502600,OS01G0501700,OS07G0631900
GO:0031976	2.65365	0.00222	342	107	6	0.056	0.018	GO:0031976	CC	2	plastid thylakoid	6	OS03G0428800,OS09G0458400,OS01G0853000,OS10G0502600,OS01G0501700,OS07G0631900
GO:0009534	2.65365	0.00222	342	107	6	0.056	0.018	GO:0009534	CC	2	chloroplast thylakoid	7	OS03G0428800,OS09G0458400,OS01G0853000,OS10G0502600,OS01G0501700,OS07G0631900
GO:0031984	2.64589	0.00226	343	107	6	0.056	0.017	GO:0031984	CC	2	organelle subcompartment	6	OS03G0428800,OS09G0458400,OS01G0853000,OS10G0502600,OS01G0501700,OS07G0631900
GO:0005622	2.59346	0.00255	10240	163	61	0.374	0.006	GO:0005622	CC	2	intracellular	3	OS08G0379300,OS05G0151400,OS12G0225200,OS03G0726200,OS03G0586500,OS06G0270900,OS03G0279600,OS01G0187900,OS01G0185200,OS10G0377800,OS03G0428800,OS03G0340500,OS03G0695500,OS09G0458400,OS01G0202500,OS03G0792400,OS01G0853000,OS09G0548400,OS10G0502600,OS02G0817700,OS03G0286200,OS11G0186200,OS09G0446800,OS06G0486800,OS06G0652000,OS09G0287000,OS01G0542000,OS07G0573800,OS01G0628900,OS10G0536000,OS01G0925…
GO:0042579	2.42713	0.00374	160	163	5	0.031	0.031	GO:0042579	CC	2	microbody	7	OS02G0817700,OS01G0925200,OS02G0123200,OS08G0191700,OS02G0115700
GO:0005777	2.42713	0.00374	160	163	5	0.031	0.031	GO:0005777	CC	2	peroxisome	8	OS02G0817700,OS01G0925200,OS02G0123200,OS08G0191700,OS02G0115700
GO:0031968	2.37986	0.00417	47	135	3	0.022	0.064	GO:0031968	CC	2	organelle outer membrane	5	OS05G0151400,OS03G0240500,OS03G0271200
GO:0005783	2.36251	0.00434	428	131	7	0.053	0.016	GO:0005783	CC	2	endoplasmic reticulum	7	OS09G0548400,OS10G0502600,OS11G0186200,OS01G0628900,OS02G0123200,OS03G0616400,OS02G0612900
GO:0034357	2.27327	0.00533	404	107	6	0.056	0.015	GO:0034357	CC	2	photosynthetic membrane	6	OS03G0428800,OS09G0458400,OS01G0853000,OS10G0502600,OS01G0501700,OS07G0631900
GO:0036338	2.2668	0.00541	6	4	1	0.25	0.167	GO:0036338	CC	27	viral membrane	1	OS12G0225200
GO:0019031	2.2668	0.00541	6	4	1	0.25	0.167	GO:0019031	CC	27	viral envelope	2	OS12G0225200
GO:0005739	2.25649	0.00554	893	154	11	0.071	0.012	GO:0005739	CC	2	mitochondrion	7	OS12G0225200,OS06G0270900,OS02G0817700,OS06G0486800,OS06G0652000,OS09G0474300,OS02G0293500,OS02G0612900,OS08G0338700,OS07G0604500,OS12G0244100
GO:0044436	2.12843	0.00744	431	107	6	0.056	0.014	GO:0044436	CC	2	thylakoid part	6	OS03G0428800,OS09G0458400,OS01G0853000,OS10G0502600,OS01G0501700,OS07G0631900
GO:0005789	2.02965	0.00934	69	123	3	0.024	0.043	GO:0005789	CC	2	endoplasmic reticulum membrane	1	OS09G0548400,OS02G0123200,OS03G0616400
GO:0042175	2.01144	0.00974	70	123	3	0.024	0.043	GO:0042175	CC	2	nuclear outer membrane-endoplasmic reticulum membrane network	1	OS09G0548400,OS02G0123200,OS03G0616400
GO:0019867	2.00833	0.00981	63	135	3	0.022	0.048	GO:0019867	CC	2	outer membrane	3	OS05G0151400,OS03G0240500,OS03G0271200
GO:0009707	1.90309	0.0125	21	118	2	0.017	0.095	GO:0009707	CC	2	chloroplast outer membrane	11	OS05G0151400,OS03G0240500
GO:0044432	1.86012	0.0138	79	123	3	0.024	0.038	GO:0044432	CC	2	endoplasmic reticulum part	8	OS09G0548400,OS02G0123200,OS03G0616400
GO:0009570	1.69897	0.02	479	154	7	0.045	0.015	GO:0009570	CC	2	chloroplast stroma	10	OS08G0379300,OS03G0586500,OS09G0474300,OS07G0631900,OS09G0465600,OS04G0528100,OS12G0244100
GO:0009532	1.62525	0.0237	494	154	7	0.045	0.014	GO:0009532	CC	2	plastid stroma	9	OS08G0379300,OS03G0586500,OS09G0474300,OS07G0631900,OS09G0465600,OS04G0528100,OS12G0244100
GO:0009706	1.4023	0.0396	36	123	2	0.016	0.056	GO:0009706	CC	2	chloroplast inner membrane	11	OS12G0225200,OS03G0616400
GO:0009528	1.33442	0.0463	39	123	2	0.016	0.051	GO:0009528	CC	2	plastid inner membrane	10	OS12G0225200,OS03G0616400
GO:0016860	3.13312	0.000736	33	111	3	0.027	0.091	GO:0016860	MF	10	intramolecular oxidoreductase activity	1	OS09G0458400,OS01G0925200,OS09G0465600
GO:0004664	2.53462	0.00292	11	112	2	0.018	0.182	GO:0004664	MF	41	prephenate dehydratase activity	1	OS03G0286200,OS09G0565700
GO:0022884	2.36957	0.00427	55	118	3	0.025	0.055	GO:0022884	MF	35	macromolecule transmembrane transporter activity	1	OS03G0634000,OS01G0501700,OS03G0240500
GO:0008320	2.36957	0.00427	55	118	3	0.025	0.055	GO:0008320	MF	35	protein transmembrane transporter activity	4	OS03G0634000,OS01G0501700,OS03G0240500
GO:0015450	2.36957	0.00427	55	118	3	0.025	0.055	GO:0015450	MF	35	P-P-bond-hydrolysis-driven protein transmembrane transporter activity	5	OS03G0634000,OS01G0501700,OS03G0240500
GO:0004733	2.266	0.00542	1	28	1	0.036	1	GO:0004733	MF	45	pyridoxamine-phosphate oxidase activity	1	OS10G0377800
GO:0016862	2.16941	0.00677	1	39	1	0.026	1	GO:0016862	MF	10	intramolecular oxidoreductase activity, interconverting keto- and enol-groups	2	OS09G0458400
GO:0016864	2.16941	0.00677	1	39	1	0.026	1	GO:0016864	MF	10	intramolecular oxidoreductase activity, transposing S-S bonds	2	OS09G0458400
GO:0003756	2.16941	0.00677	1	39	1	0.026	1	GO:0003756	MF	10	protein disulfide isomerase activity	3	OS09G0458400
GO:0008565	2.14026	0.00724	117	148	4	0.027	0.034	GO:0008565	MF	35	protein transporter activity	3	OS03G0634000,OS01G0501700,OS03G0240500,OS07G0604500
GO:0008138	2.04479	0.00902	20	2	1	0.5	0.05	GO:0008138	MF	25	protein tyrosine/serine/threonine phosphatase activity	2	OS08G0379300
GO:0004819	1.98297	0.0104	2	27	1	0.037	0.5	GO:0004819	MF	13	glutamine-tRNA ligase activity	1	OS01G0185200
GO:0003988	1.9393	0.0115	1	65	1	0.015	1	GO:0003988	MF	7	acetyl-CoA C-acyltransferase activity	2	OS02G0817700
GO:0004329	1.90658	0.0124	1	71	1	0.014	1	GO:0004329	MF	12	formate-tetrahydrofolate ligase activity	1	OS09G0446800
GO:0047325	1.82681	0.0149	6	11	1	0.091	0.167	GO:0047325	MF	3	inositol tetrakisphosphate 1-kinase activity	2	OS03G0726200
GO:0005215	1.7986	0.0159	1655	155	15	0.097	0.009	GO:0005215	MF	35	transporter activity	1	OS12G0225200,OS06G0706400,OS02G0743700,OS02G0574100,OS03G0634000,OS07G0529600,OS11G0186200,OS01G0501700,OS01G0872100,OS03G0240500,OS03G0616400,OS02G0612900,OS07G0231400,OS07G0604500,OS11G0648000
GO:0051750	1.78252	0.0165	1	97	1	0.01	1	GO:0051750	MF	36	delta3,5-delta2,4-dienoyl-CoA isomerase activity	1	OS01G0925200
GO:0051082	1.77728	0.0167	142	154	4	0.026	0.028	GO:0051082	MF	24	unfolded protein binding	1	OS09G0474300,OS02G0293500,OS04G0589200,OS12G0244100
GO:0016620	1.76955	0.017	40	72	2	0.028	0.05	GO:0016620	MF	37	oxidoreductase activity, acting on the aldehyde or oxo group of donors, NAD or NADP as acceptor	2	OS11G0186200,OS06G0486800
GO:0051765	1.75945	0.0174	7	11	1	0.091	0.143	GO:0051765	MF	3	inositol tetrakisphosphate kinase activity	1	OS03G0726200
GO:0004888	1.75203	0.0177	642	4	2	0.5	0.003	GO:0004888	MF	43	transmembrane signaling receptor activity	1	OS05G0151400,OS12G0225200
GO:0010181	1.70553	0.0197	39	80	2	0.025	0.051	GO:0010181	MF	38	FMN binding	3	OS10G0377800,OS07G0573800
GO:0004721	1.64782	0.0225	154	19	2	0.105	0.013	GO:0004721	MF	25	phosphoprotein phosphatase activity	1	OS08G0379300,OS02G0799000
GO:0016903	1.63264	0.0233	47	72	2	0.028	0.043	GO:0016903	MF	37	oxidoreductase activity, acting on the aldehyde or oxo group of donors	1	OS11G0186200,OS06G0486800
GO:0047769	1.63078	0.0234	2	67	1	0.015	0.5	GO:0047769	MF	15	arogenate dehydratase activity	1	OS03G0286200
GO:0016732	1.63078	0.0234	8	14	1	0.071	0.125	GO:0016732	MF	8	oxidoreductase activity, acting on iron-sulfur proteins as donors, dinitrogen as acceptor	1	OS02G0203300
GO:0016163	1.63078	0.0234	8	14	1	0.071	0.125	GO:0016163	MF	8	nitrogenase activity	2	OS02G0203300
GO:0008863	1.5986	0.0252	2	72	1	0.014	0.5	GO:0008863	MF	37	formate dehydrogenase (NAD+) activity	3	OS06G0486800
GO:0001727	1.59688	0.0253	1	142	1	0.007	1	GO:0001727	MF	23	lipid kinase activity	1	OS01G0782200
GO:0008481	1.59688	0.0253	1	142	1	0.007	1	GO:0008481	MF	23	sphinganine kinase activity	1	OS01G0782200
GO:0048037	1.5376	0.029	696	87	6	0.069	0.009	GO:0048037	MF	38	cofactor binding	1	OS10G0377800,OS02G0541300,OS09G0548400,OS06G0486800,OS07G0573800,OS01G0978400
GO:0050662	1.51428	0.0306	490	87	5	0.057	0.01	GO:0050662	MF	38	coenzyme binding	2	OS10G0377800,OS09G0548400,OS06G0486800,OS07G0573800,OS01G0978400
GO:0008898	1.50169	0.0315	4	47	1	0.021	0.25	GO:0008898	MF	46	homocysteine S-methyltransferase activity	1	OS12G0607000
GO:0003887	1.47625	0.0334	33	123	2	0.016	0.061	GO:0003887	MF	34	DNA-directed DNA polymerase activity	1	OS02G0293500,OS03G0616400
GO:0005216	1.42022	0.038	229	17	2	0.118	0.009	GO:0005216	MF	32	ion channel activity	1	OS12G0225200,OS02G0743700
GO:0022803	1.4168	0.0383	230	17	2	0.118	0.009	GO:0022803	MF	32	passive transmembrane transporter activity	1	OS12G0225200,OS02G0743700
GO:0015267	1.4168	0.0383	230	17	2	0.118	0.009	GO:0015267	MF	32	channel activity	2	OS12G0225200,OS02G0743700
GO:0022838	1.4168	0.0383	230	17	2	0.118	0.009	GO:0022838	MF	32	substrate-specific channel activity	1	OS12G0225200,OS02G0743700
GO:0022892	1.41454	0.0385	1138	155	11	0.071	0.01	GO:0022892	MF	35	substrate-specific transporter activity	2	OS12G0225200,OS02G0743700,OS02G0574100,OS03G0634000,OS11G0186200,OS01G0501700,OS03G0240500,OS03G0616400,OS07G0231400,OS07G0604500,OS11G0648000
GO:0016157	1.38722	0.041	7	34	1	0.029	0.143	GO:0016157	MF	26	sucrose synthase activity	1	OS03G0340500
GO:0005496	1.34679	0.045	4	64	1	0.016	0.25	GO:0005496	MF	31	steroid binding	1	OS10G0502600
GO:0015399	1.34104	0.0456	236	123	4	0.033	0.017	GO:0015399	MF	35	primary active transmembrane transporter activity	1	OS03G0634000,OS01G0501700,OS03G0240500,OS03G0616400
GO:0015405	1.34104	0.0456	236	123	4	0.033	0.017	GO:0015405	MF	35	P-P-bond-hydrolysis-driven transmembrane transporter activity	2	OS03G0634000,OS01G0501700,OS03G0240500,OS03G0616400
GO:0016408	1.33819	0.0459	4	65	1	0.015	0.25	GO:0016408	MF	7	C-acyltransferase activity	1	OS02G0817700
GO:0004594	1.33724	0.046	2	130	1	0.008	0.5	GO:0004594	MF	29	pantothenate kinase activity	1	OS09G0533100
#INFO: PARAMETERS: sort_by_structure = 1
#INFO: PARAMETERS: user_thr = 1.00
#INFO: PARAMETERS: fdr = 1
#INFO: PARAMETERS: significant = 1
#INFO: PARAMETERS: ordered_queries = 1
#INFO: PARAMETERS: organism = osativa
#INFO: User: g:Profiler web interface
#INFO: Host: vm002
#INFO: Time: 2014-7-12 1:48:25
#WARNING: Gene OS10G0569000 in query [1/2] is not recognized, skipping!
#WARNING: Gene OS01G0186200 in query [1/7] is not recognized, skipping!
#WARNING: Gene OS01G0711100 in query [1/17] is not recognized, skipping!
#WARNING: Gene OS03G0265800 in query [1/21] is ambiguous (2 gene matches in Ensembl), skipping!
#WARNING: Gene OS06G0625400 in query [1/22] is not recognized, skipping!
#WARNING: Gene OS05G0129100 in query [1/25] is not recognized, skipping!
#WARNING: Gene OS09G0128400 in query [1/34] is not recognized, skipping!
#WARNING: Gene OS01G0803200 in query [1/35] is not recognized, skipping!
#WARNING: Gene OS04G0408700 in query [1/38] is not recognized, skipping!
#WARNING: Gene OS01G0704300 in query [1/42] is not recognized, skipping!
#WARNING: Gene OS05G0298200 in query [1/43] is not recognized, skipping!
#WARNING: Gene OS02G0178600 in query [1/45] is not recognized, skipping!
#WARNING: Gene OS01G0815700 in query [1/52] is not recognized, skipping!
#WARNING: Gene OS01G0645900 in query [1/56] is not recognized, skipping!
#WARNING: Gene OS04G0386500 in query [1/63] is not recognized, skipping!
#WARNING: Gene OS09G0380000 in query [1/64] is not recognized, skipping!
#WARNING: Gene OS03G0758400 in query [1/75] is not recognized, skipping!
#WARNING: Gene OS01G0265200 in query [1/83] is not recognized, skipping!
#WARNING: Gene OS05G0355400 in query [1/95] is not recognized, skipping!
#WARNING: Gene OS01G0221500 in query [1/102] is not recognized, skipping!
#WARNING: Gene OS03G0136600 in query [1/109] is ambiguous (2 gene matches in Ensembl), skipping!
#WARNING: Gene OS07G0659700 in query [1/111] is not recognized, skipping!
#WARNING: Gene OS01G0606900 in query [1/123] is not recognized, skipping!
#WARNING: Gene OS01G0881900 in query [1/128] is not recognized, skipping!
#WARNING: Gene OS04G0644800 in query [1/131] is not recognized, skipping!
#WARNING: Gene OS01G0102900 in query [1/132] is not recognized, skipping!
#WARNING: Gene OS04G0532700 in query [1/141] is not recognized, skipping!
#WARNING: Gene OS03G0758100 in query [1/143] is not recognized, skipping!
#WARNING: Gene OS06G0311300 in query [1/158] is not recognized, skipping!
#WARNING: Gene OS07G0168300 in query [1/171] is not recognized, skipping!
#WARNING: Gene OS05G0187100 in query [1/172] is not recognized, skipping!
#WARNING: Gene OS11G0434800 in query [1/178] is not recognized, skipping!
#WARNING: Gene OS03G0371400 in query [1/183] is not recognized, skipping!
#WARNING: Gene OS02G0208100 in query [1/188] is not recognized, skipping!
#WARNING: Gene OS08G0508500 in query [1/189] is not recognized, skipping!
#WARNING: Gene OS04G0525900 in query [1/191] is not recognized, skipping!
#WARNING: Gene OS06G0340600 in query [1/192] is not recognized, skipping!
#INFO: Effective domain size for GO: 30558
#INFO:
#INFO: --- Gene names and descriptions
#INFO:
#INFO: QUERY: Os08g0357000 N/A wound responsive protein, putative, expressed
#INFO: QUERY: Os10g0569000 N/A N/A
#INFO: QUERY: Os08g0379300 N/A 5-AMP-activated protein kinase beta-1 subunit-related, putative, expressed
#INFO: QUERY: Os05g0151400 N/A TOC159, putative, expressed
#INFO: QUERY: Os12g0225200 N/A outer envelope protein, putative, expressed
#INFO: QUERY: Os02g0613200 N/A regulatory subunit, putative, expressed
#INFO: QUERY: Os01g0186200 N/A N/A
#INFO: QUERY: Os08g0480200 N/A flavonol synthase/flavanone 3-hydroxylase, putative, expressed
#INFO: QUERY: Os07g0452500 N/A ORM1, putative, expressed
#INFO: QUERY: Os12g0230100 N/A ATP-dependent Clp protease ATP-binding subunit clpA homolog,chloroplast precursor, putative, expressed
#INFO: QUERY: Os03g0411300 N/A EF hand family protein, expressed
#INFO: QUERY: Os06g0706400 N/A peptide transporter PTR2, putative, expressed
#INFO: QUERY: Os03g0726200 N/A Inositol 1, 3, 4-trisphosphate 5/6-kinase, putative, expressed
#INFO: QUERY: Os03g0586500 N/A chloroplast post-illumination chlorophyll fluorescence increase protein, putative, expressed
#INFO: QUERY: Os03g0168200 N/A expressed protein
#INFO: QUERY: Os02g0203300 N/A UDP-glucoronosyl and UDP-glucosyl transferase domain containing protein, expressed
#INFO: QUERY: Os01g0711100 N/A N/A
#INFO: QUERY: Os03g0137300 N/A expressed protein
#INFO: QUERY: Os05g0310600 N/A NC domain-containing protein, putative, expressed
#INFO: QUERY: Os02g0743700 N/A RING-H2 finger protein ATL1Q, putative, expressed
#INFO: QUERY: Os03g0265800 N/A expressed protein/membrane protein, putative, expressed
#INFO: QUERY: Os06g0625400 N/A N/A
#INFO: QUERY: Os03g0300600 N/A heat shock protein DnaJ, putative, expressed
#INFO: QUERY: Os02g0799000 N/A protein phosphatase 2C, putative, expressed
#INFO: QUERY: Os05g0129100 N/A N/A
#INFO: QUERY: Os03g0271300 N/A pentatricopeptide, putative, expressed
#INFO: QUERY: Os06g0318200 N/A ABB1 - Ankyrin repeat region with 2 Bric-a-Brac, Tramtrack, Broad Complex BTB domains, expressed
#INFO: QUERY: Os01g0618100 N/A oxidoreductase, aldo/keto reductase family protein, putative, expressed
#INFO: QUERY: Os06g0270900 N/A aldehyde dehydrogenase, putative, expressed
#INFO: QUERY: Os08g0400300 N/A expressed protein
#INFO: QUERY: Os03g0279600 N/A expressed protein
#INFO: QUERY: Os01g0187900 N/A myb-related transcription activator, putative, expressed
#INFO: QUERY: Os01g0185200 N/A glutaminyl-tRNA synthetase, putative, expressed
#INFO: QUERY: Os09g0128400 N/A N/A
#INFO: QUERY: Os01g0803200 N/A N/A
#INFO: QUERY: Os10g0377800 N/A pyridoxamine 5'-phosphate oxidase family protein, putative, expressed
#INFO: QUERY: Os02g0715400 N/A expressed protein
#INFO: QUERY: Os04g0408700 N/A N/A
#INFO: QUERY: Os03g0428800 N/A expressed protein
#INFO: QUERY: Os03g0265900 N/A expressed protein
#INFO: QUERY: Os07g0530700 N/A expressed protein
#INFO: QUERY: Os01g0704300 N/A N/A
#INFO: QUERY: Os05g0298200 N/A N/A
#INFO: QUERY: Os02g0732900 N/A APO, putative, expressed
#INFO: QUERY: Os02g0178600 N/A N/A
#INFO: QUERY: Os03g0340500 N/A sucrose synthase, putative, expressed
#INFO: QUERY: Os03g0695500 N/A DUF1517 domain containing protein, putative, expressed
#INFO: QUERY: Os07g0170100 N/A transketolase, putative, expressed
#INFO: QUERY: Os04g0431000 N/A expressed protein
#INFO: QUERY: Os02g0574100 N/A transporter family protein, putative, expressed
#INFO: QUERY: Os09g0458400 N/A expressed protein
#INFO: QUERY: Os01g0815700 N/A N/A
#INFO: QUERY: Os12g0580700 N/A zinc finger, C3HC4 type domain containing protein, expressed
#INFO: QUERY: Os06g0708700 N/A integral membrane protein, putative, expressed
#INFO: QUERY: Os05g0417200 N/A expressed protein
#INFO: QUERY: Os01g0645900 N/A N/A
#INFO: QUERY: Os01g0202500 N/A B-box zinc finger family protein, putative, expressed
#INFO: QUERY: Os04g0136700 N/A CBS domain containing membrane protein, putative, expressed
#INFO: QUERY: Os03g0792400 N/A peptidase M50, mammalian sterol-regulatory element binding protein, putative, expressed
#INFO: QUERY: Os04g0595100 N/A expressed protein
#INFO: QUERY: Os12g0607000 N/A homocysteine S-methyltransferase protein, putative, expressed
#INFO: QUERY: Os02g0813300 N/A OsFBX70 - F-box domain containing protein, expressed
#INFO: QUERY: Os04g0386500 N/A N/A
#INFO: QUERY: Os09g0380000 N/A N/A
#INFO: QUERY: Os07g0170200 N/A HNH endonuclease domain-containing protein, putative, expressed
#INFO: QUERY: Os01g0853000 N/A expressed protein
#INFO: QUERY: Os05g0589200 N/A RNA polymerase sigma factor, putative, expressed
#INFO: QUERY: Os11g0533100 N/A DEAD-box ATP-dependent RNA helicase, putative, expressed
#INFO: QUERY: Os07g0584900 N/A spotted leaf 11, putative, expressed
#INFO: QUERY: Os07g0608900 N/A stress responsive A/B Barrel domain containing protein, expressed
#INFO: QUERY: Os05g0432700 N/A subtilisin N-terminal Region family protein, expressed
#INFO: QUERY: Os04g0653100 N/A expressed protein
#INFO: QUERY: Os08g0507400 N/A cytochrome P450, putative, expressed
#INFO: QUERY: Os01g0822800 N/A RING-H2 finger protein, putative, expressed
#INFO: QUERY: Os03g0758400 N/A N/A
#INFO: QUERY: Os02g0541300 N/A decarboxylase, putative, expressed
#INFO: QUERY: Os08g0425200 N/A expressed protein
#INFO: QUERY: Os03g0634000 N/A mttA/Hcf106 family protein, putative, expressed
#INFO: QUERY: Os10g0445400 N/A zinc finger, RING-type, putative, expressed
#INFO: QUERY: Os09g0548400 N/A flavin-containing monooxygenase family protein, putative, expressed
#INFO: QUERY: Os10g0502600 N/A cytochrome b5-like Heme/Steroid binding domain containing protein, expressed
#INFO: QUERY: Os02g0817700 N/A 3-ketoacyl-CoA thiolase, peroxisomal precursor, putative, expressed
#INFO: QUERY: Os01g0265200 N/A N/A
#INFO: QUERY: Os01g0853800 N/A C2 domain containing protein, expressed
#INFO: QUERY: Os03g0286200 N/A P-protein, putative, expressed
#INFO: QUERY: Os04g0561600 N/A coiled-coil domain-containing protein 124, putative, expressed
#INFO: QUERY: Os07g0529600 N/A FAD dependent oxidoreductase domain containing protein, expressed
#INFO: QUERY: Os11g0186200 N/A aldehyde dehydrogenase, putative, expressed
#INFO: QUERY: Os09g0446800 N/A formate--tetrahydrofolate ligase, putative, expressed
#INFO: QUERY: Os06g0486800 N/A erythronate-4-phosphate dehydrogenase domain containing protein, expressed
#INFO: QUERY: Os06g0652000 N/A DNA-directed RNA polymerase 3A, chloroplast precursor, putative, expressed
#INFO: QUERY: Os09g0287000 N/A AP2 domain containing protein, expressed
#INFO: QUERY: Os02g0799600 N/A expressed protein
#INFO: QUERY: Os07g0609000 N/A stress responsive A/B Barrel domain containing protein, expressed
#INFO: QUERY: Os05g0355400 N/A N/A
#INFO: QUERY: Os08g0536400 N/A annexin A7, putative, expressed
#INFO: QUERY: Os01g0542000 N/A DNA-damage-repair/toleration protein DRT102, putative, expressed
#INFO: QUERY: Os02g0741900 N/A expressed protein
#INFO: QUERY: Os07g0573800 N/A pyridoxamine 5'-phosphate oxidase family protein, putative, expressed
#INFO: QUERY: Os08g0483200 N/A RNA recognition motif containing protein, putative, expressed
#INFO: QUERY: Os05g0485300 N/A transmembrane protein 56, putative, expressed
#INFO: QUERY: Os01g0221500 N/A N/A
#INFO: QUERY: Os06g0672700 N/A expressed protein
#INFO: QUERY: Os05g0171900 N/A glyoxalase family protein, putative, expressed
#INFO: QUERY: Os05g0596200 N/A expressed protein
#INFO: QUERY: Os01g0628900 N/A cytochrome P450 72A1, putative, expressed
#INFO: QUERY: Os01g0978400 N/A dihydroflavonol-4-reductase, putative, expressed
#INFO: QUERY: Os08g0326900 N/A expressed protein
#INFO: QUERY: Os03g0136600 N/A pentatricopeptide, putative, expressed/LYR motif containing protein, putative, expressed
#INFO: QUERY: Os07g0290800 N/A tic22-like family domain containing protein, expressed
#INFO: QUERY: Os07g0659700 N/A N/A
#INFO: QUERY: Os09g0327300 N/A bifunctional protein folD, putative, expressed
#INFO: QUERY: Os03g0633900 N/A single-stranded DNA-binding protein, putative, expressed
#INFO: QUERY: Os10g0536000 N/A ubiquitin-conjugating enzyme, putative, expressed
#INFO: QUERY: Os04g0687900 N/A OsFBT6 - F-box and tubby domain containing protein, expressed
#INFO: QUERY: Os06g0594400 N/A OsFBK16 - F-box domain and kelch repeat containing protein, expressed
#INFO: QUERY: Os03g0168300 N/A expressed protein
#INFO: QUERY: Os08g0536100 N/A expressed protein
#INFO: QUERY: Os01g0925200 N/A enoyl-CoA hydratase/isomerase family protein, putative, expressed
#INFO: QUERY: Os02g0123200 N/A SSE1, putative, expressed
#INFO: QUERY: Os09g0485800 N/A expressed protein
#INFO: QUERY: Os03g0836200 N/A glycine-rich RNA-binding protein 7, putative, expressed
#INFO: QUERY: Os01g0606900 N/A N/A
#INFO: QUERY: Os10g0421800 N/A PPR repeat domain containing protein, putative, expressed
#INFO: QUERY: Os03g0339900 N/A CAMK_KIN1/SNF1/Nim1_like.16 - CAMK includes calcium/calmodulin depedent protein kinases, expressed
#INFO: QUERY: Os10g0101200 N/A OsSCP46 - Putative Serine Carboxypeptidase homologue, expressed
#INFO: QUERY: Os05g0157300 N/A 4Fe-4S binding domain containing protein, expressed
#INFO: QUERY: Os01g0881900 N/A N/A
#INFO: QUERY: Os01g0501700 TATC uncharacterized protein sll0194, putative, expressed
#INFO: QUERY: Os09g0474300 N/A heat shock protein, putative, expressed
#INFO: QUERY: Os04g0644800 N/A N/A
#INFO: QUERY: Os01g0102900 N/A N/A
#INFO: QUERY: Os07g0631900 N/A RNA recognition motif containing protein, putative, expressed
#INFO: QUERY: Os02g0293500 N/A AAA family ATPase, putative, expressed
#INFO: QUERY: Os05g0591900 N/A hypersensitive-induced response protein, putative, expressed
#INFO: QUERY: Os08g0191900 N/A pentatricopeptide, putative, expressed
#INFO: QUERY: Os09g0465600 N/A glucose-6-phosphate isomerase, putative, expressed
#INFO: QUERY: Os09g0565700 N/A prephenate dehydratase domain containing protein, expressed
#INFO: QUERY: Os06g0367900 N/A CGMC_MAPKCMGC_2.10 - CGMC includes CDA, MAPK, GSK3, and CLKC kinases, expressed
#INFO: QUERY: Os08g0484500 N/A phospho-2-dehydro-3-deoxyheptonate aldolase, chloroplast precursor, putative, expressed
#INFO: QUERY: Os04g0532700 N/A N/A
#INFO: QUERY: Os04g0528100 N/A expressed protein
#INFO: QUERY: Os03g0758100 N/A N/A
#INFO: QUERY: Os03g0805200 N/A DEAD-box ATP-dependent RNA helicase, putative, expressed
#INFO: QUERY: Os01g0872100 N/A proton-dependent oligopeptide transport, putative, expressed
#INFO: QUERY: Os03g0240500 N/A translocase of chloroplast 34, putative, expressed
#INFO: QUERY: Os06g0134800 N/A aminomethyltransferase, putative, expressed
#INFO: QUERY: Os08g0191700 N/A glyoxalase family protein, putative, expressed
#INFO: QUERY: Os09g0273950 N/A expressed protein
#INFO: QUERY: Os03g0808900 N/A uncharacterized glycosyltransferase, putative, expressed
#INFO: QUERY: Os03g0616400 N/A calcium-transporting ATPase, plasma membrane-type, putative, expressed
#INFO: QUERY: Os11g0547000 N/A OsFBO10 - F-box and other domain containing protein, expressed
#INFO: QUERY: Os06g0476200 N/A expressed protein
#INFO: QUERY: Os04g0623100 N/A bromodomain containing protein, expressed
#INFO: QUERY: Os07g0586100 N/A GDSL-like lipase/acylhydrolase, putative, expressed
#INFO: QUERY: Os02g0206100 N/A flavonol-3-O-glycoside-7-O-glucosyltransferase 1, putative, expressed
#INFO: QUERY: Os04g0676700 N/A MYB_Al protein, putative, expressed
#INFO: QUERY: Os06g0311300 N/A N/A
#INFO: QUERY: Os09g0533100 N/A pantothenate kinase, putative, expressed
#INFO: QUERY: Os02g0612900 N/A OsTIL-1 Temperature-induced lipocalin-1, expressed
#INFO: QUERY: Os05g0536900 N/A ras-related protein, putative, expressed
#INFO: QUERY: Os08g0139100 N/A DAG protein, chloroplast precursor, putative, expressed
#INFO: QUERY: Os01g0810100 N/A chloroplast ribonuclease III domain protein, putative, expressed
#INFO: QUERY: Os03g0271200 N/A outer membrane protein, OMP85 family, putative, expressed
#INFO: QUERY: Os12g0577800 N/A expressed protein
#INFO: QUERY: Os04g0589200 N/A expressed protein
#INFO: QUERY: Os05g0128100 N/A expressed protein
#INFO: QUERY: Os03g0412800 N/A glucose-6-phosphate 1-dehydrogenase, chloroplast precursor, putative, expressed
#INFO: QUERY: Os03g0322600 N/A expressed protein
#INFO: QUERY: Os07g0231400 N/A transmembrane amino acid transporter protein, putative, expressed
#INFO: QUERY: Os07g0168300 N/A N/A
#INFO: QUERY: Os05g0187100 N/A N/A
#INFO: QUERY: Os01g0782200 N/A diacylglycerol kinase, putative, expressed
#INFO: QUERY: Os03g0787600 N/A expressed protein
#INFO: QUERY: Os06g0601000 N/A homeobox domain containing protein, expressed
#INFO: QUERY: Os08g0338700 N/A co-chaperone GrpE protein, putative, expressed
#INFO: QUERY: Os06g0301500 N/A expressed protein
#INFO: QUERY: Os11g0434800 N/A N/A
#INFO: QUERY: Os06g0326000 N/A AT hook motif domain containing protein, expressed
#INFO: QUERY: Os07g0604500 N/A mitochondrial import inner membrane translocase subunit Tim17, putative, expressed
#INFO: QUERY: Os02g0542400 N/A homeodomain, putative, expressed
#INFO: QUERY: Os08g0447200 N/A SGT1 protein, putative, expressed
#INFO: QUERY: Os03g0371400 N/A N/A
#INFO: QUERY: Os03g0377700 N/A CSLA5 - cellulose synthase-like family A; mannan synthase, expressed
#INFO: QUERY: Os02g0654100 N/A enoyl-CoA hydratase/isomerase family protein, putative, expressed
#INFO: QUERY: Os01g0733200 N/A HSF-type DNA-binding domain containing protein, expressed
#INFO: QUERY: Os12g0244100 N/A DnaK family protein, putative, expressed
#INFO: QUERY: Os02g0208100 N/A N/A
#INFO: QUERY: Os08g0508500 N/A N/A
#INFO: QUERY: Os11g0648000 N/A transporter, monovalent cation:proton antiporter-2 family, putative, expressed
#INFO: QUERY: Os04g0525900 N/A N/A
#INFO: QUERY: Os06g0340600 N/A N/A
#INFO: QUERY: Os09g0532400 N/A response regulator receiver domain containing protein, expressed
#INFO: QUERY: Os01g0182600 GI GIGANTEA, putative, expressed
#INFO: QUERY: Os10g0500000 N/A zinc finger, RING-type, putative, expressed
#INFO: QUERY: Os02g0134300 N/A transcription elongation factor 1, putative, expressed
#INFO: QUERY: Os09g0525300 N/A OsFBX339 - F-box domain containing protein, expressed
#INFO: QUERY: Os04g0174800 N/A pentatricopeptide, putative, expressed
#INFO: QUERY: Os12g0138900 N/A 2-isopropylmalate synthase B, putative, expressed
#INFO: QUERY: Os02g0115700 N/A catalase isozyme A, putative, expressed

## Sheet: Table S5
GO ID	GO type	GO description	# in input	# in background	P-val	FDR	Input list
GO:0015992	BP	proton transport	9	58	6.47e-11	1.32e-08	CIT.29311.1.S1_AT|CIT.25007.1.S1_AT|CIT.14805.1.S1_AT|CIT.5782.1.S1_S_AT|CIT.6501.1.S1_AT|CIT.29293.1.S1_AT|CIT.17143.1.S1_S_AT|CIT.31070.1.S1_AT|CIT.40284.1.S1_AT
GO:0006818	BP	hydrogen transport	9	58	6.47e-11	1.32e-08	CIT.29311.1.S1_AT|CIT.25007.1.S1_AT|CIT.14805.1.S1_AT|CIT.5782.1.S1_S_AT|CIT.6501.1.S1_AT|CIT.29293.1.S1_AT|CIT.17143.1.S1_S_AT|CIT.31070.1.S1_AT|CIT.40284.1.S1_AT
GO:0015672	BP	monovalent inorganic cation transport	9	58	7.38e-10	6.03e-08	CIT.29311.1.S1_AT|CIT.25007.1.S1_AT|CIT.14805.1.S1_AT|CIT.5782.1.S1_S_AT|CIT.6501.1.S1_AT|CIT.29293.1.S1_AT|CIT.17143.1.S1_S_AT|CIT.31070.1.S1_AT|CIT.40284.1.S1_AT
GO:0006811	BP	ion transport	10	58	7.52e-08	4.4e-06	CIT.29311.1.S1_AT|CIT.25007.1.S1_AT|CIT.14805.1.S1_AT|CIT.5782.1.S1_S_AT|CIT.6501.1.S1_AT|CIT.29293.1.S1_AT|CIT.17143.1.S1_S_AT|CIT.31070.1.S1_AT|CIT.37629.1.S1_AT|CIT.40284.1.S1_AT
GO:0006812	BP	cation transport	9	58	1.39e-07	6.3e-06	CIT.29311.1.S1_AT|CIT.25007.1.S1_AT|CIT.14805.1.S1_AT|CIT.5782.1.S1_S_AT|CIT.6501.1.S1_AT|CIT.29293.1.S1_AT|CIT.17143.1.S1_S_AT|CIT.31070.1.S1_AT|CIT.40284.1.S1_AT
GO:0006120	BP	mitochondrial electron transport, NADH to ubiquinone	4	58	4.24e-07	1.73e-05	CIT.29311.1.S1_AT|CIT.25007.1.S1_AT|CIT.6501.1.S1_AT|CIT.29293.1.S1_AT
GO:0006119	BP	oxidative phosphorylation	6	58	8.21e-07	2.65e-05	CIT.29311.1.S1_AT|CIT.25007.1.S1_AT|CIT.5782.1.S1_S_AT|CIT.6501.1.S1_AT|CIT.29293.1.S1_AT|CIT.17143.1.S1_S_AT
GO:0006744	BP	ubiquinone biosynthetic process	4	58	1.48e-06	3.03e-05	CIT.29311.1.S1_AT|CIT.25007.1.S1_AT|CIT.6501.1.S1_AT|CIT.29293.1.S1_AT
GO:0006743	BP	ubiquinone metabolic process	4	58	1.48e-06	3.03e-05	CIT.29311.1.S1_AT|CIT.25007.1.S1_AT|CIT.6501.1.S1_AT|CIT.29293.1.S1_AT
GO:0042375	BP	quinone cofactor metabolic process	4	58	3.07e-06	5.71e-05	CIT.29311.1.S1_AT|CIT.25007.1.S1_AT|CIT.6501.1.S1_AT|CIT.29293.1.S1_AT
GO:0045426	BP	quinone cofactor biosynthetic process	4	58	3.07e-06	5.71e-05	CIT.29311.1.S1_AT|CIT.25007.1.S1_AT|CIT.6501.1.S1_AT|CIT.29293.1.S1_AT
GO:0006814	BP	sodium ion transport	4	58	4.23e-06	7.2e-05	CIT.29311.1.S1_AT|CIT.25007.1.S1_AT|CIT.6501.1.S1_AT|CIT.29293.1.S1_AT
GO:0010467	BP	gene expression	11	58	5.54e-06	8.72e-05	CIT.30634.1.S1_AT|CIT.17489.1.S1_AT|CIT.17883.1.S1_AT|CIT.16820.1.S1_AT|CIT.21253.1.S1_S_AT|CIT.11053.1.S1_AT|CIT.17194.1.S1_AT|CIT.40073.1.S1_AT|CIT.17861.1.S1_AT|CIT.12860.1.S1_S_AT|CIT.38748.1.S1_AT
GO:0042773	BP	ATP synthesis coupled electron transport	4	58	7.46e-06	0.000109	CIT.29311.1.S1_AT|CIT.25007.1.S1_AT|CIT.6501.1.S1_AT|CIT.29293.1.S1_AT
GO:0042775	BP	mitochondrial ATP synthesis coupled electron transport	4	58	7.46e-06	0.000109	CIT.29311.1.S1_AT|CIT.25007.1.S1_AT|CIT.6501.1.S1_AT|CIT.29293.1.S1_AT
GO:0022904	BP	respiratory electron transport chain	4	58	8.14e-06	0.000112	CIT.29311.1.S1_AT|CIT.25007.1.S1_AT|CIT.6501.1.S1_AT|CIT.29293.1.S1_AT
GO:0022900	BP	electron transport chain	4	58	2.47e-05	0.000297	CIT.29311.1.S1_AT|CIT.25007.1.S1_AT|CIT.6501.1.S1_AT|CIT.29293.1.S1_AT
GO:0006412	BP	translation	8	58	2.69e-05	0.000314	CIT.30634.1.S1_AT|CIT.17489.1.S1_AT|CIT.16820.1.S1_AT|CIT.21253.1.S1_S_AT|CIT.17194.1.S1_AT|CIT.40073.1.S1_AT|CIT.17861.1.S1_AT|CIT.38748.1.S1_AT
GO:0055114	BP	oxidation reduction	4	58	4.46e-05	0.00048	CIT.29311.1.S1_AT|CIT.25007.1.S1_AT|CIT.6501.1.S1_AT|CIT.29293.1.S1_AT
GO:0034645	BP	cellular macromolecule biosynthetic process	10	58	5.11e-05	0.000536	CIT.30634.1.S1_AT|CIT.17489.1.S1_AT|CIT.17883.1.S1_AT|CIT.16820.1.S1_AT|CIT.21253.1.S1_S_AT|CIT.5591.1.S1_AT|CIT.17194.1.S1_AT|CIT.40073.1.S1_AT|CIT.17861.1.S1_AT|CIT.38748.1.S1_AT
GO:0042254	BP	ribosome biogenesis	7	58	8.74e-05	0.000809	CIT.30634.1.S1_AT|CIT.17489.1.S1_AT|CIT.16820.1.S1_AT|CIT.21253.1.S1_S_AT|CIT.17194.1.S1_AT|CIT.40073.1.S1_AT|CIT.17861.1.S1_AT
GO:0022613	BP	ribonucleoprotein complex biogenesis	7	58	9.61e-05	0.000855	CIT.30634.1.S1_AT|CIT.17489.1.S1_AT|CIT.16820.1.S1_AT|CIT.21253.1.S1_S_AT|CIT.17194.1.S1_AT|CIT.40073.1.S1_AT|CIT.17861.1.S1_AT
GO:0044249	BP	cellular biosynthetic process	15	58	0.000145	0.00126	CIT.17489.1.S1_AT|CIT.17883.1.S1_AT|CIT.5591.1.S1_AT|CIT.40073.1.S1_AT|CIT.25007.1.S1_AT|CIT.29311.1.S1_AT|CIT.30634.1.S1_AT|CIT.21253.1.S1_S_AT|CIT.16820.1.S1_AT|CIT.6501.1.S1_AT|CIT.29293.1.S1_AT|CIT.17143.1.S1_S_AT|CIT.17194.1.S1_AT|CIT.17861.1.S1_AT|C
GO:0009059	BP	macromolecule biosynthetic process	10	58	0.000174	0.00142	CIT.30634.1.S1_AT|CIT.17489.1.S1_AT|CIT.17883.1.S1_AT|CIT.16820.1.S1_AT|CIT.21253.1.S1_S_AT|CIT.5591.1.S1_AT|CIT.17194.1.S1_AT|CIT.40073.1.S1_AT|CIT.17861.1.S1_AT|CIT.38748.1.S1_AT
GO:0006733	BP	oxidoreduction coenzyme metabolic process	4	58	0.000208	0.00164	CIT.29311.1.S1_AT|CIT.25007.1.S1_AT|CIT.6501.1.S1_AT|CIT.29293.1.S1_AT
GO:0009108	BP	coenzyme biosynthetic process	4	58	0.000257	0.00193	CIT.29311.1.S1_AT|CIT.25007.1.S1_AT|CIT.6501.1.S1_AT|CIT.29293.1.S1_AT
GO:0006810	BP	transport	12	58	0.000287	0.00206	CIT.29311.1.S1_AT|CIT.25007.1.S1_AT|CIT.14805.1.S1_AT|CIT.14656.1.S1_AT|CIT.5782.1.S1_S_AT|CIT.6501.1.S1_AT|CIT.5591.1.S1_AT|CIT.29293.1.S1_AT|CIT.17143.1.S1_S_AT|CIT.31070.1.S1_AT|CIT.37629.1.S1_AT|CIT.40284.1.S1_AT
GO:0044085	BP	cellular component biogenesis	8	58	0.000298	0.00206	CIT.30634.1.S1_AT|CIT.17489.1.S1_AT|CIT.16820.1.S1_AT|CIT.21253.1.S1_S_AT|CIT.17194.1.S1_AT|CIT.40073.1.S1_AT|CIT.17861.1.S1_AT|CIT.18237.1.S1_AT
GO:0051234	BP	establishment of localization	12	58	0.000295	0.00206	CIT.29311.1.S1_AT|CIT.25007.1.S1_AT|CIT.14805.1.S1_AT|CIT.14656.1.S1_AT|CIT.5782.1.S1_S_AT|CIT.6501.1.S1_AT|CIT.5591.1.S1_AT|CIT.29293.1.S1_AT|CIT.17143.1.S1_S_AT|CIT.31070.1.S1_AT|CIT.37629.1.S1_AT|CIT.40284.1.S1_AT
GO:0051179	BP	localization	12	58	0.00035	0.00231	CIT.29311.1.S1_AT|CIT.25007.1.S1_AT|CIT.14805.1.S1_AT|CIT.14656.1.S1_AT|CIT.5782.1.S1_S_AT|CIT.6501.1.S1_AT|CIT.5591.1.S1_AT|CIT.29293.1.S1_AT|CIT.17143.1.S1_S_AT|CIT.31070.1.S1_AT|CIT.37629.1.S1_AT|CIT.40284.1.S1_AT
GO:0009058	BP	biosynthetic process	15	58	0.000418	0.00272	CIT.17489.1.S1_AT|CIT.17883.1.S1_AT|CIT.5591.1.S1_AT|CIT.40073.1.S1_AT|CIT.25007.1.S1_AT|CIT.29311.1.S1_AT|CIT.30634.1.S1_AT|CIT.21253.1.S1_S_AT|CIT.16820.1.S1_AT|CIT.6501.1.S1_AT|CIT.29293.1.S1_AT|CIT.17143.1.S1_S_AT|CIT.17194.1.S1_AT|CIT.17861.1.S1_AT|C
GO:0006091	BP	generation of precursor metabolites and energy	6	58	0.000547	0.00344	CIT.29311.1.S1_AT|CIT.25007.1.S1_AT|CIT.5782.1.S1_S_AT|CIT.6501.1.S1_AT|CIT.29293.1.S1_AT|CIT.17143.1.S1_S_AT
GO:0009987	BP	cellular process	28	58	0.000632	0.00384	CIT.17489.1.S1_AT|CIT.17883.1.S1_AT|CIT.33598.1.S1_AT|CIT.5782.1.S1_S_AT|CIT.21253.1.S1_S_AT|CIT.17295.1.S1_AT|CIT.37629.1.S1_AT|CIT.17194.1.S1_AT|CIT.11053.1.S1_AT|CIT.27057.1.S1_AT|CIT.2017.1.S1_AT|CIT.18237.1.S1_AT|CIT.14656.1.S1_AT|CIT.5591.1.S1_AT|CI
GO:0045333	BP	cellular respiration	4	58	0.000678	0.00402	CIT.29311.1.S1_AT|CIT.25007.1.S1_AT|CIT.6501.1.S1_AT|CIT.29293.1.S1_AT
GO:0044237	BP	cellular metabolic process	24	58	0.000711	0.00416	CIT.17489.1.S1_AT|CIT.17883.1.S1_AT|CIT.14656.1.S1_AT|CIT.5782.1.S1_S_AT|CIT.5591.1.S1_AT|CIT.40073.1.S1_AT|CIT.23291.1.S1_AT|CIT.29311.1.S1_AT|CIT.25007.1.S1_AT|CIT.30634.1.S1_AT|CIT.3949.1.S1_S_AT|CIT.21253.1.S1_S_AT|CIT.16820.1.S1_AT|CIT.17295.1.S1_AT|
GO:0015980	BP	energy derivation by oxidation of organic compounds	4	58	0.000828	0.0047	CIT.29311.1.S1_AT|CIT.25007.1.S1_AT|CIT.6501.1.S1_AT|CIT.29293.1.S1_AT
GO:0030001	BP	metal ion transport	4	58	0.00119	0.00611	CIT.29311.1.S1_AT|CIT.25007.1.S1_AT|CIT.6501.1.S1_AT|CIT.29293.1.S1_AT
GO:0051188	BP	cofactor biosynthetic process	4	58	0.00144	0.00709	CIT.29311.1.S1_AT|CIT.25007.1.S1_AT|CIT.6501.1.S1_AT|CIT.29293.1.S1_AT
GO:0008152	BP	metabolic process	26	58	0.00319	0.0144	CIT.17489.1.S1_AT|CIT.17883.1.S1_AT|CIT.5782.1.S1_S_AT|CIT.21253.1.S1_S_AT|CIT.17295.1.S1_AT|CIT.37629.1.S1_AT|CIT.17194.1.S1_AT|CIT.11053.1.S1_AT|CIT.27057.1.S1_AT|CIT.20580.1.S1_AT|CIT.14656.1.S1_AT|CIT.5591.1.S1_AT|CIT.23291.1.S1_AT|CIT.40073.1.S1_AT|C
GO:0015979	BP	photosynthesis	3	58	0.00462	0.0205	CIT.25007.1.S1_AT|CIT.14656.1.S1_AT|CIT.17295.1.S1_AT
GO:0008150	BP	biological_process	37	58	0.00484	0.0213	CIT.17489.1.S1_AT|CIT.17883.1.S1_AT|CIT.33598.1.S1_AT|CIT.5782.1.S1_S_AT|CIT.2952.1.S1_S_AT|CIT.21253.1.S1_S_AT|CIT.17295.1.S1_AT|CIT.37629.1.S1_AT|CIT.17194.1.S1_AT|CIT.11053.1.S1_AT|CIT.27057.1.S1_AT|CIT.2017.1.S1_AT|CIT.18237.1.S1_AT|CIT.20580.1.S1_AT|
GO:0034621	BP	cellular macromolecular complex subunit organization	3	58	0.00814	0.0333	CIT.40073.1.S1_AT|CIT.38748.1.S1_AT|CIT.18237.1.S1_AT
GO:0044260	BP	cellular macromolecule metabolic process	14	58	0.0124	0.0471	CIT.17489.1.S1_AT|CIT.17883.1.S1_AT|CIT.5591.1.S1_AT|CIT.23291.1.S1_AT|CIT.40073.1.S1_AT|CIT.30634.1.S1_AT|CIT.21253.1.S1_S_AT|CIT.16820.1.S1_AT|CIT.17194.1.S1_AT|CIT.11053.1.S1_AT|CIT.12860.1.S1_S_AT|CIT.17861.1.S1_AT|CIT.27057.1.S1_AT|CIT.38748.1.S1_AT
GO:0006732	BP	coenzyme metabolic process	4	58	0.0124	0.0471	CIT.29311.1.S1_AT|CIT.25007.1.S1_AT|CIT.6501.1.S1_AT|CIT.29293.1.S1_AT
GO:0009507	CC	chloroplast	20	58	1.07e-10	1.46e-08	CIT.17489.1.S1_AT|CIT.30993.1.S1_AT|CIT.17883.1.S1_AT|CIT.14656.1.S1_AT|CIT.31070.1.S1_AT|CIT.40073.1.S1_AT|CIT.29311.1.S1_AT|CIT.25007.1.S1_AT|CIT.30634.1.S1_AT|CIT.21253.1.S1_S_AT|CIT.16820.1.S1_AT|CIT.17295.1.S1_AT|CIT.6501.1.S1_AT|CIT.29293.1.S1_AT|CI
GO:0009536	CC	plastid	23	58	1.13e-07	5.76e-06	CIT.17489.1.S1_AT|CIT.30993.1.S1_AT|CIT.17883.1.S1_AT|CIT.14656.1.S1_AT|CIT.31070.1.S1_AT|CIT.40073.1.S1_AT|CIT.29311.1.S1_AT|CIT.25007.1.S1_AT|CIT.30634.1.S1_AT|CIT.26548.1.S1_AT|CIT.21253.1.S1_S_AT|CIT.16820.1.S1_AT|CIT.38341.1.S1_AT|CIT.17295.1.S1_AT|C
GO:0032991	CC	macromolecular complex	19	58	8.66e-07	2.65e-05	CIT.17489.1.S1_AT|CIT.5591.1.S1_AT|CIT.40073.1.S1_AT|CIT.29311.1.S1_AT|CIT.25007.1.S1_AT|CIT.30634.1.S1_AT|CIT.14805.1.S1_AT|CIT.21253.1.S1_S_AT|CIT.16820.1.S1_AT|CIT.6501.1.S1_AT|CIT.29293.1.S1_AT|CIT.17143.1.S1_S_AT|CIT.17194.1.S1_AT|CIT.12860.1.S1_S_AT
GO:0043227	CC	membrane-bounded organelle	36	58	1.17e-06	2.82e-05	CIT.18447.1.S1_AT|CIT.17489.1.S1_AT|CIT.30993.1.S1_AT|CIT.17883.1.S1_AT|CIT.5782.1.S1_S_AT|CIT.27979.1.S1_AT|CIT.27632.1.S1_AT|CIT.21253.1.S1_S_AT|CIT.17295.1.S1_AT|CIT.37629.1.S1_AT|CIT.17194.1.S1_AT|CIT.11053.1.S1_AT|CIT.2017.1.S1_AT|CIT.34377.1.S1_AT|C
GO:0043231	CC	intracellular membrane-bounded organelle	36	58	1.15e-06	2.82e-05	CIT.18447.1.S1_AT|CIT.17489.1.S1_AT|CIT.30993.1.S1_AT|CIT.17883.1.S1_AT|CIT.5782.1.S1_S_AT|CIT.27979.1.S1_AT|CIT.27632.1.S1_AT|CIT.21253.1.S1_S_AT|CIT.17295.1.S1_AT|CIT.37629.1.S1_AT|CIT.17194.1.S1_AT|CIT.11053.1.S1_AT|CIT.2017.1.S1_AT|CIT.34377.1.S1_AT|C
GO:0009523	CC	photosystem II	4	58	3.81e-06	6.78e-05	CIT.29311.1.S1_AT|CIT.25007.1.S1_AT|CIT.6501.1.S1_AT|CIT.29293.1.S1_AT
GO:0044425	CC	membrane part	13	58	5.35e-06	8.72e-05	CIT.30993.1.S1_AT|CIT.5782.1.S1_S_AT|CIT.14656.1.S1_AT|CIT.31070.1.S1_AT|CIT.25007.1.S1_AT|CIT.29311.1.S1_AT|CIT.14805.1.S1_AT|CIT.37980.1.S1_AT|CIT.17295.1.S1_AT|CIT.6501.1.S1_AT|CIT.29293.1.S1_AT|CIT.17143.1.S1_S_AT|CIT.40284.1.S1_AT
GO:0043229	CC	intracellular organelle	36	58	8.35e-06	0.000112	CIT.18447.1.S1_AT|CIT.17489.1.S1_AT|CIT.30993.1.S1_AT|CIT.17883.1.S1_AT|CIT.5782.1.S1_S_AT|CIT.27979.1.S1_AT|CIT.27632.1.S1_AT|CIT.21253.1.S1_S_AT|CIT.17295.1.S1_AT|CIT.37629.1.S1_AT|CIT.17194.1.S1_AT|CIT.11053.1.S1_AT|CIT.2017.1.S1_AT|CIT.34377.1.S1_AT|C
GO:0043226	CC	organelle	36	58	8.47e-06	0.000112	CIT.18447.1.S1_AT|CIT.17489.1.S1_AT|CIT.30993.1.S1_AT|CIT.17883.1.S1_AT|CIT.5782.1.S1_S_AT|CIT.27979.1.S1_AT|CIT.27632.1.S1_AT|CIT.21253.1.S1_S_AT|CIT.17295.1.S1_AT|CIT.37629.1.S1_AT|CIT.17194.1.S1_AT|CIT.11053.1.S1_AT|CIT.2017.1.S1_AT|CIT.34377.1.S1_AT|C
GO:0009521	CC	photosystem	4	58	1.53e-05	0.00019	CIT.29311.1.S1_AT|CIT.25007.1.S1_AT|CIT.6501.1.S1_AT|CIT.29293.1.S1_AT
GO:0044444	CC	cytoplasmic part	31	58	3.75e-05	0.000425	CIT.18447.1.S1_AT|CIT.17489.1.S1_AT|CIT.30993.1.S1_AT|CIT.17883.1.S1_AT|CIT.5782.1.S1_S_AT|CIT.27979.1.S1_AT|CIT.21253.1.S1_S_AT|CIT.17295.1.S1_AT|CIT.37629.1.S1_AT|CIT.17194.1.S1_AT|CIT.11053.1.S1_AT|CIT.34377.1.S1_AT|CIT.14656.1.S1_AT|CIT.32674.1.S1_AT|
GO:0000312	CC	plastid small ribosomal subunit	2	58	4.37e-05	0.00048	CIT.17489.1.S1_AT|CIT.17194.1.S1_AT
GO:0044424	CC	intracellular part	37	58	6.05e-05	0.000603	CIT.18447.1.S1_AT|CIT.17489.1.S1_AT|CIT.30993.1.S1_AT|CIT.17883.1.S1_AT|CIT.5782.1.S1_S_AT|CIT.27979.1.S1_AT|CIT.27632.1.S1_AT|CIT.21253.1.S1_S_AT|CIT.17295.1.S1_AT|CIT.37629.1.S1_AT|CIT.17194.1.S1_AT|CIT.11053.1.S1_AT|CIT.2017.1.S1_AT|CIT.34377.1.S1_AT|C
GO:0033279	CC	ribosomal subunit	5	58	7.52e-05	0.000732	CIT.30634.1.S1_AT|CIT.17489.1.S1_AT|CIT.16820.1.S1_AT|CIT.17194.1.S1_AT|CIT.17861.1.S1_AT
GO:0005622	CC	intracellular	37	58	8.9e-05	0.000809	CIT.18447.1.S1_AT|CIT.17489.1.S1_AT|CIT.30993.1.S1_AT|CIT.17883.1.S1_AT|CIT.5782.1.S1_S_AT|CIT.27979.1.S1_AT|CIT.27632.1.S1_AT|CIT.21253.1.S1_S_AT|CIT.17295.1.S1_AT|CIT.37629.1.S1_AT|CIT.17194.1.S1_AT|CIT.11053.1.S1_AT|CIT.2017.1.S1_AT|CIT.34377.1.S1_AT|C
GO:0009547	CC	plastid ribosome	2	58	0.000152	0.0013	CIT.17489.1.S1_AT|CIT.17194.1.S1_AT
GO:0034357	CC	photosynthetic membrane	5	58	0.000234	0.00181	CIT.29311.1.S1_AT|CIT.25007.1.S1_AT|CIT.14656.1.S1_AT|CIT.6501.1.S1_AT|CIT.29293.1.S1_AT
GO:0000314	CC	organellar small ribosomal subunit	2	58	0.00026	0.00193	CIT.17489.1.S1_AT|CIT.17194.1.S1_AT
GO:0005737	CC	cytoplasm	31	58	0.000289	0.00206	CIT.18447.1.S1_AT|CIT.17489.1.S1_AT|CIT.30993.1.S1_AT|CIT.17883.1.S1_AT|CIT.5782.1.S1_S_AT|CIT.27979.1.S1_AT|CIT.21253.1.S1_S_AT|CIT.17295.1.S1_AT|CIT.37629.1.S1_AT|CIT.17194.1.S1_AT|CIT.11053.1.S1_AT|CIT.34377.1.S1_AT|CIT.14656.1.S1_AT|CIT.32674.1.S1_AT|
GO:0030529	CC	ribonucleoprotein complex	8	58	0.000334	0.00228	CIT.30634.1.S1_AT|CIT.17489.1.S1_AT|CIT.16820.1.S1_AT|CIT.21253.1.S1_S_AT|CIT.17194.1.S1_AT|CIT.40073.1.S1_AT|CIT.17861.1.S1_AT|CIT.12860.1.S1_S_AT
GO:0009579	CC	thylakoid	6	58	0.000347	0.00231	CIT.29311.1.S1_AT|CIT.25007.1.S1_AT|CIT.14656.1.S1_AT|CIT.17295.1.S1_AT|CIT.6501.1.S1_AT|CIT.29293.1.S1_AT
GO:0044436	CC	thylakoid part	5	58	0.000494	0.00316	CIT.29311.1.S1_AT|CIT.25007.1.S1_AT|CIT.14656.1.S1_AT|CIT.6501.1.S1_AT|CIT.29293.1.S1_AT
GO:0016021	CC	integral to membrane	8	58	0.000638	0.00384	CIT.25007.1.S1_AT|CIT.30993.1.S1_AT|CIT.37980.1.S1_AT|CIT.14656.1.S1_AT|CIT.5782.1.S1_S_AT|CIT.17295.1.S1_AT|CIT.31070.1.S1_AT|CIT.40284.1.S1_AT
GO:0005840	CC	ribosome	7	58	0.000794	0.00458	CIT.30634.1.S1_AT|CIT.17489.1.S1_AT|CIT.16820.1.S1_AT|CIT.21253.1.S1_S_AT|CIT.17194.1.S1_AT|CIT.40073.1.S1_AT|CIT.17861.1.S1_AT
GO:0031224	CC	intrinsic to membrane	8	58	0.000945	0.00522	CIT.25007.1.S1_AT|CIT.30993.1.S1_AT|CIT.37980.1.S1_AT|CIT.14656.1.S1_AT|CIT.5782.1.S1_S_AT|CIT.17295.1.S1_AT|CIT.31070.1.S1_AT|CIT.40284.1.S1_AT
GO:0043234	CC	protein complex	11	58	0.00109	0.00569	CIT.29311.1.S1_AT|CIT.25007.1.S1_AT|CIT.14805.1.S1_AT|CIT.6501.1.S1_AT|CIT.5591.1.S1_AT|CIT.29293.1.S1_AT|CIT.17143.1.S1_S_AT|CIT.38748.1.S1_AT|CIT.33143.1.S1_AT|CIT.2017.1.S1_AT|CIT.34377.1.S1_AT
GO:0043232	CC	intracellular non-membrane-bounded organelle	9	58	0.00108	0.00569	CIT.30634.1.S1_AT|CIT.17489.1.S1_AT|CIT.17883.1.S1_AT|CIT.16820.1.S1_AT|CIT.21253.1.S1_S_AT|CIT.17194.1.S1_AT|CIT.40073.1.S1_AT|CIT.17861.1.S1_AT|CIT.33143.1.S1_AT
GO:0043228	CC	non-membrane-bounded organelle	9	58	0.00108	0.00569	CIT.30634.1.S1_AT|CIT.17489.1.S1_AT|CIT.17883.1.S1_AT|CIT.16820.1.S1_AT|CIT.21253.1.S1_S_AT|CIT.17194.1.S1_AT|CIT.40073.1.S1_AT|CIT.17861.1.S1_AT|CIT.33143.1.S1_AT
GO:0015934	CC	large ribosomal subunit	3	58	0.00117	0.00608	CIT.30634.1.S1_AT|CIT.16820.1.S1_AT|CIT.17861.1.S1_AT
GO:0000313	CC	organellar ribosome	2	58	0.00121	0.00613	CIT.17489.1.S1_AT|CIT.17194.1.S1_AT
GO:0005623	CC	cell	39	58	0.00146	0.00709	CIT.18447.1.S1_AT|CIT.17489.1.S1_AT|CIT.30993.1.S1_AT|CIT.17883.1.S1_AT|CIT.5782.1.S1_S_AT|CIT.27979.1.S1_AT|CIT.27632.1.S1_AT|CIT.21253.1.S1_S_AT|CIT.17295.1.S1_AT|CIT.37629.1.S1_AT|CIT.17194.1.S1_AT|CIT.11053.1.S1_AT|CIT.2017.1.S1_AT|CIT.34377.1.S1_AT|C
GO:0044464	CC	cell part	39	58	0.00146	0.00709	CIT.18447.1.S1_AT|CIT.17489.1.S1_AT|CIT.30993.1.S1_AT|CIT.17883.1.S1_AT|CIT.5782.1.S1_S_AT|CIT.27979.1.S1_AT|CIT.27632.1.S1_AT|CIT.21253.1.S1_S_AT|CIT.17295.1.S1_AT|CIT.37629.1.S1_AT|CIT.17194.1.S1_AT|CIT.11053.1.S1_AT|CIT.2017.1.S1_AT|CIT.34377.1.S1_AT|C
GO:0016020	CC	membrane	16	58	0.00157	0.00758	CIT.30993.1.S1_AT|CIT.5782.1.S1_S_AT|CIT.14656.1.S1_AT|CIT.17916.1.S1_AT|CIT.32674.1.S1_AT|CIT.31070.1.S1_AT|CIT.28634.1.S1_AT|CIT.25007.1.S1_AT|CIT.29311.1.S1_AT|CIT.14805.1.S1_AT|CIT.37980.1.S1_AT|CIT.17295.1.S1_AT|CIT.6501.1.S1_AT|CIT.29293.1.S1_AT|CIT
GO:0043233	CC	organelle lumen	6	58	0.00671	0.0283	CIT.17489.1.S1_AT|CIT.17883.1.S1_AT|CIT.5591.1.S1_AT|CIT.38748.1.S1_AT|CIT.33143.1.S1_AT|CIT.2017.1.S1_AT
GO:0070013	CC	intracellular organelle lumen	6	58	0.00671	0.0283	CIT.17489.1.S1_AT|CIT.17883.1.S1_AT|CIT.5591.1.S1_AT|CIT.38748.1.S1_AT|CIT.33143.1.S1_AT|CIT.2017.1.S1_AT
GO:0031974	CC	membrane-enclosed lumen	6	58	0.00723	0.0302	CIT.17489.1.S1_AT|CIT.17883.1.S1_AT|CIT.5591.1.S1_AT|CIT.38748.1.S1_AT|CIT.33143.1.S1_AT|CIT.2017.1.S1_AT
GO:0016469	CC	proton-transporting two-sector ATPase complex	2	58	0.0124	0.0471	CIT.14805.1.S1_AT|CIT.17143.1.S1_S_AT
GO:0019843	MF	rRNA binding	7	58	4.75e-10	4.85e-08	CIT.30634.1.S1_AT|CIT.17489.1.S1_AT|CIT.16820.1.S1_AT|CIT.21253.1.S1_S_AT|CIT.17194.1.S1_AT|CIT.40073.1.S1_AT|CIT.17861.1.S1_AT
GO:0048038	MF	quinone binding	4	58	4.88e-08	3.33e-06	CIT.29311.1.S1_AT|CIT.25007.1.S1_AT|CIT.6501.1.S1_AT|CIT.29293.1.S1_AT
GO:0003723	MF	RNA binding	9	58	4.93e-07	1.83e-05	CIT.30634.1.S1_AT|CIT.17489.1.S1_AT|CIT.16820.1.S1_AT|CIT.21253.1.S1_S_AT|CIT.5591.1.S1_AT|CIT.17194.1.S1_AT|CIT.40073.1.S1_AT|CIT.17861.1.S1_AT|CIT.12860.1.S1_S_AT
GO:0008137	MF	NADH dehydrogenase (ubiquinone) activity	4	58	9.71e-07	2.65e-05	CIT.29311.1.S1_AT|CIT.25007.1.S1_AT|CIT.6501.1.S1_AT|CIT.29293.1.S1_AT
GO:0050136	MF	NADH dehydrogenase (quinone) activity	4	58	9.71e-07	2.65e-05	CIT.29311.1.S1_AT|CIT.25007.1.S1_AT|CIT.6501.1.S1_AT|CIT.29293.1.S1_AT
GO:0003954	MF	NADH dehydrogenase activity	4	58	1.29e-06	2.94e-05	CIT.29311.1.S1_AT|CIT.25007.1.S1_AT|CIT.6501.1.S1_AT|CIT.29293.1.S1_AT
GO:0016655	MF	oxidoreductase activity, acting on NADH or NADPH, quinone or similar compound as acceptor	4	58	8.86e-06	0.000113	CIT.29311.1.S1_AT|CIT.25007.1.S1_AT|CIT.6501.1.S1_AT|CIT.29293.1.S1_AT
GO:0016651	MF	oxidoreductase activity, acting on NADH or NADPH	4	58	5.81e-05	0.000594	CIT.29311.1.S1_AT|CIT.25007.1.S1_AT|CIT.6501.1.S1_AT|CIT.29293.1.S1_AT
GO:0015078	MF	hydrogen ion transmembrane transporter activity	4	58	8.55e-05	0.000809	CIT.5782.1.S1_S_AT|CIT.17143.1.S1_S_AT|CIT.31070.1.S1_AT|CIT.40284.1.S1_AT
GO:0003735	MF	structural constituent of ribosome	7	58	0.000172	0.00142	CIT.30634.1.S1_AT|CIT.17489.1.S1_AT|CIT.16820.1.S1_AT|CIT.21253.1.S1_S_AT|CIT.17194.1.S1_AT|CIT.40073.1.S1_AT|CIT.17861.1.S1_AT
GO:0015077	MF	monovalent inorganic cation transmembrane transporter activity	4	58	0.000187	0.0015	CIT.5782.1.S1_S_AT|CIT.17143.1.S1_S_AT|CIT.31070.1.S1_AT|CIT.40284.1.S1_AT
GO:0022890	MF	inorganic cation transmembrane transporter activity	4	58	0.000564	0.00349	CIT.5782.1.S1_S_AT|CIT.17143.1.S1_S_AT|CIT.31070.1.S1_AT|CIT.40284.1.S1_AT
GO:0005198	MF	structural molecule activity	7	58	0.000854	0.00479	CIT.30634.1.S1_AT|CIT.17489.1.S1_AT|CIT.16820.1.S1_AT|CIT.21253.1.S1_S_AT|CIT.17194.1.S1_AT|CIT.40073.1.S1_AT|CIT.17861.1.S1_AT
GO:0003676	MF	nucleic acid binding	13	58	0.00107	0.00569	CIT.17489.1.S1_AT|CIT.17883.1.S1_AT|CIT.5591.1.S1_AT|CIT.40073.1.S1_AT|CIT.30634.1.S1_AT|CIT.21253.1.S1_S_AT|CIT.16820.1.S1_AT|CIT.27000.1.S1_AT|CIT.17194.1.S1_AT|CIT.12860.1.S1_S_AT|CIT.17861.1.S1_AT|CIT.38748.1.S1_AT|CIT.2017.1.S1_AT
GO:0008324	MF	cation transmembrane transporter activity	4	58	0.003	0.0137	CIT.5782.1.S1_S_AT|CIT.17143.1.S1_S_AT|CIT.31070.1.S1_AT|CIT.40284.1.S1_AT
GO:0015075	MF	ion transmembrane transporter activity	4	58	0.00769	0.0318	CIT.5782.1.S1_S_AT|CIT.17143.1.S1_S_AT|CIT.31070.1.S1_AT|CIT.40284.1.S1_AT

## Sheet: Table S6
GO ID	GO type	GO description	# in input	# in background	P-val	FDR	Input list
GO:0006574	BP	valine catabolic process	6	107	4.7e-08	8.62e-06	CIT.30486.1.S1_S_AT|CIT.1414.1.S1_S_AT|CIT.31003.1.S1_AT|CIT.25465.1.S1_S_AT|CIT.31975.1.S1_S_AT|CIT.2245.1.S1_S_AT
GO:0006552	BP	leucine catabolic process	6	107	4.7e-08	8.62e-06	CIT.30486.1.S1_S_AT|CIT.1414.1.S1_S_AT|CIT.31003.1.S1_AT|CIT.25465.1.S1_S_AT|CIT.31975.1.S1_S_AT|CIT.2245.1.S1_S_AT
GO:0006550	BP	isoleucine catabolic process	6	107	4.01e-08	8.62e-06	CIT.30486.1.S1_S_AT|CIT.1414.1.S1_S_AT|CIT.31003.1.S1_AT|CIT.25465.1.S1_S_AT|CIT.31975.1.S1_S_AT|CIT.2245.1.S1_S_AT
GO:0009083	BP	branched chain family amino acid catabolic process	6	107	5.48e-08	8.62e-06	CIT.30486.1.S1_S_AT|CIT.1414.1.S1_S_AT|CIT.31003.1.S1_AT|CIT.25465.1.S1_S_AT|CIT.31975.1.S1_S_AT|CIT.2245.1.S1_S_AT
GO:0006551	BP	leucine metabolic process	6	107	2.37e-07	2.8e-05	CIT.30486.1.S1_S_AT|CIT.1414.1.S1_S_AT|CIT.31003.1.S1_AT|CIT.25465.1.S1_S_AT|CIT.31975.1.S1_S_AT|CIT.2245.1.S1_S_AT
GO:0006549	BP	isoleucine metabolic process	6	107	2.67e-07	2.8e-05	CIT.30486.1.S1_S_AT|CIT.1414.1.S1_S_AT|CIT.31003.1.S1_AT|CIT.25465.1.S1_S_AT|CIT.31975.1.S1_S_AT|CIT.2245.1.S1_S_AT
GO:0006573	BP	valine metabolic process	6	107	4.15e-07	3.73e-05	CIT.30486.1.S1_S_AT|CIT.1414.1.S1_S_AT|CIT.31003.1.S1_AT|CIT.25465.1.S1_S_AT|CIT.31975.1.S1_S_AT|CIT.2245.1.S1_S_AT
GO:0009063	BP	cellular amino acid catabolic process	7	107	5.14e-07	4.04e-05	CIT.3254.1.S1_AT|CIT.30486.1.S1_S_AT|CIT.1414.1.S1_S_AT|CIT.31003.1.S1_AT|CIT.25465.1.S1_S_AT|CIT.31975.1.S1_S_AT|CIT.2245.1.S1_S_AT
GO:0009310	BP	amine catabolic process	7	107	5.92e-07	4.14e-05	CIT.3254.1.S1_AT|CIT.30486.1.S1_S_AT|CIT.1414.1.S1_S_AT|CIT.31003.1.S1_AT|CIT.25465.1.S1_S_AT|CIT.31975.1.S1_S_AT|CIT.2245.1.S1_S_AT
GO:0009081	BP	branched chain family amino acid metabolic process	6	107	6.88e-07	4.33e-05	CIT.30486.1.S1_S_AT|CIT.1414.1.S1_S_AT|CIT.31003.1.S1_AT|CIT.25465.1.S1_S_AT|CIT.31975.1.S1_S_AT|CIT.2245.1.S1_S_AT
GO:0046395	BP	carboxylic acid catabolic process	7	107	1.99e-06	0.000104	CIT.3254.1.S1_AT|CIT.30486.1.S1_S_AT|CIT.1414.1.S1_S_AT|CIT.31003.1.S1_AT|CIT.25465.1.S1_S_AT|CIT.31975.1.S1_S_AT|CIT.2245.1.S1_S_AT
GO:0016054	BP	organic acid catabolic process	7	107	1.99e-06	0.000104	CIT.3254.1.S1_AT|CIT.30486.1.S1_S_AT|CIT.1414.1.S1_S_AT|CIT.31003.1.S1_AT|CIT.25465.1.S1_S_AT|CIT.31975.1.S1_S_AT|CIT.2245.1.S1_S_AT
GO:0044282	BP	small molecule catabolic process	8	107	9.3e-05	0.00344	CIT.3254.1.S1_AT|CIT.30486.1.S1_S_AT|CIT.1414.1.S1_S_AT|CIT.31003.1.S1_AT|CIT.25465.1.S1_S_AT|CIT.28665.1.S1_AT|CIT.31975.1.S1_S_AT|CIT.2245.1.S1_S_AT
GO:0019252	BP	starch biosynthetic process	3	94	3.66e-05	0.00347	CIT.38494.1.S1_AT|CIT.18718.1.S1_S_AT|CIT.7188.1.S1_AT
GO:0015798	BP	myo-inositol transport	2	107	0.000149	0.00495	CIT.11577.1.S1_S_AT|CIT.17868.1.S1_S_AT
GO:0015976	BP	carbon utilization	4	94	0.000103	0.00695	CIT.38494.1.S1_AT|CIT.18718.1.S1_S_AT|CIT.7188.1.S1_AT|CIT.10906.1.S1_S_AT
GO:0006566	BP	threonine metabolic process	4	94	8.88e-05	0.00695	CIT.13146.1.S1_AT|CIT.13145.1.S1_S_AT|CIT.4899.1.S1_S_AT|CIT.38580.1.S1_AT
GO:0015791	BP	polyol transport	2	107	0.000248	0.00744	CIT.11577.1.S1_S_AT|CIT.17868.1.S1_S_AT
GO:0006544	BP	glycine metabolic process	4	94	0.000209	0.011	CIT.13146.1.S1_AT|CIT.13145.1.S1_S_AT|CIT.4899.1.S1_S_AT|CIT.38580.1.S1_AT
GO:0006563	BP	L-serine metabolic process	4	94	0.000308	0.0146	CIT.13146.1.S1_AT|CIT.13145.1.S1_S_AT|CIT.4899.1.S1_S_AT|CIT.38580.1.S1_AT
GO:0009877	BP	nodulation	2	107	0.0011	0.0277	CIT.25131.1.S1_AT|CIT.19884.1.S1_AT
GO:0009250	BP	glucan biosynthetic process	3	94	0.000971	0.0354	CIT.38494.1.S1_AT|CIT.18718.1.S1_S_AT|CIT.7188.1.S1_AT
GO:0015850	BP	organic alcohol transport	2	107	0.0016	0.0373	CIT.11577.1.S1_S_AT|CIT.17868.1.S1_S_AT
GO:0043694	BP	monoterpene catabolic process	2	107	0.00189	0.0383	CIT.30486.1.S1_S_AT|CIT.31003.1.S1_AT
GO:0046251	BP	limonene catabolic process	2	107	0.00189	0.0383	CIT.30486.1.S1_S_AT|CIT.31003.1.S1_AT
GO:0018923	BP	limonene metabolic process	2	107	0.00189	0.0383	CIT.30486.1.S1_S_AT|CIT.31003.1.S1_AT
GO:0043692	BP	monoterpene metabolic process	2	107	0.00189	0.0383	CIT.30486.1.S1_S_AT|CIT.31003.1.S1_AT
GO:0044419	BP	interspecies interaction between organisms	2	107	0.00219	0.0418	CIT.25131.1.S1_AT|CIT.19884.1.S1_AT
GO:0044403	BP	symbiosis, encompassing mutualism through parasitism	2	107	0.00219	0.0418	CIT.25131.1.S1_AT|CIT.19884.1.S1_AT
GO:0006629	BP	lipid metabolic process	9	94	0.00127	0.0431	CIT.10322.1.S1_S_AT|CIT.13146.1.S1_AT|CIT.38494.1.S1_AT|CIT.13145.1.S1_S_AT|CIT.4899.1.S1_S_AT|CIT.18718.1.S1_S_AT|CIT.7188.1.S1_AT|CIT.25465.1.S1_S_AT|CIT.31286.1.S1_AT
GO:0033692	BP	cellular polysaccharide biosynthetic process	3	94	0.00149	0.0472	CIT.38494.1.S1_AT|CIT.18718.1.S1_S_AT|CIT.7188.1.S1_AT
GO:0009536	CC	plastid	29	94	1.43e-06	0.000262	CIT.25005.1.S1_AT|CIT.13681.1.S1_AT|CIT.13146.1.S1_AT|CIT.38494.1.S1_AT|CIT.37325.1.S1_AT|CIT.31457.1.S1_AT|CIT.18718.1.S1_S_AT|CIT.3700.1.S1_S_AT|CIT.30955.1.S1_AT|CIT.30179.1.S1_AT|CIT.5678.1.S1_S_AT|CIT.27464.1.S1_S_AT|CIT.14816.1.S1_S_AT|CIT.6679.1.S1
GO:0017086	CC	3-methyl-2-oxobutanoate dehydrogenase (lipoamide) complex	2	107	7.5e-05	0.00295	CIT.1414.1.S1_S_AT|CIT.31975.1.S1_S_AT
GO:0044444	CC	cytoplasmic part	43	94	0.000173	0.0103	CIT.25005.1.S1_AT|CIT.13681.1.S1_AT|CIT.13146.1.S1_AT|CIT.35499.1.S1_AT|CIT.38494.1.S1_AT|CIT.37325.1.S1_AT|CIT.19711.1.S1_S_AT|CIT.31457.1.S1_AT|CIT.9786.1.S1_S_AT|CIT.18718.1.S1_S_AT|CIT.3700.1.S1_S_AT|CIT.2746.1.S1_S_AT|CIT.30955.1.S1_AT|CIT.5678.1.S1_
GO:0005737	CC	cytoplasm	45	94	0.000409	0.0176	CIT.25005.1.S1_AT|CIT.13681.1.S1_AT|CIT.13146.1.S1_AT|CIT.35499.1.S1_AT|CIT.38494.1.S1_AT|CIT.37325.1.S1_AT|CIT.19711.1.S1_S_AT|CIT.31457.1.S1_AT|CIT.9786.1.S1_S_AT|CIT.3700.1.S1_S_AT|CIT.18718.1.S1_S_AT|CIT.2746.1.S1_S_AT|CIT.30955.1.S1_AT|CIT.5678.1.S1_
GO:0009507	CC	chloroplast	15	94	0.000612	0.0242	CIT.16128.1.S1_AT|CIT.13681.1.S1_AT|CIT.38494.1.S1_AT|CIT.11752.1.S1_S_AT|CIT.18718.1.S1_S_AT|CIT.3700.1.S1_S_AT|CIT.30955.1.S1_AT|CIT.30179.1.S1_AT|CIT.5678.1.S1_S_AT|CIT.17195.1.S1_S_AT|CIT.6679.1.S1_AT|CIT.11716.1.S1_S_AT|CIT.7188.1.S1_AT|CIT.5373.1.S1
GO:0050242	MF	pyruvate, phosphate dikinase activity	3	94	8.36e-08	3.96e-05	CIT.38494.1.S1_AT|CIT.18718.1.S1_S_AT|CIT.7188.1.S1_AT
GO:0016781	MF	phosphotransferase activity, paired acceptors	3	94	1.66e-06	0.000262	CIT.38494.1.S1_AT|CIT.18718.1.S1_S_AT|CIT.7188.1.S1_AT
GO:0005366	MF	myo-inositol:hydrogen symporter activity	2	107	2.51e-05	0.00121	CIT.11577.1.S1_S_AT|CIT.17868.1.S1_S_AT
GO:0016903	MF	oxidoreductase activity, acting on the aldehyde or oxo group of donors	5	107	2.74e-05	0.00123	CIT.30486.1.S1_S_AT|CIT.1414.1.S1_S_AT|CIT.28665.1.S1_AT|CIT.31975.1.S1_S_AT|CIT.2245.1.S1_S_AT
GO:0008887	MF	glycerate kinase activity	2	94	1.93e-05	0.00229	CIT.13146.1.S1_AT|CIT.13145.1.S1_S_AT
GO:0003863	MF	3-methyl-2-oxobutanoate dehydrogenase (2-methylpropanoyl-transferring) activity	2	107	7.5e-05	0.00295	CIT.1414.1.S1_S_AT|CIT.31975.1.S1_S_AT
GO:0005365	MF	myo-inositol transmembrane transporter activity	2	107	0.000149	0.00495	CIT.11577.1.S1_S_AT|CIT.17868.1.S1_S_AT
GO:0015166	MF	polyol transmembrane transporter activity	2	107	0.000248	0.00744	CIT.11577.1.S1_S_AT|CIT.17868.1.S1_S_AT
GO:0015665	MF	alcohol transmembrane transporter activity	2	107	0.000371	0.0106	CIT.11577.1.S1_S_AT|CIT.17868.1.S1_S_AT
GO:0003913	MF	DNA photolyase activity	2	107	0.000688	0.0188	CIT.25680.1.S1_AT|CIT.25680.1.S1_X_AT
GO:0016624	MF	oxidoreductase activity, acting on the aldehyde or oxo group of donors, disulfide as acceptor	2	107	0.000882	0.0231	CIT.1414.1.S1_S_AT|CIT.31975.1.S1_S_AT
GO:0015295	MF	solute:hydrogen symporter activity	3	107	0.00132	0.0319	CIT.15151.1.S1_AT|CIT.11577.1.S1_S_AT|CIT.17868.1.S1_S_AT

## Sheet: Table S7
# p-value T Q Q&T Q&T/Q Q&T/T C ID C type C group C name and depth in group Q&T list
poplar class I
GO:0022611	1.35164	0.0445	18	13	1	0.077	0.056	GO:0022611	BP	33	dormancy process	1	POPTRDRAFT_740519
GO:0010162	1.35164	0.0445	18	13	1	0.077	0.056	GO:0010162	BP	33	seed dormancy process	1	POPTRDRAFT_740519
GO:0033559	1.44491	0.0359	9	21	1	0.048	0.111	GO:0033559	BP	21	unsaturated fatty acid metabolic process	1	POPTRDRAFT_827940
GO:0006636	1.44491	0.0359	9	21	1	0.048	0.111	GO:0006636	BP	21	unsaturated fatty acid biosynthetic process	1	POPTRDRAFT_827940
GO:0006098	1.30803	0.0492	37	7	1	0.143	0.027	GO:0006098	BP	7	pentose-phosphate shunt	1	POPTRDRAFT_550610
GO:0009627	1.46597	0.0342	43	94	2	0.021	0.047	GO:0009627	BP	26	systemic acquired resistance	1	POPTRDRAFT_823674,POPTRDRAFT_823348
GO:0019566	1.38616	0.0411	9	24	1	0.042	0.111	GO:0019566	BP	17	arabinose metabolic process	1	POPTRDRAFT_831781
GO:0046373	1.73755	0.0183	4	24	1	0.042	0.25	GO:0046373	BP	17	L-arabinose metabolic process	2	POPTRDRAFT_831781
GO:0080027	1.64207	0.0228	4	30	1	0.033	0.25	GO:0080027	BP	2	response to herbivore	1	POPTRDRAFT_823674
GO:0050801	1.54061	0.0288	95	39	2	0.051	0.021	GO:0050801	BP	18	ion homeostasis	1	POPTRDRAFT_278309,POPTRDRAFT_1119034
GO:0055080	1.71897	0.0191	77	39	2	0.051	0.026	GO:0055080	BP	18	cation homeostasis	2	POPTRDRAFT_278309,POPTRDRAFT_1119034
GO:0055065	2.09044	0.00812	50	39	2	0.051	0.04	GO:0055065	BP	18	metal ion homeostasis	3	POPTRDRAFT_278309,POPTRDRAFT_1119034
GO:0055082	1.78781	0.0163	71	39	2	0.051	0.028	GO:0055082	BP	18	cellular chemical homeostasis	1	POPTRDRAFT_278309,POPTRDRAFT_1119034
GO:0006873	1.93181	0.0117	60	39	2	0.051	0.033	GO:0006873	BP	18	cellular ion homeostasis	2	POPTRDRAFT_278309,POPTRDRAFT_1119034
GO:0030003	2.04001	0.00912	53	39	2	0.051	0.038	GO:0030003	BP	18	cellular cation homeostasis	3	POPTRDRAFT_278309,POPTRDRAFT_1119034
GO:0006875	2.18111	0.00659	45	39	2	0.051	0.044	GO:0006875	BP	18	cellular metal ion homeostasis	4	POPTRDRAFT_278309,POPTRDRAFT_1119034
GO:0071370	1.43063	0.0371	15	13	1	0.077	0.067	GO:0071370	BP	30	cellular response to gibberellin stimulus	1	POPTRDRAFT_740519
GO:0010476	1.43063	0.0371	15	13	1	0.077	0.067	GO:0010476	BP	30	gibberellin mediated signaling pathway	2	POPTRDRAFT_740519
GO:0009740	1.43063	0.0371	15	13	1	0.077	0.067	GO:0009740	BP	30	gibberellic acid mediated signaling pathway	3	POPTRDRAFT_740519
GO:0009937	1.6073	0.0247	10	13	1	0.077	0.1	GO:0009937	BP	30	regulation of gibberellic acid mediated signaling pathway	4	POPTRDRAFT_740519
GO:0009939	2.60555	0.00248	1	13	1	0.077	1	GO:0009939	BP	30	positive regulation of gibberellic acid mediated signaling pathway	4	POPTRDRAFT_740519
GO:0010118	1.68613	0.0206	80	39	2	0.051	0.025	GO:0010118	BP	44	stomatal movement	1	POPTRDRAFT_827940,POPTRDRAFT_1119034
GO:0046685	1.6517	0.0223	13	9	1	0.111	0.077	GO:0046685	BP	25	response to arsenic-containing substance	1	POPTRDRAFT_1091463
GO:0008150	2.32148	0.00477	17492	188	102	0.543	0.006	GO:0008150	BP	24	biological_process	1	POPTRDRAFT_571952,POPTRDRAFT_832397,POPTRDRAFT_805055,POPTRDRAFT_233994,POPTRDRAFT_806787,POPTRDRAFT_550610,POPTRDRAFT_261995,POPTRDRAFT_1091463,POPTRDRAFT_798903,POPTRDRAFT_415505,ACLL4,POPTRDRAFT_740519,POPTRDRAFT_671073,POPTRDRAFT_715838,POPTRDRAFT_815996,POPTRDRAFT_720550,POPTRDRAFT_796627,POPTRDRAFT_827940,POPTRDRAFT_829331,POPTRDRAFT_831781,POPTRDRAFT_814294,POPTRDRAFT_777731,POPTRDRAFT_680…
GO:0050896	1.42251	0.0378	4639	185	33	0.178	0.007	GO:0050896	BP	24	response to stimulus	2	POPTRDRAFT_571952,POPTRDRAFT_1091463,POPTRDRAFT_415505,POPTRDRAFT_740519,POPTRDRAFT_827940,POPTRDRAFT_823674,POPTRDRAFT_278309,POPTRDRAFT_588275,POPTRDRAFT_1119034,POPTRDRAFT_714789,POPTRDRAFT_571209,POPTRDRAFT_658876,POPTRDRAFT_656825,POPTRDRAFT_219406,POPTRDRAFT_286586,POPTRDRAFT_816880,POPTRDRAFT_722702,POPTRDRAFT_570155,POPTRDRAFT_647948,POPTRDRAFT_823348,POPTRDRAFT_825329,POPTRDRAFT_254515,P…
GO:0009605	1.82681	0.0149	313	69	4	0.058	0.013	GO:0009605	BP	24	response to external stimulus	3	POPTRDRAFT_415505,POPTRDRAFT_1119034,POPTRDRAFT_816880,POPTRDRAFT_722702
GO:0042221	1.90658	0.0124	1990	185	19	0.103	0.01	GO:0042221	BP	24	response to chemical stimulus	3	POPTRDRAFT_1091463,POPTRDRAFT_740519,POPTRDRAFT_827940,POPTRDRAFT_823674,POPTRDRAFT_278309,POPTRDRAFT_1119034,POPTRDRAFT_571209,POPTRDRAFT_219406,POPTRDRAFT_286586,POPTRDRAFT_570155,POPTRDRAFT_647948,POPTRDRAFT_823348,POPTRDRAFT_825329,POPTRDRAFT_892254,PHK4,POPTRDRAFT_642209,POPTRDRAFT_414862,POPTRDRAFT_732647,POPTRDRAFT_566113
GO:0006813	1.32698	0.0471	78	61	2	0.033	0.026	GO:0006813	BP	10	potassium ion transport	1	POPTRDRAFT_805055,POPTRDRAFT_816880
GO:0071804	1.73993	0.0182	48	61	2	0.033	0.042	GO:0071804	BP	10	cellular potassium ion transport	2	POPTRDRAFT_805055,POPTRDRAFT_816880
GO:0071805	1.73993	0.0182	48	61	2	0.033	0.042	GO:0071805	BP	10	potassium ion transmembrane transport	3	POPTRDRAFT_805055,POPTRDRAFT_816880
GO:0044036	1.55284	0.028	122	30	2	0.067	0.016	GO:0044036	BP	35	cell wall macromolecule metabolic process	1	POPTRDRAFT_831781,POPTRDRAFT_823674
GO:0006573	2.30277	0.00498	10	157	2	0.013	0.2	GO:0006573	BP	13	valine metabolic process	1	POPTRDRAFT_550610,POPTRDRAFT_732647
GO:0006574	1.52433	0.0299	1	157	1	0.006	1	GO:0006574	BP	13	valine catabolic process	2	POPTRDRAFT_732647
GO:0006638	1.44491	0.0359	9	21	1	0.048	0.111	GO:0006638	BP	6	neutral lipid metabolic process	1	POPTRDRAFT_827940
GO:0006639	1.44491	0.0359	9	21	1	0.048	0.111	GO:0006639	BP	6	acylglycerol metabolic process	1	POPTRDRAFT_827940
GO:0006641	1.44491	0.0359	9	21	1	0.048	0.111	GO:0006641	BP	6	triglyceride metabolic process	2	POPTRDRAFT_827940
GO:0046460	1.92082	0.012	3	21	1	0.048	0.333	GO:0046460	BP	6	neutral lipid biosynthetic process	1	POPTRDRAFT_827940
GO:0046463	1.92082	0.012	3	21	1	0.048	0.333	GO:0046463	BP	6	acylglycerol biosynthetic process	2	POPTRDRAFT_827940
GO:0019432	1.92082	0.012	3	21	1	0.048	0.333	GO:0019432	BP	6	triglyceride biosynthetic process	3	POPTRDRAFT_827940
GO:0051480	1.35164	0.0445	6	39	1	0.026	0.167	GO:0051480	BP	39	cytosolic calcium ion homeostasis	1	POPTRDRAFT_1119034
GO:0010617	1.35164	0.0445	6	39	1	0.026	0.167	GO:0010617	BP	39	circadian regulation of calcium ion oscillation	2	POPTRDRAFT_1119034
GO:0009311	2.05502	0.00881	85	24	2	0.083	0.024	GO:0009311	BP	36	oligosaccharide metabolic process	1	POPTRDRAFT_827940,POPTRDRAFT_831781
GO:2000889	1.56225	0.0274	6	24	1	0.042	0.167	GO:2000889	BP	36	cellodextrin metabolic process	2	POPTRDRAFT_831781
GO:0045493	1.56225	0.0274	6	24	1	0.042	0.167	GO:0045493	BP	36	xylan catabolic process	1	POPTRDRAFT_831781
GO:0071824	1.4828	0.0329	103	129	3	0.023	0.029	GO:0071824	BP	12	protein-DNA complex subunit organization	1	HON905,HON902,POPTRDRAFT_922169
GO:0065004	1.4828	0.0329	103	129	3	0.023	0.029	GO:0065004	BP	12	protein-DNA complex assembly	2	HON905,HON902,POPTRDRAFT_922169
GO:0006323	1.40012	0.0398	104	42	2	0.048	0.019	GO:0006323	BP	12	DNA packaging	1	HON905,HON902
GO:0051276	2.15243	0.00704	267	114	5	0.044	0.019	GO:0051276	BP	12	chromosome organization	1	POPTRDRAFT_1119034,HON905,HON902,CPE903,POPTRDRAFT_287204
GO:0006325	1.52433	0.0299	229	114	4	0.035	0.017	GO:0006325	BP	12	chromatin organization	2	POPTRDRAFT_1119034,HON905,HON902,POPTRDRAFT_287204
GO:0034728	1.45967	0.0347	97	42	2	0.048	0.021	GO:0034728	BP	12	nucleosome organization	3	HON905,HON902
GO:0006333	1.39794	0.04	125	114	3	0.026	0.024	GO:0006333	BP	12	chromatin assembly or disassembly	3	HON905,HON902,POPTRDRAFT_287204
GO:0031497	1.42481	0.0376	101	42	2	0.048	0.02	GO:0031497	BP	12	chromatin assembly	4	HON905,HON902
GO:0006334	1.45967	0.0347	97	42	2	0.048	0.021	GO:0006334	BP	12	nucleosome assembly	5	HON905,HON902
GO:0006294	1.60906	0.0246	1	129	1	0.008	1	GO:0006294	BP	12	nucleotide-excision repair, preincision complex assembly	1	POPTRDRAFT_922169
GO:0035383	1.49757	0.0318	31	126	2	0.016	0.065	GO:0035383	BP	15	thioester metabolic process	1	POPTRDRAFT_680137,POPTRDRAFT_1089138
GO:0035384	3.36351	0.000433	4	126	2	0.016	0.5	GO:0035384	BP	15	thioester biosynthetic process	1	POPTRDRAFT_680137,POPTRDRAFT_1089138
GO:0051186	1.44129	0.0362	272	163	5	0.031	0.018	GO:0051186	BP	15	cofactor metabolic process	1	POPTRDRAFT_550610,POPTRDRAFT_680137,POPTRDRAFT_1089138,PHK4,POPTRDRAFT_821897
GO:0006732	1.30277	0.0498	185	163	4	0.025	0.022	GO:0006732	BP	15	coenzyme metabolic process	2	POPTRDRAFT_550610,POPTRDRAFT_680137,POPTRDRAFT_1089138,POPTRDRAFT_821897
GO:0006637	1.49757	0.0318	31	126	2	0.016	0.065	GO:0006637	BP	15	acyl-CoA metabolic process	1	POPTRDRAFT_680137,POPTRDRAFT_1089138
GO:0035337	3.36351	0.000433	4	126	2	0.016	0.5	GO:0035337	BP	15	fatty-acyl-CoA metabolic process	2	POPTRDRAFT_680137,POPTRDRAFT_1089138
GO:0071616	3.36351	0.000433	4	126	2	0.016	0.5	GO:0071616	BP	15	acyl-CoA biosynthetic process	2	POPTRDRAFT_680137,POPTRDRAFT_1089138
GO:0046949	3.36351	0.000433	4	126	2	0.016	0.5	GO:0046949	BP	15	fatty-acyl-CoA biosynthetic process	3	POPTRDRAFT_680137,POPTRDRAFT_1089138
GO:0006807	1.3536	0.0443	3897	188	29	0.154	0.007	GO:0006807	BP	38	nitrogen compound metabolic process	1	POPTRDRAFT_550610,POPTRDRAFT_715838,POPTRDRAFT_815996,POPTRDRAFT_796627,POPTRDRAFT_814294,POPTRDRAFT_823674,POPTRDRAFT_1119034,HON905,HON902,POPTRDRAFT_652586,POPTRDRAFT_571209,POPTRDRAFT_286586,POPTRDRAFT_645427,POPTRDRAFT_722702,POPTRDRAFT_740814,POPTRDRAFT_595468,POPTRDRAFT_275330,POPTRDRAFT_572520,POPTRDRAFT_1108286,POPTRDRAFT_922169,PHK4,POPTRDRAFT_716449,POPTRDRAFT_414862,POPTRDRAFT_819468,…
GO:0009069	1.45717	0.0349	51	80	2	0.025	0.039	GO:0009069	BP	8	serine family amino acid metabolic process	1	POPTRDRAFT_815996,POPTRDRAFT_595468
GO:0009071	1.56225	0.0274	9	16	1	0.062	0.111	GO:0009071	BP	8	serine family amino acid catabolic process	2	POPTRDRAFT_815996
GO:0006546	1.56225	0.0274	9	16	1	0.062	0.111	GO:0006546	BP	8	glycine catabolic process	1	POPTRDRAFT_815996
GO:0043562	2.59346	0.00255	16	69	2	0.029	0.125	GO:0043562	BP	37	cellular response to nitrogen levels	1	POPTRDRAFT_415505,POPTRDRAFT_722702
GO:0006995	1.77469	0.0168	8	11	1	0.091	0.125	GO:0006995	BP	37	cellular response to nitrogen starvation	1	POPTRDRAFT_415505
GO:0009401	1.61979	0.024	14	9	1	0.111	0.071	GO:0009401	BP	43	phosphoenolpyruvate-dependent sugar phosphotransferase system	1	POPTRDRAFT_1091463
GO:0010213	1.30892	0.0491	2	129	1	0.008	0.5	GO:0010213	BP	19	non-photoreactive DNA repair	1	POPTRDRAFT_922169
GO:1901565	1.83268	0.0147	456	157	7	0.045	0.015	GO:1901565	BP	5	organonitrogen compound catabolic process	1	POPTRDRAFT_815996,POPTRDRAFT_823674,POPTRDRAFT_722702,POPTRDRAFT_275330,POPTRDRAFT_1108286,PHK4,POPTRDRAFT_732647
GO:0005694	1.5867	0.0259	220	114	4	0.035	0.018	GO:0005694	CC	1	chromosome	1	HON905,HON902,CPE903,POPTRDRAFT_287204
GO:0009505	1.59007	0.0257	285	43	3	0.07	0.011	GO:0009505	CC	28	plant-type cell wall	1	POPTRDRAFT_679941,POPTRDRAFT_831781,POPTRDRAFT_714789
GO:0032993	1.51286	0.0307	91	42	2	0.048	0.022	GO:0032993	CC	11	protein-DNA complex	1	HON905,HON902
GO:0000785	1.45717	0.0349	119	114	3	0.026	0.025	GO:0000785	CC	11	chromatin	1	HON905,HON902,POPTRDRAFT_287204
GO:0000786	1.54212	0.0287	88	42	2	0.048	0.023	GO:0000786	CC	11	nucleosome	1	HON905,HON902
GO:0019005	1.4034	0.0395	16	13	1	0.077	0.062	GO:0019005	CC	22	SCF ubiquitin ligase complex	1	POPTRDRAFT_740519
GO:0005960	1.81816	0.0152	5	16	1	0.062	0.2	GO:0005960	CC	3	glycine cleavage complex	1	POPTRDRAFT_815996
GO:0005402	1.36856	0.0428	25	9	1	0.111	0.04	GO:0005402	MF	32	cation:sugar symporter activity	1	POPTRDRAFT_1091463
GO:0005351	1.36856	0.0428	25	9	1	0.111	0.04	GO:0005351	MF	32	sugar:hydrogen symporter activity	1	POPTRDRAFT_1091463
GO:0016746	1.31426	0.0485	378	126	5	0.04	0.013	GO:0016746	MF	16	transferase activity, transferring acyl groups	1	POPTRDRAFT_261995,POPTRDRAFT_720550,POPTRDRAFT_680137,POPTRDRAFT_842330,POPTRDRAFT_1089138
GO:0016747	1.47496	0.0335	346	126	5	0.04	0.014	GO:0016747	MF	16	transferase activity, transferring acyl groups other than amino-acyl groups	2	POPTRDRAFT_261995,POPTRDRAFT_720550,POPTRDRAFT_680137,POPTRDRAFT_842330,POPTRDRAFT_1089138
GO:0008374	2.66959	0.00214	53	19	2	0.105	0.038	GO:0008374	MF	16	O-acyltransferase activity	3	POPTRDRAFT_261995,POPTRDRAFT_720550
GO:0004607	4.24718	5.66e-05	9	19	2	0.105	0.222	GO:0004607	MF	16	phosphatidylcholine-sterol O-acyltransferase activity	4	POPTRDRAFT_261995,POPTRDRAFT_720550
GO:0043754	4.13966	7.25e-05	2	126	2	0.016	1	GO:0043754	MF	16	dihydrolipoyllysine-residue (2-methylpropanoyl)transferase activity	3	POPTRDRAFT_680137,POPTRDRAFT_1089138
GO:0016289	1.52433	0.0299	1	157	1	0.006	1	GO:0016289	MF	27	CoA hydrolase activity	1	POPTRDRAFT_732647
GO:0003860	1.52433	0.0299	1	157	1	0.006	1	GO:0003860	MF	27	3-hydroxyisobutyryl-CoA hydrolase activity	2	POPTRDRAFT_732647
GO:0050126	1.49757	0.0318	1	167	1	0.006	1	GO:0050126	MF	40	N-carbamoylputrescine amidase activity	1	POPTRDRAFT_594963
GO:0048256	1.30892	0.0491	2	129	1	0.008	0.5	GO:0048256	MF	20	flap endonuclease activity	1	POPTRDRAFT_922169
GO:0017108	1.60906	0.0246	1	129	1	0.008	1	GO:0017108	MF	20	5'-flap endonuclease activity	1	POPTRDRAFT_922169
GO:0019154	2.21467	0.0061	1	32	1	0.031	1	GO:0019154	MF	14	glycolate dehydrogenase activity	1	POPTRDRAFT_667560
GO:0050897	1.70774	0.0196	62	49	2	0.041	0.032	GO:0050897	MF	31	cobalt ion binding	1	POPTRDRAFT_571952,POPTRDRAFT_571209
GO:0016810	1.30803	0.0492	92	167	3	0.018	0.033	GO:0016810	MF	48	hydrolase activity, acting on carbon-nitrogen (but not peptide) bonds	1	POPTRDRAFT_722702,POPTRDRAFT_819468,POPTRDRAFT_594963
GO:0004416	2.767	0.00171	3	3	1	0.333	0.333	GO:0004416	MF	42	hydroxyacylglutathione hydrolase activity	1	POPTRDRAFT_827863
GO:0004616	1.72816	0.0187	14	7	1	0.143	0.071	GO:0004616	MF	46	phosphogluconate dehydrogenase (decarboxylating) activity	1	POPTRDRAFT_550610
GO:0016898	2.21467	0.0061	1	32	1	0.031	1	GO:0016898	MF	23	oxidoreductase activity, acting on the CH-OH group of donors, cytochrome as acceptor	1	POPTRDRAFT_667560
GO:0004457	1.43771	0.0365	6	32	1	0.031	0.167	GO:0004457	MF	23	lactate dehydrogenase activity	1	POPTRDRAFT_667560
GO:0004458	2.21467	0.0061	1	32	1	0.031	1	GO:0004458	MF	23	D-lactate dehydrogenase (cytochrome) activity	2	POPTRDRAFT_667560
GO:0008324	1.50307	0.0314	437	61	4	0.066	0.009	GO:0008324	MF	29	cation transmembrane transporter activity	1	POPTRDRAFT_805055,POPTRDRAFT_1091463,POPTRDRAFT_829331,POPTRDRAFT_816880
GO:0046873	1.62709	0.0236	194	61	3	0.049	0.015	GO:0046873	MF	29	metal ion transmembrane transporter activity	2	POPTRDRAFT_805055,POPTRDRAFT_829331,POPTRDRAFT_816880
GO:0015079	1.40671	0.0392	71	61	2	0.033	0.028	GO:0015079	MF	29	potassium ion transmembrane transporter activity	1	POPTRDRAFT_805055,POPTRDRAFT_816880
GO:0046556	1.43771	0.0365	8	24	1	0.042	0.125	GO:0046556	MF	9	alpha-N-arabinofuranosidase activity	1	POPTRDRAFT_831781
GO:0008442	2.39794	0.004	3	7	1	0.143	0.333	GO:0008442	MF	41	3-hydroxyisobutyrate dehydrogenase activity	1	POPTRDRAFT_550610
GO:0009044	1.56225	0.0274	6	24	1	0.042	0.167	GO:0009044	MF	47	xylan 1,4-beta-xylosidase activity	1	POPTRDRAFT_831781
GO:0003674	4.83268	1.47e-05	22579	188	134	0.713	0.006	GO:0003674	MF	4	molecular_function	1	POPTRDRAFT_571952,POPTRDRAFT_832397,POPTRDRAFT_827863,POPTRDRAFT_805055,POPTRDRAFT_233994,POPTRDRAFT_806787,POPTRDRAFT_550610,POPTRDRAFT_261995,POPTRDRAFT_1091463,POPTRDRAFT_798903,POPTRDRAFT_415505,ACLL4,POPTRDRAFT_740519,POPTRDRAFT_671073,POPTRDRAFT_715838,POPTRDRAFT_720550,POPTRDRAFT_796627,POPTRDRAFT_827940,POPTRDRAFT_829331,POPTRDRAFT_831781,POPTRDRAFT_814294,POPTRDRAFT_777731,POPTRDRAFT_680…
GO:0005215	1.88273	0.0131	1385	150	13	0.087	0.009	GO:0005215	MF	4	transporter activity	2	POPTRDRAFT_805055,POPTRDRAFT_1091463,POPTRDRAFT_415505,POPTRDRAFT_829331,POPTRDRAFT_278309,POPTRDRAFT_816880,POPTRDRAFT_275330,POPTRDRAFT_804521,POPTRDRAFT_892254,POPTRDRAFT_204810,POPTRDRAFT_893802,POPTRDRAFT_835039,POPTRDRAFT_772280
GO:0005488	1.47625	0.0334	16446	188	93	0.495	0.006	GO:0005488	MF	4	binding	2	POPTRDRAFT_571952,POPTRDRAFT_827863,POPTRDRAFT_806787,POPTRDRAFT_550610,POPTRDRAFT_740519,POPTRDRAFT_671073,POPTRDRAFT_715838,POPTRDRAFT_796627,POPTRDRAFT_827940,POPTRDRAFT_814294,POPTRDRAFT_680137,POPTRDRAFT_566407,POPTRDRAFT_593884,POPTRDRAFT_823674,POPTRDRAFT_667560,POPTRDRAFT_588275,POPTRDRAFT_1076335,POPTRDRAFT_734690,POPTRDRAFT_1119034,HON905,HON902,POPTRDRAFT_714789,POPTRDRAFT_416019,POPTR…
GO:0003824	1.78516	0.0164	11950	188	73	0.388	0.006	GO:0003824	MF	4	catalytic activity	2	POPTRDRAFT_571952,POPTRDRAFT_832397,POPTRDRAFT_827863,POPTRDRAFT_233994,POPTRDRAFT_806787,POPTRDRAFT_550610,POPTRDRAFT_261995,POPTRDRAFT_1091463,POPTRDRAFT_798903,ACLL4,POPTRDRAFT_671073,POPTRDRAFT_720550,POPTRDRAFT_796627,POPTRDRAFT_827940,POPTRDRAFT_831781,POPTRDRAFT_814294,POPTRDRAFT_777731,POPTRDRAFT_680137,POPTRDRAFT_823674,POPTRDRAFT_667560,POPTRDRAFT_588275,POPTRDRAFT_1076335,POPTRDRAFT_11…
GO:0003973	2.21467	0.0061	1	32	1	0.031	1	GO:0003973	MF	34	(S)-2-hydroxy-acid oxidase activity	1	POPTRDRAFT_667560
GO:0008891	2.21467	0.0061	1	32	1	0.031	1	GO:0008891	MF	34	glycolate oxidase activity	2	POPTRDRAFT_667560
GO:0004353	1.42829	0.0373	4	49	1	0.02	0.25	GO:0004353	MF	45	glutamate dehydrogenase [NAD(P)+] activity	1	POPTRDRAFT_571209
#INFO: PARAMETERS: sort_by_structure = 1
#INFO: PARAMETERS: user_thr = 1.00
#INFO: PARAMETERS: fdr = 1
#INFO: PARAMETERS: significant = 1
#INFO: PARAMETERS: ordered_queries = 1
#INFO: PARAMETERS: organism = ptrichocarpa
#INFO: User: g:Profiler web interface
#INFO: Host: vm002
#INFO: Time: 2014-7-13 2:39:43
#WARNING: Gene POPTRDRAFT_822230 in query [1/11] is not recognized, skipping!
#WARNING: Gene POPTRDRAFT_819241 in query [1/13] is not recognized, skipping!
#WARNING: Gene POPTRDRAFT_644040 in query [1/17] is not recognized, skipping!
#WARNING: Gene POPTRDRAFT_737670 in query [1/66] is not recognized, skipping!
#WARNING: Gene POPTRDRAFT_664102 in query [1/91] is not recognized, skipping!
#WARNING: Gene POPTRDRAFT_569406 in query [1/92] is not recognized, skipping!
#WARNING: Gene POPTRDRAFT_816402 in query [1/97] is not recognized, skipping!
#WARNING: Gene POPTRDRAFT_725698 in query [1/108] is not recognized, skipping!
#WARNING: Gene POPTRDRAFT_761599 in query [1/141] is not recognized, skipping!
#WARNING: Gene POPTRDRAFT_557338 in query [1/157] is not recognized, skipping!
#WARNING: Gene POPTRDRAFT_736814 in query [1/160] is not recognized, skipping!
#WARNING: Gene POPTRDRAFT_710332 in query [1/175] is not recognized, skipping!
#INFO: Effective domain size for GO: 41377
#INFO:
#INFO: --- Gene names and descriptions
#INFO:
#INFO: QUERY: POPTRDRAFT_571952 POPTRDRAFT_571952 Predicted protein [Source:UniProtKB/TrEMBL;Acc:B9I794]
#INFO: QUERY: POPTRDRAFT_832397 POPTRDRAFT_832397 Predicted protein [Source:UniProtKB/TrEMBL;Acc:B9HFA7]
#INFO: QUERY: POPTRDRAFT_827863 POPTRDRAFT_827863 Predicted protein [Source:UniProtKB/TrEMBL;Acc:B9N1T0]
#INFO: QUERY: POPTRDRAFT_805055 POPTRDRAFT_805055 Predicted protein [Source:UniProtKB/TrEMBL;Acc:B9HVB1]
#INFO: QUERY: POPTRDRAFT_233994 POPTRDRAFT_233994 Predicted protein [Source:UniProtKB/TrEMBL;Acc:B9HYK8]
#INFO: QUERY: POPTRDRAFT_806787 POPTRDRAFT_806787 Predicted protein [Source:UniProtKB/TrEMBL;Acc:B9I7Q8]
#INFO: QUERY: POPTRDRAFT_550610 POPTRDRAFT_550610 Predicted protein [Source:UniProtKB/TrEMBL;Acc:B9GH10]
#INFO: QUERY: POPTRDRAFT_261995 POPTRDRAFT_261995 Predicted protein [Source:UniProtKB/TrEMBL;Acc:B9ILS3]
#INFO: QUERY: POPTRDRAFT_1091463 POPTRDRAFT_1091463 Predicted protein [Source:UniProtKB/TrEMBL;Acc:B9HY14]
#INFO: QUERY: POPTRDRAFT_798903 POPTRDRAFT_798903 Predicted protein [Source:UniProtKB/TrEMBL;Acc:B9GNY4]
#INFO: QUERY: POPTRDRAFT_822230 N/A N/A
#INFO: QUERY: POPTRDRAFT_415505 POPTRDRAFT_415505 Urea active transporter-like protein, solute:sodium symporter [Source:UniProtKB/TrEMBL;Acc:B9GZX7]
#INFO: QUERY: POPTRDRAFT_819241 N/A N/A
#INFO: QUERY: ACLL4 ACLL4 Acyl:coa ligase acetate-coa synthetase-like protein [source:UniProtKB/TrEMBL;Acc:B9N1N7_POPTR]
#INFO: QUERY: POPTRDRAFT_740519 POPTRDRAFT_740519 Predicted protein [Source:UniProtKB/TrEMBL;Acc:B9MVW7]
#INFO: QUERY: POPTRDRAFT_671073 POPTRDRAFT_671073 Predicted protein [Source:UniProtKB/TrEMBL;Acc:B9N1P6]
#INFO: QUERY: POPTRDRAFT_644040 N/A N/A
#INFO: QUERY: POPTRDRAFT_715838 POPTRDRAFT_715838 Predicted protein [Source:UniProtKB/TrEMBL;Acc:B9H4Q5]
#INFO: QUERY: POPTRDRAFT_815996 POPTRDRAFT_815996 Predicted protein [Source:UniProtKB/TrEMBL;Acc:B9GQR0]
#INFO: QUERY: POPTRDRAFT_815777 POPTRDRAFT_815777 Predicted protein [Source:UniProtKB/TrEMBL;Acc:B9GFY8]
#INFO: QUERY: POPTRDRAFT_679941 POPTRDRAFT_679941 Predicted protein [Source:UniProtKB/TrEMBL;Acc:B9MYX8]
#INFO: QUERY: POPTRDRAFT_720550 POPTRDRAFT_720550 Predicted protein [Source:UniProtKB/TrEMBL;Acc:B9HHX8]
#INFO: QUERY: POPTRDRAFT_796627 POPTRDRAFT_796627 Predicted protein [Source:UniProtKB/TrEMBL;Acc:B9MX84]
#INFO: QUERY: POPTRDRAFT_827940 POPTRDRAFT_827940 Predicted protein [Source:UniProtKB/TrEMBL;Acc:B9N4U7]
#INFO: QUERY: POPTRDRAFT_575753 POPTRDRAFT_575753 Predicted protein [Source:UniProtKB/TrEMBL;Acc:B9ID15]
#INFO: QUERY: POPTRDRAFT_829331 POPTRDRAFT_829331 ZIP transporter [Source:UniProtKB/TrEMBL;Acc:B9GM76]
#INFO: QUERY: POPTRDRAFT_831781 POPTRDRAFT_831781 Predicted protein [Source:UniProtKB/TrEMBL;Acc:B9HDS0]
#INFO: QUERY: POPTRDRAFT_814294 POPTRDRAFT_814294 Predicted protein [Source:UniProtKB/TrEMBL;Acc:B9I4C9]
#INFO: QUERY: POPTRDRAFT_777731 POPTRDRAFT_777731 Predicted protein [Source:UniProtKB/TrEMBL;Acc:B9IG06]
#INFO: QUERY: POPTRDRAFT_680137 POPTRDRAFT_680137 Predicted protein [Source:UniProtKB/TrEMBL;Acc:B9P7R9]
#INFO: QUERY: POPTRDRAFT_566407 POPTRDRAFT_566407 Predicted protein [Source:UniProtKB/TrEMBL;Acc:B9HVS1]
#INFO: QUERY: POPTRDRAFT_593884 POPTRDRAFT_593884 Predicted protein [Source:UniProtKB/TrEMBL;Acc:B9MXJ8]
#INFO: QUERY: POPTRDRAFT_823674 POPTRDRAFT_823674 Predicted protein [Source:UniProtKB/TrEMBL;Acc:B9I5G0]
#INFO: QUERY: POPTRDRAFT_278309 POPTRDRAFT_278309 Nramp transporter [Source:UniProtKB/TrEMBL;Acc:B9NAE3]
#INFO: QUERY: POPTRDRAFT_667560 POPTRDRAFT_667560 Predicted protein [Source:UniProtKB/TrEMBL;Acc:B9IIF9]
#INFO: QUERY: POPTRDRAFT_588275 POPTRDRAFT_588275 Predicted protein [Source:UniProtKB/TrEMBL;Acc:B9NB93]
#INFO: QUERY: POPTRDRAFT_831013 POPTRDRAFT_831013 Predicted protein [Source:UniProtKB/TrEMBL;Acc:B9GXX7]
#INFO: QUERY: POPTRDRAFT_1076335 POPTRDRAFT_1076335 Predicted protein [Source:UniProtKB/TrEMBL;Acc:B9H0D5]
#INFO: QUERY: POPTRDRAFT_746227 POPTRDRAFT_746227 Predicted protein [Source:UniProtKB/TrEMBL;Acc:B9N8J1]
#INFO: QUERY: POPTRDRAFT_734690 POPTRDRAFT_734690 Predicted protein [Source:UniProtKB/TrEMBL;Acc:B9IHK2]
#INFO: QUERY: POPTRDRAFT_666506 POPTRDRAFT_666506 Predicted protein [Source:UniProtKB/TrEMBL;Acc:B9IEV0]
#INFO: QUERY: POPTRDRAFT_1119034 POPTRDRAFT_1119034 Predicted protein [Source:UniProtKB/TrEMBL;Acc:B9NBW5]
#INFO: QUERY: HON905 HON905 Histone H1 [source:UniProtKB/TrEMBL;Acc:A9PCF2_POPTR]
#INFO: QUERY: PtrAAP5 PTRAAP5 Amino acid permease [source:UniProtKB/TrEMBL;Acc:B9GU09_POPTR]
#INFO: QUERY: HON902 HON902 Histone H1 [source:UniProtKB/TrEMBL;Acc:B9I5H0_POPTR]
#INFO: QUERY: POPTRDRAFT_714789 POPTRDRAFT_714789 Predicted protein [Source:UniProtKB/TrEMBL;Acc:B9H7V4]
#INFO: QUERY: POPTRDRAFT_416019 POPTRDRAFT_416019 Predicted protein [Source:UniProtKB/TrEMBL;Acc:B9HCB1]
#INFO: QUERY: POPTRDRAFT_825533 POPTRDRAFT_825533 Predicted protein [Source:UniProtKB/TrEMBL;Acc:B9IJT3]
#INFO: QUERY: POPTRDRAFT_652586 POPTRDRAFT_652586 Predicted protein [Source:UniProtKB/TrEMBL;Acc:B9H925]
#INFO: QUERY: PtrcCXXS1 PTRCCXXS1 Thioredoxin-like protein [source:UniProtKB/TrEMBL;Acc:B9H1Y6_POPTR]
#INFO: QUERY: POPTRDRAFT_671703 POPTRDRAFT_671703 Predicted protein [Source:UniProtKB/TrEMBL;Acc:B9N4J8]
#INFO: QUERY: POPTRDRAFT_571209 POPTRDRAFT_571209 Predicted protein [Source:UniProtKB/TrEMBL;Acc:B9I5Y2]
#INFO: QUERY: POPTRDRAFT_830012 POPTRDRAFT_830012 Predicted protein [Source:UniProtKB/TrEMBL;Acc:B9GQ59]
#INFO: QUERY: POPTRDRAFT_648070 POPTRDRAFT_648070 Predicted protein [Source:UniProtKB/TrEMBL;Acc:B9H346]
#INFO: QUERY: POPTRDRAFT_574335 POPTRDRAFT_574335 Predicted protein [Source:UniProtKB/TrEMBL;Acc:B9IQN9]
#INFO: QUERY: POPTRDRAFT_658876 POPTRDRAFT_658876 Predicted protein [Source:UniProtKB/TrEMBL;Acc:B9HWG5]
#INFO: QUERY: POPTRDRAFT_803418 POPTRDRAFT_803418 Predicted protein [Source:UniProtKB/TrEMBL;Acc:B9HIB2]
#INFO: QUERY: POPTRDRAFT_656825 POPTRDRAFT_656825 Predicted protein [Source:UniProtKB/TrEMBL;Acc:B9HJ41]
#INFO: QUERY: POPTRDRAFT_242678 POPTRDRAFT_242678 Predicted protein [Source:UniProtKB/TrEMBL;Acc:B9I7M5]
#INFO: QUERY: POPTRDRAFT_587195 POPTRDRAFT_587195 Predicted protein [Source:UniProtKB/TrEMBL;Acc:B9N9W9]
#INFO: QUERY: POPTRDRAFT_584525 POPTRDRAFT_584525 Predicted protein [Source:UniProtKB/TrEMBL;Acc:B9N804]
#INFO: QUERY: POPTRDRAFT_219406 POPTRDRAFT_219406 Predicted protein [Source:UniProtKB/TrEMBL;Acc:B9HF98]
#INFO: QUERY: POPTRDRAFT_286586 POPTRDRAFT_286586 Predicted protein [Source:UniProtKB/TrEMBL;Acc:B9MVB0]
#INFO: QUERY: POPTRDRAFT_816880 POPTRDRAFT_816880 Predicted protein [Source:UniProtKB/TrEMBL;Acc:B9GNF7]
#INFO: QUERY: POPTRDRAFT_800180 POPTRDRAFT_800180 Predicted protein [Source:UniProtKB/TrEMBL;Acc:B9GVM8]
#INFO: QUERY: POPTRDRAFT_737670 N/A N/A
#INFO: QUERY: POPTRDRAFT_836588 POPTRDRAFT_836588 Predicted protein [Source:UniProtKB/TrEMBL;Acc:B9MXG8]
#INFO: QUERY: POPTRDRAFT_765257 POPTRDRAFT_765257 Predicted protein [Source:UniProtKB/TrEMBL;Acc:B9HLH5]
#INFO: QUERY: POPTRDRAFT_647716 POPTRDRAFT_647716 Predicted protein [Source:UniProtKB/TrEMBL;Acc:B9H236]
#INFO: QUERY: POPTRDRAFT_645427 POPTRDRAFT_645427 Predicted protein [Source:UniProtKB/TrEMBL;Acc:B9GQJ0]
#INFO: QUERY: POPTRDRAFT_827350 POPTRDRAFT_827350 Predicted protein [Source:UniProtKB/TrEMBL;Acc:B9MZP2]
#INFO: QUERY: POPTRDRAFT_744962 POPTRDRAFT_744962 Predicted protein [Source:UniProtKB/TrEMBL;Acc:B9N5V0]
#INFO: QUERY: POPTRDRAFT_722702 POPTRDRAFT_722702 Predicted protein [Source:UniProtKB/TrEMBL;Acc:B9HNI7]
#INFO: QUERY: POPTRDRAFT_819254 POPTRDRAFT_819254 Predicted protein [Source:UniProtKB/TrEMBL;Acc:B9HDW6]
#INFO: QUERY: POPTRDRAFT_1096679 POPTRDRAFT_1096679 Predicted protein [Source:UniProtKB/TrEMBL;Acc:B9I5Q1]
#INFO: QUERY: POPTRDRAFT_424268 POPTRDRAFT_424268 Predicted protein [Source:UniProtKB/TrEMBL;Acc:B9MX89]
#INFO: QUERY: POPTRDRAFT_740814 POPTRDRAFT_740814 Predicted protein [Source:UniProtKB/TrEMBL;Acc:A9PGW6]
#INFO: QUERY: POPTRDRAFT_554990 POPTRDRAFT_554990 Predicted protein [Source:UniProtKB/TrEMBL;Acc:B9GWJ7]
#INFO: QUERY: POPTRDRAFT_570155 POPTRDRAFT_570155 Predicted protein [Source:UniProtKB/TrEMBL;Acc:B9I3G9]
#INFO: QUERY: POPTRDRAFT_706561 POPTRDRAFT_706561 Predicted protein [Source:UniProtKB/TrEMBL;Acc:B9GGN9]
#INFO: QUERY: POPTRDRAFT_564061 POPTRDRAFT_564061 Predicted protein [Source:UniProtKB/TrEMBL;Acc:B9HHT5]
#INFO: QUERY: POPTRDRAFT_677784 POPTRDRAFT_677784 Predicted protein [Source:UniProtKB/TrEMBL;Acc:B9MVJ6]
#INFO: QUERY: POPTRDRAFT_583281 POPTRDRAFT_583281 Predicted protein [Source:UniProtKB/TrEMBL;Acc:B9N6H6]
#INFO: QUERY: POPTRDRAFT_595468 POPTRDRAFT_595468 Predicted protein [Source:UniProtKB/TrEMBL;Acc:B9MZI1]
#INFO: QUERY: NAC139 NAC139 Putative uncharacterized protein [source:UniProtKB/TrEMBL;Acc:A9PEC8_POPTR]
#INFO: QUERY: POPTRDRAFT_275330 POPTRDRAFT_275330 Multidrug resistance protein ABC transporter family [Source:UniProtKB/TrEMBL;Acc:B9P564]
#INFO: QUERY: POPTRDRAFT_410877 POPTRDRAFT_410877 Predicted protein [Source:UniProtKB/TrEMBL;Acc:B9GT36]
#INFO: QUERY: POPTRDRAFT_1115997 POPTRDRAFT_1115997 Predicted protein [Source:UniProtKB/TrEMBL;Acc:B9N5D5]
#INFO: QUERY: POPTRDRAFT_750526 POPTRDRAFT_750526 Predicted protein [Source:UniProtKB/TrEMBL;Acc:B9GLN1]
#INFO: QUERY: POPTRDRAFT_657009 POPTRDRAFT_657009 Predicted protein [Source:UniProtKB/TrEMBL;Acc:B9HJJ4]
#INFO: QUERY: POPTRDRAFT_664102 N/A N/A
#INFO: QUERY: POPTRDRAFT_569406 N/A N/A
#INFO: QUERY: POPTRDRAFT_818049 POPTRDRAFT_818049 Predicted protein [Source:UniProtKB/TrEMBL;Acc:A9P8I0]
#INFO: QUERY: POPTRDRAFT_759447 POPTRDRAFT_759447 Predicted protein [Source:UniProtKB/TrEMBL;Acc:B9H427]
#INFO: QUERY: POPTRDRAFT_209477 POPTRDRAFT_209477 Predicted protein [Source:UniProtKB/TrEMBL;Acc:B9H727]
#INFO: QUERY: POPTRDRAFT_562235 POPTRDRAFT_562235 Predicted protein [Source:UniProtKB/TrEMBL;Acc:B9HH50]
#INFO: QUERY: POPTRDRAFT_816402 N/A N/A
#INFO: QUERY: POPTRDRAFT_647948 POPTRDRAFT_647948 Predicted protein [Source:UniProtKB/TrEMBL;Acc:A9PFV2]
#INFO: QUERY: ARP907 ARP907 Actin related protein [source:UniProtKB/TrEMBL;Acc:B9GHJ8_POPTR]
#INFO: QUERY: 2OGox4 2OGOX4 2-oxoglutarate-dependent dioxygenase [source:UniProtKB/TrEMBL;Acc:B9GEI1_POPTR]
#INFO: QUERY: POPTRDRAFT_823348 POPTRDRAFT_823348 Disease resistance protein [Source:UniProtKB/TrEMBL;Acc:A9PFG4]
#INFO: QUERY: POPTRDRAFT_574596 POPTRDRAFT_574596 Predicted protein [Source:UniProtKB/TrEMBL;Acc:B9INV6]
#INFO: QUERY: POPTRDRAFT_249759 POPTRDRAFT_249759 Predicted protein [Source:UniProtKB/TrEMBL;Acc:B9IQL3]
#INFO: QUERY: POPTRDRAFT_558341 POPTRDRAFT_558341 Predicted protein [Source:UniProtKB/TrEMBL;Acc:B9HQQ8]
#INFO: QUERY: POPTRDRAFT_420760 POPTRDRAFT_420760 Predicted protein [Source:UniProtKB/TrEMBL;Acc:B9HMK7]
#INFO: QUERY: CPE903 CPE903 Putative uncharacterized protein [source:UniProtKB/TrEMBL;Acc:A9PFT3_POPTR]
#INFO: QUERY: POPTRDRAFT_804521 POPTRDRAFT_804521 Predicted protein [Source:UniProtKB/TrEMBL;Acc:B9HP75]
#INFO: QUERY: POPTRDRAFT_725698 N/A N/A
#INFO: QUERY: POPTRDRAFT_593893 POPTRDRAFT_593893 Predicted protein [Source:UniProtKB/TrEMBL;Acc:B9MXK7]
#INFO: QUERY: POPTRDRAFT_661559 POPTRDRAFT_661559 Predicted protein [Source:UniProtKB/TrEMBL;Acc:B9I1Z6]
#INFO: QUERY: POPTRDRAFT_654187 POPTRDRAFT_654187 Predicted protein [Source:UniProtKB/TrEMBL;Acc:B9HAH6]
#INFO: QUERY: POPTRDRAFT_572520 POPTRDRAFT_572520 Predicted protein [Source:UniProtKB/TrEMBL;Acc:B9I9A4]
#INFO: QUERY: POPTRDRAFT_592321 POPTRDRAFT_592321 Predicted protein [Source:UniProtKB/TrEMBL;Acc:B9MWF7]
#INFO: QUERY: POPTRDRAFT_412783 POPTRDRAFT_412783 Predicted protein [Source:UniProtKB/TrEMBL;Acc:B9GP09]
#INFO: QUERY: POPTRDRAFT_1108286 POPTRDRAFT_1108286 Non-lysosomal glucosylceramidase [Source:UniProtKB/TrEMBL;Acc:B9IQ99]
#INFO: QUERY: POPTRDRAFT_830442 POPTRDRAFT_830442 Predicted protein [Source:UniProtKB/TrEMBL;Acc:B9GSC2]
#INFO: QUERY: POPTRDRAFT_552528 POPTRDRAFT_552528 Predicted protein [Source:UniProtKB/TrEMBL;Acc:B9GSS8]
#INFO: QUERY: POPTRDRAFT_842330 POPTRDRAFT_842330 Predicted protein [Source:UniProtKB/TrEMBL;Acc:B9GFG0]
#INFO: QUERY: POPTRDRAFT_825329 POPTRDRAFT_825329 Histidine phosphotransfer protein [Source:UniProtKB/TrEMBL;Acc:B9IG70]
#INFO: QUERY: GRAS30 GRAS30 GRAS family transcription factor [source:UniProtKB/TrEMBL;Acc:B9HBM9_POPTR]
#INFO: QUERY: POPTRDRAFT_254515 POPTRDRAFT_254515 Predicted protein [Source:UniProtKB/TrEMBL;Acc:B9IGW3]
#INFO: QUERY: POPTRDRAFT_287204 POPTRDRAFT_287204 Predicted protein [Source:UniProtKB/TrEMBL;Acc:B9MVW4]
#INFO: QUERY: POPTRDRAFT_650211 POPTRDRAFT_650211 Predicted protein [Source:UniProtKB/TrEMBL;Acc:B9HPB5]
#INFO: QUERY: POPTRDRAFT_1093887 POPTRDRAFT_1093887 Predicted protein [Source:UniProtKB/TrEMBL;Acc:B9I1G1]
#INFO: QUERY: POPTRDRAFT_228910 POPTRDRAFT_228910 Predicted protein [Source:UniProtKB/TrEMBL;Acc:B9HX97]
#INFO: QUERY: POPTRDRAFT_892254 POPTRDRAFT_892254 Predicted protein [Source:UniProtKB/TrEMBL;Acc:B9I2H9]
#INFO: QUERY: POPTRDRAFT_581750 POPTRDRAFT_581750 Predicted protein [Source:UniProtKB/TrEMBL;Acc:B9N4Z7]
#INFO: QUERY: HMGB904 HMGB904 High mobility group family [source:UniProtKB/TrEMBL;Acc:B9N5K1_POPTR]
#INFO: QUERY: POPTRDRAFT_658735 POPTRDRAFT_658735 Predicted protein [Source:UniProtKB/TrEMBL;Acc:B9HW36]
#INFO: QUERY: POPTRDRAFT_816844 POPTRDRAFT_816844 Predicted protein [Source:UniProtKB/TrEMBL;Acc:A9PHH3]
#INFO: QUERY: POPTRDRAFT_707630 POPTRDRAFT_707630 Predicted protein [Source:UniProtKB/TrEMBL;Acc:B9GJW6]
#INFO: QUERY: POPTRDRAFT_768218 POPTRDRAFT_768218 Predicted protein [Source:UniProtKB/TrEMBL;Acc:B9HPI3]
#INFO: QUERY: POPTRDRAFT_230673 POPTRDRAFT_230673 Predicted protein [Source:UniProtKB/TrEMBL;Acc:B9HU66]
#INFO: QUERY: POPTRDRAFT_1089138 POPTRDRAFT_1089138 Predicted protein [Source:UniProtKB/TrEMBL;Acc:B9HXS4]
#INFO: QUERY: POPTRDRAFT_643870 POPTRDRAFT_643870 Predicted protein [Source:UniProtKB/TrEMBL;Acc:B9GN37]
#INFO: QUERY: POPTRDRAFT_204810 POPTRDRAFT_204810 Predicted protein [Source:UniProtKB/TrEMBL;Acc:B9H7P3]
#INFO: QUERY: POPTRDRAFT_922169 POPTRDRAFT_922169 Predicted protein [Source:UniProtKB/TrEMBL;Acc:B9MZS8]
#INFO: QUERY: POPTRDRAFT_553215 POPTRDRAFT_553215 Predicted protein [Source:UniProtKB/TrEMBL;Acc:B9GQN1]
#INFO: QUERY: POPTRDRAFT_286633 POPTRDRAFT_286633 Predicted protein [Source:UniProtKB/TrEMBL;Acc:B9MVD3]
#INFO: QUERY: POPTRDRAFT_553941 POPTRDRAFT_553941 Predicted protein [Source:UniProtKB/TrEMBL;Acc:B9GYQ4]
#INFO: QUERY: POPTRDRAFT_761599 N/A N/A
#INFO: QUERY: POPTRDRAFT_831441 POPTRDRAFT_831441 Predicted protein [Source:UniProtKB/TrEMBL;Acc:B9H6M3]
#INFO: QUERY: POPTRDRAFT_750656 POPTRDRAFT_750656 Predicted protein [Source:UniProtKB/TrEMBL;Acc:B9GM04]
#INFO: QUERY: POPTRDRAFT_670972 POPTRDRAFT_670972 Predicted protein [Source:UniProtKB/TrEMBL;Acc:B9N3D9]
#INFO: QUERY: POPTRDRAFT_893802 POPTRDRAFT_893802 Predicted protein [Source:UniProtKB/TrEMBL;Acc:B9I800]
#INFO: QUERY: POPTRDRAFT_835039 POPTRDRAFT_835039 Predicted protein [Source:UniProtKB/TrEMBL;Acc:B9IDD4]
#INFO: QUERY: PHK4 PHK4 Histidine kinase cytokinin receptor [source:UniProtKB/TrEMBL;Acc:B9GZP2_POPTR]
#INFO: QUERY: POPTRDRAFT_905369 POPTRDRAFT_905369 Predicted protein [Source:UniProtKB/TrEMBL;Acc:B9IH28]
#INFO: QUERY: POPTRDRAFT_822437 POPTRDRAFT_822437 Predicted protein [Source:UniProtKB/TrEMBL;Acc:B9HT40]
#INFO: QUERY: POPTRDRAFT_568466 POPTRDRAFT_568466 Predicted protein [Source:UniProtKB/TrEMBL;Acc:B9I116]
#INFO: QUERY: POPTRDRAFT_762842 POPTRDRAFT_762842 Predicted protein [Source:UniProtKB/TrEMBL;Acc:B9HAC7]
#INFO: QUERY: PtrTrxm4 PTRTRXM4 Thioredoxin m [source:UniProtKB/TrEMBL;Acc:B9N1I3_POPTR]
#INFO: QUERY: POPTRDRAFT_831426 POPTRDRAFT_831426 Predicted protein [Source:UniProtKB/TrEMBL;Acc:B9H6H8]
#INFO: QUERY: POPTRDRAFT_730777 POPTRDRAFT_730777 Predicted protein [Source:UniProtKB/TrEMBL;Acc:B9IBR7]
#INFO: QUERY: POPTRDRAFT_834505 POPTRDRAFT_834505 Predicted protein [Source:UniProtKB/TrEMBL;Acc:B9I826]
#INFO: QUERY: POPTRDRAFT_716449 POPTRDRAFT_716449 Predicted protein [Source:UniProtKB/TrEMBL;Acc:B9H6Z9]
#INFO: QUERY: POPTRDRAFT_557338 N/A N/A
#INFO: QUERY: NAC146 NAC146 NAC domain protein, IPR003441 [source:UniProtKB/TrEMBL;Acc:B9MVT6_POPTR]
#INFO: QUERY: POPTRDRAFT_642209 POPTRDRAFT_642209 Predicted protein [Source:UniProtKB/TrEMBL;Acc:B9GJE2]
#INFO: QUERY: POPTRDRAFT_736814 N/A N/A
#INFO: QUERY: POPTRDRAFT_772280 POPTRDRAFT_772280 Predicted protein [Source:UniProtKB/TrEMBL;Acc:B9I4X1]
#INFO: QUERY: POPTRDRAFT_811548 POPTRDRAFT_811548 Predicted protein [Source:UniProtKB/TrEMBL;Acc:B9N715]
#INFO: QUERY: POPTRDRAFT_797104 POPTRDRAFT_797104 Predicted protein [Source:UniProtKB/TrEMBL;Acc:B9GM36]
#INFO: QUERY: POPTRDRAFT_561499 POPTRDRAFT_561499 Predicted protein [Source:UniProtKB/TrEMBL;Acc:B9HC88]
#INFO: QUERY: POPTRDRAFT_414862 POPTRDRAFT_414862 Predicted protein [Source:UniProtKB/TrEMBL;Acc:B9GX82]
#INFO: QUERY: POPTRDRAFT_934054 POPTRDRAFT_934054 Predicted protein [Source:UniProtKB/TrEMBL;Acc:B9NAF1]
#INFO: QUERY: POPTRDRAFT_819468 POPTRDRAFT_819468 Predicted protein [Source:UniProtKB/TrEMBL;Acc:B9HD27]
#INFO: QUERY: POPTRDRAFT_732647 POPTRDRAFT_732647 Predicted protein [Source:UniProtKB/TrEMBL;Acc:B9IB41]
#INFO: QUERY: POPTRDRAFT_1068407 POPTRDRAFT_1068407 Predicted protein [Source:UniProtKB/TrEMBL;Acc:B9GFC5]
#INFO: QUERY: POPTRDRAFT_825914 POPTRDRAFT_825914 Predicted protein [Source:UniProtKB/TrEMBL;Acc:B9IM45]
#INFO: QUERY: POPTRDRAFT_730005 POPTRDRAFT_730005 Predicted protein [Source:UniProtKB/TrEMBL;Acc:B9I5Y9]
#INFO: QUERY: POPTRDRAFT_552434 POPTRDRAFT_552434 Predicted protein [Source:UniProtKB/TrEMBL;Acc:B9GS98]
#INFO: QUERY: POPTRDRAFT_577159 POPTRDRAFT_577159 Predicted protein [Source:UniProtKB/TrEMBL;Acc:B9IGR5]
#INFO: QUERY: POPTRDRAFT_821897 POPTRDRAFT_821897 Predicted protein [Source:UniProtKB/TrEMBL;Acc:B9HU62]
#INFO: QUERY: POPTRDRAFT_710332 N/A N/A
#INFO: QUERY: POPTRDRAFT_580884 POPTRDRAFT_580884 Predicted protein [Source:UniProtKB/TrEMBL;Acc:B9N3D8]
#INFO: QUERY: POPTRDRAFT_662637 POPTRDRAFT_662637 Predicted protein [Source:UniProtKB/TrEMBL;Acc:B9I720]
#INFO: QUERY: POPTRDRAFT_797471 POPTRDRAFT_797471 Predicted protein [Source:UniProtKB/TrEMBL;Acc:B9GEK5]
#INFO: QUERY: POPTRDRAFT_594963 POPTRDRAFT_594963 Predicted protein [Source:UniProtKB/TrEMBL;Acc:B9MYV7]
#INFO: QUERY: POPTRDRAFT_558125 POPTRDRAFT_558125 Predicted protein [Source:UniProtKB/TrEMBL;Acc:B9HPP5]
#INFO: QUERY: POPTRDRAFT_679498 POPTRDRAFT_679498 Predicted protein [Source:UniProtKB/TrEMBL;Acc:B9MXU8]
#INFO: QUERY: POPTRDRAFT_548132 POPTRDRAFT_548132 Predicted protein [Source:UniProtKB/TrEMBL;Acc:B9GMW4]
#INFO: QUERY: POPTRDRAFT_648826 POPTRDRAFT_648826 Predicted protein [Source:UniProtKB/TrEMBL;Acc:B9H1L1]
#INFO: QUERY: POPTRDRAFT_814760 POPTRDRAFT_814760 Predicted protein [Source:UniProtKB/TrEMBL;Acc:B9GLB9]
#INFO: QUERY: POPTRDRAFT_675423 POPTRDRAFT_675423 Predicted protein [Source:UniProtKB/TrEMBL;Acc:B9NIE5]
#INFO: QUERY: POPTRDRAFT_580469 POPTRDRAFT_580469 Predicted protein [Source:UniProtKB/TrEMBL;Acc:B9N2Z4]
#INFO: QUERY: POPTRDRAFT_563699 POPTRDRAFT_563699 Predicted protein [Source:UniProtKB/TrEMBL;Acc:B9HLG9]
#INFO: QUERY: GRAS61 GRAS61 GRAS family transcription factor [source:UniProtKB/TrEMBL;Acc:B9P6C8_POPTR]
#INFO: QUERY: POPTRDRAFT_828541 POPTRDRAFT_828541 Predicted protein [Source:UniProtKB/TrEMBL;Acc:B9N7R6]
#INFO: QUERY: POPTRDRAFT_560809 POPTRDRAFT_560809 Predicted protein [Source:UniProtKB/TrEMBL;Acc:B9HC36]
#INFO: QUERY: POPTRDRAFT_568229 POPTRDRAFT_568229 Predicted protein [Source:UniProtKB/TrEMBL;Acc:B9HZN4]
#INFO: QUERY: POPTRDRAFT_806094 POPTRDRAFT_806094 Predicted protein [Source:UniProtKB/TrEMBL;Acc:B9I0D9]
#INFO: QUERY: POPTRDRAFT_719209 POPTRDRAFT_719209 tRNA-dihydrouridine synthase [Source:UniProtKB/TrEMBL;Acc:B9HH89]
#INFO: QUERY: POPTRDRAFT_814158 POPTRDRAFT_814158 Predicted protein [Source:UniProtKB/TrEMBL;Acc:A9PEC7]
#INFO: QUERY: POPTRDRAFT_642348 POPTRDRAFT_642348 Predicted protein [Source:UniProtKB/TrEMBL;Acc:A9PEI6]
#INFO: QUERY: POPTRDRAFT_561056 POPTRDRAFT_561056 Predicted protein [Source:UniProtKB/TrEMBL;Acc:B9HDY4]
#INFO: QUERY: POPTRDRAFT_566113 POPTRDRAFT_566113 Predicted protein [Source:UniProtKB/TrEMBL;Acc:B9HUB0]
#INFO: QUERY: POPTRDRAFT_672939 POPTRDRAFT_672939 Predicted protein [Source:UniProtKB/TrEMBL;Acc:B9N6X6]
#INFO: QUERY: POPTRDRAFT_745627 POPTRDRAFT_745627 Predicted protein [Source:UniProtKB/TrEMBL;Acc:B9N6Z4]
#INFO: QUERY: POPTRDRAFT_742621 POPTRDRAFT_742621 Predicted protein [Source:UniProtKB/TrEMBL;Acc:B9N0M0]

## Sheet: Table S8
# p-value T Q Q&T Q&T/Q Q&T/T C ID C type C group C name and depth in group Q&T list
poplat class ii
GO:0080036	3.79317	0.000161	5	57	2	0.035	0.4	GO:0080036	BP	28	regulation of cytokinin mediated signaling pathway	2	POPTRDRAFT_825329,POPTRDRAFT_831919
GO:0000272	3.59346	0.000255	34	10	2	0.2	0.059	GO:0000272	BP	16	polysaccharide catabolic process	3	POPTRDRAFT_831781,POPTRDRAFT_679498
GO:0071804	3.51856	0.000303	48	158	4	0.025	0.083	GO:0071804	BP	8	cellular potassium ion transport	2	POPTRDRAFT_805055,POPTRDRAFT_816880,POPTRDRAFT_833544,POPTRDRAFT_572873
GO:0071805	3.51856	0.000303	48	158	4	0.025	0.083	GO:0071805	BP	8	potassium ion transmembrane transport	3	POPTRDRAFT_805055,POPTRDRAFT_816880,POPTRDRAFT_833544,POPTRDRAFT_572873
GO:0006573	3.20482	0.000624	10	53	2	0.038	0.2	GO:0006573	BP	23	valine metabolic process	2	POPTRDRAFT_846793,POPTRDRAFT_550610
GO:0071368	2.90309	0.00125	13	57	2	0.035	0.154	GO:0071368	BP	28	cellular response to cytokinin stimulus	2	POPTRDRAFT_825329,POPTRDRAFT_831919
GO:0009736	2.90309	0.00125	13	57	2	0.035	0.154	GO:0009736	BP	28	cytokinin mediated signaling pathway	1	POPTRDRAFT_825329,POPTRDRAFT_831919
GO:0046373	2.77469	0.00168	4	2	1	0.5	0.25	GO:0046373	BP	12	L-arabinose metabolic process	3	POPTRDRAFT_831781
GO:0006813	2.6925	0.00203	78	158	4	0.025	0.051	GO:0006813	BP	8	potassium ion transport	1	POPTRDRAFT_805055,POPTRDRAFT_816880,POPTRDRAFT_833544,POPTRDRAFT_572873
GO:2000889	2.60033	0.00251	6	2	1	0.5	0.167	GO:2000889	BP	16	cellodextrin metabolic process	2	POPTRDRAFT_831781
GO:0045493	2.60033	0.00251	6	2	1	0.5	0.167	GO:0045493	BP	16	xylan catabolic process	4	POPTRDRAFT_831781
GO:0009081	2.49485	0.0032	33	175	3	0.017	0.091	GO:0009081	BP	23	branched-chain amino acid metabolic process	1	POPTRDRAFT_846793,POPTRDRAFT_550610,POPTRDRAFT_1081797
GO:0010033	2.46725	0.00341	1088	184	14	0.076	0.013	GO:0010033	BP	21	response to organic substance	2	POPTRDRAFT_825329,POPTRDRAFT_647948,POPTRDRAFT_831919,POPTRDRAFT_823674,EIN3B,POPTRDRAFT_722099,POPTRDRAFT_557335,POPTRDRAFT_740519,POPTRDRAFT_823348,POPTRDRAFT_286586,POPTRDRAFT_756210,POPTRDRAFT_414862,POPTRDRAFT_712950,POPTRDRAFT_1065718
GO:0071310	2.45593	0.0035	393	184	8	0.043	0.02	GO:0071310	BP	21	cellular response to organic substance	3	POPTRDRAFT_825329,POPTRDRAFT_831919,POPTRDRAFT_740519,POPTRDRAFT_823348,POPTRDRAFT_756210,POPTRDRAFT_414862,POPTRDRAFT_712950,POPTRDRAFT_1065718
GO:0019566	2.42366	0.00377	9	2	1	0.5	0.111	GO:0019566	BP	12	arabinose metabolic process	2	POPTRDRAFT_831781
GO:0070887	2.30715	0.00493	414	184	8	0.043	0.019	GO:0070887	BP	21	cellular response to chemical stimulus	2	POPTRDRAFT_825329,POPTRDRAFT_831919,POPTRDRAFT_740519,POPTRDRAFT_823348,POPTRDRAFT_756210,POPTRDRAFT_414862,POPTRDRAFT_712950,POPTRDRAFT_1065718
GO:0009311	2.16813	0.00679	85	87	3	0.034	0.035	GO:0009311	BP	16	oligosaccharide metabolic process	1	POPTRDRAFT_831781,POPTRDRAFT_656997,POPTRDRAFT_557335
GO:0045491	2.05552	0.0088	21	2	1	0.5	0.048	GO:0045491	BP	16	xylan metabolic process	4	POPTRDRAFT_831781
GO:0010267	1.96257	0.0109	12	184	2	0.011	0.167	GO:0010267	BP	35	production of ta-siRNAs involved in RNA interference	2	POPTRDRAFT_414862,POPTRDRAFT_1065718
GO:0044724	1.94692	0.0113	167	53	3	0.057	0.018	GO:0044724	BP	16	single-organism carbohydrate catabolic process	2	POPTRDRAFT_831781,POPTRDRAFT_679498,POPTRDRAFT_550610
GO:0016052	1.92445	0.0119	170	53	3	0.057	0.018	GO:0016052	BP	16	carbohydrate catabolic process	1	POPTRDRAFT_831781,POPTRDRAFT_679498,POPTRDRAFT_550610
GO:0010410	1.89963	0.0126	30	2	1	0.5	0.033	GO:0010410	BP	16	hemicellulose metabolic process	3	POPTRDRAFT_831781
GO:0042221	1.89279	0.0128	1990	184	19	0.103	0.01	GO:0042221	BP	21	response to chemical stimulus	1	POPTRDRAFT_1091463,POPTRDRAFT_825329,POPTRDRAFT_647948,POPTRDRAFT_570155,POPTRDRAFT_831919,POPTRDRAFT_823674,EIN3B,POPTRDRAFT_722099,POPTRDRAFT_557335,POPTRDRAFT_740519,POPTRDRAFT_823348,POPTRDRAFT_286586,POPTRDRAFT_830512,POPTRDRAFT_756210,POPTRDRAFT_1119034,POPTRDRAFT_414862,POPTRDRAFT_712950,POPTRDRAFT_890616,POPTRDRAFT_1065718
GO:0008150	1.84164	0.0144	17492	186	99	0.532	0.006	GO:0008150	BP	29	biological_process	1	POPTRDRAFT_805055,POPTRDRAFT_831781,POPTRDRAFT_750656,ACLL4,POPTRDRAFT_806787,POPTRDRAFT_1091463,POPTRDRAFT_571952,POPTRDRAFT_679498,POPTRDRAFT_798903,POPTRDRAFT_825512,POPTRDRAFT_829331,POPTRDRAFT_825329,POPTRDRAFT_716449,POPTRDRAFT_595468,PTRCCXXS1,POPTRDRAFT_832397,PTRCGRX_C1.1,POPTRDRAFT_647948,POPTRDRAFT_680137,POPTRDRAFT_667560,POPTRDRAFT_817965,POPTRDRAFT_720550,POPTRDRAFT_261995,POPTRDRAF…
GO:0005976	1.82391	0.015	261	10	2	0.2	0.008	GO:0005976	BP	16	polysaccharide metabolic process	1	POPTRDRAFT_831781,POPTRDRAFT_679498
GO:0009892	1.82391	0.015	114	184	4	0.022	0.035	GO:0009892	BP	19	negative regulation of metabolic process	1	POPTRDRAFT_660146,POPTRDRAFT_761671,POPTRDRAFT_414862,POPTRDRAFT_1065718
GO:0019321	1.78781	0.0163	39	2	1	0.5	0.026	GO:0019321	BP	12	pentose metabolic process	1	POPTRDRAFT_831781
GO:0009057	1.7122	0.0194	354	64	4	0.062	0.011	GO:0009057	BP	16	macromolecule catabolic process	1	POPTRDRAFT_831781,POPTRDRAFT_679498,POPTRDRAFT_817965,POPTRDRAFT_823674
GO:0035337	1.6968	0.0201	4	24	1	0.042	0.25	GO:0035337	BP	3	fatty-acyl-CoA metabolic process	1	POPTRDRAFT_680137
GO:0035384	1.6968	0.0201	4	24	1	0.042	0.25	GO:0035384	BP	3	thioester biosynthetic process	1	POPTRDRAFT_680137
GO:0071616	1.6968	0.0201	4	24	1	0.042	0.25	GO:0071616	BP	3	acyl-CoA biosynthetic process	1	POPTRDRAFT_680137
GO:0046949	1.6968	0.0201	4	24	1	0.042	0.25	GO:0046949	BP	3	fatty-acyl-CoA biosynthetic process	2	POPTRDRAFT_680137
GO:0015672	1.6968	0.0201	204	185	5	0.027	0.025	GO:0015672	BP	8	monovalent inorganic cation transport	1	POPTRDRAFT_805055,POPTRDRAFT_816880,POPTRDRAFT_833544,POPTRDRAFT_572873,POPTRDRAFT_828059
GO:0009939	1.68825	0.0205	1	98	1	0.01	1	GO:0009939	BP	33	positive regulation of gibberellic acid mediated signaling pathway	1	POPTRDRAFT_740519
GO:0046685	1.66154	0.0218	13	8	1	0.125	0.077	GO:0046685	BP	7	response to arsenic-containing substance	1	POPTRDRAFT_1091463
GO:0010383	1.65365	0.0222	53	2	1	0.5	0.019	GO:0010383	BP	16	cell wall polysaccharide metabolic process	2	POPTRDRAFT_831781
GO:0006732	1.64397	0.0227	185	61	3	0.049	0.016	GO:0006732	BP	15	coenzyme metabolic process	1	POPTRDRAFT_680137,POPTRDRAFT_550610,POPTRDRAFT_821897
GO:0009401	1.63078	0.0234	14	8	1	0.125	0.071	GO:0009401	BP	9	phosphoenolpyruvate-dependent sugar phosphotransferase system	1	POPTRDRAFT_1091463
GO:0045980	1.60033	0.0251	3	40	1	0.025	0.333	GO:0045980	BP	5	negative regulation of nucleotide metabolic process	1	POPTRDRAFT_660146
GO:0001906	1.5784	0.0264	3	42	1	0.024	0.333	GO:0001906	BP	29	cell killing	2	POPTRDRAFT_1071364
GO:0001560	1.56543	0.0272	1	130	1	0.008	1	GO:0001560	BP	1	regulation of cell growth by extracellular stimulus	1	POPTRDRAFT_756210
GO:0019428	1.56543	0.0272	1	130	1	0.008	1	GO:0019428	BP	24	allantoin biosynthetic process	1	POPTRDRAFT_756210
GO:0023051	1.52143	0.0301	127	98	3	0.031	0.024	GO:0023051	BP	28	regulation of signaling	1	POPTRDRAFT_825329,POPTRDRAFT_831919,POPTRDRAFT_740519
GO:0009966	1.52143	0.0301	127	98	3	0.031	0.024	GO:0009966	BP	28	regulation of signal transduction	2	POPTRDRAFT_825329,POPTRDRAFT_831919,POPTRDRAFT_740519
GO:0009735	1.48413	0.0328	66	57	2	0.035	0.03	GO:0009735	BP	28	response to cytokinin stimulus	1	POPTRDRAFT_825329,POPTRDRAFT_831919
GO:0010646	1.45593	0.035	134	98	3	0.031	0.022	GO:0010646	BP	28	regulation of cell communication	1	POPTRDRAFT_825329,POPTRDRAFT_831919,POPTRDRAFT_740519
GO:0030422	1.35556	0.0441	24	184	2	0.011	0.083	GO:0030422	BP	35	production of siRNA involved in RNA interference	1	POPTRDRAFT_414862,POPTRDRAFT_1065718
GO:0009627	1.33913	0.0458	43	104	2	0.019	0.047	GO:0009627	BP	39	systemic acquired resistance	1	POPTRDRAFT_823674,POPTRDRAFT_823348
GO:0000418	2.85387	0.0014	14	56	2	0.036	0.143	GO:0000418	CC	31	DNA-directed RNA polymerase IV complex	1	POPTRDRAFT_824910,POPTRDRAFT_814294
GO:0005665	2.67985	0.00209	17	56	2	0.036	0.118	GO:0005665	CC	31	DNA-directed RNA polymerase II, core complex	2	POPTRDRAFT_824910,POPTRDRAFT_814294
GO:0009341	2.35655	0.0044	7	3	1	0.333	0.143	GO:0009341	CC	2	beta-galactosidase complex	1	POPTRDRAFT_750656
GO:0016591	2.02045	0.00954	36	56	2	0.036	0.056	GO:0016591	CC	31	DNA-directed RNA polymerase II, holoenzyme	1	POPTRDRAFT_824910,POPTRDRAFT_814294
GO:0030880	1.86646	0.0136	43	56	2	0.036	0.047	GO:0030880	CC	31	RNA polymerase complex	1	POPTRDRAFT_824910,POPTRDRAFT_814294
GO:0000428	1.86646	0.0136	43	56	2	0.036	0.047	GO:0000428	CC	31	DNA-directed RNA polymerase complex	2	POPTRDRAFT_824910,POPTRDRAFT_814294
GO:0055029	1.86646	0.0136	43	56	2	0.036	0.047	GO:0055029	CC	31	nuclear DNA-directed RNA polymerase complex	3	POPTRDRAFT_824910,POPTRDRAFT_814294
GO:0005739	1.68613	0.0206	974	40	5	0.125	0.005	GO:0005739	CC	17	mitochondrion	1	POPTRDRAFT_571952,POPTRDRAFT_667560,POPTRDRAFT_835039,POPTRDRAFT_846793,POPTRDRAFT_660146
GO:0004607	3.80134	0.000158	9	30	2	0.067	0.222	GO:0004607	MF	11	phosphatidylcholine-sterol O-acyltransferase activity	2	POPTRDRAFT_720550,POPTRDRAFT_261995
GO:0009927	3.34679	0.00045	8	57	2	0.035	0.25	GO:0009927	MF	18	histidine phosphotransfer kinase activity	1	POPTRDRAFT_825329,POPTRDRAFT_831919
GO:0015079	2.85078	0.00141	71	158	4	0.025	0.056	GO:0015079	MF	14	potassium ion transmembrane transporter activity	1	POPTRDRAFT_805055,POPTRDRAFT_816880,POPTRDRAFT_833544,POPTRDRAFT_572873
GO:0009044	2.60033	0.00251	6	2	1	0.5	0.167	GO:0009044	MF	37	xylan 1,4-beta-xylosidase activity	1	POPTRDRAFT_831781
GO:0046556	2.47496	0.00335	8	2	1	0.5	0.125	GO:0046556	MF	40	alpha-N-arabinofuranosidase activity	1	POPTRDRAFT_831781
GO:0004416	2.42366	0.00377	3	6	1	0.167	0.333	GO:0004416	MF	42	hydroxyacylglutathione hydrolase activity	1	POPTRDRAFT_827863
GO:0016898	2.28067	0.00524	1	25	1	0.04	1	GO:0016898	MF	32	oxidoreductase activity, acting on the CH-OH group of donors, cytochrome as acceptor	1	POPTRDRAFT_667560
GO:0004458	2.28067	0.00524	1	25	1	0.04	1	GO:0004458	MF	32	D-lactate dehydrogenase (cytochrome) activity	2	POPTRDRAFT_667560
GO:0019154	2.28067	0.00524	1	25	1	0.04	1	GO:0019154	MF	10	glycolate dehydrogenase activity	1	POPTRDRAFT_667560
GO:0003973	2.28067	0.00524	1	25	1	0.04	1	GO:0003973	MF	4	(S)-2-hydroxy-acid oxidase activity	2	POPTRDRAFT_667560
GO:0008891	2.28067	0.00524	1	25	1	0.04	1	GO:0008891	MF	4	glycolate oxidase activity	3	POPTRDRAFT_667560
GO:0046873	2.09474	0.00804	194	158	5	0.032	0.026	GO:0046873	MF	14	metal ion transmembrane transporter activity	1	POPTRDRAFT_805055,POPTRDRAFT_829331,POPTRDRAFT_816880,POPTRDRAFT_833544,POPTRDRAFT_572873
GO:0043754	1.99568	0.0101	2	24	1	0.042	0.5	GO:0043754	MF	36	dihydrolipoyllysine-residue (2-methylpropanoyl)transferase activity	1	POPTRDRAFT_680137
GO:0008374	1.91009	0.0123	53	172	3	0.017	0.057	GO:0008374	MF	11	O-acyltransferase activity	1	POPTRDRAFT_720550,POPTRDRAFT_261995,POPTRDRAFT_739948
GO:0003674	1.90309	0.0125	22579	186	122	0.656	0.005	GO:0003674	MF	22	molecular_function	1	POPTRDRAFT_805055,POPTRDRAFT_831781,POPTRDRAFT_750656,ACLL4,POPTRDRAFT_819254,POPTRDRAFT_827863,POPTRDRAFT_806787,POPTRDRAFT_1091463,POPTRDRAFT_571952,POPTRDRAFT_679498,POPTRDRAFT_798903,POPTRDRAFT_829331,POPTRDRAFT_825329,POPTRDRAFT_716449,POPTRDRAFT_595468,POPTRDRAFT_832397,PTRCGRX_C1.1,POPTRDRAFT_680137,POPTRDRAFT_667560,POPTRDRAFT_817965,POPTRDRAFT_563924,POPTRDRAFT_720550,POPTRDRAFT_261995,P…
GO:0004565	1.86012	0.0138	22	3	1	0.333	0.045	GO:0004565	MF	6	beta-galactosidase activity	2	POPTRDRAFT_750656
GO:0015925	1.82102	0.0151	24	3	1	0.333	0.042	GO:0015925	MF	6	galactosidase activity	1	POPTRDRAFT_750656
GO:0050126	1.76955	0.017	1	81	1	0.012	1	GO:0050126	MF	41	N-carbamoylputrescine amidase activity	1	POPTRDRAFT_594963
GO:0016161	1.60033	0.0251	12	10	1	0.1	0.083	GO:0016161	MF	30	beta-amylase activity	2	POPTRDRAFT_679498
GO:0033971	1.56543	0.0272	1	130	1	0.008	1	GO:0033971	MF	26	hydroxyisourate hydrolase activity	1	POPTRDRAFT_756210
GO:0051997	1.56543	0.0272	1	130	1	0.008	1	GO:0051997	MF	38	2-oxo-4-hydroxy-4-carboxy-5-ureidoimidazoline decarboxylase activity	1	POPTRDRAFT_756210
GO:0004491	1.54516	0.0285	4	34	1	0.029	0.25	GO:0004491	MF	13	methylmalonate-semialdehyde dehydrogenase (acylating) activity	1	POPTRDRAFT_846793
GO:0004457	1.50307	0.0314	6	25	1	0.04	0.167	GO:0004457	MF	32	lactate dehydrogenase activity	1	POPTRDRAFT_667560
GO:0008442	1.47756	0.0333	3	53	1	0.019	0.333	GO:0008442	MF	27	3-hydroxyisobutyrate dehydrogenase activity	1	POPTRDRAFT_550610
GO:0004366	1.4437	0.036	1	172	1	0.006	1	GO:0004366	MF	11	glycerol-3-phosphate O-acyltransferase activity	2	POPTRDRAFT_739948
GO:0016160	1.42481	0.0376	18	10	1	0.1	0.056	GO:0016160	MF	30	amylase activity	1	POPTRDRAFT_679498
GO:0005402	1.37882	0.0418	25	8	1	0.125	0.04	GO:0005402	MF	25	cation:sugar symporter activity	1	POPTRDRAFT_1091463
GO:0005351	1.37882	0.0418	25	8	1	0.125	0.04	GO:0005351	MF	25	sugar:hydrogen symporter activity	1	POPTRDRAFT_1091463
GO:0016899	1.3279	0.047	9	25	1	0.04	0.111	GO:0016899	MF	4	oxidoreductase activity, acting on the CH-OH group of donors, oxygen as acceptor	1	POPTRDRAFT_667560
GO:0004124	1.32148	0.0477	12	19	1	0.053	0.083	GO:0004124	MF	20	cysteine synthase activity	1	POPTRDRAFT_595468
GO:0003899	1.31605	0.0483	82	56	2	0.036	0.024	GO:0003899	MF	34	DNA-directed RNA polymerase activity	1	POPTRDRAFT_824910,POPTRDRAFT_814294
#INFO: PARAMETERS: sort_by_structure = 1
#INFO: PARAMETERS: user_thr = 1.00
#INFO: PARAMETERS: fdr = 1
#INFO: PARAMETERS: significant = 1
#INFO: PARAMETERS: ordered_queries = 1
#INFO: PARAMETERS: organism = ptrichocarpa
#INFO: User: g:Profiler web interface
#INFO: Host: vm002
#INFO: Time: 2014-7-13 2:39:50
#WARNING: Gene POPTRDRAFT_742950 in query [1/20] is not recognized, skipping!
#WARNING: Gene POPTRDRAFT_816402 in query [1/30] is not recognized, skipping!
#WARNING: Gene POPTRDRAFT_707348 in query [1/37] is not recognized, skipping!
#WARNING: Gene POPTRDRAFT_644040 in query [1/47] is not recognized, skipping!
#WARNING: Gene POPTRDRAFT_768438 in query [1/54] is not recognized, skipping!
#WARNING: Gene POPTRDRAFT_761599 in query [1/59] is not recognized, skipping!
#WARNING: Gene POPTRDRAFT_652517 in query [1/64] is not recognized, skipping!
#WARNING: Gene POPTRDRAFT_822230 in query [1/65] is not recognized, skipping!
#WARNING: Gene POPTRDRAFT_646882 in query [1/68] is not recognized, skipping!
#WARNING: Gene POPTRDRAFT_1099671 in query [1/94] is not recognized, skipping!
#WARNING: Gene POPTRDRAFT_813786 in query [1/104] is not recognized, skipping!
#WARNING: Gene NTMC2T3.1 in query [1/127] is not recognized, skipping!
#WARNING: Gene POPTRDRAFT_819241 in query [1/167] is not recognized, skipping!
#WARNING: Gene POPTRDRAFT_755072 in query [1/189] is not recognized, skipping!
#INFO: Effective domain size for GO: 41377
#INFO:
#INFO: --- Gene names and descriptions
#INFO:
#INFO: QUERY: POPTRDRAFT_805055 POPTRDRAFT_805055 Predicted protein [Source:UniProtKB/TrEMBL;Acc:B9HVB1]
#INFO: QUERY: POPTRDRAFT_831781 POPTRDRAFT_831781 Predicted protein [Source:UniProtKB/TrEMBL;Acc:B9HDS0]
#INFO: QUERY: POPTRDRAFT_750656 POPTRDRAFT_750656 Predicted protein [Source:UniProtKB/TrEMBL;Acc:B9GM04]
#INFO: QUERY: ACLL4 ACLL4 Acyl:coa ligase acetate-coa synthetase-like protein [source:UniProtKB/TrEMBL;Acc:B9N1N7_POPTR]
#INFO: QUERY: POPTRDRAFT_819254 POPTRDRAFT_819254 Predicted protein [Source:UniProtKB/TrEMBL;Acc:B9HDW6]
#INFO: QUERY: POPTRDRAFT_827863 POPTRDRAFT_827863 Predicted protein [Source:UniProtKB/TrEMBL;Acc:B9N1T0]
#INFO: QUERY: POPTRDRAFT_806787 POPTRDRAFT_806787 Predicted protein [Source:UniProtKB/TrEMBL;Acc:B9I7Q8]
#INFO: QUERY: POPTRDRAFT_1091463 POPTRDRAFT_1091463 Predicted protein [Source:UniProtKB/TrEMBL;Acc:B9HY14]
#INFO: QUERY: POPTRDRAFT_571952 POPTRDRAFT_571952 Predicted protein [Source:UniProtKB/TrEMBL;Acc:B9I794]
#INFO: QUERY: POPTRDRAFT_679498 POPTRDRAFT_679498 Predicted protein [Source:UniProtKB/TrEMBL;Acc:B9MXU8]
#INFO: QUERY: POPTRDRAFT_798903 POPTRDRAFT_798903 Predicted protein [Source:UniProtKB/TrEMBL;Acc:B9GNY4]
#INFO: QUERY: POPTRDRAFT_825512 POPTRDRAFT_825512 Predicted protein [Source:UniProtKB/TrEMBL;Acc:B9IJM2]
#INFO: QUERY: POPTRDRAFT_829331 POPTRDRAFT_829331 ZIP transporter [Source:UniProtKB/TrEMBL;Acc:B9GM76]
#INFO: QUERY: POPTRDRAFT_797104 POPTRDRAFT_797104 Predicted protein [Source:UniProtKB/TrEMBL;Acc:B9GM36]
#INFO: QUERY: POPTRDRAFT_825329 POPTRDRAFT_825329 Histidine phosphotransfer protein [Source:UniProtKB/TrEMBL;Acc:B9IG70]
#INFO: QUERY: POPTRDRAFT_815733 POPTRDRAFT_815733 Predicted protein [Source:UniProtKB/TrEMBL;Acc:B9GJD4]
#INFO: QUERY: POPTRDRAFT_574335 POPTRDRAFT_574335 Predicted protein [Source:UniProtKB/TrEMBL;Acc:B9IQN9]
#INFO: QUERY: POPTRDRAFT_716449 POPTRDRAFT_716449 Predicted protein [Source:UniProtKB/TrEMBL;Acc:B9H6Z9]
#INFO: QUERY: POPTRDRAFT_595468 POPTRDRAFT_595468 Predicted protein [Source:UniProtKB/TrEMBL;Acc:B9MZI1]
#INFO: QUERY: POPTRDRAFT_742950 N/A N/A
#INFO: QUERY: PtrcCXXS1 PTRCCXXS1 Thioredoxin-like protein [source:UniProtKB/TrEMBL;Acc:B9H1Y6_POPTR]
#INFO: QUERY: POPTRDRAFT_832397 POPTRDRAFT_832397 Predicted protein [Source:UniProtKB/TrEMBL;Acc:B9HFA7]
#INFO: QUERY: PtrcGrx_C1.1 PTRCGRX_C1.1 Glutaredoxin C1Putative uncharacterized protein [source:UniProtKB/TrEMBL;Acc:A9PD09_POPTR]
#INFO: QUERY: POPTRDRAFT_647948 POPTRDRAFT_647948 Predicted protein [Source:UniProtKB/TrEMBL;Acc:A9PFV2]
#INFO: QUERY: POPTRDRAFT_680137 POPTRDRAFT_680137 Predicted protein [Source:UniProtKB/TrEMBL;Acc:B9P7R9]
#INFO: QUERY: POPTRDRAFT_667560 POPTRDRAFT_667560 Predicted protein [Source:UniProtKB/TrEMBL;Acc:B9IIF9]
#INFO: QUERY: POPTRDRAFT_817965 POPTRDRAFT_817965 Predicted protein [Source:UniProtKB/TrEMBL;Acc:B9H3M4]
#INFO: QUERY: POPTRDRAFT_563924 POPTRDRAFT_563924 Predicted protein [Source:UniProtKB/TrEMBL;Acc:B9HMK2]
#INFO: QUERY: POPTRDRAFT_720550 POPTRDRAFT_720550 Predicted protein [Source:UniProtKB/TrEMBL;Acc:B9HHX8]
#INFO: QUERY: POPTRDRAFT_816402 N/A N/A
#INFO: QUERY: POPTRDRAFT_679941 POPTRDRAFT_679941 Predicted protein [Source:UniProtKB/TrEMBL;Acc:B9MYX8]
#INFO: QUERY: POPTRDRAFT_261995 POPTRDRAFT_261995 Predicted protein [Source:UniProtKB/TrEMBL;Acc:B9ILS3]
#INFO: QUERY: POPTRDRAFT_776599 POPTRDRAFT_776599 Predicted protein [Source:UniProtKB/TrEMBL;Acc:B9ICW6]
#INFO: QUERY: POPTRDRAFT_835039 POPTRDRAFT_835039 Predicted protein [Source:UniProtKB/TrEMBL;Acc:B9IDD4]
#INFO: QUERY: POPTRDRAFT_671073 POPTRDRAFT_671073 Predicted protein [Source:UniProtKB/TrEMBL;Acc:B9N1P6]
#INFO: QUERY: POPTRDRAFT_846793 POPTRDRAFT_846793 Predicted protein [Source:UniProtKB/TrEMBL;Acc:B9GH76]
#INFO: QUERY: POPTRDRAFT_707348 N/A N/A
#INFO: QUERY: POPTRDRAFT_561242 POPTRDRAFT_561242 Predicted protein [Source:UniProtKB/TrEMBL;Acc:B9HAA6]
#INFO: QUERY: POPTRDRAFT_714789 POPTRDRAFT_714789 Predicted protein [Source:UniProtKB/TrEMBL;Acc:B9H7V4]
#INFO: QUERY: POPTRDRAFT_648070 POPTRDRAFT_648070 Predicted protein [Source:UniProtKB/TrEMBL;Acc:B9H346]
#INFO: QUERY: POPTRDRAFT_572511 POPTRDRAFT_572511 Predicted protein [Source:UniProtKB/TrEMBL;Acc:B9I995]
#INFO: QUERY: POPTRDRAFT_816880 POPTRDRAFT_816880 Predicted protein [Source:UniProtKB/TrEMBL;Acc:B9GNF7]
#INFO: QUERY: POPTRDRAFT_660146 POPTRDRAFT_660146 Predicted protein [Source:UniProtKB/TrEMBL;Acc:B9HVV9]
#INFO: QUERY: POPTRDRAFT_824910 POPTRDRAFT_824910 Predicted protein [Source:UniProtKB/TrEMBL;Acc:B9ID35]
#INFO: QUERY: POPTRDRAFT_1071364 POPTRDRAFT_1071364 Predicted protein [Source:UniProtKB/TrEMBL;Acc:B9GT04]
#INFO: QUERY: POPTRDRAFT_593926 POPTRDRAFT_593926 Predicted protein [Source:UniProtKB/TrEMBL;Acc:B9MXN2]
#INFO: QUERY: POPTRDRAFT_644040 N/A N/A
#INFO: QUERY: POPTRDRAFT_842330 POPTRDRAFT_842330 Predicted protein [Source:UniProtKB/TrEMBL;Acc:B9GFG0]
#INFO: QUERY: POPTRDRAFT_570155 POPTRDRAFT_570155 Predicted protein [Source:UniProtKB/TrEMBL;Acc:B9I3G9]
#INFO: QUERY: HON905 HON905 Histone H1 [source:UniProtKB/TrEMBL;Acc:A9PCF2_POPTR]
#INFO: QUERY: POPTRDRAFT_822437 POPTRDRAFT_822437 Predicted protein [Source:UniProtKB/TrEMBL;Acc:B9HT40]
#INFO: QUERY: POPTRDRAFT_745627 POPTRDRAFT_745627 Predicted protein [Source:UniProtKB/TrEMBL;Acc:B9N6Z4]
#INFO: QUERY: POPTRDRAFT_757260 POPTRDRAFT_757260 Predicted protein [Source:UniProtKB/TrEMBL;Acc:B9GZV7]
#INFO: QUERY: POPTRDRAFT_768438 N/A N/A
#INFO: QUERY: POPTRDRAFT_823846 POPTRDRAFT_823846 Predicted protein [Source:UniProtKB/TrEMBL;Acc:B9I795]
#INFO: QUERY: POPTRDRAFT_744679 POPTRDRAFT_744679 Predicted protein [Source:UniProtKB/TrEMBL;Acc:B9N588]
#INFO: QUERY: POPTRDRAFT_730777 POPTRDRAFT_730777 Predicted protein [Source:UniProtKB/TrEMBL;Acc:B9IBR7]
#INFO: QUERY: POPTRDRAFT_550610 POPTRDRAFT_550610 Predicted protein [Source:UniProtKB/TrEMBL;Acc:B9GH10]
#INFO: QUERY: POPTRDRAFT_761599 N/A N/A
#INFO: QUERY: POPTRDRAFT_816955 POPTRDRAFT_816955 Predicted protein [Source:UniProtKB/TrEMBL;Acc:B9GR93]
#INFO: QUERY: POPTRDRAFT_230673 POPTRDRAFT_230673 Predicted protein [Source:UniProtKB/TrEMBL;Acc:B9HU66]
#INFO: QUERY: POPTRDRAFT_814294 POPTRDRAFT_814294 Predicted protein [Source:UniProtKB/TrEMBL;Acc:B9I4C9]
#INFO: QUERY: POPTRDRAFT_831919 POPTRDRAFT_831919 Histidine phosphotransfer protein [Source:UniProtKB/TrEMBL;Acc:B9HCL1]
#INFO: QUERY: POPTRDRAFT_652517 N/A N/A
#INFO: QUERY: POPTRDRAFT_822230 N/A N/A
#INFO: QUERY: POPTRDRAFT_831426 POPTRDRAFT_831426 Predicted protein [Source:UniProtKB/TrEMBL;Acc:B9H6H8]
#INFO: QUERY: POPTRDRAFT_566407 POPTRDRAFT_566407 Predicted protein [Source:UniProtKB/TrEMBL;Acc:B9HVS1]
#INFO: QUERY: POPTRDRAFT_646882 N/A N/A
#INFO: QUERY: POPTRDRAFT_864009 POPTRDRAFT_864009 Predicted protein [Source:UniProtKB/TrEMBL;Acc:B9H5Q2]
#INFO: QUERY: POPTRDRAFT_821897 POPTRDRAFT_821897 Predicted protein [Source:UniProtKB/TrEMBL;Acc:B9HU62]
#INFO: QUERY: POPTRDRAFT_934054 POPTRDRAFT_934054 Predicted protein [Source:UniProtKB/TrEMBL;Acc:B9NAF1]
#INFO: QUERY: POPTRDRAFT_420760 POPTRDRAFT_420760 Predicted protein [Source:UniProtKB/TrEMBL;Acc:B9HMK7]
#INFO: QUERY: POPTRDRAFT_823674 POPTRDRAFT_823674 Predicted protein [Source:UniProtKB/TrEMBL;Acc:B9I5G0]
#INFO: QUERY: POPTRDRAFT_656997 POPTRDRAFT_656997 Predicted protein [Source:UniProtKB/TrEMBL;Acc:B9HJI1]
#INFO: QUERY: EIN3B EIN3B Ethylene-insensitive 3b [source:UniProtKB/TrEMBL;Acc:B9MYS9_POPTR]
#INFO: QUERY: POPTRDRAFT_677784 POPTRDRAFT_677784 Predicted protein [Source:UniProtKB/TrEMBL;Acc:B9MVJ6]
#INFO: QUERY: POPTRDRAFT_816152 POPTRDRAFT_816152 Predicted protein [Source:UniProtKB/TrEMBL;Acc:B9GSQ0]
#INFO: QUERY: POPTRDRAFT_1072396 POPTRDRAFT_1072396 Predicted protein [Source:UniProtKB/TrEMBL;Acc:B9GR39]
#INFO: QUERY: POPTRDRAFT_827350 POPTRDRAFT_827350 Predicted protein [Source:UniProtKB/TrEMBL;Acc:B9MZP2]
#INFO: QUERY: POPTRDRAFT_652586 POPTRDRAFT_652586 Predicted protein [Source:UniProtKB/TrEMBL;Acc:B9H925]
#INFO: QUERY: POPTRDRAFT_228737 POPTRDRAFT_228737 Predicted protein [Source:UniProtKB/TrEMBL;Acc:B9HVX7]
#INFO: QUERY: POPTRDRAFT_816844 POPTRDRAFT_816844 Predicted protein [Source:UniProtKB/TrEMBL;Acc:A9PHH3]
#INFO: QUERY: POPTRDRAFT_674730 POPTRDRAFT_674730 Predicted protein [Source:UniProtKB/TrEMBL;Acc:B9NAB0]
#INFO: QUERY: POPTRDRAFT_297476 POPTRDRAFT_297476 Predicted protein [Source:UniProtKB/TrEMBL;Acc:B9N0N9]
#INFO: QUERY: POPTRDRAFT_722099 POPTRDRAFT_722099 Predicted protein [Source:UniProtKB/TrEMBL;Acc:B9HRR2]
#INFO: QUERY: POPTRDRAFT_662637 POPTRDRAFT_662637 Predicted protein [Source:UniProtKB/TrEMBL;Acc:B9I720]
#INFO: QUERY: POPTRDRAFT_753607 POPTRDRAFT_753607 Predicted protein [Source:UniProtKB/TrEMBL;Acc:B9GJJ0]
#INFO: QUERY: POPTRDRAFT_821071 POPTRDRAFT_821071 Predicted protein [Source:UniProtKB/TrEMBL;Acc:B9HR20]
#INFO: QUERY: POPTRDRAFT_814902 POPTRDRAFT_814902 Predicted protein [Source:UniProtKB/TrEMBL;Acc:B9GMM6]
#INFO: QUERY: POPTRDRAFT_594963 POPTRDRAFT_594963 Predicted protein [Source:UniProtKB/TrEMBL;Acc:B9MYV7]
#INFO: QUERY: POPTRDRAFT_574596 POPTRDRAFT_574596 Predicted protein [Source:UniProtKB/TrEMBL;Acc:B9INV6]
#INFO: QUERY: POPTRDRAFT_552528 POPTRDRAFT_552528 Predicted protein [Source:UniProtKB/TrEMBL;Acc:B9GSS8]
#INFO: QUERY: POPTRDRAFT_560666 POPTRDRAFT_560666 Predicted protein [Source:UniProtKB/TrEMBL;Acc:B9HAZ3]
#INFO: QUERY: POPTRDRAFT_1099671 N/A N/A
#INFO: QUERY: POPTRDRAFT_879339 POPTRDRAFT_879339 Predicted protein [Source:UniProtKB/TrEMBL;Acc:B9HPP9]
#INFO: QUERY: POPTRDRAFT_1075374 POPTRDRAFT_1075374 Predicted protein [Source:UniProtKB/TrEMBL;Acc:B9H2N4]
#INFO: QUERY: POPTRDRAFT_557335 POPTRDRAFT_557335 Predicted protein [Source:UniProtKB/TrEMBL;Acc:B9HRW1]
#INFO: QUERY: POPTRDRAFT_837239 POPTRDRAFT_837239 Predicted protein [Source:UniProtKB/TrEMBL;Acc:B9N5U0]
#INFO: QUERY: POPTRDRAFT_796755 POPTRDRAFT_796755 Predicted protein [Source:UniProtKB/TrEMBL;Acc:B9MXK8]
#INFO: QUERY: POPTRDRAFT_800180 POPTRDRAFT_800180 Predicted protein [Source:UniProtKB/TrEMBL;Acc:B9GVM8]
#INFO: QUERY: POPTRDRAFT_761671 POPTRDRAFT_761671 Predicted protein [Source:UniProtKB/TrEMBL;Acc:B9H5X7]
#INFO: QUERY: POPTRDRAFT_925548 POPTRDRAFT_925548 Predicted protein [Source:UniProtKB/TrEMBL;Acc:B9N3A4]
#INFO: QUERY: POPTRDRAFT_671703 POPTRDRAFT_671703 Predicted protein [Source:UniProtKB/TrEMBL;Acc:B9N4J8]
#INFO: QUERY: POPTRDRAFT_813786 N/A N/A
#INFO: QUERY: POPTRDRAFT_561499 POPTRDRAFT_561499 Predicted protein [Source:UniProtKB/TrEMBL;Acc:B9HC88]
#INFO: QUERY: POPTRDRAFT_833544 POPTRDRAFT_833544 Predicted protein [Source:UniProtKB/TrEMBL;Acc:B9HVB0]
#INFO: QUERY: POPTRDRAFT_1103120 POPTRDRAFT_1103120 Predicted protein [Source:UniProtKB/TrEMBL;Acc:B9II00]
#INFO: QUERY: POPTRDRAFT_228910 POPTRDRAFT_228910 Predicted protein [Source:UniProtKB/TrEMBL;Acc:B9HX97]
#INFO: QUERY: POPTRDRAFT_740519 POPTRDRAFT_740519 Predicted protein [Source:UniProtKB/TrEMBL;Acc:B9MVW7]
#INFO: QUERY: POPTRDRAFT_658735 POPTRDRAFT_658735 Predicted protein [Source:UniProtKB/TrEMBL;Acc:B9HW36]
#INFO: QUERY: POPTRDRAFT_831013 POPTRDRAFT_831013 Predicted protein [Source:UniProtKB/TrEMBL;Acc:B9GXX7]
#INFO: QUERY: POPTRDRAFT_819325 POPTRDRAFT_819325 F-box family protein [Source:UniProtKB/TrEMBL;Acc:B9H9Y4]
#INFO: QUERY: PtrAAP14 PTRAAP14 Amino acid permease [source:UniProtKB/TrEMBL;Acc:B9N5L6_POPTR]
#INFO: QUERY: POPTRDRAFT_666506 POPTRDRAFT_666506 Predicted protein [Source:UniProtKB/TrEMBL;Acc:B9IEV0]
#INFO: QUERY: POPTRDRAFT_823348 POPTRDRAFT_823348 Disease resistance protein [Source:UniProtKB/TrEMBL;Acc:A9PFG4]
#INFO: QUERY: POPTRDRAFT_1081612 POPTRDRAFT_1081612 Predicted protein [Source:UniProtKB/TrEMBL;Acc:B9HAE6]
#INFO: QUERY: POPTRDRAFT_246466 POPTRDRAFT_246466 Predicted protein [Source:UniProtKB/TrEMBL;Acc:B9IAC1]
#INFO: QUERY: POPTRDRAFT_1104982 POPTRDRAFT_1104982 Predicted protein [Source:UniProtKB/TrEMBL;Acc:B9IJJ3]
#INFO: QUERY: POPTRDRAFT_751593 POPTRDRAFT_751593 Predicted protein [Source:UniProtKB/TrEMBL;Acc:B9GEN4]
#INFO: QUERY: POPTRDRAFT_558341 POPTRDRAFT_558341 Predicted protein [Source:UniProtKB/TrEMBL;Acc:B9HQQ8]
#INFO: QUERY: POPTRDRAFT_772280 POPTRDRAFT_772280 Predicted protein [Source:UniProtKB/TrEMBL;Acc:B9I4X1]
#INFO: QUERY: POPTRDRAFT_648932 POPTRDRAFT_648932 Predicted protein [Source:UniProtKB/TrEMBL;Acc:A9PBY9]
#INFO: QUERY: POPTRDRAFT_286586 POPTRDRAFT_286586 Predicted protein [Source:UniProtKB/TrEMBL;Acc:B9MVB0]
#INFO: QUERY: POPTRDRAFT_768739 POPTRDRAFT_768739 Cytokinin biosynthetic isopentenyltransferase [Source:UniProtKB/TrEMBL;Acc:B9HY69]
#INFO: QUERY: POPTRDRAFT_1115997 POPTRDRAFT_1115997 Predicted protein [Source:UniProtKB/TrEMBL;Acc:B9N5D5]
#INFO: QUERY: POPTRDRAFT_593839 POPTRDRAFT_593839 Predicted protein [Source:UniProtKB/TrEMBL;Acc:B9MXF7]
#INFO: QUERY: NTMC2T3.1 N/A N/A
#INFO: QUERY: POPTRDRAFT_815777 POPTRDRAFT_815777 Predicted protein [Source:UniProtKB/TrEMBL;Acc:B9GFY8]
#INFO: QUERY: POPTRDRAFT_233994 POPTRDRAFT_233994 Predicted protein [Source:UniProtKB/TrEMBL;Acc:B9HYK8]
#INFO: QUERY: POPTRDRAFT_640369 POPTRDRAFT_640369 Predicted protein [Source:UniProtKB/TrEMBL;Acc:B9GL69]
#INFO: QUERY: POPTRDRAFT_572850 POPTRDRAFT_572850 Predicted protein [Source:UniProtKB/TrEMBL;Acc:B9IA52]
#INFO: QUERY: POPTRDRAFT_834438 POPTRDRAFT_834438 Predicted protein [Source:UniProtKB/TrEMBL;Acc:B9I6C6]
#INFO: QUERY: POPTRDRAFT_818049 POPTRDRAFT_818049 Predicted protein [Source:UniProtKB/TrEMBL;Acc:A9P8I0]
#INFO: QUERY: POPTRDRAFT_650211 POPTRDRAFT_650211 Predicted protein [Source:UniProtKB/TrEMBL;Acc:B9HPB5]
#INFO: QUERY: POPTRDRAFT_815573 POPTRDRAFT_815573 Predicted protein [Source:UniProtKB/TrEMBL;Acc:B9GJR9]
#INFO: QUERY: HON902 HON902 Histone H1 [source:UniProtKB/TrEMBL;Acc:B9I5H0_POPTR]
#INFO: QUERY: POPTRDRAFT_830442 POPTRDRAFT_830442 Predicted protein [Source:UniProtKB/TrEMBL;Acc:B9GSC2]
#INFO: QUERY: POPTRDRAFT_658876 POPTRDRAFT_658876 Predicted protein [Source:UniProtKB/TrEMBL;Acc:B9HWG5]
#INFO: QUERY: POPTRDRAFT_825533 POPTRDRAFT_825533 Predicted protein [Source:UniProtKB/TrEMBL;Acc:B9IJT3]
#INFO: QUERY: POPTRDRAFT_752918 POPTRDRAFT_752918 Predicted protein [Source:UniProtKB/TrEMBL;Acc:B9GGD4]
#INFO: QUERY: POPTRDRAFT_830512 POPTRDRAFT_830512 Predicted protein [Source:UniProtKB/TrEMBL;Acc:B9GTW7]
#INFO: QUERY: POPTRDRAFT_756210 POPTRDRAFT_756210 Predicted protein [Source:UniProtKB/TrEMBL;Acc:B9GNG3]
#INFO: QUERY: POPTRDRAFT_756017 POPTRDRAFT_756017 Predicted protein [Source:UniProtKB/TrEMBL;Acc:B9GUN9]
#INFO: QUERY: NAC139 NAC139 Putative uncharacterized protein [source:UniProtKB/TrEMBL;Acc:A9PEC8_POPTR]
#INFO: QUERY: POPTRDRAFT_1071246 POPTRDRAFT_1071246 Predicted protein [Source:UniProtKB/TrEMBL;Acc:B9GS46]
#INFO: QUERY: POPTRDRAFT_1119034 POPTRDRAFT_1119034 Predicted protein [Source:UniProtKB/TrEMBL;Acc:B9NBW5]
#INFO: QUERY: POPTRDRAFT_787202 POPTRDRAFT_787202 Predicted protein [Source:UniProtKB/TrEMBL;Acc:B9N9T4]
#INFO: QUERY: POPTRDRAFT_804521 POPTRDRAFT_804521 Predicted protein [Source:UniProtKB/TrEMBL;Acc:B9HP75]
#INFO: QUERY: POPTRDRAFT_656825 POPTRDRAFT_656825 Predicted protein [Source:UniProtKB/TrEMBL;Acc:B9HJ41]
#INFO: QUERY: POPTRDRAFT_576648 POPTRDRAFT_576648 Predicted protein [Source:UniProtKB/TrEMBL;Acc:B9IJ01]
#INFO: QUERY: POPTRDRAFT_414862 POPTRDRAFT_414862 Predicted protein [Source:UniProtKB/TrEMBL;Acc:B9GX82]
#INFO: QUERY: POPTRDRAFT_563699 POPTRDRAFT_563699 Predicted protein [Source:UniProtKB/TrEMBL;Acc:B9HLG9]
#INFO: QUERY: POPTRDRAFT_593884 POPTRDRAFT_593884 Predicted protein [Source:UniProtKB/TrEMBL;Acc:B9MXJ8]
#INFO: QUERY: POPTRDRAFT_572520 POPTRDRAFT_572520 Predicted protein [Source:UniProtKB/TrEMBL;Acc:B9I9A4]
#INFO: QUERY: POPTRDRAFT_550077 POPTRDRAFT_550077 Predicted protein [Source:UniProtKB/TrEMBL;Acc:B9GJ10]
#INFO: QUERY: POPTRDRAFT_820533 POPTRDRAFT_820533 Predicted protein [Source:UniProtKB/TrEMBL;Acc:B9HII3]
#INFO: QUERY: POPTRDRAFT_560778 POPTRDRAFT_560778 Predicted protein [Source:UniProtKB/TrEMBL;Acc:B9HBT1]
#INFO: QUERY: POPTRDRAFT_823594 POPTRDRAFT_823594 Predicted protein [Source:UniProtKB/TrEMBL;Acc:B9I7D1]
#INFO: QUERY: POPTRDRAFT_817927 POPTRDRAFT_817927 Predicted protein [Source:UniProtKB/TrEMBL;Acc:B9H3E8]
#INFO: QUERY: POPTRDRAFT_923519 POPTRDRAFT_923519 Predicted protein [Source:UniProtKB/TrEMBL;Acc:B9N0M8]
#INFO: QUERY: POPTRDRAFT_834505 POPTRDRAFT_834505 Predicted protein [Source:UniProtKB/TrEMBL;Acc:B9I826]
#INFO: QUERY: POPTRDRAFT_740814 POPTRDRAFT_740814 Predicted protein [Source:UniProtKB/TrEMBL;Acc:A9PGW6]
#INFO: QUERY: POPTRDRAFT_553878 POPTRDRAFT_553878 Predicted protein [Source:UniProtKB/TrEMBL;Acc:B9GYC1]
#INFO: QUERY: SDG927 SDG927 SET domain protein [source:UniProtKB/TrEMBL;Acc:B9H7V1_POPTR]
#INFO: QUERY: POPTRDRAFT_672939 POPTRDRAFT_672939 Predicted protein [Source:UniProtKB/TrEMBL;Acc:B9N6X6]
#INFO: QUERY: POPTRDRAFT_664358 POPTRDRAFT_664358 Predicted protein [Source:UniProtKB/TrEMBL;Acc:B9I9J6]
#INFO: QUERY: POPTRDRAFT_819241 N/A N/A
#INFO: QUERY: POPTRDRAFT_826759 POPTRDRAFT_826759 Predicted protein [Source:UniProtKB/TrEMBL;Acc:B9MVG0]
#INFO: QUERY: POPTRDRAFT_827120 POPTRDRAFT_827120 Predicted protein [Source:UniProtKB/TrEMBL;Acc:B9MXW5]
#INFO: QUERY: POPTRDRAFT_822299 POPTRDRAFT_822299 Predicted protein [Source:UniProtKB/TrEMBL;Acc:B9HXY7]
#INFO: QUERY: POPTRDRAFT_572873 POPTRDRAFT_572873 Predicted protein [Source:UniProtKB/TrEMBL;Acc:B9IA73]
#INFO: QUERY: POPTRDRAFT_286633 POPTRDRAFT_286633 Predicted protein [Source:UniProtKB/TrEMBL;Acc:B9MVD3]
#INFO: QUERY: POPTRDRAFT_250702 POPTRDRAFT_250702 Predicted protein [Source:UniProtKB/TrEMBL;Acc:B9IDH2]
#INFO: QUERY: POPTRDRAFT_816422 POPTRDRAFT_816422 Predicted protein [Source:UniProtKB/TrEMBL;Acc:B9GN98]
#INFO: QUERY: POPTRDRAFT_209477 POPTRDRAFT_209477 Predicted protein [Source:UniProtKB/TrEMBL;Acc:B9H727]
#INFO: QUERY: HMGB906 HMGB906 High mobility group family [source:UniProtKB/TrEMBL;Acc:B9IJT6_POPTR]
#INFO: QUERY: POPTRDRAFT_744962 POPTRDRAFT_744962 Predicted protein [Source:UniProtKB/TrEMBL;Acc:B9N5V0]
#INFO: QUERY: POPTRDRAFT_826609 POPTRDRAFT_826609 Predicted protein [Source:UniProtKB/TrEMBL;Acc:B9MU31]
#INFO: QUERY: POPTRDRAFT_572859 POPTRDRAFT_572859 Predicted protein [Source:UniProtKB/TrEMBL;Acc:B9IA60]
#INFO: QUERY: MYB126 MYB126 Predicted protein [source:UniProtKB/TrEMBL;Acc:B9GY74_POPTR]
#INFO: QUERY: POPTRDRAFT_718172 POPTRDRAFT_718172 Predicted protein [Source:UniProtKB/TrEMBL;Acc:B9HGJ3]
#INFO: QUERY: POPTRDRAFT_1070019 POPTRDRAFT_1070019 Predicted protein [Source:UniProtKB/TrEMBL;Acc:B9GFK5]
#INFO: QUERY: POPTRDRAFT_764421 POPTRDRAFT_764421 Predicted protein [Source:UniProtKB/TrEMBL;Acc:B9HGV4]
#INFO: QUERY: POPTRDRAFT_826446 POPTRDRAFT_826446 Predicted protein [Source:UniProtKB/TrEMBL;Acc:B9MTG4]
#INFO: QUERY: POPTRDRAFT_739948 POPTRDRAFT_739948 Predicted protein [Source:UniProtKB/TrEMBL;Acc:B9MU73]
#INFO: QUERY: CYP714A3 CYP714A3 Cytochrome P450 [source:UniProtKB/TrEMBL;Acc:B9N1R4_POPTR]
#INFO: QUERY: POPTRDRAFT_256625 POPTRDRAFT_256625 Predicted protein [Source:UniProtKB/TrEMBL;Acc:B9IIW0]
#INFO: QUERY: POPTRDRAFT_1081797 POPTRDRAFT_1081797 Predicted protein [Source:UniProtKB/TrEMBL;Acc:B9HGI0]
#INFO: QUERY: POPTRDRAFT_755072 N/A N/A
#INFO: QUERY: POPTRDRAFT_806094 POPTRDRAFT_806094 Predicted protein [Source:UniProtKB/TrEMBL;Acc:B9I0D9]
#INFO: QUERY: POPTRDRAFT_784079 POPTRDRAFT_784079 Predicted protein [Source:UniProtKB/TrEMBL;Acc:B9N379]
#INFO: QUERY: POPTRDRAFT_712950 POPTRDRAFT_712950 Predicted protein [Source:UniProtKB/TrEMBL;Acc:B9H0Q0]
#INFO: QUERY: POPTRDRAFT_890616 POPTRDRAFT_890616 Predicted protein [Source:UniProtKB/TrEMBL;Acc:B9HZT0]
#INFO: QUERY: POPTRDRAFT_581805 POPTRDRAFT_581805 Predicted protein [Source:UniProtKB/TrEMBL;Acc:B9N529]
#INFO: QUERY: POPTRDRAFT_171415 POPTRDRAFT_171415 Predicted protein [Source:UniProtKB/TrEMBL;Acc:B9GF85]
#INFO: QUERY: CYP71AP4 CYP71AP4 Cytochrome P450 [source:UniProtKB/TrEMBL;Acc:B9IF09_POPTR]
#INFO: QUERY: POPTRDRAFT_827503 POPTRDRAFT_827503 Predicted protein [Source:UniProtKB/TrEMBL;Acc:B9N0Q9]
#INFO: QUERY: POPTRDRAFT_1065718 POPTRDRAFT_1065718 Predicted protein [Source:UniProtKB/TrEMBL;Acc:B9GLX5]
#INFO: QUERY: POPTRDRAFT_828059 POPTRDRAFT_828059 Vacuolar H+-translocating inorganic pyrophosphatase [Source:UniProtKB/TrEMBL;Acc:B9N4Q5]
#INFO: QUERY: 2OGox4 2OGOX4 2-oxoglutarate-dependent dioxygenase [source:UniProtKB/TrEMBL;Acc:B9GEI1_POPTR]

## Sheet: Table S9
			Class I						Class II							Desc	Type	At	Vv	Cs	Os	Pt		Vv	Cs	Pp	F			GO:0005737	2.80967	1.45842	#N/A	5.44491	7.90309	#N/A	#N/A	#N/A	4
GO	Desc	Type	Ath	Vvi	Ptr	Csi	Osa	.	Vvi	Csi	Ptr	F			GO:0050896	response to stimulus	BP	4.2	1.3	0	2.4	1.4		1.8	0	0	5			GO:0009628	2.73518	3.90658	#N/A	1.61261	2.451	#N/A	#N/A	#N/A	4
GO:0009628	response to abiotic stimulus	BP	2.7	3.9	0	0	1.6		2.5	0	0	4			GO:0042221	response to chemical stimulus	BP	2.9	2.5	0	0	1.9		0	0	1.9	4			GO:0050896	4.20135	1.32606	#N/A	2.42366	1.767	#N/A	1.42251	#N/A	5
GO:0046685	response to arsenic-containing substance	BP	1.5	0	1.7	0	0		0	0	1.7	3			GO:0009628	response to abiotic stimulus	BP	2.7	3.9	0	1.6	0		2.5	0	0	4			GO:0005622	#N/A	1.70774	#N/A	2.59346	3.93181	#N/A	#N/A	#N/A	3
GO:0042221	response to chemical stimulus	BP	2.9	2.5	1.9	0	0		0	0	1.9	4			GO:0006732	coenzyme metabolic process	BP	0	0	0	1.6	1.3		0	1.3	1.6	4			GO:0005623	#N/A	2.27409	#N/A	2.81531	3.86646	#N/A	#N/A	#N/A	3
GO:0010035	response to inorganic substance	BP	2	1.7	0	0	1.7		0	0	0	3			GO:0009081	branched-chain amino acid metabolic process	BP	5.6	0	4.4	0	0		0	0	2.5	3			GO:0005777	4.18709	#N/A	#N/A	2.42713	1.35458	#N/A	#N/A	#N/A	3
GO:0010033	response to organic substance	BP	1.9	1.6	2.5	0	0		0	0	0	3			GO:0016054	organic acid catabolic process	BP	5.5	3.1	4	0	0		0	0	0	3			GO:0006082	3.23657	2.04335	#N/A	2.60555	#N/A	#N/A	#N/A	#N/A	3
GO:0050896	response to stimulus	BP	4.2	1.3	1.4	0	2.4		1.8	0	0	5			GO:0046395	carboxylic acid catabolic process	BP	5.5	3.1	4	0	0		0	0	0	3			GO:0009266	#N/A	1.58004	#N/A	1.39041	1.33348	#N/A	#N/A	#N/A	3
GO:0009266	response to temperature stimulus	BP	0	1.6	0	0	1.4		1.3	0	0	3			GO:0044282	small molecule catabolic process	BP	5.2	2.9	2.5	0	0		0	0	0	3			GO:0010035	1.97062	1.72354	#N/A	1.70334	#N/A	#N/A	#N/A	#N/A	3
GO:0016054	organic acid catabolic process	BP	5.5	3.1	0	4	0		0	0	0	3			GO:0043436	oxoacid metabolic process	BP	3.2	2	0	2.6	0		0	0	0	3			GO:0016054	5.53611	3.12033	3.98	#N/A	#N/A	#N/A	#N/A	#N/A	3
GO:0006082	organic acid metabolic process	BP	3.2	2	0	0	2.6		0	0	0	3			GO:0006082	organic acid metabolic process	BP	3.2	2	0	2.6	0		0	0	0	3			GO:0019752	2.8729	2.06198	#N/A	2.63639	#N/A	#N/A	#N/A	#N/A	3
GO:0043436	oxoacid metabolic process	BP	3.2	2	0	0	2.6		0	0	0	3			GO:0019752	carboxylic acid metabolic process	BP	2.9	2.1	0	2.6	0		0	0	0	3			GO:0042579	4.18709	#N/A	#N/A	2.42713	1.35458	#N/A	#N/A	#N/A	3
GO:0046395	carboxylic acid catabolic process	BP	5.5	3.1	0	4	0		0	0	0	3			GO:0010035	response to inorganic substance	BP	2	1.7	0	1.7	0		0	0	0	3			GO:0043436	3.24033	2.04818	#N/A	2.60907	#N/A	#N/A	#N/A	#N/A	3
GO:0019752	carboxylic acid metabolic process	BP	2.9	2.1	0	0	2.6		0	0	0	3			GO:0035384	thioester biosynthetic process	BP	2	0	0	0	3.4		0	0	1.7	3			GO:0044281	1.9393	2.5544	#N/A	3.38616	#N/A	#N/A	#N/A	#N/A	3
GO:0044281	small molecule metabolic process	BP	1.9	2.6	0	0	3.4		0	0	0	3			GO:0071616	acyl-CoA biosynthetic process	BP	2	0	0	0	3.4		0	0	1.7	3			GO:0044282	5.19928	2.92082	2.46	#N/A	#N/A	#N/A	#N/A	#N/A	3
GO:0044282	small molecule catabolic process	BP	5.2	2.9	0	2.5	0		0	0	0	3			GO:0044281	small molecule metabolic process	BP	1.9	2.6	0	3.4	0		0	0	0	3			GO:0044424	#N/A	1.89279	#N/A	2.78516	4.75696	#N/A	#N/A	#N/A	3
GO:0006573	valine metabolic process	BP	0	0	3.2	4.4	0		0	0	0	3			GO:0010033	response to organic substance	BP	1.9	1.6	0	0	0		0	0	2.5	3			GO:0044444	2.20273	#N/A	#N/A	5.14874	4.56067	#N/A	#N/A	#N/A	3
GO:0009081	branched-chain amino acid metabolism	BP	5.6	0	2.5	4.4	0		0	0	0	3			GO:0046685	response to arsenic-containing substance	BP	1.5	0	0	0	1.7		0	0	1.7	3			GO:0044464	#N/A	2.27409	#N/A	2.81531	3.86646	#N/A	#N/A	#N/A	3
GO:0006814	sodium ion transport	BP	0	0	0	0	0		1.8	4.1	0	2			GO:0051179	localization	BP	1.4	0	0	1.4	0		0	2.6	0	3			GO:0046395	5.53611	3.12033	3.98	#N/A	#N/A	#N/A	#N/A	#N/A	3
GO:0015672	monovalent inorganic cation transport	BP	0	0	0	0	0		0	7.2	1.7	2			GO:0051234	establishment of localization	BP	1.3	0	0	1.3	0		0	2.7	0	3			GO:0051179	1.41341	#N/A	#N/A	1.44491	#N/A	localization	#N/A	#N/A	3
															GO:0009266	response to temperature stimulus	BP	0	1.6	0	1.4	0		1.3	0	0	3			GO:0051234	1.32057	#N/A	#N/A	1.30892	#N/A	establishment of localization	#N/A	#N/A	3
															GO:0006573	valine metabolic process	BP	0	0	4.4	0	2.3		0	0	3.2	3			GO:0000096	3.767	1.53313	#N/A	#N/A	#N/A	#N/A	#N/A	#N/A	2
															GO:0008150	biological_process	BP	0	0	0	0	2.3		0	1.7	1.8	3			GO:0000097	3.49349	1.77989	#N/A	#N/A	#N/A	#N/A	#N/A	#N/A	2
																														GO:0004557	1.50446	1.61979	#N/A	#N/A	#N/A	#N/A	#N/A	#N/A	2
															GO:0006552	leucine catabolic process	BP	9.5	0	5.1	0	0		0	0	0	2			GO:0005575	#N/A	#N/A	#N/A	4.57512	3.17457	#N/A	#N/A	#N/A	2
															GO:0009083	branched-chain amino acid catabolic process	BP	9	0	5.1	0	0		0	0	0	2			GO:0005773	3.6968	#N/A	#N/A	#N/A	2.79048	#N/A	#N/A	#N/A	2
															GO:1901605	alpha-amino acid metabolic process	BP	6.9	0	0	1.7	0		0	0	0	2			GO:0005783	#N/A	#N/A	#N/A	2.36251	1.79588	#N/A	#N/A	#N/A	2
															GO:0006551	leucine metabolic process	BP	6.8	0	4.6	0	0		0	0	0	2			GO:0006081	1.6073	#N/A	#N/A	2.24489	#N/A	#N/A	#N/A	#N/A	2
															GO:1901565	organonitrogen compound catabolic process	BP	6.4	0	0	0	1.8		0	0	0	2			GO:0006520	5.6038	#N/A	#N/A	1.75449	#N/A	#N/A	#N/A	#N/A	2
															GO:0009056	catabolic process	BP	5.8	1.7	0	0	0		0	0	0	2			GO:0006551	6.80687	#N/A	4.55	#N/A	#N/A	#N/A	#N/A	#N/A	2
															GO:0006520	cellular amino acid metabolic process	BP	5.6	0	0	1.8	0		0	0	0	2			GO:0006552	9.47756	#N/A	5.06	#N/A	#N/A	#N/A	#N/A	#N/A	2
															GO:0044248	cellular catabolic process	BP	5.4	2.7	0	0	0		0	0	0	2			GO:0006563	4.30103	#N/A	1.84	#N/A	#N/A	#N/A	#N/A	#N/A	2
															GO:1901575	organic substance catabolic process	BP	5.3	1.9	0	0	0		0	0	0	2			GO:0006575	#N/A	3.86646	#N/A	2.34008	#N/A	#N/A	#N/A	#N/A	2
															GO:0009063	cellular amino acid catabolic process	BP	5.2	0	4.4	0	0		0	0	0	2			GO:0006629	2.83863	#N/A	1.37	#N/A	#N/A	#N/A	#N/A	#N/A	2
															GO:0044712	single-organism catabolic process	BP	5.2	2.9	0	0	0		0	0	0	2			GO:0006644	4.18177	#N/A	#N/A	#N/A	1.61439	#N/A	#N/A	#N/A	2
															GO:0006563	L-serine metabolic process	BP	4.3	0	1.8	0	0		0	0	0	2			GO:0006732	#N/A	#N/A	#N/A	1.61439	#N/A	coenzyme metabolic process	1.30277	1.64397	4
															GO:0009069	serine family amino acid metabolic process	BP	4.2	0	0	0	1.5		0	0	0	2			GO:0006790	3.01502	3.76195	#N/A	#N/A	#N/A	#N/A	#N/A	#N/A	2
															GO:0006644	phospholipid metabolic process	BP	4.2	0	0	0	0		1.6	0	0	2			GO:0006810	#N/A	#N/A	#N/A	1.31785	#N/A	transport	#N/A	#N/A	2
															GO:1901564	organonitrogen compound metabolic process	BP	4	0	0	2.4	0		0	0	0	2			GO:0006814	#N/A	#N/A	#N/A	#N/A	1.83565	sodium ion transport	#N/A	#N/A	2
															GO:0000096	sulfur amino acid metabolic process	BP	3.8	1.5	0	0	0		0	0	0	2			GO:0006970	2.5376	2.26122	#N/A	#N/A	#N/A	#N/A	#N/A	#N/A	2
															GO:0000097	sulfur amino acid biosynthetic process	BP	3.5	1.8	0	0	0		0	0	0	2			GO:0008152	1.52143	#N/A	#N/A	#N/A	#N/A	metabolic process	#N/A	#N/A	2
															GO:0008654	phospholipid biosynthetic process	BP	3.3	0	0	0	0		2.1	0	0	2			GO:0008652	2.30627	#N/A	#N/A	2.3947	#N/A	#N/A	#N/A	#N/A	2
															GO:0071941	nitrogen cycle metabolic process	BP	3.2	0	0	1.3	0		0	0	0	2			GO:0008654	3.28735	#N/A	#N/A	#N/A	2.08672	#N/A	#N/A	#N/A	2
															GO:0006790	sulfur compound metabolic process	BP	3	3.8	0	0	0		0	0	0	2			GO:0009056	5.80687	1.69897	#N/A	#N/A	#N/A	#N/A	#N/A	#N/A	2
															GO:1901607	alpha-amino acid biosynthetic process	BP	2.9	0	0	1.9	0		0	0	0	2			GO:0009063	5.24184	#N/A	4.39	#N/A	#N/A	#N/A	#N/A	#N/A	2
															GO:0006629	lipid metabolic process	BP	2.8	0	1.4	0	0		0	0	0	2			GO:0009081	5.63639	#N/A	4.36	#N/A	#N/A	#N/A	#N/A	2.49485	3
															GO:0009651	response to salt stress	BP	2.8	1.8	0	0	0		0	0	0	2			GO:0009083	9.00087	#N/A	5.06	#N/A	#N/A	#N/A	#N/A	#N/A	2
															GO:0044242	cellular lipid catabolic process	BP	2.8	1.7	0	0	0		0	0	0	2			GO:0009108	#N/A	#N/A	#N/A	1.68194	#N/A	coenzyme biosynthetic process	#N/A	#N/A	2
															GO:0016042	lipid catabolic process	BP	2.6	1.5	0	0	0		0	0	0	2			GO:0009310	1.42481	#N/A	4.38	#N/A	#N/A	#N/A	#N/A	#N/A	2
															GO:0006970	response to osmotic stress	BP	2.5	2.3	0	0	0		0	0	0	2			GO:0009416	1.46344	#N/A	#N/A	1.42022	#N/A	#N/A	#N/A	#N/A	2
															GO:0044272	sulfur compound biosynthetic process	BP	2.5	0	0	1.4	0		0	0	0	2			GO:0009532	1.45593	#N/A	#N/A	1.62525	#N/A	#N/A	#N/A	#N/A	2
															GO:0008652	cellular amino acid biosynthetic process	BP	2.3	0	0	2.4	0		0	0	0	2			GO:0009570	1.60033	#N/A	#N/A	1.69897	#N/A	#N/A	#N/A	#N/A	2
															GO:1901566	organonitrogen compound biosynthetic process	BP	2.2	0	0	3	0		0	0	0	2			GO:0009651	2.81248	1.84771	#N/A	#N/A	#N/A	#N/A	#N/A	#N/A	2
															GO:0046292	formaldehyde metabolic process	BP	1.9	0	0	0	0		1.9	0	0	2			GO:0010033	1.86967	1.61439	#N/A	#N/A	#N/A	#N/A	#N/A	2.46725	3
															GO:0006081	cellular aldehyde metabolic process	BP	1.6	0	0	2.2	0		0	0	0	2			GO:0010181	4.17263	#N/A	#N/A	1.70553	#N/A	#N/A	#N/A	#N/A	2
															GO:0008152	metabolic process	BP	1.5	0	0	0	0		0	1.8	0	2			GO:0015791	1.451	#N/A	2.13	#N/A	#N/A	#N/A	#N/A	#N/A	2
															GO:0048511	rhythmic process	BP	1.5	0	0	2.5	0		0	0	0	2			GO:0015798	1.451	#N/A	2.31	#N/A	#N/A	#N/A	#N/A	#N/A	2
															GO:0009416	response to light stimulus	BP	1.5	0	0	1.4	0		0	0	0	2			GO:0016020	#N/A	#N/A	#N/A	4.10347	2.47886	#N/A	#N/A	#N/A	2
															GO:0015791	polyol transport	BP	1.5	0	2.1	0	0		0	0	0	2			GO:0016042	2.63827	1.45593	#N/A	#N/A	#N/A	#N/A	#N/A	#N/A	2
															GO:0015798	myo-inositol transport	BP	1.5	0	2.3	0	0		0	0	0	2			GO:0016657	1.6038	#N/A	#N/A	#N/A	1.86328	#N/A	#N/A	#N/A	2
															GO:0009310	amine catabolic process	BP	1.4	0	4.4	0	0		0	0	0	2			GO:0016835	3.85078	1.49485	#N/A	#N/A	#N/A	#N/A	#N/A	#N/A	2
															GO:0006575	cellular modified amino acid metabolic process	BP	0	3.9	0	2.3	0		0	0	0	2			GO:0016860	1.6073	#N/A	#N/A	3.13312	#N/A	#N/A	#N/A	#N/A	2
															GO:0006810	transport	BP	0	0	0	1.3	0		0	2.7	0	2			GO:0042221	2.92082	2.45717	#N/A	#N/A	#N/A	#N/A	1.90658	1.89279	4
															GO:0006814	sodium ion transport	BP	0	0	0	0	0		1.8	4.1	0	2			GO:0043226	#N/A	#N/A	#N/A	3.04769	3.91364	#N/A	#N/A	#N/A	2
															GO:0009108	coenzyme biosynthetic process	BP	0	0	0	1.7	0		0	2.7	0	2			GO:0043227	#N/A	#N/A	#N/A	4.23062	4.88273	#N/A	#N/A	#N/A	2
															GO:0000272	polysaccharide catabolic process	BP	0	0	0	1.5	0		0	0	3.6	2			GO:0043229	#N/A	#N/A	#N/A	3.04769	3.91722	#N/A	#N/A	#N/A	2
															GO:0006574	valine catabolic process	BP	0	0	5.1	0	1.5		0	0	0	2			GO:0043231	#N/A	#N/A	#N/A	4.23062	4.88941	#N/A	#N/A	#N/A	2
															GO:0015672	monovalent inorganic cation transport	BP	0	0	0	0	0		0	7.2	1.7	2			GO:0044242	2.75945	1.7122	#N/A	#N/A	#N/A	#N/A	#N/A	#N/A	2
															GO:0009627	systemic acquired resistance	BP	0	0	0	0	1.5		0	0	1.3	2			GO:0044248	5.37779	2.65758	#N/A	#N/A	#N/A	#N/A	#N/A	#N/A	2
															GO:0019566	arabinose metabolic process	BP	0	0	0	0	1.4		0	0	2.4	2			GO:0044272	2.47496	#N/A	#N/A	1.43415	#N/A	#N/A	#N/A	#N/A	2
															GO:0046373	L-arabinose metabolic process	BP	0	0	0	0	1.7		0	0	2.8	2			GO:0044712	5.19928	2.92082	#N/A	#N/A	#N/A	#N/A	#N/A	#N/A	2
															GO:0009939	positive regulation of gibberellic acid mediated signaling pathway	BP	0	0	0	0	2.6		0	0	1.7	2			GO:0046292	1.90309	#N/A	#N/A	#N/A	1.86328	#N/A	#N/A	#N/A	2
															GO:0006813	potassium ion transport	BP	0	0	0	0	1.3		0	0	2.7	2			GO:0048037	7.99568	#N/A	#N/A	1.5376	#N/A	#N/A	#N/A	#N/A	2
															GO:0071804	cellular potassium ion transport	BP	0	0	0	0	1.7		0	0	3.5	2			GO:0048511	1.47108	#N/A	#N/A	2.47625	#N/A	#N/A	#N/A	#N/A	2
															GO:0071805	potassium ion transmembrane transport	BP	0	0	0	0	1.7		0	0	3.5	2			GO:0050017	1.59346	1.90658	#N/A	#N/A	#N/A	#N/A	#N/A	#N/A	2
															GO:0009311	oligosaccharide metabolic process	BP	0	0	0	0	2.1		0	0	2.2	2			GO:0050662	4.79588	#N/A	#N/A	1.51428	#N/A	#N/A	#N/A	#N/A	2
															GO:2000889	cellodextrin metabolic process	BP	0	0	0	0	1.6		0	0	2.6	2			GO:0051903	1.90309	#N/A	#N/A	#N/A	1.86328	#N/A	#N/A	#N/A	2
															GO:0045493	xylan catabolic process	BP	0	0	0	0	1.6		0	0	2.6	2			GO:0071941	3.23136	#N/A	#N/A	1.30364	#N/A	#N/A	#N/A	#N/A	2
															GO:0035337	fatty-acyl-CoA metabolic process	BP	0	0	0	0	3.4		0	0	1.7	2			GO:0080007	1.90309	#N/A	#N/A	#N/A	1.86328	#N/A	#N/A	#N/A	2
															GO:0046949	fatty-acyl-CoA biosynthetic process	BP	0	0	0	0	3.4		0	0	1.7	2			GO:1901564	4.02273	#N/A	#N/A	2.37986	#N/A	#N/A	#N/A	#N/A	2
															GO:0009401	phosphoenolpyruvate-dependent sugar phosphotransferase system	BP	0	0	0	0	1.6		0	0	1.6	2			GO:1901566	2.1549	#N/A	#N/A	3	#N/A	#N/A	#N/A	#N/A	2
															GO:0005737	cytoplasm	CC	2.8	1.5	0	5.4	0		7.9	0	0	4			GO:1901575	5.31515	1.88941	#N/A	#N/A	#N/A	#N/A	#N/A	#N/A	2
															GO:0005777	peroxisome	CC	4.2	0	0	2.4	0		1.4	0	0	3			GO:1901605	6.85698	#N/A	#N/A	1.68194	#N/A	#N/A	#N/A	#N/A	2
															GO:0042579	microbody	CC	4.2	0	0	2.4	0		1.4	0	0	3			GO:1901607	2.88606	#N/A	#N/A	1.86328	#N/A	#N/A	#N/A	#N/A	2
															GO:0044444	cytoplasmic part	CC	2.2	0	0	5.1	0		4.6	0	0	3			GO:0000045	1.78781	#N/A	#N/A	#N/A	#N/A	#N/A	#N/A	#N/A	1
															GO:0005622	intracellular	CC	0	1.7	0	2.6	0		3.9	0	0	3			GO:0000151	#N/A	2.02228	#N/A	#N/A	#N/A	#N/A	#N/A	#N/A	1
															GO:0005623	cell	CC	0	2.3	0	2.8	0		3.9	0	0	3			GO:0000272	#N/A	#N/A	#N/A	1.48812	#N/A	#N/A	#N/A	3.59346	2
															GO:0044424	intracellular part	CC	0	1.9	0	2.8	0		4.8	0	0	3			GO:0000302	1.32606	#N/A	#N/A	#N/A	#N/A	#N/A	#N/A	#N/A	1
															GO:0044464	cell part	CC	0	2.3	0	2.8	0		3.9	0	0	3			GO:0000323	#N/A	1.66154	#N/A	#N/A	#N/A	#N/A	#N/A	#N/A	1
															GO:0005773	vacuole	CC	3.7	0	0	0	0		2.8	0	0	2			GO:0000407	2.08778	#N/A	#N/A	#N/A	#N/A	#N/A	#N/A	#N/A	1
															GO:0009570	chloroplast stroma	CC	1.6	0	0	1.7	0		0	0	0	2			GO:0000719	#N/A	#N/A	#N/A	1.3851	#N/A	#N/A	#N/A	#N/A	1
															GO:0009532	plastid stroma	CC	1.5	0	0	1.6	0		0	0	0	2			GO:0001727	#N/A	#N/A	#N/A	1.59688	#N/A	#N/A	#N/A	#N/A	1
															GO:0009505	plant-type cell wall	CC	1.3	0	0	0	1.6		0	0	0	2			GO:0003756	#N/A	#N/A	#N/A	2.16941	#N/A	#N/A	#N/A	#N/A	1
															GO:0005575	cellular_component	CC	0	0	0	4.6	0		3.2	0	0	2			GO:0003824	3.08197	#N/A	#N/A	#N/A	#N/A	#N/A	1.78516	#N/A	2
															GO:0005783	endoplasmic reticulum	CC	0	0	0	2.4	0		1.8	0	0	2			GO:0003826	1.55909	#N/A	#N/A	#N/A	#N/A	#N/A	#N/A	#N/A	1
															GO:0016020	membrane	CC	0	0	0	4.1	0		2.5	0	0	2			GO:0003857	#N/A	3.13847	#N/A	#N/A	#N/A	#N/A	#N/A	#N/A	1
															GO:0043226	organelle	CC	0	0	0	3	0		3.9	0	0	2			GO:0003878	#N/A	#N/A	#N/A	#N/A	1.6968	#N/A	#N/A	#N/A	1
															GO:0043227	membrane-bounded organelle	CC	0	0	0	4.2	0		4.9	0	0	2			GO:0003887	#N/A	#N/A	#N/A	1.47625	#N/A	#N/A	#N/A	#N/A	1
															GO:0043229	intracellular organelle	CC	0	0	0	3	0		3.9	0	0	2			GO:0003924	#N/A	#N/A	#N/A	#N/A	1.76955	#N/A	#N/A	#N/A	1
															GO:0043231	intracellular membrane-bounded organelle	CC	0	0	0	4.2	0		4.9	0	0	2			GO:0003988	#N/A	#N/A	#N/A	1.9393	#N/A	#N/A	#N/A	#N/A	1
															GO:0005739	mitochondrion	CC	0	0	0	2.3	0		0	0	1.7	2			GO:0003995	3.2636	#N/A	#N/A	#N/A	#N/A	#N/A	#N/A	#N/A	1
															GO:0019005	SCF ubiquitin ligase complex	CC	0	2.3	0	0	1.4		0	0	0	2			GO:0003997	1.54516	#N/A	#N/A	#N/A	#N/A	#N/A	#N/A	#N/A	1
															GO:0004607	phosphatidylcholine-sterol O-acyltransferase activity	MF	2.3	0	0	0	4.2		0	0	3.8	3			GO:0004075	4.15243	#N/A	#N/A	#N/A	#N/A	#N/A	#N/A	#N/A	1
															GO:0043754	dihydrolipoyllysine-residue (2-methylpropanoyl)transferase activity	MF	1.6	0	0	0	4.1		0	0	2	3			GO:0004089	1.43415	#N/A	#N/A	#N/A	#N/A	#N/A	#N/A	#N/A	1
															GO:0008374	O-acyltransferase activity	MF	1.5	0	0	0	2.7		0	0	1.9	3			GO:0004124	6.48149	#N/A	#N/A	#N/A	#N/A	#N/A	#N/A	1.32148	2
															GO:0048037	cofactor binding	MF	8	0	0	1.5	0		0	0	0	2			GO:0004133	#N/A	#N/A	#N/A	#N/A	1.73518	#N/A	#N/A	#N/A	1
															GO:0004124	cysteine synthase activity	MF	6.5	0	0	0	0		0	0	1.3	2			GO:0004147	1.55909	#N/A	#N/A	#N/A	#N/A	#N/A	#N/A	#N/A	1
															GO:0050662	coenzyme binding	MF	4.8	0	0	1.5	0		0	0	0	2			GO:0004157	1.58336	#N/A	#N/A	#N/A	#N/A	#N/A	#N/A	#N/A	1
															GO:0010181	FMN binding	MF	4.2	0	0	1.7	0		0	0	0	2			GO:0004174	2.23359	#N/A	#N/A	#N/A	#N/A	#N/A	#N/A	#N/A	1
															GO:0016835	carbon-oxygen lyase activity	MF	3.9	1.5	0	0	0		0	0	0	2			GO:0004329	#N/A	#N/A	#N/A	1.90658	#N/A	#N/A	#N/A	#N/A	1
															GO:0050897	cobalt ion binding	MF	3.7	0	0	0	1.7		0	0	0	2			GO:0004335	#N/A	#N/A	#N/A	#N/A	1.81248	#N/A	#N/A	#N/A	1
															GO:0016746	transferase activity, transferring acyl groups	MF	3.3	0	0	0	1.3		0	0	0	2			GO:0004353	1.82974	#N/A	#N/A	#N/A	#N/A	#N/A	1.42829	#N/A	2
															GO:0003824	catalytic activity	MF	3.1	0	0	0	1.8		0	0	0	2			GO:0004367	1.64397	#N/A	#N/A	#N/A	#N/A	#N/A	#N/A	#N/A	1
															GO:0051903	S-(hydroxymethyl)glutathione dehydrogenase activity	MF	1.9	0	0	0	0		1.9	0	0	2			GO:0004371	2.36856	#N/A	#N/A	#N/A	#N/A	#N/A	#N/A	#N/A	1
															GO:0080007	S-nitrosoglutathione reductase activity	MF	1.9	0	0	0	0		1.9	0	0	2			GO:0004407	2.23359	#N/A	#N/A	#N/A	#N/A	#N/A	#N/A	#N/A	1
															GO:0004353	glutamate dehydrogenase [NAD(P)+] activity	MF	1.8	0	0	0	1.4		0	0	0	2			GO:0004427	#N/A	1.66756	#N/A	#N/A	#N/A	#N/A	#N/A	#N/A	1
															GO:0016747	transferase activity, transferring acyl groups other than amino-acyl groups	MF	1.8	0	0	0	1.5		0	0	0	2			GO:0004448	1.31785	#N/A	#N/A	#N/A	#N/A	#N/A	#N/A	#N/A	1
															GO:0016860	intramolecular oxidoreductase activity	MF	1.6	0	0	3.1	0		0	0	0	2			GO:0004450	1.74232	#N/A	#N/A	#N/A	#N/A	#N/A	#N/A	#N/A	1
															GO:0016657	oxidoreductase activity, acting on NADH or NADPH, nitrogenous group as acceptor	MF	1.6	0	0	0	0		1.9	0	0	2			GO:0004473	#N/A	#N/A	#N/A	#N/A	1.63078	#N/A	#N/A	#N/A	1
															GO:0050017	L-3-cyanoalanine synthase activity	MF	1.6	1.9	0	0	0		0	0	0	2			GO:0004485	2.33068	#N/A	#N/A	#N/A	#N/A	#N/A	#N/A	#N/A	1
															GO:0004557	alpha-galactosidase activity	MF	1.5	1.6	0	0	0		0	0	0	2			GO:0004594	#N/A	#N/A	#N/A	1.33724	#N/A	#N/A	#N/A	#N/A	1
															GO:0005215	transporter activity	MF	0	0	0	1.8	1.9		0	0	0	2			GO:0004607	2.33068	#N/A	#N/A	#N/A	#N/A	#N/A	4.24718	3.80134	3
															GO:0005402	cation:sugar symporter activity	MF	0	0	0	0	1.4		0	0	1.4	2			GO:0004609	#N/A	#N/A	#N/A	#N/A	2.17393	#N/A	#N/A	#N/A	1
															GO:0005351	sugar:hydrogen symporter activity	MF	0	0	0	0	1.4		0	0	1.4	2			GO:0004615	#N/A	#N/A	#N/A	#N/A	1.767	#N/A	#N/A	#N/A	1
															GO:0050126	N-carbamoylputrescine amidase activity	MF	0	0	0	0	1.5		0	0	1.8	2			GO:0004620	1.39362	#N/A	#N/A	#N/A	#N/A	#N/A	#N/A	#N/A	1
															GO:0019154	glycolate dehydrogenase activity	MF	0	0	0	0	2.2		0	0	2.3	2			GO:0004664	#N/A	#N/A	#N/A	2.53462	#N/A	#N/A	#N/A	#N/A	1
															GO:0004416	hydroxyacylglutathione hydrolase activity	MF	0	0	0	0	2.8		0	0	2.4	2			GO:0004679	1.86646	#N/A	#N/A	#N/A	#N/A	#N/A	#N/A	#N/A	1
															GO:0016898	oxidoreductase activity, acting on the CH-OH group of donors, cytochrome as acceptor	MF	0	0	0	0	2.2		0	0	2.3	2			GO:0004709	#N/A	1.58838	#N/A	#N/A	#N/A	#N/A	#N/A	#N/A	1
															GO:0004457	lactate dehydrogenase activity	MF	0	0	0	0	1.4		0	0	1.5	2			GO:0004721	#N/A	#N/A	#N/A	1.64782	#N/A	#N/A	#N/A	#N/A	1
															GO:0004458	D-lactate dehydrogenase (cytochrome) activity	MF	0	0	0	0	2.2		0	0	2.3	2			GO:0004733	#N/A	#N/A	#N/A	2.266	#N/A	#N/A	#N/A	#N/A	1
															GO:0046873	metal ion transmembrane transporter activity	MF	0	0	0	0	1.6		0	0	2.1	2			GO:0004774	#N/A	#N/A	#N/A	#N/A	1.82102	#N/A	#N/A	#N/A	1
															GO:0015079	potassium ion transmembrane transporter activity	MF	0	0	0	0	1.4		0	0	2.9	2			GO:0004775	#N/A	#N/A	#N/A	#N/A	1.82102	#N/A	#N/A	#N/A	1
															GO:0046556	alpha-N-arabinofuranosidase activity	MF	0	0	0	0	1.4		0	0	2.5	2			GO:0004805	2.12263	#N/A	#N/A	#N/A	#N/A	#N/A	#N/A	#N/A	1
															GO:0008442	3-hydroxyisobutyrate dehydrogenase activity	MF	0	0	0	0	2.4		0	0	1.5	2			GO:0004819	#N/A	#N/A	#N/A	1.98297	#N/A	#N/A	#N/A	#N/A	1
															GO:0009044	xylan 1,4-beta-xylosidase activity	MF	0	0	0	0	1.6		0	0	2.6	2			GO:0004869	#N/A	1.40894	#N/A	#N/A	#N/A	#N/A	#N/A	#N/A	1
															GO:0003674	molecular_function	MF	0	0	0	0	4.8		0	0	1.9	2			GO:0004888	#N/A	#N/A	#N/A	1.75203	#N/A	#N/A	#N/A	#N/A	1
															GO:0003973	(S)-2-hydroxy-acid oxidase activity	MF	0	0	0	0	2.2		0	0	2.3	2			GO:0005215	#N/A	#N/A	#N/A	1.7986	#N/A	#N/A	1.88273	#N/A	2
															GO:0008891	glycolate oxidase activity	MF	0	0	0	0	2.2		0	0	2.3	2			GO:0005216	#N/A	#N/A	#N/A	1.42022	#N/A	#N/A	#N/A	#N/A	1
																														GO:0005249	#N/A	1.57349	#N/A	#N/A	#N/A	#N/A	#N/A	#N/A	1
																														GO:0005310	#N/A	#N/A	#N/A	#N/A	2.85078	#N/A	#N/A	#N/A	1
																														GO:0005496	#N/A	#N/A	#N/A	1.34679	#N/A	#N/A	#N/A	#N/A	1
																														GO:0005618	#N/A	#N/A	#N/A	#N/A	1.43415	#N/A	#N/A	#N/A	1
																														GO:0005739	#N/A	#N/A	#N/A	2.25649	#N/A	#N/A	#N/A	1.68613	2
																														GO:0005759	1.44977	#N/A	#N/A	#N/A	#N/A	#N/A	#N/A	#N/A	1
																														GO:0005764	#N/A	2.50724	#N/A	#N/A	#N/A	#N/A	#N/A	#N/A	1
																														GO:0005789	#N/A	#N/A	#N/A	2.02965	#N/A	#N/A	#N/A	#N/A	1
																														GO:0005856	#N/A	#N/A	#N/A	#N/A	1.81531	#N/A	#N/A	#N/A	1
																														GO:0005874	#N/A	#N/A	#N/A	#N/A	1.8041	#N/A	#N/A	#N/A	1
																														GO:0005886	#N/A	#N/A	#N/A	#N/A	2.767	#N/A	#N/A	#N/A	1
																														GO:0005887	#N/A	1.62342	#N/A	#N/A	#N/A	#N/A	#N/A	#N/A	1
																														GO:0005975	#N/A	#N/A	#N/A	#N/A	1.82681	#N/A	#N/A	#N/A	1
																														GO:0005982	#N/A	#N/A	#N/A	2.67162	#N/A	#N/A	#N/A	#N/A	1
																														GO:0005983	#N/A	#N/A	#N/A	2.2668	#N/A	#N/A	#N/A	#N/A	1
																														GO:0005991	1.57675	#N/A	#N/A	#N/A	#N/A	#N/A	#N/A	#N/A	1
																														GO:0005992	1.63639	#N/A	#N/A	#N/A	#N/A	#N/A	#N/A	#N/A	1
																														GO:0006004	#N/A	#N/A	#N/A	#N/A	1.42597	#N/A	#N/A	#N/A	1
																														GO:0006005	#N/A	#N/A	#N/A	#N/A	1.72584	#N/A	#N/A	#N/A	1
																														GO:0006063	#N/A	#N/A	#N/A	#N/A	1.81248	#N/A	#N/A	#N/A	1
																														GO:0006067	1.90309	#N/A	#N/A	#N/A	#N/A	#N/A	#N/A	#N/A	1
																														GO:0006069	1.90309	#N/A	#N/A	#N/A	#N/A	#N/A	#N/A	#N/A	1
																														GO:0006071	1.55595	#N/A	#N/A	#N/A	#N/A	#N/A	#N/A	#N/A	1
																														GO:0006072	1.42136	#N/A	#N/A	#N/A	#N/A	#N/A	#N/A	#N/A	1
																														GO:0006091	#N/A	#N/A	#N/A	#N/A	#N/A	generation of precursor metabolites and energy	#N/A	#N/A	1
																														GO:0006096	2.44855	#N/A	#N/A	#N/A	#N/A	#N/A	#N/A	#N/A	1
																														GO:0006119	#N/A	#N/A	#N/A	#N/A	#N/A	oxidative phosphorylation	#N/A	#N/A	1
																														GO:0006120	#N/A	#N/A	#N/A	#N/A	#N/A	mitochondrial electron transport, NADH to ubiquinone	#N/A	#N/A	1
																														GO:0006184	#N/A	#N/A	#N/A	#N/A	1.4828	#N/A	#N/A	#N/A	1
																														GO:0006290	#N/A	#N/A	#N/A	1.3851	#N/A	#N/A	#N/A	#N/A	1
																														GO:0006301	1.95861	#N/A	#N/A	#N/A	#N/A	#N/A	#N/A	#N/A	1
																														GO:0006304	#N/A	#N/A	#N/A	#N/A	1.84771	#N/A	#N/A	#N/A	1
																														GO:0006305	#N/A	#N/A	#N/A	#N/A	1.84771	#N/A	#N/A	#N/A	1
																														GO:0006306	#N/A	#N/A	#N/A	#N/A	1.84771	#N/A	#N/A	#N/A	1
																														GO:0006412	#N/A	#N/A	#N/A	#N/A	#N/A	translation	#N/A	#N/A	1
																														GO:0006425	#N/A	#N/A	#N/A	1.98297	#N/A	#N/A	#N/A	#N/A	1
																														GO:0006457	#N/A	#N/A	#N/A	1.5376	#N/A	#N/A	#N/A	#N/A	1
																														GO:0006461	#N/A	#N/A	#N/A	#N/A	1.58503	#N/A	#N/A	#N/A	1
																														GO:0006467	1.66959	#N/A	#N/A	#N/A	#N/A	#N/A	#N/A	#N/A	1
																														GO:0006470	#N/A	#N/A	#N/A	2.16622	#N/A	#N/A	#N/A	#N/A	1
																														GO:0006476	2.2636	#N/A	#N/A	#N/A	#N/A	#N/A	#N/A	#N/A	1
																														GO:0006511	#N/A	1.91721	#N/A	#N/A	#N/A	#N/A	#N/A	#N/A	1
																														GO:0006518	#N/A	4.29757	#N/A	#N/A	#N/A	#N/A	#N/A	#N/A	1
																														GO:0006534	5.08672	#N/A	#N/A	#N/A	#N/A	#N/A	#N/A	#N/A	1
																														GO:0006535	5.58838	#N/A	#N/A	#N/A	#N/A	#N/A	#N/A	#N/A	1
																														GO:0006537	1.4023	#N/A	#N/A	#N/A	#N/A	#N/A	#N/A	#N/A	1
																														GO:0006544	#N/A	#N/A	1.96	#N/A	#N/A	#N/A	#N/A	#N/A	1
																														GO:0006549	#N/A	#N/A	4.55	#N/A	#N/A	#N/A	#N/A	#N/A	1
																														GO:0006550	#N/A	#N/A	5.06	#N/A	#N/A	#N/A	#N/A	#N/A	1
																														GO:0006558	#N/A	#N/A	#N/A	1.84466	#N/A	#N/A	#N/A	#N/A	1
																														GO:0006566	#N/A	#N/A	2.16	#N/A	#N/A	#N/A	#N/A	#N/A	1
																														GO:0006573	#N/A	#N/A	4.43	#N/A	#N/A	#N/A	2.30277	3.20481	3
																														GO:0006574	#N/A	#N/A	5.06	#N/A	#N/A	#N/A	1.52433	#N/A	2
																														GO:0006593	#N/A	1.46597	#N/A	#N/A	#N/A	#N/A	#N/A	#N/A	1
																														GO:0006623	2.16622	#N/A	#N/A	#N/A	#N/A	#N/A	#N/A	#N/A	1
																														GO:0006625	4.74958	#N/A	#N/A	#N/A	#N/A	#N/A	#N/A	#N/A	1
																														GO:0006631	#N/A	1.36151	#N/A	#N/A	#N/A	#N/A	#N/A	#N/A	1
																														GO:0006635	#N/A	2.82102	#N/A	#N/A	#N/A	#N/A	#N/A	#N/A	1
																														GO:0006650	2.35952	#N/A	#N/A	#N/A	#N/A	#N/A	#N/A	#N/A	1
																														GO:0006651	1.92445	#N/A	#N/A	#N/A	#N/A	#N/A	#N/A	#N/A	1
																														GO:0006661	2.02965	#N/A	#N/A	#N/A	#N/A	#N/A	#N/A	#N/A	1
																														GO:0006662	2.49621	#N/A	#N/A	#N/A	#N/A	#N/A	#N/A	#N/A	1
																														GO:0006665	#N/A	1.30364	#N/A	#N/A	#N/A	#N/A	#N/A	#N/A	1
																														GO:0006720	1.34486	#N/A	#N/A	#N/A	#N/A	#N/A	#N/A	#N/A	1
																														GO:0006733	#N/A	#N/A	#N/A	#N/A	#N/A	oxidoreduction coenzyme metabolic process	#N/A	#N/A	1
																														GO:0006743	#N/A	#N/A	#N/A	#N/A	#N/A	ubiquinone metabolic process	#N/A	#N/A	1
																														GO:0006744	#N/A	#N/A	#N/A	#N/A	#N/A	ubiquinone biosynthetic process	#N/A	#N/A	1
																														GO:0006749	#N/A	4.6968	#N/A	#N/A	#N/A	#N/A	#N/A	#N/A	1
																														GO:0006760	#N/A	#N/A	#N/A	2.03339	#N/A	#N/A	#N/A	#N/A	1
																														GO:0006766	#N/A	#N/A	#N/A	1.37779	#N/A	#N/A	#N/A	#N/A	1
																														GO:0006767	#N/A	#N/A	#N/A	1.56067	#N/A	#N/A	#N/A	#N/A	1
																														GO:0006787	1.63078	#N/A	#N/A	#N/A	#N/A	#N/A	#N/A	#N/A	1
																														GO:0006809	1.55284	#N/A	#N/A	#N/A	#N/A	#N/A	#N/A	#N/A	1
																														GO:0006811	#N/A	#N/A	#N/A	#N/A	#N/A	ion transport	#N/A	#N/A	1
																														GO:0006812	#N/A	#N/A	#N/A	#N/A	#N/A	cation transport	#N/A	#N/A	1
																														GO:0006818	#N/A	#N/A	#N/A	#N/A	#N/A	hydrogen transport	#N/A	#N/A	1
																														GO:0006833	3.50169	#N/A	#N/A	#N/A	#N/A	#N/A	#N/A	#N/A	1
																														GO:0006835	#N/A	#N/A	#N/A	#N/A	2.64589	#N/A	#N/A	#N/A	1
																														GO:0006913	#N/A	1.61979	#N/A	#N/A	#N/A	#N/A	#N/A	#N/A	1
																														GO:0006950	1.52724	#N/A	#N/A	#N/A	#N/A	#N/A	#N/A	#N/A	1
																														GO:0006972	1.89963	#N/A	#N/A	#N/A	#N/A	#N/A	#N/A	#N/A	1
																														GO:0007030	2.85078	#N/A	#N/A	#N/A	#N/A	#N/A	#N/A	#N/A	1
																														GO:0007031	4.07263	#N/A	#N/A	#N/A	#N/A	#N/A	#N/A	#N/A	1
																														GO:0007034	2.02641	#N/A	#N/A	#N/A	#N/A	#N/A	#N/A	#N/A	1
																														GO:0007623	1.47108	#N/A	#N/A	#N/A	#N/A	#N/A	#N/A	#N/A	1
																														GO:0008080	2.67985	#N/A	#N/A	#N/A	#N/A	#N/A	#N/A	#N/A	1
																														GO:0008104	#N/A	#N/A	#N/A	3.21042	#N/A	#N/A	#N/A	#N/A	1
																														GO:0008113	#N/A	1.31966	#N/A	#N/A	#N/A	#N/A	#N/A	#N/A	1
																														GO:0008135	#N/A	2.15181	#N/A	#N/A	#N/A	#N/A	#N/A	#N/A	1
																														GO:0008138	#N/A	#N/A	#N/A	2.04479	#N/A	#N/A	#N/A	#N/A	1
																														GO:0008150	#N/A	#N/A	#N/A	#N/A	#N/A	biological_process	2.32148	1.84164	3
																														GO:0008252	#N/A	#N/A	#N/A	#N/A	2.6968	#N/A	#N/A	#N/A	1
																														GO:0008253	#N/A	#N/A	#N/A	#N/A	2.99568	#N/A	#N/A	#N/A	1
																														GO:0008270	1.77469	#N/A	#N/A	#N/A	#N/A	#N/A	#N/A	#N/A	1
																														GO:0008272	#N/A	1.87615	#N/A	#N/A	#N/A	#N/A	#N/A	#N/A	1
																														GO:0008299	1.451	#N/A	#N/A	#N/A	#N/A	#N/A	#N/A	#N/A	1
																														GO:0008320	#N/A	#N/A	#N/A	2.36957	#N/A	#N/A	#N/A	#N/A	1
																														GO:0008327	#N/A	#N/A	#N/A	#N/A	1.74232	#N/A	#N/A	#N/A	1
																														GO:0008374	1.50724	#N/A	#N/A	#N/A	#N/A	#N/A	2.66959	1.9101	3
																														GO:0008470	1.98716	#N/A	#N/A	#N/A	#N/A	#N/A	#N/A	#N/A	1
																														GO:0008477	#N/A	1.4828	#N/A	#N/A	#N/A	#N/A	#N/A	#N/A	1
																														GO:0008481	#N/A	#N/A	#N/A	1.59688	#N/A	#N/A	#N/A	#N/A	1
																														GO:0008565	#N/A	#N/A	#N/A	2.14026	#N/A	#N/A	#N/A	#N/A	1
																														GO:0008610	1.31158	#N/A	#N/A	#N/A	#N/A	#N/A	#N/A	#N/A	1
																														GO:0008614	#N/A	#N/A	#N/A	1.56864	#N/A	#N/A	#N/A	#N/A	1
																														GO:0008615	#N/A	#N/A	#N/A	1.56864	#N/A	#N/A	#N/A	#N/A	1
																														GO:0008863	#N/A	#N/A	#N/A	1.5986	#N/A	#N/A	#N/A	#N/A	1
																														GO:0008898	#N/A	#N/A	#N/A	1.50169	#N/A	#N/A	#N/A	#N/A	1
																														GO:0008930	#N/A	1.78516	#N/A	#N/A	#N/A	#N/A	#N/A	#N/A	1
																														GO:0008940	1.85387	#N/A	#N/A	#N/A	#N/A	#N/A	#N/A	#N/A	1
																														GO:0009045	1.9101	#N/A	#N/A	#N/A	#N/A	#N/A	#N/A	#N/A	1
																														GO:0009058	#N/A	#N/A	#N/A	#N/A	#N/A	biosynthetic process	#N/A	#N/A	1
																														GO:0009059	#N/A	#N/A	#N/A	#N/A	#N/A	macromolecule biosynthetic process	#N/A	#N/A	1
																														GO:0009062	#N/A	2.28904	#N/A	#N/A	#N/A	#N/A	#N/A	#N/A	1
																														GO:0009069	4.24413	#N/A	#N/A	#N/A	#N/A	#N/A	1.45718	#N/A	2
																														GO:0009070	4.95468	#N/A	#N/A	#N/A	#N/A	#N/A	#N/A	#N/A	1
																														GO:0009072	#N/A	#N/A	#N/A	2.10292	#N/A	#N/A	#N/A	#N/A	1
																														GO:0009073	#N/A	#N/A	#N/A	2.86967	#N/A	#N/A	#N/A	#N/A	1
																														GO:0009087	1.55595	#N/A	#N/A	#N/A	#N/A	#N/A	#N/A	#N/A	1
																														GO:0009094	#N/A	#N/A	#N/A	2.38405	#N/A	#N/A	#N/A	#N/A	1
																														GO:0009095	#N/A	#N/A	#N/A	2.1463	#N/A	#N/A	#N/A	#N/A	1
																														GO:0009110	#N/A	#N/A	#N/A	1.37779	#N/A	#N/A	#N/A	#N/A	1
																														GO:0009228	1.39041	#N/A	#N/A	#N/A	#N/A	#N/A	#N/A	#N/A	1
																														GO:0009245	#N/A	#N/A	#N/A	#N/A	1.35556	#N/A	#N/A	#N/A	1
																														GO:0009250	#N/A	#N/A	1.45	#N/A	#N/A	#N/A	#N/A	#N/A	1
																														GO:0009251	#N/A	#N/A	#N/A	1.82681	#N/A	#N/A	#N/A	#N/A	1
																														GO:0009269	#N/A	2.06098	#N/A	#N/A	#N/A	#N/A	#N/A	#N/A	1
																														GO:0009292	#N/A	1.70996	#N/A	#N/A	#N/A	#N/A	#N/A	#N/A	1
																														GO:0009294	#N/A	1.70996	#N/A	#N/A	#N/A	#N/A	#N/A	#N/A	1
																														GO:0009306	#N/A	#N/A	#N/A	1.77211	#N/A	#N/A	#N/A	#N/A	1
																														GO:0009313	1.35067	#N/A	#N/A	#N/A	#N/A	#N/A	#N/A	#N/A	1
																														GO:0009314	#N/A	#N/A	#N/A	1.36452	#N/A	#N/A	#N/A	#N/A	1
																														GO:0009331	1.51856	#N/A	#N/A	#N/A	#N/A	#N/A	#N/A	#N/A	1
																														GO:0009395	2.33068	#N/A	#N/A	#N/A	#N/A	#N/A	#N/A	#N/A	1
																														GO:0009396	#N/A	#N/A	#N/A	2.3363	#N/A	#N/A	#N/A	#N/A	1
																														GO:0009399	#N/A	#N/A	#N/A	1.5784	#N/A	#N/A	#N/A	#N/A	1
																														GO:0009408	#N/A	#N/A	#N/A	1.41454	#N/A	#N/A	#N/A	#N/A	1
																														GO:0009409	#N/A	1.74232	#N/A	#N/A	#N/A	#N/A	#N/A	#N/A	1
																														GO:0009413	#N/A	#N/A	#N/A	#N/A	1.88273	#N/A	#N/A	#N/A	1
																														GO:0009414	#N/A	1.84771	#N/A	#N/A	#N/A	#N/A	#N/A	#N/A	1
																														GO:0009415	#N/A	2.65956	#N/A	#N/A	#N/A	#N/A	#N/A	#N/A	1
																														GO:0009505	1.33724	#N/A	#N/A	#N/A	#N/A	#N/A	1.59007	#N/A	2
																														GO:0009507	#N/A	#N/A	#N/A	8.92812	#N/A	#N/A	#N/A	#N/A	1
																														GO:0009526	#N/A	#N/A	#N/A	4.76955	#N/A	#N/A	#N/A	#N/A	1
																														GO:0009527	#N/A	#N/A	#N/A	3.05306	#N/A	#N/A	#N/A	#N/A	1
																														GO:0009528	#N/A	#N/A	#N/A	1.33442	#N/A	#N/A	#N/A	#N/A	1
																														GO:0009534	#N/A	#N/A	#N/A	2.65365	#N/A	#N/A	#N/A	#N/A	1
																														GO:0009535	#N/A	#N/A	#N/A	2.79317	#N/A	#N/A	#N/A	#N/A	1
																														GO:0009536	#N/A	#N/A	#N/A	8.16115	#N/A	#N/A	#N/A	#N/A	1
																														GO:0009579	#N/A	#N/A	#N/A	2.76447	#N/A	#N/A	#N/A	#N/A	1
																														GO:0009611	1.42366	#N/A	#N/A	#N/A	#N/A	#N/A	#N/A	#N/A	1
																														GO:0009620	#N/A	#N/A	#N/A	1.49485	#N/A	#N/A	#N/A	#N/A	1
																														GO:0009637	#N/A	#N/A	#N/A	1.32148	#N/A	#N/A	#N/A	#N/A	1
																														GO:0009638	1.98297	#N/A	#N/A	#N/A	#N/A	#N/A	#N/A	#N/A	1
																														GO:0009646	2.37263	#N/A	#N/A	#N/A	#N/A	#N/A	#N/A	#N/A	1
																														GO:0009648	4.14206	#N/A	#N/A	#N/A	#N/A	#N/A	#N/A	#N/A	1
																														GO:0009657	#N/A	#N/A	#N/A	3.36754	#N/A	#N/A	#N/A	#N/A	1
																														GO:0009658	#N/A	#N/A	#N/A	2.04335	#N/A	#N/A	#N/A	#N/A	1
																														GO:0009668	#N/A	#N/A	#N/A	2.1107	#N/A	#N/A	#N/A	#N/A	1
																														GO:0009683	3.45967	#N/A	#N/A	#N/A	#N/A	#N/A	#N/A	#N/A	1
																														GO:0009684	3.4828	#N/A	#N/A	#N/A	#N/A	#N/A	#N/A	#N/A	1
																														GO:0009703	2.15428	#N/A	#N/A	#N/A	#N/A	#N/A	#N/A	#N/A	1
																														GO:0009706	#N/A	#N/A	#N/A	1.4023	#N/A	#N/A	#N/A	#N/A	1
																														GO:0009707	#N/A	#N/A	#N/A	1.90309	#N/A	#N/A	#N/A	#N/A	1
																														GO:0009719	#N/A	2.16494	#N/A	#N/A	#N/A	#N/A	#N/A	#N/A	1
																														GO:0009725	#N/A	2.42366	#N/A	#N/A	#N/A	#N/A	#N/A	#N/A	1
																														GO:0009743	3.13966	#N/A	#N/A	#N/A	#N/A	#N/A	#N/A	#N/A	1
																														GO:0009744	5.20691	#N/A	#N/A	#N/A	#N/A	#N/A	#N/A	#N/A	1
																														GO:0009746	12.1349	#N/A	#N/A	#N/A	#N/A	#N/A	#N/A	#N/A	1
																														GO:0009750	11.8697	#N/A	#N/A	#N/A	#N/A	#N/A	#N/A	#N/A	1
																														GO:0009850	3.44733	#N/A	#N/A	#N/A	#N/A	#N/A	#N/A	#N/A	1
																														GO:0009851	3.83565	#N/A	#N/A	#N/A	#N/A	#N/A	#N/A	#N/A	1
																														GO:0009877	#N/A	#N/A	1.56	#N/A	#N/A	#N/A	#N/A	#N/A	1
																														GO:0009881	2.21753	#N/A	#N/A	#N/A	#N/A	#N/A	#N/A	#N/A	1
																														GO:0009883	1.32148	#N/A	#N/A	#N/A	#N/A	#N/A	#N/A	#N/A	1
																														GO:0009911	#N/A	#N/A	#N/A	1.64017	#N/A	#N/A	#N/A	#N/A	1
																														GO:0009941	#N/A	#N/A	#N/A	4.20621	#N/A	#N/A	#N/A	#N/A	1
																														GO:0009959	#N/A	#N/A	#N/A	1.51428	#N/A	#N/A	#N/A	#N/A	1
																														GO:0009967	#N/A	1.68403	#N/A	#N/A	#N/A	#N/A	#N/A	#N/A	1
																														GO:0009970	#N/A	1.87615	#N/A	#N/A	#N/A	#N/A	#N/A	#N/A	1
																														GO:0009987	#N/A	#N/A	#N/A	#N/A	#N/A	cellular process	#N/A	#N/A	1
																														GO:0010021	#N/A	#N/A	#N/A	#N/A	1.95468	#N/A	#N/A	#N/A	1
																														GO:0010027	#N/A	#N/A	#N/A	2.1107	#N/A	#N/A	#N/A	#N/A	1
																														GO:0010038	2.66959	#N/A	#N/A	#N/A	#N/A	#N/A	#N/A	#N/A	1
																														GO:0010043	1.40012	#N/A	#N/A	#N/A	#N/A	#N/A	#N/A	#N/A	1
																														GO:0010111	#N/A	#N/A	#N/A	1.9393	#N/A	#N/A	#N/A	#N/A	1
																														GO:0010157	#N/A	#N/A	#N/A	1.43771	#N/A	#N/A	#N/A	#N/A	1
																														GO:0010201	1.49621	#N/A	#N/A	#N/A	#N/A	#N/A	#N/A	#N/A	1
																														GO:0010203	1.79588	#N/A	#N/A	#N/A	#N/A	#N/A	#N/A	#N/A	1
																														GO:0010216	#N/A	#N/A	#N/A	#N/A	1.31785	#N/A	#N/A	#N/A	1
																														GO:0010286	#N/A	2.3363	#N/A	#N/A	#N/A	#N/A	#N/A	#N/A	1
																														GO:0010289	#N/A	#N/A	#N/A	#N/A	1.52143	#N/A	#N/A	#N/A	1
																														GO:0010368	#N/A	#N/A	#N/A	#N/A	2.43297	#N/A	#N/A	#N/A	1
																														GO:0010378	#N/A	#N/A	#N/A	1.55595	#N/A	#N/A	#N/A	#N/A	1
																														GO:0010385	#N/A	#N/A	#N/A	#N/A	1.61798	#N/A	#N/A	#N/A	1
																														GO:0010394	#N/A	#N/A	#N/A	#N/A	1.52143	#N/A	#N/A	#N/A	1
																														GO:0010428	#N/A	#N/A	#N/A	#N/A	1.74232	#N/A	#N/A	#N/A	1
																														GO:0010429	#N/A	#N/A	#N/A	#N/A	1.74232	#N/A	#N/A	#N/A	1
																														GO:0010467	#N/A	#N/A	#N/A	#N/A	#N/A	gene expression	#N/A	#N/A	1
																														GO:0010478	#N/A	#N/A	#N/A	2.56703	#N/A	#N/A	#N/A	#N/A	1
																														GO:0010498	#N/A	#N/A	#N/A	#N/A	1.96658	#N/A	#N/A	#N/A	1
																														GO:0010647	#N/A	1.54363	#N/A	#N/A	#N/A	#N/A	#N/A	#N/A	1
																														GO:0010654	1.50724	#N/A	#N/A	#N/A	#N/A	#N/A	#N/A	#N/A	1
																														GO:0010817	1.71444	#N/A	#N/A	#N/A	#N/A	#N/A	#N/A	#N/A	1
																														GO:0015031	#N/A	#N/A	#N/A	3.41005	#N/A	#N/A	#N/A	#N/A	1
																														GO:0015089	#N/A	1.35262	#N/A	#N/A	#N/A	#N/A	#N/A	#N/A	1
																														GO:0015140	#N/A	#N/A	#N/A	#N/A	3.29499	#N/A	#N/A	#N/A	1
																														GO:0015197	1.31426	#N/A	#N/A	#N/A	#N/A	#N/A	#N/A	#N/A	1
																														GO:0015198	1.46218	#N/A	#N/A	#N/A	#N/A	#N/A	#N/A	#N/A	1
																														GO:0015215	#N/A	#N/A	#N/A	#N/A	1.37572	#N/A	#N/A	#N/A	1
																														GO:0015267	#N/A	#N/A	#N/A	1.4168	#N/A	#N/A	#N/A	#N/A	1
																														GO:0015334	1.51145	#N/A	#N/A	#N/A	#N/A	#N/A	#N/A	#N/A	1
																														GO:0015399	#N/A	#N/A	#N/A	1.34103	#N/A	#N/A	#N/A	#N/A	1
																														GO:0015405	#N/A	#N/A	#N/A	1.34103	#N/A	#N/A	#N/A	#N/A	1
																														GO:0015450	#N/A	#N/A	#N/A	2.36957	#N/A	#N/A	#N/A	#N/A	1
																														GO:0015556	#N/A	#N/A	#N/A	#N/A	3.29499	#N/A	#N/A	#N/A	1
																														GO:0015672	#N/A	#N/A	#N/A	#N/A	#N/A	monovalent inorganic cation transport	#N/A	1.6968	2
																														GO:0015740	#N/A	#N/A	#N/A	#N/A	3.29499	#N/A	#N/A	#N/A	1
																														GO:0015743	#N/A	#N/A	#N/A	#N/A	3.51713	#N/A	#N/A	#N/A	1
																														GO:0015850	#N/A	#N/A	1.43	#N/A	#N/A	#N/A	#N/A	#N/A	1
																														GO:0015930	1.5784	#N/A	#N/A	#N/A	#N/A	#N/A	#N/A	#N/A	1
																														GO:0015959	#N/A	1.49485	#N/A	#N/A	#N/A	#N/A	#N/A	#N/A	1
																														GO:0015961	#N/A	1.49485	#N/A	#N/A	#N/A	#N/A	#N/A	#N/A	1
																														GO:0015965	#N/A	1.49485	#N/A	#N/A	#N/A	#N/A	#N/A	#N/A	1
																														GO:0015967	#N/A	1.49485	#N/A	#N/A	#N/A	#N/A	#N/A	#N/A	1
																														GO:0015976	#N/A	#N/A	2.16	#N/A	#N/A	#N/A	#N/A	#N/A	1
																														GO:0015979	#N/A	#N/A	#N/A	#N/A	#N/A	photosynthesis	#N/A	#N/A	1
																														GO:0015980	#N/A	#N/A	#N/A	#N/A	#N/A	energy derivation by oxidation of organic compounds	#N/A	#N/A	1
																														GO:0015992	#N/A	#N/A	#N/A	#N/A	#N/A	proton transport	#N/A	#N/A	1
																														GO:0015996	1.71444	#N/A	#N/A	#N/A	#N/A	#N/A	#N/A	#N/A	1
																														GO:0016040	1.87943	#N/A	#N/A	#N/A	#N/A	#N/A	#N/A	#N/A	1
																														GO:0016051	#N/A	#N/A	#N/A	#N/A	1.44733	#N/A	#N/A	#N/A	1
																														GO:0016053	#N/A	#N/A	#N/A	3.16052	#N/A	#N/A	#N/A	#N/A	1
																														GO:0016137	1.31516	#N/A	#N/A	#N/A	#N/A	#N/A	#N/A	#N/A	1
																														GO:0016138	1.72584	#N/A	#N/A	#N/A	#N/A	#N/A	#N/A	#N/A	1
																														GO:0016157	#N/A	#N/A	#N/A	1.38722	#N/A	#N/A	#N/A	#N/A	1
																														GO:0016163	#N/A	#N/A	#N/A	1.63078	#N/A	#N/A	#N/A	#N/A	1
																														GO:0016208	1.41117	#N/A	#N/A	#N/A	#N/A	#N/A	#N/A	#N/A	1
																														GO:0016226	#N/A	1.52288	#N/A	#N/A	#N/A	#N/A	#N/A	#N/A	1
																														GO:0016236	1.69037	#N/A	#N/A	#N/A	#N/A	#N/A	#N/A	#N/A	1
																														GO:0016311	#N/A	#N/A	#N/A	2.02503	#N/A	#N/A	#N/A	#N/A	1
																														GO:0016407	3.38616	#N/A	#N/A	#N/A	#N/A	#N/A	#N/A	#N/A	1
																														GO:0016408	#N/A	#N/A	#N/A	1.33819	#N/A	#N/A	#N/A	#N/A	1
																														GO:0016410	2.48413	#N/A	#N/A	#N/A	#N/A	#N/A	#N/A	#N/A	1
																														GO:0016421	1.42829	#N/A	#N/A	#N/A	#N/A	#N/A	#N/A	#N/A	1
																														GO:0016491	1.71897	#N/A	#N/A	#N/A	#N/A	#N/A	#N/A	#N/A	1
																														GO:0016558	4.81248	#N/A	#N/A	#N/A	#N/A	#N/A	#N/A	#N/A	1
																														GO:0016560	1.75696	#N/A	#N/A	#N/A	#N/A	#N/A	#N/A	#N/A	1
																														GO:0016575	2.33068	#N/A	#N/A	#N/A	#N/A	#N/A	#N/A	#N/A	1
																														GO:0016614	2.67572	#N/A	#N/A	#N/A	#N/A	#N/A	#N/A	#N/A	1
																														GO:0016616	2.39255	#N/A	#N/A	#N/A	#N/A	#N/A	#N/A	#N/A	1
																														GO:0016620	#N/A	#N/A	#N/A	1.76955	#N/A	#N/A	#N/A	#N/A	1
																														GO:0016627	#N/A	1.39362	#N/A	#N/A	#N/A	#N/A	#N/A	#N/A	1
																														GO:0016638	1.84771	#N/A	#N/A	#N/A	#N/A	#N/A	#N/A	#N/A	1
																														GO:0016639	4.00131	#N/A	#N/A	#N/A	#N/A	#N/A	#N/A	#N/A	1
																														GO:0016649	2.23359	#N/A	#N/A	#N/A	#N/A	#N/A	#N/A	#N/A	1
																														GO:0016651	#N/A	#N/A	#N/A	#N/A	2.14997	#N/A	#N/A	#N/A	1
																														GO:0016656	#N/A	#N/A	#N/A	#N/A	1.50169	#N/A	#N/A	#N/A	1
																														GO:0016661	1.55284	#N/A	#N/A	#N/A	#N/A	#N/A	#N/A	#N/A	1
																														GO:0016671	#N/A	1.64975	#N/A	#N/A	#N/A	#N/A	#N/A	#N/A	1
																														GO:0016720	#N/A	#N/A	#N/A	#N/A	1.7122	#N/A	#N/A	#N/A	1
																														GO:0016732	#N/A	#N/A	#N/A	1.63078	#N/A	#N/A	#N/A	#N/A	1
																														GO:0016746	3.34294	#N/A	#N/A	#N/A	#N/A	#N/A	1.31426	#N/A	2
																														GO:0016747	1.81816	#N/A	#N/A	#N/A	#N/A	#N/A	1.47496	#N/A	2
																														GO:0016798	#N/A	1.36856	#N/A	#N/A	#N/A	#N/A	#N/A	#N/A	1
																														GO:0016811	1.73755	#N/A	#N/A	#N/A	#N/A	#N/A	#N/A	#N/A	1
																														GO:0016829	3.19314	#N/A	#N/A	#N/A	#N/A	#N/A	#N/A	#N/A	1
																														GO:0016846	3.47886	#N/A	#N/A	#N/A	#N/A	#N/A	#N/A	#N/A	1
																														GO:0016847	1.9431	#N/A	#N/A	#N/A	#N/A	#N/A	#N/A	#N/A	1
																														GO:0016862	#N/A	#N/A	#N/A	2.16941	#N/A	#N/A	#N/A	#N/A	1
																														GO:0016864	#N/A	#N/A	#N/A	2.16941	#N/A	#N/A	#N/A	#N/A	1
																														GO:0016871	#N/A	#N/A	#N/A	#N/A	2.57186	#N/A	#N/A	#N/A	1
																														GO:0016874	2.00087	#N/A	#N/A	#N/A	#N/A	#N/A	#N/A	#N/A	1
																														GO:0016879	1.72125	#N/A	#N/A	#N/A	#N/A	#N/A	#N/A	#N/A	1
																														GO:0016885	1.42829	#N/A	#N/A	#N/A	#N/A	#N/A	#N/A	#N/A	1
																														GO:0016903	#N/A	#N/A	#N/A	1.63264	#N/A	#N/A	#N/A	#N/A	1
																														GO:0017038	1.84164	#N/A	#N/A	#N/A	#N/A	#N/A	#N/A	#N/A	1
																														GO:0018022	#N/A	#N/A	#N/A	#N/A	1.91721	#N/A	#N/A	#N/A	1
																														GO:0018826	1.55595	#N/A	#N/A	#N/A	#N/A	#N/A	#N/A	#N/A	1
																														GO:0018871	1.87615	#N/A	#N/A	#N/A	#N/A	#N/A	#N/A	#N/A	1
																														GO:0018904	2.49621	#N/A	#N/A	#N/A	#N/A	#N/A	#N/A	#N/A	1
																														GO:0018923	#N/A	#N/A	1.42	#N/A	#N/A	#N/A	#N/A	#N/A	1
																														GO:0019005	#N/A	2.27083	#N/A	#N/A	#N/A	#N/A	1.4034	#N/A	2
																														GO:0019031	#N/A	#N/A	#N/A	2.2668	#N/A	#N/A	#N/A	#N/A	1
																														GO:0019156	#N/A	#N/A	#N/A	#N/A	1.95468	#N/A	#N/A	#N/A	1
																														GO:0019203	1.73283	#N/A	#N/A	#N/A	#N/A	#N/A	#N/A	#N/A	1
																														GO:0019213	2.23359	#N/A	#N/A	#N/A	#N/A	#N/A	#N/A	#N/A	1
																														GO:0019252	#N/A	#N/A	2.46	#N/A	#N/A	#N/A	#N/A	#N/A	1
																														GO:0019284	#N/A	1.78516	#N/A	#N/A	#N/A	#N/A	#N/A	#N/A	1
																														GO:0019307	#N/A	#N/A	#N/A	#N/A	1.767	#N/A	#N/A	#N/A	1
																														GO:0019318	#N/A	#N/A	#N/A	#N/A	1.45346	#N/A	#N/A	#N/A	1
																														GO:0019319	#N/A	#N/A	#N/A	#N/A	2.43415	#N/A	#N/A	#N/A	1
																														GO:0019344	5.12033	#N/A	#N/A	#N/A	#N/A	#N/A	#N/A	#N/A	1
																														GO:0019395	#N/A	2.6517	#N/A	#N/A	#N/A	#N/A	#N/A	#N/A	1
																														GO:0019400	1.46597	#N/A	#N/A	#N/A	#N/A	#N/A	#N/A	#N/A	1
																														GO:0019438	#N/A	#N/A	#N/A	1.7167	#N/A	#N/A	#N/A	#N/A	1
																														GO:0019439	1.57349	#N/A	#N/A	#N/A	#N/A	#N/A	#N/A	#N/A	1
																														GO:0019458	1.55595	#N/A	#N/A	#N/A	#N/A	#N/A	#N/A	#N/A	1
																														GO:0019500	1.59346	#N/A	#N/A	#N/A	#N/A	#N/A	#N/A	#N/A	1
																														GO:0019509	#N/A	1.30804	#N/A	#N/A	#N/A	#N/A	#N/A	#N/A	1
																														GO:0019544	#N/A	1.46597	#N/A	#N/A	#N/A	#N/A	#N/A	#N/A	1
																														GO:0019586	#N/A	#N/A	#N/A	#N/A	2.11295	#N/A	#N/A	#N/A	1
																														GO:0019637	2	#N/A	#N/A	#N/A	#N/A	#N/A	#N/A	#N/A	1
																														GO:0019676	1.48149	#N/A	#N/A	#N/A	#N/A	#N/A	#N/A	#N/A	1
																														GO:0019725	1.67366	#N/A	#N/A	#N/A	#N/A	#N/A	#N/A	#N/A	1
																														GO:0019842	3.07676	#N/A	#N/A	#N/A	#N/A	#N/A	#N/A	#N/A	1
																														GO:0019867	#N/A	#N/A	#N/A	2.00833	#N/A	#N/A	#N/A	#N/A	1
																														GO:0019904	1.44491	#N/A	#N/A	#N/A	#N/A	#N/A	#N/A	#N/A	1
																														GO:0019941	#N/A	1.89963	#N/A	#N/A	#N/A	#N/A	#N/A	#N/A	1
																														GO:0022613	#N/A	#N/A	#N/A	#N/A	#N/A	ribonucleoprotein complex biogenesis	#N/A	#N/A	1
																														GO:0022803	#N/A	#N/A	#N/A	1.4168	#N/A	#N/A	#N/A	#N/A	1
																														GO:0022838	#N/A	#N/A	#N/A	1.4168	#N/A	#N/A	#N/A	#N/A	1
																														GO:0022843	#N/A	1.57349	#N/A	#N/A	#N/A	#N/A	#N/A	#N/A	1
																														GO:0022884	#N/A	#N/A	#N/A	2.36957	#N/A	#N/A	#N/A	#N/A	1
																														GO:0022892	#N/A	#N/A	#N/A	1.41454	#N/A	#N/A	#N/A	#N/A	1
																														GO:0022900	#N/A	#N/A	#N/A	#N/A	#N/A	electron transport chain	#N/A	#N/A	1
																														GO:0022904	#N/A	#N/A	#N/A	#N/A	#N/A	respiratory electron transport chain	#N/A	#N/A	1
																														GO:0023056	#N/A	1.68403	#N/A	#N/A	#N/A	#N/A	#N/A	#N/A	1
																														GO:0030001	#N/A	#N/A	#N/A	#N/A	#N/A	metal ion transport	#N/A	#N/A	1
																														GO:0030151	1.31069	#N/A	#N/A	#N/A	#N/A	#N/A	#N/A	#N/A	1
																														GO:0030163	#N/A	1.38405	#N/A	#N/A	#N/A	#N/A	#N/A	#N/A	1
																														GO:0030170	3.74232	#N/A	#N/A	#N/A	#N/A	#N/A	#N/A	#N/A	1
																														GO:0030258	#N/A	1.76195	#N/A	#N/A	#N/A	#N/A	#N/A	#N/A	1
																														GO:0030312	#N/A	#N/A	#N/A	#N/A	1.31966	#N/A	#N/A	#N/A	1
																														GO:0030674	#N/A	#N/A	#N/A	#N/A	1.6968	#N/A	#N/A	#N/A	1
																														GO:0030912	#N/A	1.30804	#N/A	#N/A	#N/A	#N/A	#N/A	#N/A	1
																														GO:0031090	#N/A	#N/A	#N/A	2.83268	#N/A	#N/A	#N/A	#N/A	1
																														GO:0031146	#N/A	1.57512	#N/A	#N/A	#N/A	#N/A	#N/A	#N/A	1
																														GO:0031163	#N/A	1.52288	#N/A	#N/A	#N/A	#N/A	#N/A	#N/A	1
																														GO:0031461	#N/A	3.59688	#N/A	#N/A	#N/A	#N/A	#N/A	#N/A	1
																														GO:0031463	#N/A	1.79588	#N/A	#N/A	#N/A	#N/A	#N/A	#N/A	1
																														GO:0031516	1.79588	#N/A	#N/A	#N/A	#N/A	#N/A	#N/A	#N/A	1
																														GO:0031559	#N/A	#N/A	#N/A	#N/A	1.87289	#N/A	#N/A	#N/A	1
																														GO:0031967	#N/A	#N/A	#N/A	3.53165	#N/A	#N/A	#N/A	#N/A	1
																														GO:0031968	#N/A	#N/A	#N/A	2.37986	#N/A	#N/A	#N/A	#N/A	1
																														GO:0031969	#N/A	#N/A	#N/A	3.43297	#N/A	#N/A	#N/A	#N/A	1
																														GO:0031975	#N/A	#N/A	#N/A	3.87943	#N/A	#N/A	#N/A	#N/A	1
																														GO:0031976	#N/A	#N/A	#N/A	2.65365	#N/A	#N/A	#N/A	#N/A	1
																														GO:0031984	#N/A	#N/A	#N/A	2.64589	#N/A	#N/A	#N/A	#N/A	1
																														GO:0032403	#N/A	#N/A	#N/A	#N/A	1.46725	#N/A	#N/A	#N/A	1
																														GO:0032879	3.41117	#N/A	#N/A	#N/A	#N/A	#N/A	#N/A	#N/A	1
																														GO:0032880	3.50446	#N/A	#N/A	#N/A	#N/A	#N/A	#N/A	#N/A	1
																														GO:0032922	#N/A	#N/A	#N/A	#N/A	1.56703	#N/A	#N/A	#N/A	1
																														GO:0032957	#N/A	#N/A	#N/A	1.56384	#N/A	#N/A	#N/A	#N/A	1
																														GO:0033015	1.63078	#N/A	#N/A	#N/A	#N/A	#N/A	#N/A	#N/A	1
																														GO:0033036	#N/A	#N/A	#N/A	2.21042	#N/A	#N/A	#N/A	#N/A	1
																														GO:0033353	#N/A	1.78516	#N/A	#N/A	#N/A	#N/A	#N/A	#N/A	1
																														GO:0033365	1.69897	#N/A	#N/A	#N/A	#N/A	#N/A	#N/A	#N/A	1
																														GO:0033477	#N/A	#N/A	#N/A	1.62525	#N/A	#N/A	#N/A	#N/A	1
																														GO:0033528	#N/A	#N/A	#N/A	1.62525	#N/A	#N/A	#N/A	#N/A	1
																														GO:0033530	1.74715	#N/A	#N/A	#N/A	#N/A	#N/A	#N/A	#N/A	1
																														GO:0033542	#N/A	1.77211	#N/A	#N/A	#N/A	#N/A	#N/A	#N/A	1
																														GO:0033558	2.23359	#N/A	#N/A	#N/A	#N/A	#N/A	#N/A	#N/A	1
																														GO:0033692	#N/A	#N/A	1.33	#N/A	#N/A	#N/A	#N/A	#N/A	1
																														GO:0034284	12.0969	#N/A	#N/A	#N/A	#N/A	#N/A	#N/A	#N/A	1
																														GO:0034285	5.20691	#N/A	#N/A	#N/A	#N/A	#N/A	#N/A	#N/A	1
																														GO:0034308	1.6038	#N/A	#N/A	#N/A	#N/A	#N/A	#N/A	#N/A	1
																														GO:0034357	#N/A	#N/A	#N/A	2.27327	#N/A	#N/A	#N/A	#N/A	1
																														GO:0034440	#N/A	2.6517	#N/A	#N/A	#N/A	#N/A	#N/A	#N/A	1
																														GO:0034484	1.87289	#N/A	#N/A	#N/A	#N/A	#N/A	#N/A	#N/A	1
																														GO:0034599	2.97469	#N/A	#N/A	#N/A	#N/A	#N/A	#N/A	#N/A	1
																														GO:0034614	3.17914	#N/A	#N/A	#N/A	#N/A	#N/A	#N/A	#N/A	1
																														GO:0034621	#N/A	#N/A	#N/A	#N/A	#N/A	cellular macromolecular complex subunit organization	#N/A	#N/A	1
																														GO:0034645	#N/A	#N/A	#N/A	#N/A	#N/A	cellular macromolecule biosynthetic process	#N/A	#N/A	1
																														GO:0034754	2.45717	#N/A	#N/A	#N/A	#N/A	#N/A	#N/A	#N/A	1
																														GO:0035384	1.97062	#N/A	#N/A	#N/A	#N/A	#N/A	3.36351	1.6968	3
																														GO:0035601	2.2636	#N/A	#N/A	#N/A	#N/A	#N/A	#N/A	#N/A	1
																														GO:0036094	1.94692	#N/A	#N/A	#N/A	#N/A	#N/A	#N/A	#N/A	1
																														GO:0036338	#N/A	#N/A	#N/A	2.2668	#N/A	#N/A	#N/A	#N/A	1
																														GO:0042044	3.50169	#N/A	#N/A	#N/A	#N/A	#N/A	#N/A	#N/A	1
																														GO:0042126	3.31069	#N/A	#N/A	#N/A	#N/A	#N/A	#N/A	#N/A	1
																														GO:0042128	3.31069	#N/A	#N/A	#N/A	#N/A	#N/A	#N/A	#N/A	1
																														GO:0042170	#N/A	#N/A	#N/A	4.27246	#N/A	#N/A	#N/A	#N/A	1
																														GO:0042175	#N/A	#N/A	#N/A	2.01144	#N/A	#N/A	#N/A	#N/A	1
																														GO:0042218	1.9431	#N/A	#N/A	#N/A	#N/A	#N/A	#N/A	#N/A	1
																														GO:0042254	#N/A	#N/A	#N/A	#N/A	#N/A	ribosome biogenesis	#N/A	#N/A	1
																														GO:0042353	#N/A	#N/A	#N/A	#N/A	1.42597	#N/A	#N/A	#N/A	1
																														GO:0042354	#N/A	#N/A	#N/A	#N/A	1.72584	#N/A	#N/A	#N/A	1
																														GO:0042364	#N/A	#N/A	#N/A	1.56067	#N/A	#N/A	#N/A	#N/A	1
																														GO:0042375	#N/A	#N/A	#N/A	#N/A	#N/A	quinone cofactor metabolic process	#N/A	#N/A	1
																														GO:0042398	#N/A	#N/A	#N/A	1.43771	#N/A	#N/A	#N/A	#N/A	1
																														GO:0042430	2.80687	#N/A	#N/A	#N/A	#N/A	#N/A	#N/A	#N/A	1
																														GO:0042435	3.00966	#N/A	#N/A	#N/A	#N/A	#N/A	#N/A	#N/A	1
																														GO:0042445	2.01773	#N/A	#N/A	#N/A	#N/A	#N/A	#N/A	#N/A	1
																														GO:0042446	2.43415	#N/A	#N/A	#N/A	#N/A	#N/A	#N/A	#N/A	1
																														GO:0042542	2.23062	#N/A	#N/A	#N/A	#N/A	#N/A	#N/A	#N/A	1
																														GO:0042558	#N/A	#N/A	#N/A	1.93181	#N/A	#N/A	#N/A	#N/A	1
																														GO:0042559	#N/A	#N/A	#N/A	2.19314	#N/A	#N/A	#N/A	#N/A	1
																														GO:0042651	#N/A	#N/A	#N/A	2.68825	#N/A	#N/A	#N/A	#N/A	1
																														GO:0042743	1.35262	#N/A	#N/A	#N/A	#N/A	#N/A	#N/A	#N/A	1
																														GO:0042744	3.64782	#N/A	#N/A	#N/A	#N/A	#N/A	#N/A	#N/A	1
																														GO:0042773	#N/A	#N/A	#N/A	#N/A	#N/A	ATP synthesis coupled electron transport	#N/A	#N/A	1
																														GO:0042775	#N/A	#N/A	#N/A	#N/A	#N/A	mitochondrial ATP synthesis coupled electron transport	#N/A	#N/A	1
																														GO:0042802	1.61261	#N/A	#N/A	#N/A	#N/A	#N/A	#N/A	#N/A	1
																														GO:0042803	2.21538	#N/A	#N/A	#N/A	#N/A	#N/A	#N/A	#N/A	1
																														GO:0042816	#N/A	#N/A	#N/A	1.48945	#N/A	#N/A	#N/A	#N/A	1
																														GO:0042817	#N/A	#N/A	#N/A	2.266	#N/A	#N/A	#N/A	#N/A	1
																														GO:0042819	#N/A	#N/A	#N/A	1.48945	#N/A	#N/A	#N/A	#N/A	1
																														GO:0043033	#N/A	#N/A	#N/A	#N/A	2.43297	#N/A	#N/A	#N/A	1
																														GO:0043036	#N/A	#N/A	#N/A	2.86967	#N/A	#N/A	#N/A	#N/A	1
																														GO:0043102	#N/A	1.30804	#N/A	#N/A	#N/A	#N/A	#N/A	#N/A	1
																														GO:0043161	#N/A	#N/A	#N/A	#N/A	2.11804	#N/A	#N/A	#N/A	1
																														GO:0043167	2.42597	#N/A	#N/A	#N/A	#N/A	#N/A	#N/A	#N/A	1
																														GO:0043168	1.65956	#N/A	#N/A	#N/A	#N/A	#N/A	#N/A	#N/A	1
																														GO:0043169	1.64782	#N/A	#N/A	#N/A	#N/A	#N/A	#N/A	#N/A	1
																														GO:0043235	#N/A	#N/A	#N/A	3.41341	#N/A	#N/A	#N/A	#N/A	1
																														GO:0043546	1.85387	#N/A	#N/A	#N/A	#N/A	#N/A	#N/A	#N/A	1
																														GO:0043574	4.74958	#N/A	#N/A	#N/A	#N/A	#N/A	#N/A	#N/A	1
																														GO:0043603	#N/A	3.7986	#N/A	#N/A	#N/A	#N/A	#N/A	#N/A	1
																														GO:0043632	#N/A	1.89963	#N/A	#N/A	#N/A	#N/A	#N/A	#N/A	1
																														GO:0043647	#N/A	#N/A	#N/A	1.37572	#N/A	#N/A	#N/A	#N/A	1
																														GO:0043692	#N/A	#N/A	1.42	#N/A	#N/A	#N/A	#N/A	#N/A	1
																														GO:0043694	#N/A	#N/A	1.42	#N/A	#N/A	#N/A	#N/A	#N/A	1
																														GO:0043754	1.55909	#N/A	#N/A	#N/A	#N/A	#N/A	4.13966	1.99568	3
																														GO:0044085	#N/A	#N/A	#N/A	#N/A	#N/A	cellular component biogenesis	#N/A	#N/A	1
																														GO:0044237	#N/A	#N/A	#N/A	#N/A	#N/A	cellular metabolic process	#N/A	#N/A	1
																														GO:0044247	#N/A	#N/A	#N/A	1.82681	#N/A	#N/A	#N/A	#N/A	1
																														GO:0044249	#N/A	#N/A	#N/A	#N/A	#N/A	cellular biosynthetic process	#N/A	#N/A	1
																														GO:0044255	3.18112	#N/A	#N/A	#N/A	#N/A	#N/A	#N/A	#N/A	1
																														GO:0044257	#N/A	1.60033	#N/A	#N/A	#N/A	#N/A	#N/A	#N/A	1
																														GO:0044260	#N/A	#N/A	#N/A	#N/A	#N/A	cellular macromolecule metabolic process	#N/A	#N/A	1
																														GO:0044265	#N/A	1.35458	#N/A	#N/A	#N/A	#N/A	#N/A	#N/A	1
																														GO:0044270	2.87615	#N/A	#N/A	#N/A	#N/A	#N/A	#N/A	#N/A	1
																														GO:0044271	#N/A	#N/A	#N/A	1.32514	#N/A	#N/A	#N/A	#N/A	1
																														GO:0044275	#N/A	#N/A	#N/A	1.74473	#N/A	#N/A	#N/A	#N/A	1
																														GO:0044283	#N/A	#N/A	#N/A	3.50307	#N/A	#N/A	#N/A	#N/A	1
																														GO:0044403	#N/A	#N/A	1.38	#N/A	#N/A	#N/A	#N/A	#N/A	1
																														GO:0044419	#N/A	#N/A	1.38	#N/A	#N/A	#N/A	#N/A	#N/A	1
																														GO:0044422	#N/A	#N/A	#N/A	3.14086	#N/A	#N/A	#N/A	#N/A	1
																														GO:0044432	#N/A	#N/A	#N/A	1.86012	#N/A	#N/A	#N/A	#N/A	1
																														GO:0044434	#N/A	#N/A	#N/A	6.29414	#N/A	#N/A	#N/A	#N/A	1
																														GO:0044435	#N/A	#N/A	#N/A	6.88273	#N/A	#N/A	#N/A	#N/A	1
																														GO:0044436	#N/A	#N/A	#N/A	2.12843	#N/A	#N/A	#N/A	#N/A	1
																														GO:0044446	#N/A	#N/A	#N/A	2.81248	#N/A	#N/A	#N/A	#N/A	1
																														GO:0044711	#N/A	#N/A	#N/A	3.18843	#N/A	#N/A	#N/A	#N/A	1
																														GO:0044723	#N/A	#N/A	#N/A	#N/A	1.56067	#N/A	#N/A	#N/A	1
																														GO:0044728	#N/A	#N/A	#N/A	#N/A	1.84771	#N/A	#N/A	#N/A	1
																														GO:0044743	1.86012	#N/A	#N/A	#N/A	#N/A	#N/A	#N/A	#N/A	1
																														GO:0045017	2.07728	#N/A	#N/A	#N/A	#N/A	#N/A	#N/A	#N/A	1
																														GO:0045036	#N/A	#N/A	#N/A	1.97062	#N/A	#N/A	#N/A	#N/A	1
																														GO:0045181	1.87943	#N/A	#N/A	#N/A	#N/A	#N/A	#N/A	#N/A	1
																														GO:0045184	#N/A	#N/A	#N/A	3.41005	#N/A	#N/A	#N/A	#N/A	1
																														GO:0045309	1.61979	#N/A	#N/A	#N/A	#N/A	#N/A	#N/A	#N/A	1
																														GO:0045333	#N/A	#N/A	#N/A	#N/A	#N/A	cellular respiration	#N/A	#N/A	1
																														GO:0045426	#N/A	#N/A	#N/A	#N/A	#N/A	quinone cofactor biosynthetic process	#N/A	#N/A	1
																														GO:0045485	#N/A	#N/A	#N/A	#N/A	1.53611	#N/A	#N/A	#N/A	1
																														GO:0046039	#N/A	#N/A	#N/A	#N/A	1.44249	#N/A	#N/A	#N/A	1
																														GO:0046149	1.6925	#N/A	#N/A	#N/A	#N/A	#N/A	#N/A	#N/A	1
																														GO:0046168	1.64397	#N/A	#N/A	#N/A	#N/A	#N/A	#N/A	#N/A	1
																														GO:0046209	1.37779	#N/A	#N/A	#N/A	#N/A	#N/A	#N/A	#N/A	1
																														GO:0046251	#N/A	#N/A	1.42	#N/A	#N/A	#N/A	#N/A	#N/A	1
																														GO:0046339	1.92445	#N/A	#N/A	#N/A	#N/A	#N/A	#N/A	#N/A	1
																														GO:0046364	#N/A	#N/A	#N/A	#N/A	1.86012	#N/A	#N/A	#N/A	1
																														GO:0046394	#N/A	#N/A	#N/A	3.16052	#N/A	#N/A	#N/A	#N/A	1
																														GO:0046396	#N/A	#N/A	#N/A	#N/A	2.11295	#N/A	#N/A	#N/A	1
																														GO:0046474	2.13077	#N/A	#N/A	#N/A	#N/A	#N/A	#N/A	#N/A	1
																														GO:0046486	2.27572	#N/A	#N/A	#N/A	#N/A	#N/A	#N/A	#N/A	1
																														GO:0046488	2.32606	#N/A	#N/A	#N/A	#N/A	#N/A	#N/A	#N/A	1
																														GO:0046493	#N/A	#N/A	#N/A	#N/A	1.35556	#N/A	#N/A	#N/A	1
																														GO:0046685	1.48678	#N/A	#N/A	#N/A	#N/A	#N/A	1.65169	1.66154	3
																														GO:0046686	2.42251	#N/A	#N/A	#N/A	#N/A	#N/A	#N/A	#N/A	1
																														GO:0046700	2.22988	#N/A	#N/A	#N/A	#N/A	#N/A	#N/A	#N/A	1
																														GO:0046835	#N/A	#N/A	#N/A	#N/A	1.81248	#N/A	#N/A	#N/A	1
																														GO:0046857	1.85387	#N/A	#N/A	#N/A	#N/A	#N/A	#N/A	#N/A	1
																														GO:0046872	1.52288	#N/A	#N/A	#N/A	#N/A	#N/A	#N/A	#N/A	1
																														GO:0046914	2.34969	#N/A	#N/A	#N/A	#N/A	#N/A	#N/A	#N/A	1
																														GO:0046974	#N/A	#N/A	#N/A	#N/A	1.91721	#N/A	#N/A	#N/A	1
																														GO:0047262	#N/A	#N/A	#N/A	#N/A	1.99568	#N/A	#N/A	#N/A	1
																														GO:0047325	#N/A	#N/A	#N/A	1.82681	#N/A	#N/A	#N/A	#N/A	1
																														GO:0047652	1.53462	#N/A	#N/A	#N/A	#N/A	#N/A	#N/A	#N/A	1
																														GO:0047769	#N/A	#N/A	#N/A	1.63078	#N/A	#N/A	#N/A	#N/A	1
																														GO:0047912	#N/A	#N/A	#N/A	#N/A	2.11295	#N/A	#N/A	#N/A	1
																														GO:0047958	1.35952	#N/A	#N/A	#N/A	#N/A	#N/A	#N/A	#N/A	1
																														GO:0048564	#N/A	#N/A	#N/A	1.63827	#N/A	#N/A	#N/A	#N/A	1
																														GO:0048573	4.20343	#N/A	#N/A	#N/A	#N/A	#N/A	#N/A	#N/A	1
																														GO:0048582	#N/A	#N/A	#N/A	2.44249	#N/A	#N/A	#N/A	#N/A	1
																														GO:0048584	#N/A	1.73993	#N/A	#N/A	#N/A	#N/A	#N/A	#N/A	1
																														GO:0050577	#N/A	#N/A	#N/A	#N/A	1.72584	#N/A	#N/A	#N/A	1
																														GO:0050660	2.81248	#N/A	#N/A	#N/A	#N/A	#N/A	#N/A	#N/A	1
																														GO:0050832	#N/A	#N/A	#N/A	1.6216	#N/A	#N/A	#N/A	#N/A	1
																														GO:0050897	3.69037	#N/A	#N/A	#N/A	#N/A	#N/A	1.70774	#N/A	2
																														GO:0051049	1.35458	#N/A	#N/A	#N/A	#N/A	#N/A	#N/A	#N/A	1
																														GO:0051082	#N/A	#N/A	#N/A	1.77728	#N/A	#N/A	#N/A	#N/A	1
																														GO:0051094	#N/A	#N/A	#N/A	2.28819	#N/A	#N/A	#N/A	#N/A	1
																														GO:0051169	#N/A	1.61979	#N/A	#N/A	#N/A	#N/A	#N/A	#N/A	1
																														GO:0051170	#N/A	2.09691	#N/A	#N/A	#N/A	#N/A	#N/A	#N/A	1
																														GO:0051188	#N/A	#N/A	#N/A	#N/A	#N/A	cofactor biosynthetic process	#N/A	#N/A	1
																														GO:0051219	1.61979	#N/A	#N/A	#N/A	#N/A	#N/A	#N/A	#N/A	1
																														GO:0051262	#N/A	#N/A	#N/A	#N/A	1.32975	#N/A	#N/A	#N/A	1
																														GO:0051287	3.3363	#N/A	#N/A	#N/A	#N/A	#N/A	#N/A	#N/A	1
																														GO:0051289	#N/A	#N/A	#N/A	#N/A	1.63078	#N/A	#N/A	#N/A	1
																														GO:0051536	1.54363	#N/A	#N/A	#N/A	#N/A	#N/A	#N/A	#N/A	1
																														GO:0051540	1.54363	#N/A	#N/A	#N/A	#N/A	#N/A	#N/A	#N/A	1
																														GO:0051567	#N/A	#N/A	#N/A	#N/A	1.31785	#N/A	#N/A	#N/A	1
																														GO:0051603	#N/A	1.66154	#N/A	#N/A	#N/A	#N/A	#N/A	#N/A	1
																														GO:0051750	#N/A	#N/A	#N/A	1.78252	#N/A	#N/A	#N/A	#N/A	1
																														GO:0051765	#N/A	#N/A	#N/A	1.75945	#N/A	#N/A	#N/A	#N/A	1
																														GO:0051920	#N/A	#N/A	#N/A	#N/A	1.77728	#N/A	#N/A	#N/A	1
																														GO:0052646	1.34294	#N/A	#N/A	#N/A	#N/A	#N/A	#N/A	#N/A	1
																														GO:0052692	1.87289	#N/A	#N/A	#N/A	#N/A	#N/A	#N/A	#N/A	1
																														GO:0055035	#N/A	#N/A	#N/A	2.79317	#N/A	#N/A	#N/A	#N/A	1
																														GO:0055085	2.51004	#N/A	#N/A	#N/A	#N/A	#N/A	#N/A	#N/A	1
																														GO:0055114	#N/A	#N/A	#N/A	#N/A	#N/A	oxidation reduction	#N/A	#N/A	1
																														GO:0055122	1.49621	#N/A	#N/A	#N/A	#N/A	#N/A	#N/A	#N/A	1
																														GO:0060090	#N/A	#N/A	#N/A	#N/A	1.6968	#N/A	#N/A	#N/A	1
																														GO:0065002	1.85078	#N/A	#N/A	#N/A	#N/A	#N/A	#N/A	#N/A	1
																														GO:0065008	1.96658	#N/A	#N/A	#N/A	#N/A	#N/A	#N/A	#N/A	1
																														GO:0070271	#N/A	#N/A	#N/A	#N/A	1.57675	#N/A	#N/A	#N/A	1
																														GO:0070279	3.74232	#N/A	#N/A	#N/A	#N/A	#N/A	#N/A	#N/A	1
																														GO:0070301	3.56543	#N/A	#N/A	#N/A	#N/A	#N/A	#N/A	#N/A	1
																														GO:0070628	#N/A	#N/A	#N/A	#N/A	1.46725	#N/A	#N/A	#N/A	1
																														GO:0071267	#N/A	1.30804	#N/A	#N/A	#N/A	#N/A	#N/A	#N/A	1
																														GO:0071423	#N/A	#N/A	#N/A	#N/A	3.81531	#N/A	#N/A	#N/A	1
																														GO:0071616	1.97062	#N/A	#N/A	#N/A	#N/A	#N/A	3.36351	1.6968	3
																														GO:0071702	#N/A	#N/A	#N/A	2.3536	#N/A	#N/A	#N/A	#N/A	1
																														GO:0071806	1.85078	#N/A	#N/A	#N/A	#N/A	#N/A	#N/A	#N/A	1
																														GO:0071822	#N/A	#N/A	#N/A	#N/A	1.44249	#N/A	#N/A	#N/A	1
																														GO:0071944	#N/A	#N/A	#N/A	#N/A	2.66756	#N/A	#N/A	#N/A	1
																														GO:0072329	#N/A	1.89279	#N/A	#N/A	#N/A	#N/A	#N/A	#N/A	1
																														GO:0072348	#N/A	1.82102	#N/A	#N/A	#N/A	#N/A	#N/A	#N/A	1
																														GO:0072594	2.83863	#N/A	#N/A	#N/A	#N/A	#N/A	#N/A	#N/A	1
																														GO:0072596	#N/A	#N/A	#N/A	1.97062	#N/A	#N/A	#N/A	#N/A	1
																														GO:0072598	#N/A	#N/A	#N/A	1.97062	#N/A	#N/A	#N/A	#N/A	1
																														GO:0072662	4.74958	#N/A	#N/A	#N/A	#N/A	#N/A	#N/A	#N/A	1
																														GO:0072663	4.74958	#N/A	#N/A	#N/A	#N/A	#N/A	#N/A	#N/A	1
																														GO:0072665	2.16622	#N/A	#N/A	#N/A	#N/A	#N/A	#N/A	#N/A	1
																														GO:0072666	2.16622	#N/A	#N/A	#N/A	#N/A	#N/A	#N/A	#N/A	1
																														GO:0080023	#N/A	1.77211	#N/A	#N/A	#N/A	#N/A	#N/A	#N/A	1
																														GO:0080167	#N/A	3.64017	#N/A	#N/A	#N/A	#N/A	#N/A	#N/A	1
																														GO:0097164	1.59007	#N/A	#N/A	#N/A	#N/A	#N/A	#N/A	#N/A	1
																														GO:1901068	#N/A	#N/A	#N/A	#N/A	1.38828	#N/A	#N/A	#N/A	1
																														GO:1901069	#N/A	#N/A	#N/A	#N/A	1.4828	#N/A	#N/A	#N/A	1
																														GO:1901135	#N/A	#N/A	#N/A	#N/A	1.46852	#N/A	#N/A	#N/A	1
																														GO:1901269	#N/A	#N/A	#N/A	#N/A	1.35556	#N/A	#N/A	#N/A	1
																														GO:1901271	#N/A	#N/A	#N/A	#N/A	1.35556	#N/A	#N/A	#N/A	1
																														GO:1901361	2.06198	#N/A	#N/A	#N/A	#N/A	#N/A	#N/A	#N/A	1
																														GO:1901362	#N/A	#N/A	#N/A	2.22403	#N/A	#N/A	#N/A	#N/A	1
																														GO:1901565	6.38934	#N/A	#N/A	#N/A	#N/A	#N/A	1.83268	#N/A	2
																														GO:1901606	5.2636	#N/A	#N/A	#N/A	#N/A	#N/A	#N/A	#N/A	1
																														GO:2000243	#N/A	#N/A	#N/A	1.64017	#N/A	#N/A	#N/A	#N/A	1
																														GO:2000896	#N/A	#N/A	#N/A	#N/A	1.95468	#N/A	#N/A	#N/A	1
																														GO:2001057	3.31069	#N/A	#N/A	#N/A	#N/A	#N/A	#N/A	#N/A	1
																														GO:0022611	#N/A	#N/A	#N/A	#N/A	#N/A	#N/A	1.35164	#N/A	1
																														GO:0010162	#N/A	#N/A	#N/A	#N/A	#N/A	#N/A	1.35164	#N/A	1
																														GO:0033559	#N/A	#N/A	#N/A	#N/A	#N/A	#N/A	1.44491	#N/A	1
																														GO:0006636	#N/A	#N/A	#N/A	#N/A	#N/A	#N/A	1.44491	#N/A	1
																														GO:0006098	#N/A	#N/A	#N/A	#N/A	#N/A	#N/A	1.30804	#N/A	1
																														GO:0009627	#N/A	#N/A	#N/A	#N/A	#N/A	#N/A	1.46597	1.33913	2
																														GO:0019566	#N/A	#N/A	#N/A	#N/A	#N/A	#N/A	1.38616	2.42366	2
																														GO:0046373	#N/A	#N/A	#N/A	#N/A	#N/A	#N/A	1.73755	2.77469	2
																														GO:0080027	#N/A	#N/A	#N/A	#N/A	#N/A	#N/A	1.64207	#N/A	1
																														GO:0050801	#N/A	#N/A	#N/A	#N/A	#N/A	#N/A	1.54061	#N/A	1
																														GO:0055080	#N/A	#N/A	#N/A	#N/A	#N/A	#N/A	1.71897	#N/A	1
																														GO:0055065	#N/A	#N/A	#N/A	#N/A	#N/A	#N/A	2.09044	#N/A	1
																														GO:0055082	#N/A	#N/A	#N/A	#N/A	#N/A	#N/A	1.78781	#N/A	1
																														GO:0006873	#N/A	#N/A	#N/A	#N/A	#N/A	#N/A	1.93181	#N/A	1
																														GO:0030003	#N/A	#N/A	#N/A	#N/A	#N/A	#N/A	2.04	#N/A	1
																														GO:0006875	#N/A	#N/A	#N/A	#N/A	#N/A	#N/A	2.18112	#N/A	1
																														GO:0071370	#N/A	#N/A	#N/A	#N/A	#N/A	#N/A	1.43063	#N/A	1
																														GO:0010476	#N/A	#N/A	#N/A	#N/A	#N/A	#N/A	1.43063	#N/A	1
																														GO:0009740	#N/A	#N/A	#N/A	#N/A	#N/A	#N/A	1.43063	#N/A	1
																														GO:0009937	#N/A	#N/A	#N/A	#N/A	#N/A	#N/A	1.6073	#N/A	1
																														GO:0009939	#N/A	#N/A	#N/A	#N/A	#N/A	#N/A	2.60555	1.68825	2
																														GO:0010118	#N/A	#N/A	#N/A	#N/A	#N/A	#N/A	1.68613	#N/A	1
																														GO:0009605	#N/A	#N/A	#N/A	#N/A	#N/A	#N/A	1.82681	#N/A	1
																														GO:0006813	#N/A	#N/A	#N/A	#N/A	#N/A	#N/A	1.32698	2.6925	2
																														GO:0071804	#N/A	#N/A	#N/A	#N/A	#N/A	#N/A	1.73993	3.51856	2
																														GO:0071805	#N/A	#N/A	#N/A	#N/A	#N/A	#N/A	1.73993	3.51856	2
																														GO:0044036	#N/A	#N/A	#N/A	#N/A	#N/A	#N/A	1.55284	#N/A	1
																														GO:0006638	#N/A	#N/A	#N/A	#N/A	#N/A	#N/A	1.44491	#N/A	1
																														GO:0006639	#N/A	#N/A	#N/A	#N/A	#N/A	#N/A	1.44491	#N/A	1
																														GO:0006641	#N/A	#N/A	#N/A	#N/A	#N/A	#N/A	1.44491	#N/A	1
																														GO:0046460	#N/A	#N/A	#N/A	#N/A	#N/A	#N/A	1.92082	#N/A	1
																														GO:0046463	#N/A	#N/A	#N/A	#N/A	#N/A	#N/A	1.92082	#N/A	1
																														GO:0019432	#N/A	#N/A	#N/A	#N/A	#N/A	#N/A	1.92082	#N/A	1
																														GO:0051480	#N/A	#N/A	#N/A	#N/A	#N/A	#N/A	1.35164	#N/A	1
																														GO:0010617	#N/A	#N/A	#N/A	#N/A	#N/A	#N/A	1.35164	#N/A	1
																														GO:0009311	#N/A	#N/A	#N/A	#N/A	#N/A	#N/A	2.05502	2.16813	2
																														GO:2000889	#N/A	#N/A	#N/A	#N/A	#N/A	#N/A	1.56225	2.60033	2
																														GO:0045493	#N/A	#N/A	#N/A	#N/A	#N/A	#N/A	1.56225	2.60033	2
																														GO:0071824	#N/A	#N/A	#N/A	#N/A	#N/A	#N/A	1.4828	#N/A	1
																														GO:0065004	#N/A	#N/A	#N/A	#N/A	#N/A	#N/A	1.4828	#N/A	1
																														GO:0006323	#N/A	#N/A	#N/A	#N/A	#N/A	#N/A	1.40012	#N/A	1
																														GO:0051276	#N/A	#N/A	#N/A	#N/A	#N/A	#N/A	2.15243	#N/A	1
																														GO:0006325	#N/A	#N/A	#N/A	#N/A	#N/A	#N/A	1.52433	#N/A	1
																														GO:0034728	#N/A	#N/A	#N/A	#N/A	#N/A	#N/A	1.45967	#N/A	1
																														GO:0006333	#N/A	#N/A	#N/A	#N/A	#N/A	#N/A	1.39794	#N/A	1
																														GO:0031497	#N/A	#N/A	#N/A	#N/A	#N/A	#N/A	1.42481	#N/A	1
																														GO:0006334	#N/A	#N/A	#N/A	#N/A	#N/A	#N/A	1.45967	#N/A	1
																														GO:0006294	#N/A	#N/A	#N/A	#N/A	#N/A	#N/A	1.60906	#N/A	1
																														GO:0035383	#N/A	#N/A	#N/A	#N/A	#N/A	#N/A	1.49757	#N/A	1
																														GO:0051186	#N/A	#N/A	#N/A	#N/A	#N/A	#N/A	1.44129	#N/A	1
																														GO:0006637	#N/A	#N/A	#N/A	#N/A	#N/A	#N/A	1.49757	#N/A	1
																														GO:0035337	#N/A	#N/A	#N/A	#N/A	#N/A	#N/A	3.36351	1.6968	2
																														GO:0046949	#N/A	#N/A	#N/A	#N/A	#N/A	#N/A	3.36351	1.6968	2
																														GO:0006807	#N/A	#N/A	#N/A	#N/A	#N/A	#N/A	1.3536	#N/A	1
																														GO:0009071	#N/A	#N/A	#N/A	#N/A	#N/A	#N/A	1.56225	#N/A	1
																														GO:0006546	#N/A	#N/A	#N/A	#N/A	#N/A	#N/A	1.56225	#N/A	1
																														GO:0043562	#N/A	#N/A	#N/A	#N/A	#N/A	#N/A	2.59346	#N/A	1
																														GO:0006995	#N/A	#N/A	#N/A	#N/A	#N/A	#N/A	1.77469	#N/A	1
																														GO:0009401	#N/A	#N/A	#N/A	#N/A	#N/A	#N/A	1.61979	1.63078	2
																														GO:0010213	#N/A	#N/A	#N/A	#N/A	#N/A	#N/A	1.30892	#N/A	1
																														GO:0070887	#N/A	#N/A	#N/A	#N/A	#N/A	#N/A	#N/A	2.30715	1
																														GO:0071310	#N/A	#N/A	#N/A	#N/A	#N/A	#N/A	#N/A	2.45593	1
																														GO:0001560	#N/A	#N/A	#N/A	#N/A	#N/A	#N/A	#N/A	1.56543	1
																														GO:0009057	#N/A	#N/A	#N/A	#N/A	#N/A	#N/A	#N/A	1.7122	1
																														GO:0005976	#N/A	#N/A	#N/A	#N/A	#N/A	#N/A	#N/A	1.82391	1
																														GO:0010383	#N/A	#N/A	#N/A	#N/A	#N/A	#N/A	#N/A	1.65365	1
																														GO:0010410	#N/A	#N/A	#N/A	#N/A	#N/A	#N/A	#N/A	1.89963	1
																														GO:0045491	#N/A	#N/A	#N/A	#N/A	#N/A	#N/A	#N/A	2.05552	1
																														GO:0016052	#N/A	#N/A	#N/A	#N/A	#N/A	#N/A	#N/A	1.92445	1
																														GO:0044724	#N/A	#N/A	#N/A	#N/A	#N/A	#N/A	#N/A	1.94692	1
																														GO:0010646	#N/A	#N/A	#N/A	#N/A	#N/A	#N/A	#N/A	1.45593	1
																														GO:0023051	#N/A	#N/A	#N/A	#N/A	#N/A	#N/A	#N/A	1.52143	1
																														GO:0009966	#N/A	#N/A	#N/A	#N/A	#N/A	#N/A	#N/A	1.52143	1
																														GO:0009735	#N/A	#N/A	#N/A	#N/A	#N/A	#N/A	#N/A	1.48413	1
																														GO:0071368	#N/A	#N/A	#N/A	#N/A	#N/A	#N/A	#N/A	2.90309	1
																														GO:0009736	#N/A	#N/A	#N/A	#N/A	#N/A	#N/A	#N/A	2.90309	1
																														GO:0080036	#N/A	#N/A	#N/A	#N/A	#N/A	#N/A	#N/A	3.79317	1
																														GO:0019428	#N/A	#N/A	#N/A	#N/A	#N/A	#N/A	#N/A	1.56543	1
																														GO:0030422	#N/A	#N/A	#N/A	#N/A	#N/A	#N/A	#N/A	1.35556	1
																														GO:0010267	#N/A	#N/A	#N/A	#N/A	#N/A	#N/A	#N/A	1.96257	1
																														GO:0001906	#N/A	#N/A	#N/A	#N/A	#N/A	#N/A	#N/A	1.5784	1
																														GO:0019321	#N/A	#N/A	#N/A	#N/A	#N/A	#N/A	#N/A	1.78781	1
																														GO:0009892	#N/A	#N/A	#N/A	#N/A	#N/A	#N/A	#N/A	1.82391	1
																														GO:0045980	#N/A	#N/A	#N/A	#N/A	#N/A	#N/A	#N/A	1.60033	1
																														GO:0005694	#N/A	#N/A	#N/A	#N/A	#N/A	#N/A	1.5867	#N/A	1
																														GO:0032993	#N/A	#N/A	#N/A	#N/A	#N/A	#N/A	1.51286	#N/A	1
																														GO:0000785	#N/A	#N/A	#N/A	#N/A	#N/A	#N/A	1.45718	#N/A	1
																														GO:0000786	#N/A	#N/A	#N/A	#N/A	#N/A	#N/A	1.54212	#N/A	1
																														GO:0005960	#N/A	#N/A	#N/A	#N/A	#N/A	#N/A	1.81816	#N/A	1
																														GO:0005402	#N/A	#N/A	#N/A	#N/A	#N/A	#N/A	1.36856	1.37882	2
																														GO:0005351	#N/A	#N/A	#N/A	#N/A	#N/A	#N/A	1.36856	1.37882	2
																														GO:0016289	#N/A	#N/A	#N/A	#N/A	#N/A	#N/A	1.52433	#N/A	1
																														GO:0003860	#N/A	#N/A	#N/A	#N/A	#N/A	#N/A	1.52433	#N/A	1
																														GO:0050126	#N/A	#N/A	#N/A	#N/A	#N/A	#N/A	1.49757	1.76955	2
																														GO:0048256	#N/A	#N/A	#N/A	#N/A	#N/A	#N/A	1.30892	#N/A	1
																														GO:0017108	#N/A	#N/A	#N/A	#N/A	#N/A	#N/A	1.60906	#N/A	1
																														GO:0019154	#N/A	#N/A	#N/A	#N/A	#N/A	#N/A	2.21467	2.28067	2
																														GO:0016810	#N/A	#N/A	#N/A	#N/A	#N/A	#N/A	1.30804	#N/A	1
																														GO:0004416	#N/A	#N/A	#N/A	#N/A	#N/A	#N/A	2.767	2.42366	2
																														GO:0004616	#N/A	#N/A	#N/A	#N/A	#N/A	#N/A	1.72816	#N/A	1
																														GO:0016898	#N/A	#N/A	#N/A	#N/A	#N/A	#N/A	2.21467	2.28067	2
																														GO:0004457	#N/A	#N/A	#N/A	#N/A	#N/A	#N/A	1.43771	1.50307	2
																														GO:0004458	#N/A	#N/A	#N/A	#N/A	#N/A	#N/A	2.21467	2.28067	2
																														GO:0008324	#N/A	#N/A	#N/A	#N/A	#N/A	#N/A	1.50307	#N/A	1
																														GO:0046873	#N/A	#N/A	#N/A	#N/A	#N/A	#N/A	1.62709	2.09474	2
																														GO:0015079	#N/A	#N/A	#N/A	#N/A	#N/A	#N/A	1.40671	2.85078	2
																														GO:0046556	#N/A	#N/A	#N/A	#N/A	#N/A	#N/A	1.43771	2.47496	2
																														GO:0008442	#N/A	#N/A	#N/A	#N/A	#N/A	#N/A	2.39794	1.47756	2
																														GO:0009044	#N/A	#N/A	#N/A	#N/A	#N/A	#N/A	1.56225	2.60033	2
																														GO:0003674	#N/A	#N/A	#N/A	#N/A	#N/A	#N/A	4.83268	1.90309	2
																														GO:0005488	#N/A	#N/A	#N/A	#N/A	#N/A	#N/A	1.47625	#N/A	1
																														GO:0003973	#N/A	#N/A	#N/A	#N/A	#N/A	#N/A	2.21467	2.28067	2
																														GO:0008891	#N/A	#N/A	#N/A	#N/A	#N/A	#N/A	2.21467	2.28067	2
																														GO:0009341	#N/A	#N/A	#N/A	#N/A	#N/A	#N/A	#N/A	2.35655	1
																														GO:0030880	#N/A	#N/A	#N/A	#N/A	#N/A	#N/A	#N/A	1.86646	1
																														GO:0000428	#N/A	#N/A	#N/A	#N/A	#N/A	#N/A	#N/A	1.86646	1
																														GO:0055029	#N/A	#N/A	#N/A	#N/A	#N/A	#N/A	#N/A	1.86646	1
																														GO:0000418	#N/A	#N/A	#N/A	#N/A	#N/A	#N/A	#N/A	2.85387	1
																														GO:0016591	#N/A	#N/A	#N/A	#N/A	#N/A	#N/A	#N/A	2.02045	1
																														GO:0005665	#N/A	#N/A	#N/A	#N/A	#N/A	#N/A	#N/A	2.67985	1
																														GO:0033971	#N/A	#N/A	#N/A	#N/A	#N/A	#N/A	#N/A	1.56543	1
																														GO:0009927	#N/A	#N/A	#N/A	#N/A	#N/A	#N/A	#N/A	3.34679	1
																														GO:0016160	#N/A	#N/A	#N/A	#N/A	#N/A	#N/A	#N/A	1.42481	1
																														GO:0016161	#N/A	#N/A	#N/A	#N/A	#N/A	#N/A	#N/A	1.60033	1
																														GO:0004366	#N/A	#N/A	#N/A	#N/A	#N/A	#N/A	#N/A	1.4437	1
																														GO:0004491	#N/A	#N/A	#N/A	#N/A	#N/A	#N/A	#N/A	1.54516	1
																														GO:0015925	#N/A	#N/A	#N/A	#N/A	#N/A	#N/A	#N/A	1.82102	1
																														GO:0004565	#N/A	#N/A	#N/A	#N/A	#N/A	#N/A	#N/A	1.86012	1
																														GO:0051997	#N/A	#N/A	#N/A	#N/A	#N/A	#N/A	#N/A	1.56543	1
																														GO:0016899	#N/A	#N/A	#N/A	#N/A	#N/A	#N/A	#N/A	1.3279	1
																														GO:0003899	#N/A	#N/A	#N/A	#N/A	#N/A	#N/A	#N/A	1.31605	1
